# Supplementary material for: Whole-cell modeling in yeast predicts compartment-specific proteome constraints that drive metabolic strategies
Source: Nat Commun. 2022 Feb 10;13:801. doi: 10.1038/s41467-022-28467-6 (PMC8831649; doi:10.1038/s41467-022-28467-6)
Supplement: Supplementary file 4 — Supplementary Data 1 [file 41467_2022_28467_MOESM4_ESM.xlsx]

## Sheet: Contents
Supplementary Dataset 1
Flux and yield data of yeast cultures, grown in glucose-limited chemostats, excess sugar batches and in glucose-excess batches treated with cycloheximide.
Sheet	Description
Chemostats	Data from the glucose-limited chemostat experiments
Batch	Data from the batch growth experiments in different sugars
TI	Data from the translation inhibitor (TI) cycloheximide study

## Sheet: Chemostats
Glucose-limited chemostats
Yields			mmol/mmol
	Ysx g/g	Ysx cmol/cmol	Ysetoh	Ysglyc	Ypyruvate	Ysace	Ysuccinate	Ycitrate
0.2	0.51084	0.58108	0	0	0.000742974	0.00778924	0.00910742	0
0.2	0.499414	0.568083	0	0	0.00121716	0.0172789	0.0338896	0
0.23	0.497725	0.566162	0	0	0.00186627	0.0153608	0.0312958	0
0.23	0.497607	0.566028	0	0	0.00165119	0.0104815	0.0299608	0
0.27	0.470527	0.535225	0	0	0.00279787	0.0146828	0.0352962	0
0.27	0.473833	0.538985	0	0	0.00259737	0.0126021	0.0374214	0
0.3	0.4085	0.464668	0.283196	0	0.00231811	0.0534615	0.0424987	0
0.3	0.392981	0.447015	0.446851	0	0.00330646	0.0665604	0.037569	0
0.3	0.383429	0.436151	0.697169	0	0.00287769	0.0651797	0.0356834	0.0479136
0.32	0.38695	0.440156	0.668492	0	0.0028098	0.0613353	0.0355427	0.0476945
0.32	0.429926	0.489041	0.346758	0	0.0108196	0.0401048	0.0658796	0.060013
0.34	0.424759	0.483164	0.44071	0	0.00296994	0.0684293	0.0315828	0
0.34	0.364948	0.415128	1.01535	0	0.00295608	0.0709458	0.0373956	0
Rates		mmol/gDW/h
	mu (/h)	qGlc mmol/gDW/h	qetoh	qglyc	q pyruvate	qace	q succinate	q citrate	qCO2	qO2	RQ	qGlc g/gDW/h	qGlc mCmol/gDW/h
0.2	0.195658	-2.12596	0	0	0.00157953	0.0165596	0.019362	0	5.39285	-5.33022	1.01175	-0.383013	-12.7558
0.2	0.20236	-2.24908	0	0	0.00273749	0.0388616	0.0762203	0	5.5999	-5.49945	1.01827	-0.405194	-13.4945
0.23	0.229	-2.55381	0	0	0.00476608	0.0392285	0.0799235	0	5.94908	-5.99783	0.991872	-0.460094	-15.3228
0.23	0.225	-2.50979	0	0	0.00414414	0.0263063	0.0751952	0	5.94773	-5.92884	1.00319	-0.452164	-15.0587
0.27	0.268	-3.16149	0	0	0.00884544	0.0464197	0.111589	0	7.7807	-7.22651	1.07669	-0.569574	-18.9689
0.27	0.273	-3.198	0	0	0.0083064	0.0403014	0.119674	0	8.80376	-8.16215	1.07861	-0.576152	-19.188
0.3	0.303	-4.11711	1.16595	0	0.00954393	0.220107	0.174972	0	10.0411	-9.26716	1.08352	-0.741739	-24.7027
0.3	0.302	-4.26557	1.90608	0	0.0141039	0.283919	0.160254	0	10.1768	-8.96169	1.13559	-0.768486	-25.5934
0.3	0.3	-4.34288	3.02772	0	0.0124975	0.283067	0.154968	0.208083	10.1483	-8.10473	1.25214	-0.782413	-26.0573
0.3	0.3	-4.30336	2.87676	0	0.0120916	0.263948	0.152953	0.205247	10.2013	-8.17853	1.24733	-0.775294	-25.8202
0.32	0.316	-4.07977	1.41469	0	0.0441416	0.163618	0.268774	0.244839	10.2786	-8.94675	1.14887	-0.735011	-24.4786
0.32	0.32	-4.18166	1.8429	0	0.0124193	0.286148	0.132068	0	10.4489	-8.72393	1.19773	-0.753368	-25.09
0.32	0.32	-4.86699	4.94171	0	0.0143872	0.345293	0.182004	0	10.9645	-8.03009	1.36542	-0.876838	-29.202
0.32	0.32	-4.9541	5.40472	0	0.0168026	0.362508	0.164928	0	11.0459	-7.88095	1.40159	-0.892531	-29.7246
0.34	0.337	-5.64382	7.22582	0	0.0244308	0.49486	0.191103	0	12.3582	-8.00485	1.54384	-1.01679	-33.8629
0.34	0.34	-6.00571	8.58717	0	0.0320352	0.572882	0.18009	0	12.6408	-7.48791	1.68816	-1.08199	-36.0342

## Sheet: Batch
Sugar excess conditions
Yields			mmol/mmol
	Ysx g/g	Ysx cmol/cmol	Ysetoh	Ysglyc	Ypyruvate	Ysace	Ysuccinate	Ycitrate
Maltose	0.154826	0.167288	2.61426	0.053405	0.00655104	0.115123	0.00317745	0
Maltoseb	0.162503	0.175583	2.82086	0.0490404	0.0114382	0.0997815	0.00242655	-9.10107e-05
Galactose	0.366916	0.41732	0.327902	0.0394786	0.00635879	0.268461	0.0189609	-0.000115967
Galactoseb	0.364955	0.41509	0.265178	0.0403501	0.00519176	0.196446	0.0172698	0
Glucose	0.156858	0.178406	1.41246	0.0923833	0.0045308	0.0351393	0.0022355	0
Glucoseb	0.164637	0.187254	1.41376	0.097114	0.0048212	0.0391779	0.0019681	-1.98234e-05
Trehalose	0.571169	0.602662	0.00062478	-0.000729261	0.000215498	0.0122199	0.0116084	0
Trehaloseb	0.677015	0.731509	0.00311343	-0.0015347	0.000506724	0.0128174	0.0125703	0
Rates		mmol/gDW/h
	mu (/h)	qs mmol/gDW/h	qetoh	qglyc	q pyruvate	qace	q succinate	q citrate	qCO2	qO2	RQ	qs g/gDW/h	qs mCmol/gDW/h
Maltose	0.274551	-5.18051	13.5432	0.276665	0.0339377	0.596394	0.0164608	0	16.7361	-2.42004	6.91565	-1.77329	-62.1662
Maltoseb	0.290731	-5.22664	14.7436	0.256317	0.0597834	0.521522	0.0126827	-0.00047568	17.3566	-2.9588	5.86608	-1.78908	-62.7197
Galactose	0.164621	-2.49035	0.816593	0.0983158	0.0158356	0.668564	0.0472194	-0.000288799	5.90979	-5.07967	1.16342	-0.448662	-14.9421
Galactoseb	0.18225	-2.77185	0.735032	0.111844	0.0143908	0.544519	0.0478692	0	6.23518	-5.40596	1.15339	-0.499376	-16.6311
Glucose	0.373107	-13.2029	18.6485	1.21973	0.0598196	0.46394	0.029515	0	21.5206	-1.93874	11.1003	-2.37863	-79.2173
Glucoseb	0.36894	-12.4386	17.5851	1.20796	0.0599688	0.487317	0.0244804	-0.000246574	20.5088	-1.91301	10.7207	-2.24093	-74.6313
Trehalose	0.0516033	-0.26394	0.000164905	-0.000192481	5.68787e-05	0.00322532	0.00306393	0	1.66961	-1.70047	0.981849	-0.0903468	-3.16729
Trehaloseb	0.0479584	-0.206947	0.000644316	-0.000317601	0.000104865	0.00265253	0.00260139	0	1.49807	-1.60062	0.935934	-0.070838	-2.48337

## Sheet: TI
Glucose batches with translation inhibitor
Yields			mmol/mmol
	Ysx g/g	Ysx cmol/cmol	Ysetoh	Ysglyc	Ypyruvate	Ysace	Ysuccinate	Ycitrate
R5 0.15	0.135987	0.154668	1.18633	0.0569041	0.0186411	0.0717616	0.00440757	0
R6 0.15	0.13922	0.158345	1.12089	0.0541851	0.0184709	0.0742031	0.00462153	0
R3 0.25_2	0.160024	0.182007	1.32233	0.0503774	0.0125437	0.0782187	0.00200232	0
R4 0.25_2	0.161458	0.183639	1.32574	0.0503448	0.0119805	0.0747737	0.00220962	0
R5 0.33	0.151881	0.172745	1.40652	0.0576295	0.00923998	0.0614214	0.00252714	0
R6 0.33	0.16035	0.182378	1.39441	0.0574266	0.00729982	0.0669008	0.00245025	0
R5 0.37	0.16137	0.183538	1.40014	0.0947352	0.00740147	0.0417148	0.0021057	0
R6 0.37	0.160491	0.182538	1.4018	0.0855931	0.00694688	0.0368225	0.00223899	0
Rates		mmol/gDW/h
	mu (/h)	qs mmol/gDW/h	qetoh	qglyc	q pyruvate	qace	q succinate	q citrate	qCO2	qO2	RQ	qs g/gDW/h	qs mCmol/gDW/h
R5 0.15	0.120956	-4.9371	5.85705	0.280942	0.0920331	0.354294	0.0217606	0	8.59829	-1.77552	4.84269	-0.889468	-29.6226
R6 0.15	0.105991	-4.22581	4.73669	0.228976	0.0780544	0.313568	0.0195297	0	7.25496	-1.55483	4.66607	-0.761323	-25.3549
R3 0.25_2	0.19976	-6.92892	9.16232	0.349061	0.0869145	0.541972	0.0138739	0	12.8839	-1.81226	7.10931	-1.24832	-41.5735
R4 0.25_2	0.200869	-6.90548	9.15484	0.347655	0.0827309	0.516348	0.0152585	0	12.7937	-1.81408	7.05245	-1.24409	-41.4329
R5 0.33	0.327112	-11.9546	16.8144	0.688938	0.11046	0.734269	0.030211	0	19.6436	-2.3365	8.40727	-2.15374	-71.7276
R6 0.33	0.317997	-11.0077	15.3492	0.632135	0.0803542	0.736423	0.0269716	0	17.8876	-2.23517	8.00279	-1.98315	-66.0461
R5 0.37	0.420825	-14.4751	20.2672	1.3713	0.107137	0.603825	0.0304802	0	24.6799	-2.17157	11.365	-2.60783	-86.8505
R6 0.37	0.399116	-13.8035	19.3498	1.18149	0.0958913	0.508281	0.0309059	0	22.0335	-2.09575	10.5134	-2.48684	-82.8211
