# Supplementary material for: Whole-cell modeling in yeast predicts compartment-specific proteome constraints that drive metabolic strategies
Source: Nat Commun. 2022 Feb 10;13:801. doi: 10.1038/s41467-022-28467-6 (PMC8831649; doi:10.1038/s41467-022-28467-6)
Supplement: Supplementary file 5 — Supplementary Data 2 [file 41467_2022_28467_MOESM5_ESM.xlsx]

## Sheet: Contents
Supplementary Dataset 2
Label-free quantitative proteomics data for the cultures, grown in glucose-limited chemostats.
Sheet	Description
proteinGroups	Raw table of information on proteins, detected in the mass spectrometry runs
notes	Notes on filtering of unrealiable quantifications and other QC measures
0.2	Filtered entries for the samples, taken from chemostats at D=0.2/h
0.23	Ditto, D=0.23/h
0.27	Ditto, D=0.27/h
0.3A	Ditto, D=0.30/h (Chemostat set #1)
0.3B	Ditto, D=0.30/h (Chemostat set #2)
0.32	Ditto, D=0.32/h
0.34	Ditto, D=0.34/h
0.2_fractions	Computed proteome fractions (LFQ intensity of the protein/sum of LFQ intensities), chemostats at D=0.2/h
0.23_fractions	Ditto, D=0.23/h
0.27_fractions	Ditto, D=0.27/h
0.3A_fractions	Ditto, D=0.30/h (Chemostat set #1)
0.3B_fractions	Ditto, D=0.30/h (Chemostat set #2)
0.32_fractions	Ditto, D=0.32/h
0.34_fractions	Ditto, D=0.34/h
avgs	Protein fractions in total proteome, averaged over all samples (biological and technical replicates)
av_biolSamples	Protein fractions in total proteome of individual biological samples (2 technical replicates each)

## Sheet: proteinGroups
Protein IDs	Majority protein IDs	Peptide counts (all)	Peptide counts (razor+unique)	Peptide counts (unique)	Fasta headers	Number of proteins	Peptides	Razor + unique peptides	Unique peptides	Peptides rate0.20_1	Peptides rate0.20_2	Peptides rate0.20_3	Peptides rate0.20_4	Peptides rate0.23_1	Peptides rate0.23_2	Peptides rate0.23_3	Peptides rate0.23_4	Peptides rate0.27_1	Peptides rate0.27_2	Peptides rate0.27_3	Peptides rate0.27_4	Peptides rate0.30_1	Peptides rate0.30_2	Peptides rate0.30_2_1	Peptides rate0.30_2_2	Peptides rate0.30_2_3	Peptides rate0.30_2_4	Peptides rate0.30_3	Peptides rate0.30_4	Peptides rate0.32_1	Peptides rate0.32_2	Peptides rate0.32_3	Peptides rate0.32_4	Peptides rate0.34_1	Peptides rate0.34_2	Peptides rate0.34_3	Peptides rate0.34_4	Razor + unique peptides rate0.20_1	Razor + unique peptides rate0.20_2	Razor + unique peptides rate0.20_3	Razor + unique peptides rate0.20_4	Razor + unique peptides rate0.23_1	Razor + unique peptides rate0.23_2	Razor + unique peptides rate0.23_3	Razor + unique peptides rate0.23_4	Razor + unique peptides rate0.27_1	Razor + unique peptides rate0.27_2	Razor + unique peptides rate0.27_3	Razor + unique peptides rate0.27_4
AI1M_YEASTAI1;SCE4_YEASTAI5_ALPHA	AI1M_YEASTAI1	5;1	5;1	4;0	;AI1	2	5	5	4	2	1	1	1	1	2	1	1	1	1	2	3	1	1	1	1	1	2	1	1	1	1	2	1	1	1	2	1	2	1	1	1	1	2	1	1	1	1	2	3
AI2M_YEASTAI2	AI2M_YEASTAI2	4	3	3	;AI2	1	4	3	3	2	1	1	1	1	2	1	1	2	1	3	2	2	2	2	1	2	1	2	2	2	1	3	2	1	4	3	3	1	0	0	0	0	1	0	0	1	0	2	1
ATP6_YEASTATP6	ATP6_YEASTATP6	1	1	1	;ATP6	1	1	1	1	1	1	1	1	1	1	1	1	1	1	1	1	1	1	1	1	1	1	1	1	1	1	1	1	1	1	1	1	1	1	1	1	1	1	1	1	1	1	1	1
CON__P00761	CON__P00761	5	5	5		1	5	5	5	4	5	4	4	4	4	4	4	4	4	4	4	4	4	4	3	4	3	4	4	4	4	4	3	4	4	4	4	4	5	4	4	4	4	4	4	4	4	4	4
CON__P04264;CON__Q922U2;CON__Q5XQN5;CON__Q8BGZ7;CON__P50446	CON__P04264	20;2;2;1;1	20;2;2;1;1	16;2;2;1;1		5	20	20	16	16	15	4	5	11	10	15	8	5	3	6	8	8	9	4	3	7	5	5	4	14	12	17	13	4	7	15	14	16	15	4	5	11	10	15	8	5	3	6	8
CON__P07477	CON__P07477	1	1	1		1	1	1	1	1	1	1	1	1	1	1	1	1	1	1	1	1	1	1	1	1	1	1	1	1	1	1	1	1	1	1	1	1	1	1	1	1	1	1	1	1	1	1	1
CON__P13645;CON__P19001;CON__Q7Z3Y7;CON__P02533;CON__Q148H6;CON__P08727;CON__Q04695;CON__P05784;CON__Q14532;CON__Q7Z3Z0;CON__Q6IFX2;CON__A2AB72;CON__O76015;CON__Q7Z3Y8;CON__O76014;CON__A2A5Y0;CON__Q3ZAW8;CON__REFSEQ:XP_986630;CON__Q14525;CON__Q497I4	CON__P13645	17;2;2;2;2;2;2;2;1;1;1;1;1;1;1;1;1;1;1;1	17;2;2;2;2;2;2;2;1;1;1;1;1;1;1;1;1;1;1;1	12;0;1;0;1;0;0;0;0;1;0;0;0;1;0;0;0;0;0;0		20	17	17	12	15	13	8	8	7	8	3	5	6	8	6	4	8	6	5	4	4	6	3	0	14	11	14	15	6	6	12	9	15	13	8	8	7	8	3	5	6	8	6	4
CON__P15636	CON__P15636	9	9	9		1	9	9	9	6	5	6	6	6	5	6	5	6	6	7	6	6	7	6	5	6	5	6	6	6	5	6	6	6	6	6	6	6	5	6	6	6	5	6	5	6	6	7	6
CON__P35527	CON__P35527	16	15	15		1	16	15	15	12	9	4	2	8	7	11	5	3	3	9	5	9	8	6	4	4	5	5	2	9	7	10	11	3	3	11	11	11	8	4	2	8	7	11	5	2	3	9	5
CON__P35908v2;CON__P35908;CON__Q9R0H5;CON__Q6NXH9;CON__Q6IFZ6;CON__Q7Z794;CON__P13647;CON__P12035;CON__Q01546	CON__P35908v2;CON__P35908	12;11;1;1;1;1;1;1;1	11;10;0;0;0;0;1;1;1	9;8;0;0;0;0;0;0;0	;	9	12	11	9	8	4	1	1	1	1	4	2	1	2	2	1	3	2	1	1	2	2	1	2	5	3	10	6	2	2	4	6	7	3	1	0	0	0	3	2	1	1	1	1
CON__Q6KB66-1;CON__Q0VBK2	CON__Q6KB66-1;CON__Q0VBK2	3;2	2;1	1;0	;	2	3	2	1	1	0	1	1	2	0	2	1	0	1	0	0	1	0	1	0	0	1	0	0	0	0	0	1	1	0	0	1	1	0	1	1	1	0	1	1	0	1	0	0
CON__Q7RTS7	CON__Q7RTS7	1	1	1		1	1	1	1	0	0	0	1	0	0	0	0	0	0	0	0	0	0	0	0	1	0	0	0	0	0	0	0	0	0	0	0	0	0	0	1	0	0	0	0	0	0	0	0
CON__Q86YZ3	CON__Q86YZ3	4	4	4		1	4	4	4	2	0	1	0	1	2	1	1	0	1	1	1	0	2	0	1	1	0	0	0	1	0	1	0	1	1	2	2	2	0	1	0	1	2	1	1	0	1	1	1
COX1_YEASTCOX1	COX1_YEASTCOX1	4	3	3	;COX1	1	4	3	3	3	2	4	3	3	3	4	2	4	3	4	3	4	3	4	3	4	3	4	3	4	3	4	3	4	3	4	3	2	1	3	2	2	2	3	1	3	2	3	2
COX2_YEASTCOX2	COX2_YEASTCOX2	7	7	7	;COX2	1	7	7	7	7	7	7	6	7	7	7	7	6	6	6	7	7	7	7	7	7	7	7	7	6	7	7	7	6	7	7	7	7	7	7	6	7	7	7	7	6	6	6	7
CYB_YEASTCOB;MBI4_YEASTBI4;MBI2_YEASTBI2;MBI3_YEASTBI3	CYB_YEASTCOB;MBI4_YEASTBI4;MBI2_YEASTBI2;MBI3_YEASTBI3	3;3;2;2	3;3;2;2	3;3;2;2	;COB;;BI4;;BI2;;BI3	4	3	3	3	2	2	3	3	2	2	2	3	3	2	3	3	3	3	2	3	3	3	3	3	2	3	3	2	2	2	2	2	2	2	3	3	2	2	2	3	3	2	3	3
REV__CON__ENSEMBL:ENSBTAP00000001528	REV__CON__ENSEMBL:ENSBTAP00000001528	4	4	4		1	4	4	4	1	1	1	1	1	1	1	0	1	1	1	1	2	0	2	2	1	1	1	2	1	1	1	2	1	2	0	1	1	1	1	1	1	1	1	0	1	1	1	1
REV__CON__Q3KNV1;REV__CON__P08729;REV__CON__P07744	REV__CON__Q3KNV1;REV__CON__P08729;REV__CON__P07744	1;1;1	1;1;1	1;1;1	;;	3	1	1	1	0	1	0	1	1	1	0	1	0	1	0	1	1	1	1	1	0	1	0	1	0	1	0	1	0	1	0	1	0	1	0	1	1	1	0	1	0	1	0	1
REV__CON__Q9R0H5;REV__CON__Q3SY84;REV__CON__Q9DCV7	REV__CON__Q9R0H5;REV__CON__Q3SY84;REV__CON__Q9DCV7	2;2;1	2;2;1	2;2;1	;;	3	2	2	2	1	1	0	0	1	0	1	0	0	0	1	0	0	1	0	0	0	0	0	0	0	0	1	2	1	1	1	1	1	1	0	0	1	0	1	0	0	0	1	0
REV__YAR007C_CEN.PK113-7DRFA1	REV__YAR007C_CEN.PK113-7DRFA1	2	2	2	;RFA1	1	2	2	2	0	1	0	1	0	0	0	1	0	0	0	0	1	0	1	0	0	0	0	1	1	2	0	0	0	0	0	1	0	1	0	1	0	0	0	1	0	0	0	0
REV__YBR017C_CEN.PK113-7DKAP104	REV__YBR017C_CEN.PK113-7DKAP104	2	2	2	;KAP104	1	2	2	2	0	0	0	0	1	0	0	0	0	0	0	0	1	0	0	0	1	0	0	0	0	0	0	0	0	0	1	0	0	0	0	0	1	0	0	0	0	0	0	0
REV__YBR079C_CEN.PK113-7DRPG1	REV__YBR079C_CEN.PK113-7DRPG1	2	2	2	;RPG1	1	2	2	2	2	1	1	1	1	1	0	1	1	0	0	1	1	1	2	2	1	1	2	1	1	1	0	2	1	0	2	1	2	1	1	1	1	1	0	1	1	0	0	1
REV__YBR140C_CEN.PK113-7DIRA1	REV__YBR140C_CEN.PK113-7DIRA1	4	4	4	;IRA1	1	4	4	4	0	0	0	0	1	0	0	0	1	0	0	1	0	1	0	0	0	0	0	0	0	1	0	0	1	0	0	0	0	0	0	0	1	0	0	0	1	0	0	1
REV__YDR034C_CEN.PK113-7DLYS14	REV__YDR034C_CEN.PK113-7DLYS14	2	2	2	;LYS14	1	2	2	2	1	0	0	0	0	0	0	1	0	0	0	0	1	0	0	0	0	0	1	1	0	0	0	1	1	0	2	2	1	0	0	0	0	0	0	1	0	0	0	0
REV__YDR161W_CEN.PK113-7DORF	REV__YDR161W_CEN.PK113-7DORF	1	1	1	;ORF	1	1	1	1	1	1	1	1	1	1	1	1	1	1	1	0	1	1	1	1	1	1	1	1	1	1	1	1	1	1	1	1	1	1	1	1	1	1	1	1	1	1	1	0
REV__YDR255C_CEN.PK113-7DRMD5	REV__YDR255C_CEN.PK113-7DRMD5	2	2	2	;RMD5	1	2	2	2	2	2	1	2	1	0	1	1	1	2	1	1	1	2	2	1	1	1	1	1	1	1	1	1	1	1	2	1	2	2	1	2	1	0	1	1	1	2	1	1
REV__YDR282C_CEN.PK113-7DORF	REV__YDR282C_CEN.PK113-7DORF	1	1	1	;ORF	1	1	1	1	1	1	1	1	1	1	1	1	1	1	0	0	1	1	1	1	1	1	0	0	1	0	1	1	1	1	0	1	1	1	1	1	1	1	1	1	1	1	0	0
REV__YER065C_CEN.PK113-7DICL1	REV__YER065C_CEN.PK113-7DICL1	4	4	4	;ICL1	1	4	4	4	1	0	1	0	1	0	1	0	0	3	1	0	0	0	0	0	0	0	0	0	1	1	0	1	0	0	0	0	1	0	1	0	1	0	1	0	0	3	1	0
REV__YFL008W_CEN.PK113-7DSMC1	REV__YFL008W_CEN.PK113-7DSMC1	2	2	2	;SMC1	1	2	2	2	1	1	1	2	1	0	1	0	1	1	1	1	0	2	1	0	1	0	1	0	0	2	1	1	1	1	1	1	1	1	1	2	1	0	1	0	1	1	1	1
REV__YGL021W_CEN.PK113-7DALK1	REV__YGL021W_CEN.PK113-7DALK1	5	5	5	;ALK1	1	5	5	5	2	0	0	0	2	2	0	1	0	2	1	0	2	0	2	0	0	1	0	0	1	0	2	0	0	0	1	1	2	0	0	0	2	2	0	1	0	2	1	0
REV__YGL099W_CEN.PK113-7DLSG1	REV__YGL099W_CEN.PK113-7DLSG1	2	2	2	;LSG1	1	2	2	2	0	0	0	0	0	1	0	0	0	1	0	0	0	1	1	0	0	1	0	1	0	0	1	2	0	1	1	1	0	0	0	0	0	1	0	0	0	1	0	0
REV__YGL195W_CEN.PK113-7DGCN1	REV__YGL195W_CEN.PK113-7DGCN1	4	4	4	;GCN1	1	4	4	4	1	1	1	2	1	1	1	2	2	2	1	2	2	2	2	2	1	2	2	2	2	1	1	2	1	1	2	1	1	1	1	2	1	1	1	2	2	2	1	2
REV__YGR026W_CEN.PK113-7DORF	REV__YGR026W_CEN.PK113-7DORF	2	2	2	;ORF	1	2	2	2	1	1	0	1	1	1	1	1	0	1	1	1	1	1	1	0	0	1	1	0	1	1	1	1	1	1	1	1	1	1	0	1	1	1	1	1	0	1	1	1
REV__YGR076C_CEN.PK113-7DMRPL25	REV__YGR076C_CEN.PK113-7DMRPL25	1	1	1	;MRPL25	1	1	1	1	0	0	0	0	0	0	0	0	0	0	0	0	0	0	0	0	0	0	0	0	0	1	0	0	0	1	0	0	0	0	0	0	0	0	0	0	0	0	0	0
REV__YGR274C_CEN.PK113-7DTAF1	REV__YGR274C_CEN.PK113-7DTAF1	1	1	1	;TAF1	1	1	1	1	1	1	1	1	1	1	1	1	1	1	1	1	1	1	1	1	1	1	1	1	1	1	1	1	1	1	1	1	1	1	1	1	1	1	1	1	1	1	1	1
REV__YHR209W_CEN.PK113-7DCRG1	REV__YHR209W_CEN.PK113-7DCRG1	2	2	2	;CRG1	1	2	2	2	1	1	1	0	1	1	1	0	0	1	1	0	0	1	1	0	0	1	1	0	0	1	1	0	0	1	1	0	1	1	1	0	1	1	1	0	0	1	1	0
REV__YIL159W_CEN.PK113-7DBNR1	REV__YIL159W_CEN.PK113-7DBNR1	5	5	5	;BNR1	1	5	5	5	0	0	1	0	0	0	0	0	0	0	1	0	0	0	1	0	0	0	0	0	0	0	2	2	0	1	0	0	0	0	1	0	0	0	0	0	0	0	1	0
REV__YJL071W_CEN.PK113-7DARG2	REV__YJL071W_CEN.PK113-7DARG2	1	1	1	;ARG2	1	1	1	1	1	0	0	1	1	0	1	1	1	1	1	0	1	1	1	1	1	1	1	1	1	1	0	1	1	0	1	0	1	0	0	1	1	0	1	1	1	1	1	0
REV__YJL204C_CEN.PK113-7DRCY1	REV__YJL204C_CEN.PK113-7DRCY1	2	2	2	;RCY1	1	2	2	2	0	0	0	0	0	0	0	0	0	0	0	0	1	0	0	0	0	0	0	0	0	0	0	0	0	0	1	0	0	0	0	0	0	0	0	0	0	0	0	0
REV__YKL011C_CEN.PK113-7DCCE1	REV__YKL011C_CEN.PK113-7DCCE1	3	3	3	;CCE1	1	3	3	3	0	0	0	0	0	1	0	0	0	0	0	0	0	0	0	0	1	0	0	0	0	1	0	0	0	0	1	0	0	0	0	0	0	1	0	0	0	0	0	0
REV__YKR054C_CEN.PK113-7DDYN1	REV__YKR054C_CEN.PK113-7DDYN1	6	6	6	;DYN1	1	6	6	6	3	2	1	2	0	1	1	0	1	1	2	1	3	3	2	0	3	2	2	3	1	1	2	3	1	2	3	2	3	2	1	2	0	1	1	0	1	1	2	1
REV__YLR305C_CEN.PK113-7DSTT4	REV__YLR305C_CEN.PK113-7DSTT4	1	1	1	;STT4	1	1	1	1	1	0	1	1	0	0	1	0	0	1	0	1	0	1	0	1	1	0	0	0	1	1	1	1	0	1	1	1	1	0	1	1	0	0	1	0	0	1	0	1
REV__YLR410W_CEN.PK113-7DVIP1	REV__YLR410W_CEN.PK113-7DVIP1	3	3	3	;VIP1	1	3	3	3	2	0	0	1	0	0	0	0	0	1	1	1	0	2	0	0	0	2	0	2	0	0	0	0	1	0	2	3	2	0	0	1	0	0	0	0	0	1	1	1
REV__YML062C_CEN.PK113-7DMFT1	REV__YML062C_CEN.PK113-7DMFT1	1	1	1	;MFT1	1	1	1	1	1	1	1	1	1	1	1	1	1	1	1	1	1	1	1	1	1	1	1	1	1	1	1	1	1	1	1	1	1	1	1	1	1	1	1	1	1	1	1	1
REV__YMR065W_CEN.PK113-7DKAR5	REV__YMR065W_CEN.PK113-7DKAR5	2	2	2	;KAR5	1	2	2	2	0	1	1	1	0	1	1	1	0	1	2	1	1	1	1	0	0	1	0	1	1	1	1	0	1	1	1	1	0	1	1	1	0	1	1	1	0	1	2	1
REV__YMR122W-A_CEN.PK113-7DORF	REV__YMR122W-A_CEN.PK113-7DORF	1	1	1	;ORF	1	1	1	1	1	1	0	0	1	1	0	0	1	1	0	1	0	0	0	1	0	0	1	1	0	1	0	1	0	1	0	1	1	1	0	0	1	1	0	0	1	1	0	1
REV__YNL039W_CEN.PK113-7DBDP1	REV__YNL039W_CEN.PK113-7DBDP1	3	3	3	;BDP1	1	3	3	3	1	2	1	0	1	1	1	1	1	1	1	2	1	1	1	2	1	1	1	1	1	1	1	2	1	1	1	1	1	2	1	0	1	1	1	1	1	1	1	2
REV__YNL102W_CEN.PK113-7DPOL1	REV__YNL102W_CEN.PK113-7DPOL1	5	5	5	;POL1	1	5	5	5	2	1	2	1	1	1	1	1	1	2	1	2	1	2	1	1	1	1	2	1	1	1	2	2	1	1	2	2	2	1	2	1	1	1	1	1	1	2	1	2
REV__YNL282W_CEN.PK113-7DPOP3	REV__YNL282W_CEN.PK113-7DPOP3	1	1	1	;POP3	1	1	1	1	0	0	0	0	1	0	0	0	0	0	0	0	0	0	0	0	0	0	0	0	0	0	0	0	0	0	0	0	0	0	0	0	1	0	0	0	0	0	0	0
REV__YOR109W_CEN.PK113-7DINP53;REV__YNL106C_CEN.PK113-7DINP52	REV__YOR109W_CEN.PK113-7DINP53;REV__YNL106C_CEN.PK113-7DINP52	2;1	2;1	2;1	;INP53;;INP52	2	2	2	2	1	1	1	0	1	0	0	0	1	0	0	0	0	0	0	0	0	0	0	0	0	0	0	1	0	0	0	0	1	1	1	0	1	0	0	0	1	0	0	0
REV__YOR187W_CEN.PK113-7DTUF1	REV__YOR187W_CEN.PK113-7DTUF1	1	1	1	;TUF1	1	1	1	1	0	1	0	0	0	0	0	0	0	0	0	0	1	1	0	0	1	0	0	0	1	0	0	1	0	0	0	1	0	1	0	0	0	0	0	0	0	0	0	0
REV__YOR304W_CEN.PK113-7DISW2	REV__YOR304W_CEN.PK113-7DISW2	4	4	4	;ISW2	1	4	4	4	2	1	1	1	0	1	1	1	1	0	1	2	2	2	1	1	1	1	2	0	1	1	1	0	1	2	1	0	2	1	1	1	0	1	1	1	1	0	1	2
REV__YOR319W_CEN.PK113-7DHSH49	REV__YOR319W_CEN.PK113-7DHSH49	2	2	2	;HSH49	1	2	2	2	1	1	1	1	1	1	0	1	1	1	1	1	1	1	1	0	1	1	1	0	0	2	1	1	1	1	1	1	1	1	1	1	1	1	0	1	1	1	1	1
REV__YPL063W_CEN.PK113-7DTIM50	REV__YPL063W_CEN.PK113-7DTIM50	1	1	1	;TIM50	1	1	1	1	0	0	0	0	0	0	0	0	0	0	0	0	0	0	0	0	0	0	0	0	0	0	0	0	1	0	0	0	0	0	0	0	0	0	0	0	0	0	0	0
REV__YPR095C_CEN.PK113-7DSYT1	REV__YPR095C_CEN.PK113-7DSYT1	2	2	2	;SYT1	1	2	2	2	0	0	0	0	0	1	0	0	0	0	1	0	0	0	0	0	0	0	0	0	0	0	0	1	0	0	0	0	0	0	0	0	0	1	0	0	0	0	1	0
REV__YPR112C_CEN.PK113-7DMRD1	REV__YPR112C_CEN.PK113-7DMRD1	2	2	2	;MRD1	1	2	2	2	1	1	0	1	1	0	0	0	1	0	1	0	0	1	1	0	1	0	0	0	0	0	0	0	0	0	0	1	1	1	0	1	1	0	0	0	1	0	1	0
REV__YPR117W_CEN.PK113-7DORF;REV__YJR046W_CEN.PK113-7DTAH11	REV__YPR117W_CEN.PK113-7DORF	4;1	4;1	4;1	;ORF	2	4	4	4	3	2	3	2	3	2	1	1	2	2	3	2	2	2	3	2	2	2	2	2	2	1	3	3	3	3	3	2	3	2	3	2	3	2	1	1	2	2	3	2
RMAR_YEASTVAR1	RMAR_YEASTVAR1	16	16	16	;VAR1	1	16	16	16	8	7	6	7	8	9	7	7	7	7	6	5	9	9	8	8	9	8	12	8	9	6	9	8	10	9	10	11	8	7	6	7	8	9	7	7	7	7	6	5
SCE2_YEASTAI4	SCE2_YEASTAI4	4	3	3	;AI4	1	4	3	3	1	1	1	1	1	2	1	1	2	1	2	1	1	1	2	2	2	1	2	2	1	1	2	2	2	2	3	3	0	0	0	0	0	1	0	0	1	0	1	0
YAL001C_CEN.PK113-7DTFC3	YAL001C_CEN.PK113-7DTFC3	4	4	4	;TFC3	1	4	4	4	3	0	0	1	0	0	0	0	1	0	0	1	1	2	0	1	1	2	2	1	2	1	2	1	0	1	3	1	3	0	0	1	0	0	0	0	1	0	0	1
YAL003W_CEN.PK113-7DEFB1	YAL003W_CEN.PK113-7DEFB1	15	15	15	;EFB1	1	15	15	15	13	12	13	14	14	13	13	13	14	14	13	11	14	12	13	12	14	12	13	12	15	12	14	13	13	13	14	14	13	12	13	14	14	13	13	13	14	14	13	11
YAL007C_CEN.PK113-7DERP2	YAL007C_CEN.PK113-7DERP2	4	3	3	;ERP2	1	4	3	3	4	4	4	3	4	3	4	3	4	4	4	3	3	4	4	3	4	3	4	3	4	3	4	4	4	4	4	4	3	3	3	2	3	2	3	2	3	3	3	2
YAL008W_CEN.PK113-7DFUN14	YAL008W_CEN.PK113-7DFUN14	2	2	2	;FUN14	1	2	2	2	1	1	1	1	1	1	1	1	1	1	1	1	1	1	1	1	1	2	1	2	1	1	1	1	1	1	1	1	1	1	1	1	1	1	1	1	1	1	1	1
YAL010C_CEN.PK113-7DMDM10	YAL010C_CEN.PK113-7DMDM10	9	9	9	;MDM10	1	9	9	9	1	1	2	2	1	1	3	1	2	0	2	0	1	0	1	0	2	0	0	0	0	0	1	0	0	0	1	0	1	1	2	2	1	1	3	1	2	0	2	0
YAL012W_CEN.PK113-7DCYS3	YAL012W_CEN.PK113-7DCYS3	16	16	16	;CYS3	1	16	16	16	14	13	13	13	14	14	13	14	15	13	13	11	15	14	15	12	13	14	16	13	14	13	15	13	14	14	14	14	14	13	13	13	14	14	13	14	15	13	13	11
YAL014C_CEN.PK113-7DSYN8	YAL014C_CEN.PK113-7DSYN8	2	2	2	;SYN8	1	2	2	2	0	0	0	1	1	1	0	0	1	1	0	1	1	1	0	1	0	1	0	1	1	2	1	2	1	2	1	2	0	0	0	1	1	1	0	0	1	1	0	1
YAL016W_CEN.PK113-7DTPD3	YAL016W_CEN.PK113-7DTPD3	15	15	15	;TPD3	1	15	15	15	13	6	11	6	11	7	8	8	8	10	8	6	11	5	8	5	8	6	9	8	8	7	5	5	7	5	11	8	13	6	11	6	11	7	8	8	8	10	8	6
YAL017W_CEN.PK113-7DPSK1	YAL017W_CEN.PK113-7DPSK1	18	18	15	;PSK1	1	18	18	15	5	4	3	1	5	4	2	0	3	6	4	4	3	3	4	1	8	2	7	3	4	2	7	2	2	6	8	6	5	4	3	1	5	4	2	0	3	6	4	4
YAL019W_CEN.PK113-7DFUN30	YAL019W_CEN.PK113-7DFUN30	13	13	12	;FUN30	1	13	13	12	4	4	3	4	4	3	2	3	6	4	4	5	5	7	5	4	6	3	4	3	3	7	6	5	6	4	4	5	4	4	3	4	4	3	2	3	6	4	4	5
YAL022C_CEN.PK113-7DFUN26	YAL022C_CEN.PK113-7DFUN26	2	2	2	;FUN26	1	2	2	2	1	0	0	1	0	0	0	0	1	1	0	1	0	0	0	0	2	0	0	0	1	0	2	1	1	1	1	1	1	0	0	1	0	0	0	0	1	1	0	1
YAL023C_CEN.PK113-7DPMT2	YAL023C_CEN.PK113-7DPMT2	25	25	21	;PMT2	1	25	25	21	17	13	16	11	15	15	14	12	15	14	16	14	15	14	13	13	18	13	15	16	16	15	14	14	16	14	19	16	17	13	16	11	15	15	14	12	15	14	16	14
YAL025C_CEN.PK113-7DMAK16	YAL025C_CEN.PK113-7DMAK16	6	6	6	;MAK16	1	6	6	6	3	3	3	4	4	4	3	5	4	4	3	4	4	3	4	4	4	5	4	4	4	5	4	5	4	4	4	4	3	3	3	4	4	4	3	5	4	4	3	4
YAL026C_CEN.PK113-7DDRS2	YAL026C_CEN.PK113-7DDRS2	7	7	7	;DRS2	1	7	7	7	4	2	4	2	3	1	3	3	4	3	2	3	2	3	3	1	2	1	1	2	1	2	1	2	3	2	2	3	4	2	4	2	3	1	3	3	4	3	2	3
YAL029C_CEN.PK113-7DMYO4	YAL029C_CEN.PK113-7DMYO4	22	18	18	;MYO4	1	22	18	18	13	5	9	6	5	9	4	5	8	7	10	8	5	10	9	6	11	5	7	6	5	9	9	5	6	9	10	9	9	4	7	4	4	7	3	4	7	5	7	6
YAL030W_CEN.PK113-7DSNC1	YAL030W_CEN.PK113-7DSNC1	2	2	2	;SNC1	1	2	2	2	1	1	1	1	1	1	1	1	1	2	1	0	1	1	1	1	1	1	1	1	1	1	1	2	1	2	1	1	1	1	1	1	1	1	1	1	1	2	1	0
YAL031C_CEN.PK113-7DGIP4	YAL031C_CEN.PK113-7DGIP4	4	4	4	;GIP4	1	4	4	4	2	0	1	1	0	1	1	2	0	0	1	0	0	1	1	1	0	1	1	1	1	1	1	1	2	1	2	2	2	0	1	1	0	1	1	2	0	0	1	0
YAL033W_CEN.PK113-7DPOP5	YAL033W_CEN.PK113-7DPOP5	1	1	1	;POP5	1	1	1	1	1	0	0	1	0	0	0	1	0	1	0	1	0	1	0	1	0	0	0	1	0	1	0	1	0	1	1	1	1	0	0	1	0	0	0	1	0	1	0	1
YAL034W-A_CEN.PK113-7DMTW1	YAL034W-A_CEN.PK113-7DMTW1	4	4	4	;MTW1	1	4	4	4	0	1	1	0	0	0	1	0	0	0	2	1	2	0	1	1	0	0	0	1	0	0	0	0	1	0	2	0	0	1	1	0	0	0	1	0	0	0	2	1
YAL035W_CEN.PK113-7DFUN12	YAL035W_CEN.PK113-7DFUN12	37	37	37	;FUN12	1	37	37	37	34	29	27	28	27	29	29	27	28	30	26	24	29	32	27	27	31	30	29	29	31	28	31	28	27	28	34	33	34	29	27	28	27	29	29	27	28	30	26	24
YAL036C_CEN.PK113-7DRBG1	YAL036C_CEN.PK113-7DRBG1	15	15	15	;RBG1	1	15	15	15	12	6	9	6	8	5	8	8	10	7	10	7	11	10	9	6	8	10	10	7	8	8	8	10	11	9	13	10	12	6	9	6	8	5	8	8	10	7	10	7
YAL038W_CEN.PK113-7DCDC19	YAL038W_CEN.PK113-7DCDC19	39	39	36	;CDC19	1	39	39	36	36	35	34	36	36	33	37	34	35	35	35	34	36	35	34	35	35	32	35	33	36	35	36	34	36	36	37	35	36	35	34	36	36	33	37	34	35	35	35	34
YAL039C_CEN.PK113-7DCYC3	YAL039C_CEN.PK113-7DCYC3	9	9	9	;CYC3	1	9	9	9	5	7	4	4	6	7	5	2	5	6	6	4	6	5	7	5	6	4	4	6	6	6	5	6	5	6	6	7	5	7	4	4	6	7	5	2	5	6	6	4
YAL041W_CEN.PK113-7DCDC24	YAL041W_CEN.PK113-7DCDC24	8	8	8	;CDC24	1	8	8	8	6	3	3	3	1	1	2	1	1	2	2	3	1	1	1	1	3	1	2	1	2	1	1	2	1	2	3	3	6	3	3	3	1	1	2	1	1	2	2	3
YAL042W_CEN.PK113-7DERV46	YAL042W_CEN.PK113-7DERV46	12	12	12	;ERV46	1	12	12	12	10	5	7	6	7	5	8	6	5	7	7	5	7	6	4	6	6	5	4	6	5	5	4	4	6	2	9	7	10	5	7	6	7	5	8	6	5	7	7	5
YAL043C_CEN.PK113-7DPTA1	YAL043C_CEN.PK113-7DPTA1	17	17	17	;PTA1	1	17	17	17	9	3	5	4	5	4	8	4	4	4	6	3	7	5	6	4	3	3	5	4	4	4	4	4	3	5	8	7	9	3	5	4	5	4	8	4	4	4	6	3
YAL044C_CEN.PK113-7DGCV3	YAL044C_CEN.PK113-7DGCV3	5	5	5	;GCV3	1	5	5	5	5	4	5	5	5	5	5	4	5	5	5	4	5	5	5	4	5	4	5	5	5	4	5	5	5	5	5	5	5	4	5	5	5	5	5	4	5	5	5	4
YAL044W-A_CEN.PK113-7DORF	YAL044W-A_CEN.PK113-7DORF	3	3	3	;ORF	1	3	3	3	0	1	0	2	1	1	0	1	1	0	1	2	0	1	0	1	1	1	0	2	0	1	2	1	1	2	1	2	0	1	0	2	1	1	0	1	1	0	1	2
YAL046C_CEN.PK113-7DAIM1	YAL046C_CEN.PK113-7DAIM1	4	4	4	;AIM1	1	4	4	4	1	1	2	1	1	1	1	1	2	1	2	1	1	2	2	1	1	1	2	1	1	1	1	2	2	2	2	2	1	1	2	1	1	1	1	1	2	1	2	1
YAL047C_CEN.PK113-7DSPC72	YAL047C_CEN.PK113-7DSPC72	4	4	4	;SPC72	1	4	4	4	2	1	1	1	1	1	2	1	1	2	2	1	2	1	2	2	1	1	2	1	2	2	2	1	1	1	2	1	2	1	1	1	1	1	2	1	1	2	2	1
YAL048C_CEN.PK113-7DGEM1	YAL048C_CEN.PK113-7DGEM1	5	5	5	;GEM1	1	5	5	5	2	2	2	0	1	1	1	0	1	2	0	1	2	1	2	1	1	0	0	0	1	1	1	2	2	2	1	1	2	2	2	0	1	1	1	0	1	2	0	1
YAL049C_CEN.PK113-7DAIM2	YAL049C_CEN.PK113-7DAIM2	11	11	11	;AIM2	1	11	11	11	9	5	6	5	8	9	5	7	5	7	7	7	7	8	8	6	6	8	7	5	8	7	6	6	6	7	9	9	9	5	6	5	8	9	5	7	5	7	7	7
YAL051W_CEN.PK113-7DOAF1	YAL051W_CEN.PK113-7DOAF1	2	2	2	;OAF1	1	2	2	2	1	0	0	0	0	0	0	0	0	0	1	0	0	1	0	0	0	0	0	0	0	0	0	0	0	0	1	1	1	0	0	0	0	0	0	0	0	0	1	0
YAL053W_CEN.PK113-7DFLC2	YAL053W_CEN.PK113-7DFLC2	13	13	13	;FLC2	1	13	13	13	10	3	7	3	3	5	6	2	5	3	6	2	5	5	4	5	5	1	5	3	3	3	3	3	5	5	5	8	10	3	7	3	3	5	6	2	5	3	6	2
YAL054C_CEN.PK113-7DACS1	YAL054C_CEN.PK113-7DACS1	36	35	35	;ACS1	1	36	35	35	32	34	31	34	33	34	32	31	31	33	30	25	14	9	10	6	9	10	8	7	6	3	4	3	5	4	7	5	31	33	30	33	32	33	31	30	30	32	29	24
YAL055W_CEN.PK113-7DPEX22	YAL055W_CEN.PK113-7DPEX22	2	2	2	;PEX22	1	2	2	2	0	2	2	0	1	1	1	1	2	0	0	2	2	1	1	2	0	2	2	1	2	2	0	1	1	0	2	1	0	2	2	0	1	1	1	1	2	0	0	2
YAL058W_CEN.PK113-7DCNE1	YAL058W_CEN.PK113-7DCNE1	1	1	1	;CNE1	1	1	1	1	1	1	0	0	0	0	0	1	1	1	1	0	0	1	0	0	0	0	0	0	1	1	1	1	0	0	1	0	1	1	0	0	0	0	0	1	1	1	1	0
YAL059W_CEN.PK113-7DECM1	YAL059W_CEN.PK113-7DECM1	5	5	5	;ECM1	1	5	5	5	4	1	2	1	1	1	3	4	4	2	3	3	2	3	2	2	3	3	4	4	2	4	4	3	5	1	4	1	4	1	2	1	1	1	3	4	4	2	3	3
YAL060W_CEN.PK113-7DBDH1	YAL060W_CEN.PK113-7DBDH1	13	13	13	;BDH1	1	13	13	13	10	8	9	9	9	10	10	12	9	11	9	12	10	13	10	11	11	10	10	11	9	8	10	9	9	10	11	11	10	8	9	9	9	10	10	12	9	11	9	12
YAL062W_CEN.PK113-7DGDH3	YAL062W_CEN.PK113-7DGDH3	13	5	5	;GDH3	1	13	5	5	9	10	10	11	9	9	10	10	9	9	9	11	6	8	7	7	6	8	8	8	6	6	8	6	6	6	6	7	3	4	4	5	3	3	2	4	2	3	2	5
YAR002C-A_CEN.PK113-7DERP1	YAR002C-A_CEN.PK113-7DERP1	6	6	6	;ERP1	1	6	6	6	6	5	5	5	5	4	6	5	4	4	6	4	5	5	5	4	6	4	5	5	6	4	5	5	5	5	6	5	6	5	5	5	5	4	6	5	4	4	6	4
YAR002W_CEN.PK113-7DNUP60	YAR002W_CEN.PK113-7DNUP60	20	20	20	;NUP60	1	20	20	20	11	9	8	8	8	7	6	12	8	8	5	9	10	9	8	11	7	11	8	9	6	11	9	12	9	10	12	12	11	9	8	8	8	7	6	12	8	8	5	9
YAR007C_CEN.PK113-7DRFA1	YAR007C_CEN.PK113-7DRFA1	24	24	24	;RFA1	1	24	24	24	19	14	15	12	16	16	14	16	15	15	16	11	14	19	15	11	17	12	14	13	16	14	12	9	12	12	21	16	19	14	15	12	16	16	14	16	15	15	16	11
YAR014C_CEN.PK113-7DBUD14	YAR014C_CEN.PK113-7DBUD14	4	4	4	;BUD14	1	4	4	4	2	1	1	2	0	1	1	2	0	1	1	1	0	1	1	2	1	2	2	2	0	1	1	2	1	2	2	3	2	1	1	2	0	1	1	2	0	1	1	1
YAR015W_CEN.PK113-7DADE1	YAR015W_CEN.PK113-7DADE1	22	22	22	;ADE1	1	22	22	22	18	20	17	19	18	19	20	18	15	16	18	17	18	18	16	17	16	18	19	18	17	18	18	19	16	18	19	20	18	20	17	19	18	19	20	18	15	16	18	17
YAR018C_CEN.PK113-7DKIN3	YAR018C_CEN.PK113-7DKIN3	2	2	2	;KIN3	1	2	2	2	0	0	0	1	0	0	1	0	0	0	1	0	0	0	0	0	0	0	0	0	0	0	0	1	0	0	1	1	0	0	0	1	0	0	1	0	0	0	1	0
YBL001C_CEN.PK113-7DECM15	YBL001C_CEN.PK113-7DECM15	2	2	2	;ECM15	1	2	2	2	2	2	1	2	2	2	2	2	2	2	2	2	2	2	2	2	2	2	2	2	2	2	2	2	2	2	2	2	2	2	1	2	2	2	2	2	2	2	2	2
YDR224C_CEN.PK113-7DHTB1;YBL002W_CEN.PK113-7DHTB2	YDR224C_CEN.PK113-7DHTB1;YBL002W_CEN.PK113-7DHTB2	5;5	5;5	5;5	;HTB1;;HTB2	2	5	5	5	3	4	3	3	3	3	3	3	4	3	3	3	3	4	3	3	3	3	3	3	3	3	3	3	3	3	3	3	3	4	3	3	3	3	3	3	4	3	3	3
YDR225W_CEN.PK113-7DHTA1;YBL003C_CEN.PK113-7DHTA2	YDR225W_CEN.PK113-7DHTA1;YBL003C_CEN.PK113-7DHTA2	4;4	4;4	3;3	;HTA1;;HTA2	2	4	4	3	4	4	4	4	4	4	4	4	4	4	4	4	4	4	4	4	4	4	4	4	4	4	4	4	4	4	4	4	4	4	4	4	4	4	4	4	4	4	4	4
YBL004W_CEN.PK113-7DUTP20	YBL004W_CEN.PK113-7DUTP20	24	24	24	;UTP20	1	24	24	24	6	5	7	7	6	6	7	5	8	5	8	8	6	7	8	7	10	4	7	6	8	7	10	9	8	8	8	9	6	5	7	7	6	6	7	5	8	5	8	8
YBL006C_CEN.PK113-7DLDB7	YBL006C_CEN.PK113-7DLDB7	3	3	3	;LDB7	1	3	3	3	1	1	1	0	0	0	1	1	1	0	2	1	0	0	0	1	1	1	0	1	2	1	0	1	0	1	1	0	1	1	1	0	0	0	1	1	1	0	2	1
YBL007C_CEN.PK113-7DSLA1	YBL007C_CEN.PK113-7DSLA1	30	30	30	;SLA1	1	30	30	30	26	16	23	16	17	10	18	12	18	15	18	17	14	23	19	15	19	16	18	18	20	14	16	17	17	16	22	20	26	16	23	16	17	10	18	12	18	15	18	17
YBL008W_CEN.PK113-7DHIR1	YBL008W_CEN.PK113-7DHIR1	2	2	2	;HIR1	1	2	2	2	0	0	0	0	0	0	0	0	0	0	0	1	0	0	0	0	0	0	0	0	0	0	0	0	1	0	0	0	0	0	0	0	0	0	0	0	0	0	0	1
YBL010C_CEN.PK113-7DORF	YBL010C_CEN.PK113-7DORF	2	2	2	;ORF	1	2	2	2	0	0	0	0	0	0	0	0	1	1	0	0	0	0	1	0	0	0	1	0	1	1	0	1	0	0	0	0	0	0	0	0	0	0	0	0	1	1	0	0
YBL011W_CEN.PK113-7DSCT1	YBL011W_CEN.PK113-7DSCT1	11	11	11	;SCT1	1	11	11	11	4	4	4	3	4	2	4	4	3	4	7	5	5	4	5	4	6	5	5	4	4	4	5	2	3	3	5	5	4	4	4	3	4	2	4	4	3	4	7	5
YBL013W_CEN.PK113-7DFMT1	YBL013W_CEN.PK113-7DFMT1	1	1	1	;FMT1	1	1	1	1	1	0	0	0	1	1	1	0	1	0	0	0	1	0	0	0	0	0	1	0	0	0	0	0	1	1	1	0	1	0	0	0	1	1	1	0	1	0	0	0
YBL015W_CEN.PK113-7DACH1	YBL015W_CEN.PK113-7DACH1	35	35	35	;ACH1	1	35	35	35	32	30	30	29	29	28	28	30	33	30	31	29	30	32	32	31	33	31	32	31	30	32	29	31	28	30	33	31	32	30	30	29	29	28	28	30	33	30	31	29
YBL016W_CEN.PK113-7DFUS3	YBL016W_CEN.PK113-7DFUS3	9	9	9	;FUS3	1	9	9	9	3	3	2	3	1	2	3	0	4	2	4	6	3	4	3	5	3	4	3	4	2	2	2	3	2	4	5	5	3	3	2	3	1	2	3	0	4	2	4	6
YBL017C_CEN.PK113-7DPEP1	YBL017C_CEN.PK113-7DPEP1	34	34	34	;PEP1	1	34	34	34	21	16	20	12	14	16	16	13	16	11	17	9	17	19	15	12	21	15	18	14	21	12	14	12	16	17	22	20	21	16	20	12	14	16	16	13	16	11	17	9
YBL018C_CEN.PK113-7DPOP8	YBL018C_CEN.PK113-7DPOP8	2	2	2	;POP8	1	2	2	2	1	2	0	2	2	2	0	1	0	2	1	2	2	1	2	2	0	2	2	2	0	2	2	1	1	2	1	2	1	2	0	2	2	2	0	1	0	2	1	2
YBL020W_CEN.PK113-7DRFT1	YBL020W_CEN.PK113-7DRFT1	2	2	2	;RFT1	1	2	2	2	2	2	0	1	0	0	0	1	0	0	1	2	1	1	0	2	1	1	0	2	0	1	0	0	0	1	2	0	2	2	0	1	0	0	0	1	0	0	1	2
YBL022C_CEN.PK113-7DPIM1	YBL022C_CEN.PK113-7DPIM1	47	47	47	;PIM1	1	47	47	47	32	28	29	23	28	25	26	24	25	25	32	25	29	31	28	29	35	31	33	30	32	30	29	28	33	30	35	30	32	28	29	23	28	25	26	24	25	25	32	25
YBL023C_CEN.PK113-7DMCM2	YBL023C_CEN.PK113-7DMCM2	19	19	18	;MCM2	1	19	19	18	10	11	8	6	5	7	5	3	8	8	6	8	6	5	6	3	6	2	4	2	5	3	5	4	6	5	8	7	10	11	8	6	5	7	5	3	8	8	6	8
YBL024W_CEN.PK113-7DNCL1	YBL024W_CEN.PK113-7DNCL1	37	37	37	;NCL1	1	37	37	37	31	24	22	21	23	25	25	26	26	26	25	23	24	27	22	20	27	21	24	22	23	23	25	24	27	24	31	32	31	24	22	21	23	25	25	26	26	26	25	23
YBL026W_CEN.PK113-7DLSM2	YBL026W_CEN.PK113-7DLSM2	5	5	5	;LSM2	1	5	5	5	5	5	4	5	5	4	4	3	5	5	5	2	2	4	4	4	4	5	4	4	5	3	4	3	5	4	5	4	5	5	4	5	5	4	4	3	5	5	5	2
YBL027W_CEN.PK113-7DRPL19B;YBR084C-A_CEN.PK113-7DRPL19A;REV__YKR086W_CEN.PK113-7DPRP16	YBL027W_CEN.PK113-7DRPL19B;YBR084C-A_CEN.PK113-7DRPL19A	13;13;1	13;13;1	13;13;1	;RPL19B;;RPL19A	3	13	13	13	12	11	10	11	11	11	11	10	11	10	11	10	12	13	11	10	11	12	12	12	11	11	11	11	12	10	13	13	12	11	10	11	11	11	11	10	11	10	11	10
YBL029C-A_CEN.PK113-7DORF	YBL029C-A_CEN.PK113-7DORF	4	4	4	;ORF	1	4	4	4	4	1	2	1	3	3	2	2	1	1	2	1	2	1	2	1	3	1	1	1	1	1	2	1	1	1	3	2	4	1	2	1	3	3	2	2	1	1	2	1
YBL030C_CEN.PK113-7DPET9;YBR085W_CEN.PK113-7DAAC3	YBL030C_CEN.PK113-7DPET9	24;5	24;5	23;4	;PET9	2	24	24	23	20	19	18	17	19	20	19	20	19	19	21	17	17	21	19	18	21	19	20	17	17	18	18	20	19	19	21	23	20	19	18	17	19	20	19	20	19	19	21	17
YBL032W_CEN.PK113-7DHEK2;REV__YNL002C_CEN.PK113-7DRLP7	YBL032W_CEN.PK113-7DHEK2	13;1	13;1	13;1	;HEK2	2	13	13	13	9	10	7	6	6	9	9	6	8	9	7	4	9	8	8	6	7	5	8	3	8	6	7	7	7	7	8	8	9	10	7	6	6	9	9	6	8	9	7	4
YBL033C_CEN.PK113-7DRIB1	YBL033C_CEN.PK113-7DRIB1	14	14	14	;RIB1	1	14	14	14	10	9	7	6	8	8	7	6	8	9	6	7	5	6	8	8	7	7	6	5	9	7	8	7	5	5	8	8	10	9	7	6	8	8	7	6	8	9	6	7
YBL034C_CEN.PK113-7DSTU1	YBL034C_CEN.PK113-7DSTU1	5	5	5	;STU1	1	5	5	5	2	1	1	1	1	2	1	1	4	1	1	1	1	0	1	0	1	1	1	2	0	0	1	0	1	0	0	0	2	1	1	1	1	2	1	1	4	1	1	1
YBL035C_CEN.PK113-7DPOL12	YBL035C_CEN.PK113-7DPOL12	12	12	12	;POL12	1	12	12	12	5	3	8	2	7	3	4	1	5	4	6	4	5	6	6	4	5	3	5	5	9	1	6	2	6	7	8	7	5	3	8	2	7	3	4	1	5	4	6	4
YBL036C_CEN.PK113-7DORF	YBL036C_CEN.PK113-7DORF	14	14	14	;ORF	1	14	14	14	8	6	11	5	8	8	7	8	7	5	8	6	4	7	5	7	8	7	5	6	6	7	4	5	4	6	9	9	8	6	11	5	8	8	7	8	7	5	8	6
YBL037W_CEN.PK113-7DAPL3	YBL037W_CEN.PK113-7DAPL3	13	13	13	;APL3	1	13	13	13	8	6	6	5	5	4	8	6	6	7	6	5	4	8	5	6	6	5	5	6	4	4	3	4	4	4	8	8	8	6	6	5	5	4	8	6	6	7	6	5
YBL038W_CEN.PK113-7DMRPL16	YBL038W_CEN.PK113-7DMRPL16	7	7	7	;MRPL16	1	7	7	7	5	4	5	4	4	2	5	3	4	3	4	3	4	5	5	4	5	3	6	3	5	3	5	4	6	2	6	6	5	4	5	4	4	2	5	3	4	3	4	3
YBL039C_CEN.PK113-7DURA7	YBL039C_CEN.PK113-7DURA7	28	28	23	;URA7	1	28	28	23	23	18	18	19	21	20	19	18	22	22	21	17	21	23	23	22	23	21	24	19	22	19	23	21	22	23	24	22	23	18	18	19	21	20	19	18	22	22	21	17
YBL039W-B_CEN.PK113-7DORF	YBL039W-B_CEN.PK113-7DORF	1	1	1	;ORF	1	1	1	1	1	0	1	0	1	0	1	0	1	0	1	0	0	0	0	0	1	0	0	0	0	0	0	0	0	0	1	0	1	0	1	0	1	0	1	0	1	0	1	0
YBL040C_CEN.PK113-7DERD2	YBL040C_CEN.PK113-7DERD2	2	2	2	;ERD2	1	2	2	2	1	1	2	2	2	0	1	2	1	2	1	1	1	0	1	1	1	2	1	1	0	1	1	2	1	2	1	1	1	1	2	2	2	0	1	2	1	2	1	1
YBL041W_CEN.PK113-7DPRE7	YBL041W_CEN.PK113-7DPRE7	13	13	13	;PRE7	1	13	13	13	11	10	11	11	9	7	13	11	10	9	12	9	10	8	7	10	12	10	8	9	10	10	9	8	9	8	9	8	11	10	11	11	9	7	13	11	10	9	12	9
YBL042C_CEN.PK113-7DFUI1	YBL042C_CEN.PK113-7DFUI1	5	5	5	;FUI1	1	5	5	5	3	2	1	2	2	2	2	3	3	2	2	3	1	2	1	1	0	2	1	2	0	1	0	1	0	1	1	1	3	2	1	2	2	2	2	3	3	2	2	3
YBL045C_CEN.PK113-7DCOR1	YBL045C_CEN.PK113-7DCOR1	24	24	24	;COR1	1	24	24	24	22	19	20	20	20	19	20	19	21	21	22	20	22	20	21	23	22	20	21	20	21	20	21	21	22	20	22	22	22	19	20	20	20	19	20	19	21	21	22	20
YBL046W_CEN.PK113-7DPSY4	YBL046W_CEN.PK113-7DPSY4	3	3	3	;PSY4	1	3	3	3	2	0	1	0	1	0	1	1	1	2	2	1	1	1	0	1	1	1	0	1	1	1	0	0	0	1	1	0	2	0	1	0	1	0	1	1	1	2	2	1
YBL047C_CEN.PK113-7DEDE1	YBL047C_CEN.PK113-7DEDE1	46	46	46	;EDE1	1	46	46	46	37	31	33	27	32	31	30	32	33	29	30	29	34	32	32	27	28	30	36	32	33	27	34	30	33	27	33	35	37	31	33	27	32	31	30	32	33	29	30	29
YBL050W_CEN.PK113-7DSEC17	YBL050W_CEN.PK113-7DSEC17	13	13	13	;SEC17	1	13	13	13	11	9	13	8	11	11	11	8	10	10	11	8	12	10	10	8	11	8	11	8	10	5	12	9	10	10	11	10	11	9	13	8	11	11	11	8	10	10	11	8
YBL051C_CEN.PK113-7DPIN4	YBL051C_CEN.PK113-7DPIN4	12	12	12	;PIN4	1	12	12	12	7	7	5	4	4	3	4	3	7	6	6	5	9	8	9	6	9	5	7	6	6	6	11	6	7	9	10	9	7	7	5	4	4	3	4	3	7	6	6	5
YBL054W_CEN.PK113-7DTOD6	YBL054W_CEN.PK113-7DTOD6	6	6	6	;TOD6	1	6	6	6	2	1	1	0	1	0	0	0	1	0	0	3	1	1	1	0	2	1	0	1	1	0	0	0	0	0	1	2	2	1	1	0	1	0	0	0	1	0	0	3
YBL055C_CEN.PK113-7DORF	YBL055C_CEN.PK113-7DORF	11	11	11	;ORF	1	11	11	11	6	3	4	2	5	6	4	2	5	5	5	2	3	3	4	0	3	2	4	2	3	1	4	3	3	3	2	4	6	3	4	2	5	6	4	2	5	5	5	2
YBL056W_CEN.PK113-7DPTC3	YBL056W_CEN.PK113-7DPTC3	12	10	10	;PTC3	1	12	10	10	10	8	9	8	7	6	7	5	6	8	8	5	7	8	8	5	10	6	9	6	9	5	7	8	6	6	9	8	9	7	7	6	6	5	7	5	5	7	7	5
YBL057C_CEN.PK113-7DPTH2	YBL057C_CEN.PK113-7DPTH2	6	6	6	;PTH2	1	6	6	6	4	1	4	1	5	3	3	1	2	4	3	1	3	4	4	2	3	1	3	2	4	4	4	3	4	1	5	4	4	1	4	1	5	3	3	1	2	4	3	1
YBL058W_CEN.PK113-7DSHP1	YBL058W_CEN.PK113-7DSHP1	17	17	17	;SHP1	1	17	17	17	14	12	12	12	13	12	13	11	10	11	14	12	12	13	11	14	12	11	12	11	11	15	11	12	13	13	15	13	14	12	12	12	13	12	13	11	10	11	14	12
YBL059C-A_CEN.PK113-7DCMC2	YBL059C-A_CEN.PK113-7DCMC2	5	5	5	;CMC2	1	5	5	5	2	1	1	1	1	1	1	1	2	2	2	2	3	2	3	1	3	3	4	2	5	2	3	3	3	2	5	4	2	1	1	1	1	1	1	1	2	2	2	2
YBL059W_CEN.PK113-7DORF	YBL059W_CEN.PK113-7DORF	4	4	4	;ORF	1	4	4	4	2	0	2	0	1	0	1	0	1	2	2	3	1	0	1	1	1	0	2	0	1	0	1	0	1	0	1	0	2	0	2	0	1	0	1	0	1	2	2	3
YBL061C_CEN.PK113-7DSKT5	YBL061C_CEN.PK113-7DSKT5	7	7	7	;SKT5	1	7	7	7	3	0	0	1	0	0	0	2	0	0	1	2	2	0	0	1	2	1	1	1	1	1	1	1	0	1	2	1	3	0	0	1	0	0	0	2	0	0	1	2
YBL064C_CEN.PK113-7DPRX1	YBL064C_CEN.PK113-7DPRX1	12	12	12	;PRX1	1	12	12	12	11	11	10	11	10	10	11	9	9	10	8	8	10	11	9	11	8	11	10	11	9	11	10	10	9	11	10	11	11	11	10	11	10	10	11	9	9	10	8	8
YBL066C_CEN.PK113-7DSEF1	YBL066C_CEN.PK113-7DSEF1	15	15	15	;SEF1	1	15	15	15	6	2	3	2	3	2	3	2	2	3	5	6	5	6	4	3	4	5	5	3	6	4	3	4	2	4	9	6	6	2	3	2	3	2	3	2	2	3	5	6
YBL067C_CEN.PK113-7DUBP13	YBL067C_CEN.PK113-7DUBP13	8	8	8	;UBP13	1	8	8	8	3	4	4	3	2	1	3	4	4	2	3	0	1	2	2	1	1	2	2	1	0	1	1	1	2	1	3	2	3	4	4	3	2	1	3	4	4	2	3	0
YBL068W_CEN.PK113-7DPRS4	YBL068W_CEN.PK113-7DPRS4	12	11	8	;PRS4	1	12	11	8	8	5	6	4	5	7	7	6	5	6	7	9	5	6	8	6	6	8	6	8	6	7	7	5	7	7	7	8	7	4	5	3	4	6	6	5	4	5	6	8
YBL069W_CEN.PK113-7DAST1;YBL068W-A_CEN.PK113-7DORF	YBL069W_CEN.PK113-7DAST1	8;2	8;2	7;1	;AST1	2	8	8	7	7	5	6	5	6	3	4	5	6	5	5	4	5	7	6	6	5	3	5	4	5	5	6	5	3	6	5	7	7	5	6	5	6	3	4	5	6	5	5	4
YER102W_CEN.PK113-7DRPS8B;YBL072C_CEN.PK113-7DRPS8A	YER102W_CEN.PK113-7DRPS8B;YBL072C_CEN.PK113-7DRPS8A	13;13	13;13	13;13	;RPS8B;;RPS8A	2	13	13	13	13	12	12	12	12	13	11	12	11	12	11	13	13	13	12	13	12	11	12	12	11	12	12	12	12	13	12	12	13	12	12	12	12	13	11	12	11	12	11	13
YBL075C_CEN.PK113-7DSSA3	YBL075C_CEN.PK113-7DSSA3	28	16	16	;SSA3	1	28	16	16	18	13	19	16	12	11	14	13	8	7	6	7	9	8	8	9	9	6	8	7	8	6	8	9	8	8	8	7	9	6	10	8	4	4	7	5	4	2	2	2
YBL076C_CEN.PK113-7DILS1	YBL076C_CEN.PK113-7DILS1	55	55	55	;ILS1	1	55	55	55	49	40	45	44	43	40	43	38	42	43	45	45	45	46	43	42	47	41	43	39	47	43	40	41	44	43	50	50	49	40	45	44	43	40	43	38	42	43	45	45
YBL079W_CEN.PK113-7DNUP170	YBL079W_CEN.PK113-7DNUP170	35	35	35	;NUP170	1	35	35	35	16	8	16	9	12	9	14	9	10	11	13	12	14	9	8	9	15	12	12	5	10	7	6	6	12	8	16	11	16	8	16	9	12	9	14	9	10	11	13	12
YBL080C_CEN.PK113-7DPET112	YBL080C_CEN.PK113-7DPET112	9	9	9	;PET112	1	9	9	9	4	3	1	3	2	2	2	2	4	1	4	4	4	3	2	3	2	2	3	3	3	2	2	3	2	2	7	4	4	3	1	3	2	2	2	2	4	1	4	4
YBL085W_CEN.PK113-7DBOI1	YBL085W_CEN.PK113-7DBOI1	16	16	15	;BOI1	1	16	16	15	5	2	3	3	4	3	3	3	6	1	6	6	3	5	4	5	5	3	6	3	5	4	3	1	6	4	5	5	5	2	3	3	4	3	3	3	6	1	6	6
YBL086C_CEN.PK113-7DORF	YBL086C_CEN.PK113-7DORF	2	2	2	;ORF	1	2	2	2	0	0	0	0	0	0	0	0	0	0	0	0	0	0	0	0	0	0	1	0	0	0	0	1	0	1	0	0	0	0	0	0	0	0	0	0	0	0	0	0
YER117W_CEN.PK113-7DRPL23B;YBL087C_CEN.PK113-7DRPL23A	YER117W_CEN.PK113-7DRPL23B;YBL087C_CEN.PK113-7DRPL23A	10;10	10;10	10;10	;RPL23B;;RPL23A	2	10	10	10	10	10	9	9	10	10	10	8	9	10	10	8	9	10	10	10	10	9	10	9	10	9	10	10	10	10	10	10	10	10	9	9	10	10	10	8	9	10	10	8
YBL090W_CEN.PK113-7DMRP21	YBL090W_CEN.PK113-7DMRP21	7	7	7	;MRP21	1	7	7	7	5	3	4	2	3	2	4	1	2	2	5	4	2	4	2	3	5	4	4	4	5	3	3	4	4	3	5	4	5	3	4	2	3	2	4	1	2	2	5	4
YBL091C_CEN.PK113-7DMAP2	YBL091C_CEN.PK113-7DMAP2	15	15	15	;MAP2	1	15	15	15	12	7	9	9	7	8	7	7	6	6	8	6	6	10	7	7	9	8	4	8	6	8	10	7	7	6	11	11	12	7	9	9	7	8	7	7	6	6	8	6
YBL092W_CEN.PK113-7DRPL32	YBL092W_CEN.PK113-7DRPL32	12	12	12	;RPL32	1	12	12	12	11	9	10	9	10	9	9	11	9	9	9	7	9	11	9	9	10	10	11	11	9	9	10	10	9	11	11	11	11	9	10	9	10	9	9	11	9	9	9	7
YBL095W_CEN.PK113-7DORF	YBL095W_CEN.PK113-7DORF	6	6	6	;ORF	1	6	6	6	4	3	2	0	1	0	2	1	3	2	1	1	3	2	4	2	5	4	3	3	4	3	3	2	4	2	5	2	4	3	2	0	1	0	2	1	3	2	1	1
YBL097W_CEN.PK113-7DBRN1	YBL097W_CEN.PK113-7DBRN1	3	3	3	;BRN1	1	3	3	3	2	0	2	0	2	0	1	1	1	1	2	1	0	1	2	1	0	1	1	1	0	1	1	1	1	1	2	2	2	0	2	0	2	0	1	1	1	1	2	1
YBL098W_CEN.PK113-7DBNA4	YBL098W_CEN.PK113-7DBNA4	16	16	16	;BNA4	1	16	16	16	13	9	9	12	8	13	11	10	11	11	7	8	12	12	10	9	10	9	7	7	7	8	8	10	9	6	11	8	13	9	9	12	8	13	11	10	11	11	7	8
YBL099W_CEN.PK113-7DATP1	YBL099W_CEN.PK113-7DATP1	32	32	32	;ATP1	1	32	32	32	30	29	30	29	29	29	29	28	29	30	29	31	29	29	29	29	29	29	29	29	30	30	29	29	30	29	31	31	30	29	30	29	29	29	29	28	29	30	29	31
YBL101C_CEN.PK113-7DECM21	YBL101C_CEN.PK113-7DECM21	20	20	20	;ECM21	1	20	20	20	11	8	9	11	8	9	8	9	7	9	8	7	5	8	4	7	7	7	5	5	4	4	6	7	4	6	8	9	11	8	9	11	8	9	8	9	7	9	8	7
YBL102W_CEN.PK113-7DSFT2	YBL102W_CEN.PK113-7DSFT2	5	5	5	;SFT2	1	5	5	5	3	4	2	3	3	3	2	4	3	4	2	3	2	3	3	4	3	3	3	3	3	3	4	4	2	3	2	3	3	4	2	3	3	3	2	4	3	4	2	3
YBL103C_CEN.PK113-7DRTG3	YBL103C_CEN.PK113-7DRTG3	4	4	4	;RTG3	1	4	4	4	2	1	1	1	2	1	1	1	2	2	2	2	2	2	2	1	3	2	3	1	2	2	2	1	2	2	2	2	2	1	1	1	2	1	1	1	2	2	2	2
YBL105C_CEN.PK113-7DPKC1	YBL105C_CEN.PK113-7DPKC1	16	16	16	;PKC1	1	16	16	16	8	4	4	5	7	5	5	3	7	7	4	2	4	4	5	2	6	2	4	3	4	4	4	5	6	6	9	4	8	4	4	5	7	5	5	3	7	7	4	2
YBL107C_CEN.PK113-7DMIC23	YBL107C_CEN.PK113-7DMIC23	6	6	6	;MIC23	1	6	6	6	5	2	3	2	2	1	2	0	3	1	4	1	5	3	4	4	5	1	4	2	3	2	1	2	2	3	5	4	5	2	3	2	2	1	2	0	3	1	4	1
YBR001C_CEN.PK113-7DNTH2	YBR001C_CEN.PK113-7DNTH2	10	9	9	;NTH2	1	10	9	9	4	2	5	1	2	2	1	2	1	0	0	0	0	0	1	0	1	0	0	0	1	0	0	0	0	0	0	0	4	2	4	1	2	2	1	2	1	0	0	0
YBR002C_CEN.PK113-7DRER2	YBR002C_CEN.PK113-7DRER2	3	3	3	;RER2	1	3	3	3	1	0	0	1	2	0	0	1	1	0	0	0	0	2	0	1	1	0	0	1	1	1	1	1	0	1	0	1	1	0	0	1	2	0	0	1	1	0	0	0
YBR003W_CEN.PK113-7DCOQ1	YBR003W_CEN.PK113-7DCOQ1	15	15	15	;COQ1	1	15	15	15	10	6	5	4	5	6	6	7	6	7	7	5	7	8	5	8	9	6	7	5	6	7	7	6	4	7	9	9	10	6	5	4	5	6	6	7	6	7	7	5
YBR005W_CEN.PK113-7DRCR1	YBR005W_CEN.PK113-7DRCR1	5	5	5	;RCR1	1	5	5	5	3	2	3	2	2	2	3	3	1	2	2	3	1	2	1	3	2	2	1	2	1	2	1	2	2	2	2	1	3	2	3	2	2	2	3	3	1	2	2	3
YBR006W_CEN.PK113-7DUGA2	YBR006W_CEN.PK113-7DUGA2	11	11	11	;UGA2	1	11	11	11	6	4	5	5	5	5	6	4	3	5	5	5	3	3	4	4	3	2	4	4	3	3	2	2	3	3	3	3	6	4	5	5	5	5	6	4	3	5	5	5
YNL030W_CEN.PK113-7DHHF2;YBR009C_CEN.PK113-7DHHF1	YNL030W_CEN.PK113-7DHHF2;YBR009C_CEN.PK113-7DHHF1	11;11	11;11	11;11	;HHF2;;HHF1	2	11	11	11	8	6	7	7	8	7	7	7	5	6	6	5	7	6	7	7	9	6	7	8	6	7	7	8	6	7	8	7	8	6	7	7	8	7	7	7	5	6	6	5
YNL031C_CEN.PK113-7DHHT2;YBR010W_CEN.PK113-7DHHT1	YNL031C_CEN.PK113-7DHHT2;YBR010W_CEN.PK113-7DHHT1	5;5	5;5	5;5	;HHT2;;HHT1	2	5	5	5	5	4	4	4	4	3	3	3	4	4	4	3	4	4	4	4	3	3	4	5	4	4	4	3	4	5	5	5	5	4	4	4	4	3	3	3	4	4	4	3
YBR011C_CEN.PK113-7DIPP1	YBR011C_CEN.PK113-7DIPP1	16	16	16	;IPP1	1	16	16	16	15	15	15	14	14	14	15	14	15	15	15	13	15	15	15	14	15	14	15	13	15	14	15	14	15	14	15	14	15	15	15	14	14	14	15	14	15	15	15	13
YBR014C_CEN.PK113-7DGRX7	YBR014C_CEN.PK113-7DGRX7	7	7	7	;GRX7	1	7	7	7	2	1	2	0	4	2	2	2	2	0	0	0	1	2	2	1	1	0	1	0	3	0	1	1	1	1	3	1	2	1	2	0	4	2	2	2	2	0	0	0
YBR015C_CEN.PK113-7DMNN2	YBR015C_CEN.PK113-7DMNN2	17	17	17	;MNN2	1	17	17	17	10	8	10	7	7	8	9	12	10	8	10	8	9	9	7	9	8	10	10	11	9	9	6	10	11	8	12	10	10	8	10	7	7	8	9	12	10	8	10	8
YBR016W_CEN.PK113-7DORF	YBR016W_CEN.PK113-7DORF	2	2	2	;ORF	1	2	2	2	2	2	2	2	2	2	2	2	2	2	2	1	2	2	2	2	2	2	2	2	2	2	2	2	2	2	2	2	2	2	2	2	2	2	2	2	2	2	2	1
YBR017C_CEN.PK113-7DKAP104	YBR017C_CEN.PK113-7DKAP104	15	15	15	;KAP104	1	15	15	15	8	6	6	6	6	5	8	10	5	7	6	6	6	7	5	9	7	8	6	7	7	8	8	8	6	6	9	9	8	6	6	6	6	5	8	10	5	7	6	6
YBR022W_CEN.PK113-7DPOA1	YBR022W_CEN.PK113-7DPOA1	3	3	3	;POA1	1	3	3	3	1	1	0	1	0	2	0	1	2	1	0	1	0	1	0	1	1	1	1	1	1	1	0	0	0	0	1	1	1	1	0	1	0	2	0	1	2	1	0	1
YBR023C_CEN.PK113-7DCHS3	YBR023C_CEN.PK113-7DCHS3	21	21	21	;CHS3	1	21	21	21	6	4	5	3	7	4	4	5	4	6	3	6	6	5	10	3	8	5	5	4	5	4	10	4	3	5	5	8	6	4	5	3	7	4	4	5	4	6	3	6
YBR024W_CEN.PK113-7DSCO2	YBR024W_CEN.PK113-7DSCO2	6	6	6	;SCO2	1	6	6	6	1	2	1	2	2	3	2	1	1	3	0	1	2	1	1	1	2	3	1	2	1	1	1	1	1	2	1	2	1	2	1	2	2	3	2	1	1	3	0	1
YBR025C_CEN.PK113-7DOLA1	YBR025C_CEN.PK113-7DOLA1	26	26	26	;OLA1	1	26	26	26	24	21	21	19	20	22	22	21	23	23	22	19	24	23	22	23	21	23	22	22	23	23	22	22	23	23	24	25	24	21	21	19	20	22	22	21	23	23	22	19
YBR026C_CEN.PK113-7DETR1	YBR026C_CEN.PK113-7DETR1	3	3	3	;ETR1	1	3	3	3	3	3	3	3	3	3	3	3	3	3	3	3	3	3	3	2	3	3	3	3	3	2	3	3	2	3	3	3	3	3	3	3	3	3	3	3	3	3	3	3
YBR028C_CEN.PK113-7DYPK3	YBR028C_CEN.PK113-7DYPK3	5	5	5	;YPK3	1	5	5	5	3	0	2	0	0	1	0	1	0	1	1	0	2	3	2	2	2	2	2	2	4	2	3	2	3	2	4	2	3	0	2	0	0	1	0	1	0	1	1	0
YBR029C_CEN.PK113-7DCDS1	YBR029C_CEN.PK113-7DCDS1	9	9	9	;CDS1	1	9	9	9	8	5	7	6	5	6	8	8	5	6	6	6	6	7	7	8	7	7	7	6	8	8	6	7	6	7	8	8	8	5	7	6	5	6	8	8	5	6	6	6
YBR030W_CEN.PK113-7DRKM3	YBR030W_CEN.PK113-7DRKM3	2	2	2	;RKM3	1	2	2	2	0	0	0	0	0	1	1	0	0	0	0	0	0	1	0	0	0	0	0	0	1	0	0	0	0	0	0	0	0	0	0	0	0	1	1	0	0	0	0	0
YBR034C_CEN.PK113-7DHMT1	YBR034C_CEN.PK113-7DHMT1	10	10	10	;HMT1	1	10	10	10	9	7	6	8	7	6	9	8	9	8	9	7	5	9	6	9	9	8	7	7	8	7	6	6	6	8	8	9	9	7	6	8	7	6	9	8	9	8	9	7
YBR035C_CEN.PK113-7DPDX3	YBR035C_CEN.PK113-7DPDX3	13	13	13	;PDX3	1	13	13	13	11	11	9	12	9	11	10	10	11	10	10	11	11	12	12	11	11	10	12	9	11	11	11	10	12	11	12	12	11	11	9	12	9	11	10	10	11	10	10	11
YBR036C_CEN.PK113-7DCSG2	YBR036C_CEN.PK113-7DCSG2	2	2	2	;CSG2	1	2	2	2	0	0	1	1	0	0	1	1	1	1	1	1	0	1	1	1	2	1	0	1	1	1	1	1	0	0	0	1	0	0	1	1	0	0	1	1	1	1	1	1
YBR037C_CEN.PK113-7DSCO1	YBR037C_CEN.PK113-7DSCO1	6	6	6	;SCO1	1	6	6	6	6	2	4	2	4	3	3	3	4	3	5	3	3	3	4	5	5	4	4	4	4	4	4	3	5	4	6	6	6	2	4	2	4	3	3	3	4	3	5	3
YBR038W_CEN.PK113-7DCHS2	YBR038W_CEN.PK113-7DCHS2	5	5	5	;CHS2	1	5	5	5	1	2	2	1	1	2	0	1	1	2	3	0	0	2	0	0	1	2	0	0	1	0	0	1	1	1	0	0	1	2	2	1	1	2	0	1	1	2	3	0
YBR039W_CEN.PK113-7DATP3	YBR039W_CEN.PK113-7DATP3	16	16	16	;ATP3	1	16	16	16	15	11	14	12	14	12	14	12	12	12	13	11	13	13	12	14	13	12	13	12	13	14	13	11	14	12	14	12	15	11	14	12	14	12	14	12	12	12	13	11
YBR041W_CEN.PK113-7DFAT1	YBR041W_CEN.PK113-7DFAT1	15	15	15	;FAT1	1	15	15	15	4	0	5	1	2	1	6	2	4	1	4	1	4	2	2	1	6	2	4	3	3	4	1	2	0	2	4	4	4	0	5	1	2	1	6	2	4	1	4	1
YBR042C_CEN.PK113-7DCST26	YBR042C_CEN.PK113-7DCST26	6	6	6	;CST26	1	6	6	6	4	1	4	0	3	1	3	3	1	0	2	4	1	1	2	2	2	1	3	4	3	0	1	0	3	0	4	3	4	1	4	0	3	1	3	3	1	0	2	4
YBR044C_CEN.PK113-7DTCM62	YBR044C_CEN.PK113-7DTCM62	13	13	13	;TCM62	1	13	13	13	3	2	2	2	1	2	1	5	6	2	4	3	7	3	3	7	5	3	5	2	5	2	2	3	4	4	6	5	3	2	2	2	1	2	1	5	6	2	4	3
YBR046C_CEN.PK113-7DZTA1	YBR046C_CEN.PK113-7DZTA1	13	13	13	;ZTA1	1	13	13	13	10	7	10	10	9	8	8	8	7	7	7	7	4	7	4	4	5	4	4	2	3	0	1	2	2	4	6	6	10	7	10	10	9	8	8	8	7	7	7	7
YDR025W_CEN.PK113-7DRPS11A;YBR048W_CEN.PK113-7DRPS11B	YDR025W_CEN.PK113-7DRPS11A;YBR048W_CEN.PK113-7DRPS11B	13;13	13;13	13;13	;RPS11A;;RPS11B	2	13	13	13	13	13	12	13	13	13	13	13	12	13	12	13	13	13	13	13	10	13	13	13	13	13	13	13	13	13	13	13	13	13	12	13	13	13	13	13	12	13	12	13
YBR049C_CEN.PK113-7DREB1;YDR026C_CEN.PK113-7DNSI1	YBR049C_CEN.PK113-7DREB1	18;1	18;1	18;1	;REB1	2	18	18	18	10	7	8	6	7	8	7	6	7	4	8	7	6	6	7	8	8	3	9	4	8	6	6	5	5	4	7	9	10	7	8	6	7	8	7	6	7	4	8	7
YBR052C_CEN.PK113-7DRFS1	YBR052C_CEN.PK113-7DRFS1	7	7	7	;RFS1	1	7	7	7	6	5	6	6	6	5	6	5	6	5	6	6	6	7	6	6	6	6	6	6	6	7	6	6	6	5	6	5	6	5	6	6	6	5	6	5	6	5	6	6
YBR053C_CEN.PK113-7DORF	YBR053C_CEN.PK113-7DORF	10	10	10	;ORF	1	10	10	10	8	5	9	7	6	5	8	5	6	3	5	4	4	4	5	3	6	4	4	4	5	3	1	2	2	2	7	6	8	5	9	7	6	5	8	5	6	3	5	4
YBR054W_CEN.PK113-7DYRO2	YBR054W_CEN.PK113-7DYRO2	2	1	1	;YRO2	1	2	1	1	2	2	2	2	2	1	1	1	1	1	1	1	1	1	1	1	1	1	1	1	1	1	1	1	1	1	1	1	1	1	1	1	1	0	0	0	0	0	0	0
YBR055C_CEN.PK113-7DPRP6	YBR055C_CEN.PK113-7DPRP6	4	4	4	;PRP6	1	4	4	4	1	0	0	0	2	1	0	0	2	0	0	0	1	1	0	0	0	0	1	0	0	0	0	0	1	0	0	0	1	0	0	0	2	1	0	0	2	0	0	0
YBR056W_CEN.PK113-7DORF	YBR056W_CEN.PK113-7DORF	14	14	14	;ORF	1	14	14	14	9	9	8	6	7	9	7	6	4	5	3	5	4	6	4	6	6	5	3	4	3	5	4	3	3	4	7	7	9	9	8	6	7	9	7	6	4	5	3	5
YBR058C-A_CEN.PK113-7DTSC3	YBR058C-A_CEN.PK113-7DTSC3	2	2	2	;TSC3	1	2	2	2	1	1	1	1	1	1	1	1	1	2	1	0	1	1	1	0	1	0	1	0	1	0	1	0	1	0	1	1	1	1	1	1	1	1	1	1	1	2	1	0
YBR059C_CEN.PK113-7DAKL1	YBR059C_CEN.PK113-7DAKL1	17	17	17	;AKL1	1	17	17	17	10	8	6	9	7	8	9	5	8	8	6	5	9	7	8	5	5	7	7	4	8	4	5	8	7	8	9	7	10	8	6	9	7	8	9	5	8	8	6	5
YBR061C_CEN.PK113-7DTRM7	YBR061C_CEN.PK113-7DTRM7	5	5	5	;TRM7	1	5	5	5	3	2	3	3	3	1	2	1	3	2	1	2	2	3	3	2	2	2	3	2	3	2	2	2	3	2	2	3	3	2	3	3	3	1	2	1	3	2	1	2
YBR062C_CEN.PK113-7DORF	YBR062C_CEN.PK113-7DORF	2	2	2	;ORF	1	2	2	2	1	0	0	0	0	0	1	0	0	0	1	0	0	0	0	0	1	0	0	0	0	0	0	0	0	0	0	0	1	0	0	0	0	0	1	0	0	0	1	0
YBR070C_CEN.PK113-7DALG14	YBR070C_CEN.PK113-7DALG14	1	1	1	;ALG14	1	1	1	1	1	1	0	1	1	1	1	1	1	1	1	0	1	1	1	1	1	1	1	1	1	0	1	1	0	1	1	0	1	1	0	1	1	1	1	1	1	1	1	0
YBR072W_CEN.PK113-7DHSP26	YBR072W_CEN.PK113-7DHSP26	12	12	12	;HSP26	1	12	12	12	12	12	11	12	10	11	11	10	7	6	6	7	6	8	6	6	6	6	6	6	4	4	4	3	2	3	6	5	12	12	11	12	10	11	11	10	7	6	6	7
YBR073W_CEN.PK113-7DRDH54	YBR073W_CEN.PK113-7DRDH54	6	6	6	;RDH54	1	6	6	6	2	0	1	1	0	1	1	0	2	1	0	1	3	1	1	3	2	2	2	2	1	1	0	1	1	2	3	2	2	0	1	1	0	1	1	0	2	1	0	1
YBR074W_CEN.PK113-7DORF	YBR074W_CEN.PK113-7DORF	13	13	13	;ORF	1	13	13	13	4	2	5	3	2	2	4	4	6	4	2	6	5	3	4	6	4	5	7	3	4	5	7	4	6	5	8	6	4	2	5	3	2	2	4	4	6	4	2	6
YBR077C_CEN.PK113-7DSLM4	YBR077C_CEN.PK113-7DSLM4	6	6	6	;SLM4	1	6	6	6	5	2	3	3	4	3	4	3	3	3	6	3	3	3	4	3	3	2	4	3	4	2	3	3	1	3	4	4	5	2	3	3	4	3	4	3	3	3	6	3
YBR078W_CEN.PK113-7DECM33	YBR078W_CEN.PK113-7DECM33	6	6	6	;ECM33	1	6	6	6	6	6	6	5	6	5	6	6	6	6	6	6	5	6	5	6	6	6	6	6	6	6	6	6	6	6	6	6	6	6	6	5	6	5	6	6	6	6	6	6
YBR079C_CEN.PK113-7DRPG1	YBR079C_CEN.PK113-7DRPG1	65	65	65	;RPG1	1	65	65	65	55	40	45	44	46	43	43	38	45	42	44	38	48	49	41	44	46	43	43	44	46	43	46	42	44	42	56	50	55	40	45	44	46	43	43	38	45	42	44	38
YBR080C_CEN.PK113-7DSEC18	YBR080C_CEN.PK113-7DSEC18	25	25	25	;SEC18	1	25	25	25	15	15	12	16	18	15	14	13	14	12	14	15	15	17	15	13	16	11	15	16	13	13	15	15	15	15	19	18	15	15	12	16	18	15	14	13	14	12	14	15
YBR081C_CEN.PK113-7DSPT7	YBR081C_CEN.PK113-7DSPT7	17	17	17	;SPT7	1	17	17	17	3	2	3	1	2	2	3	1	3	0	1	3	3	4	1	3	1	1	0	1	0	3	3	2	1	1	3	3	3	2	3	1	2	2	3	1	3	0	1	3
YBR082C_CEN.PK113-7DUBC4	YBR082C_CEN.PK113-7DUBC4	3	2	2	;UBC4	1	3	2	2	3	3	3	3	3	3	3	3	3	3	2	2	2	3	3	3	2	3	3	2	2	3	2	2	3	3	3	2	2	2	2	2	2	2	2	2	2	2	1	1
YBR084W_CEN.PK113-7DMIS1	YBR084W_CEN.PK113-7DMIS1	41	37	37	;MIS1	1	41	37	37	34	28	23	27	22	28	25	27	26	27	28	27	29	32	26	31	27	28	27	28	26	30	28	29	26	29	35	35	31	27	22	26	21	27	24	25	25	26	28	25
YBR085C-A_CEN.PK113-7DORF	YBR085C-A_CEN.PK113-7DORF	5	5	5	;ORF	1	5	5	5	5	3	4	3	4	2	4	3	3	2	4	3	3	5	2	3	4	3	4	4	3	3	2	2	5	2	4	4	5	3	4	3	4	2	4	3	3	2	4	3
YBR086C_CEN.PK113-7DIST2	YBR086C_CEN.PK113-7DIST2	22	22	22	;IST2	1	22	22	22	13	13	10	12	12	11	10	10	12	11	10	12	9	13	9	13	8	13	11	13	7	12	8	8	7	12	13	10	13	13	10	12	12	11	10	10	12	11	10	12
YBR087W_CEN.PK113-7DRFC5	YBR087W_CEN.PK113-7DRFC5	8	8	8	;RFC5	1	8	8	8	4	3	3	4	4	3	4	3	5	4	5	4	4	2	3	3	4	3	5	3	5	3	5	2	5	2	5	2	4	3	3	4	4	3	4	3	5	4	5	4
YBR088C_CEN.PK113-7DPOL30	YBR088C_CEN.PK113-7DPOL30	16	16	16	;POL30	1	16	16	16	14	11	14	14	13	11	14	13	13	13	13	12	13	13	13	11	13	13	13	14	12	15	13	11	12	12	14	14	14	11	14	14	13	11	14	13	13	13	13	12
YBR089C-A_CEN.PK113-7DNHP6B	YBR089C-A_CEN.PK113-7DNHP6B	3	3	3	;NHP6B	1	3	3	3	3	3	2	2	3	3	3	1	2	1	2	1	2	2	2	1	1	2	0	2	1	2	1	2	1	2	2	2	3	3	2	2	3	3	3	1	2	1	2	1
YBR091C_CEN.PK113-7DTIM12	YBR091C_CEN.PK113-7DTIM12	3	3	3	;TIM12	1	3	3	3	3	1	2	1	1	1	2	1	2	1	2	2	3	1	2	1	1	1	2	1	2	1	1	0	2	0	2	3	3	1	2	1	1	1	2	1	2	1	2	2
YBR094W_CEN.PK113-7DPBY1	YBR094W_CEN.PK113-7DPBY1	22	22	22	;PBY1	1	22	22	22	11	8	7	10	11	10	12	6	11	13	8	5	8	6	9	8	7	4	8	5	8	7	7	6	8	8	12	11	11	8	7	10	11	10	12	6	11	13	8	5
YBR095C_CEN.PK113-7DRXT2	YBR095C_CEN.PK113-7DRXT2	6	6	6	;RXT2	1	6	6	6	4	3	4	2	2	3	4	3	3	0	2	1	3	1	2	2	3	1	4	0	2	2	3	1	2	3	2	2	4	3	4	2	2	3	4	3	3	0	2	1
YBR096W_CEN.PK113-7DORF	YBR096W_CEN.PK113-7DORF	6	6	6	;ORF	1	6	6	6	6	4	4	2	5	5	5	3	3	5	3	3	5	4	5	3	4	3	5	3	3	2	5	3	4	2	5	4	6	4	4	2	5	5	5	3	3	5	3	3
YBR097W_CEN.PK113-7DVPS15	YBR097W_CEN.PK113-7DVPS15	4	4	4	;VPS15	1	4	4	4	1	0	1	1	1	0	1	0	0	1	0	0	0	0	3	0	0	1	2	0	0	0	0	0	1	1	0	0	1	0	1	1	1	0	1	0	0	1	0	0
YBR101C_CEN.PK113-7DFES1	YBR101C_CEN.PK113-7DFES1	10	10	10	;FES1	1	10	10	10	9	9	8	8	8	9	7	7	7	8	7	7	8	8	8	6	7	8	6	8	7	8	8	8	6	8	9	9	9	9	8	8	8	9	7	7	7	8	7	7
YBR102C_CEN.PK113-7DEXO84	YBR102C_CEN.PK113-7DEXO84	12	12	12	;EXO84	1	12	12	12	8	2	3	4	2	1	4	2	6	3	3	2	5	2	4	3	3	1	5	1	4	1	4	3	3	2	7	2	8	2	3	4	2	1	4	2	6	3	3	2
YBR103W_CEN.PK113-7DSIF2	YBR103W_CEN.PK113-7DSIF2	7	7	7	;SIF2	1	7	7	7	2	0	3	0	1	1	2	1	0	1	1	0	1	1	2	1	2	1	1	2	0	1	2	1	1	1	3	0	2	0	3	0	1	1	2	1	0	1	1	0
YBR104W_CEN.PK113-7DYMC2	YBR104W_CEN.PK113-7DYMC2	3	3	3	;YMC2	1	3	3	3	2	2	1	2	1	2	0	0	1	2	1	1	1	1	0	0	0	1	0	0	2	1	1	1	1	1	2	1	2	2	1	2	1	2	0	0	1	2	1	1
YBR106W_CEN.PK113-7DPHO88	YBR106W_CEN.PK113-7DPHO88	9	9	9	;PHO88	1	9	9	9	7	8	7	7	7	4	8	7	6	7	8	6	8	6	6	6	5	6	5	8	6	7	6	7	6	7	8	8	7	8	7	7	7	4	8	7	6	7	8	6
YBR108W_CEN.PK113-7DAIM3	YBR108W_CEN.PK113-7DAIM3	8	8	8	;AIM3	1	8	8	8	5	3	3	4	5	5	4	4	3	4	2	6	4	2	4	3	2	4	2	1	2	1	4	2	3	3	5	3	5	3	3	4	5	5	4	4	3	4	2	6
YBR109C_CEN.PK113-7DCMD1	YBR109C_CEN.PK113-7DCMD1	8	8	8	;CMD1	1	8	8	8	8	7	8	6	6	7	7	6	5	8	7	5	6	7	5	6	8	5	6	5	6	5	6	6	5	6	8	7	8	7	8	6	6	7	7	6	5	8	7	5
YBR110W_CEN.PK113-7DALG1	YBR110W_CEN.PK113-7DALG1	6	6	6	;ALG1	1	6	6	6	3	2	2	2	2	2	2	1	2	0	2	2	1	2	2	2	3	2	3	1	2	1	2	2	2	2	2	2	3	2	2	2	2	2	2	1	2	0	2	2
YBR111C_CEN.PK113-7DYSA1	YBR111C_CEN.PK113-7DYSA1	6	6	6	;YSA1	1	6	6	6	6	5	5	6	4	5	4	4	4	4	6	4	5	3	4	2	4	3	4	4	5	3	4	3	4	3	6	5	6	5	5	6	4	5	4	4	4	4	6	4
YBR111W-A_CEN.PK113-7DSUS1	YBR111W-A_CEN.PK113-7DSUS1	1	1	1	;SUS1	1	1	1	1	0	1	0	0	1	1	0	1	1	1	0	1	1	0	1	0	1	1	0	1	0	1	1	0	1	0	0	0	0	1	0	0	1	1	0	1	1	1	0	1
YBR112C_CEN.PK113-7DCYC8	YBR112C_CEN.PK113-7DCYC8	25	25	25	;CYC8	1	25	25	25	21	17	15	19	18	16	16	18	17	16	15	15	19	17	20	18	17	17	18	19	18	18	18	18	19	17	18	18	21	17	15	19	18	16	16	18	17	16	15	15
YBR115C_CEN.PK113-7DLYS2	YBR115C_CEN.PK113-7DLYS2	63	63	63	;LYS2	1	63	63	63	52	46	43	44	43	45	40	43	44	48	42	42	43	50	47	47	48	49	44	48	45	49	50	50	45	50	51	51	52	46	43	44	43	45	40	43	44	48	42	42
YBR117C_CEN.PK113-7DTKL2	YBR117C_CEN.PK113-7DTKL2	16	16	16	;TKL2	1	16	16	16	11	9	12	5	4	5	3	5	1	1	1	1	1	1	1	1	1	1	1	2	1	1	1	1	1	1	2	2	11	9	12	5	4	5	3	5	1	1	1	1
YBR120C_CEN.PK113-7DCBP6	YBR120C_CEN.PK113-7DCBP6	8	8	8	;CBP6	1	8	8	8	7	4	6	4	5	5	4	7	6	6	5	5	6	7	7	6	5	8	6	7	6	6	5	5	5	5	7	7	7	4	6	4	5	5	4	7	6	6	5	5
YBR121C_CEN.PK113-7DGRS1	YBR121C_CEN.PK113-7DGRS1	41	41	41	;GRS1	1	41	41	41	33	31	25	28	29	31	33	30	30	32	33	29	25	30	28	30	34	30	33	32	30	31	31	30	32	29	34	33	33	31	25	28	29	31	33	30	30	32	33	29
YBR122C_CEN.PK113-7DMRPL36	YBR122C_CEN.PK113-7DMRPL36	3	3	3	;MRPL36	1	3	3	3	1	2	1	2	2	2	1	1	2	2	1	2	2	1	2	2	3	1	2	1	1	2	2	1	2	2	2	2	1	2	1	2	2	2	1	1	2	2	1	2
YBR123C_CEN.PK113-7DTFC1	YBR123C_CEN.PK113-7DTFC1	2	2	2	;TFC1	1	2	2	2	2	0	1	0	1	0	0	0	2	0	1	0	1	0	2	0	2	0	0	0	0	0	0	0	0	0	1	0	2	0	1	0	1	0	0	0	2	0	1	0
YBR125C_CEN.PK113-7DPTC4	YBR125C_CEN.PK113-7DPTC4	9	9	9	;PTC4	1	9	9	9	5	4	5	4	3	2	4	3	3	3	4	6	5	5	3	3	6	3	4	5	4	4	4	4	3	4	5	5	5	4	5	4	3	2	4	3	3	3	4	6
YBR126C_CEN.PK113-7DTPS1	YBR126C_CEN.PK113-7DTPS1	18	18	18	;TPS1	1	18	18	18	15	11	13	11	12	11	12	12	12	10	11	10	12	11	13	13	14	11	13	12	12	10	12	10	10	11	12	13	15	11	13	11	12	11	12	12	12	10	11	10
YBR127C_CEN.PK113-7DVMA2	YBR127C_CEN.PK113-7DVMA2	29	29	29	;VMA2	1	29	29	29	25	23	26	24	25	25	27	23	25	26	26	22	25	24	24	26	26	23	23	22	25	25	25	24	24	25	25	26	25	23	26	24	25	25	27	23	25	26	26	22
YBR130C_CEN.PK113-7DSHE3	YBR130C_CEN.PK113-7DSHE3	5	5	5	;SHE3	1	5	5	5	4	4	3	3	4	4	4	3	3	4	4	4	3	5	4	3	3	3	3	3	3	3	4	4	3	4	4	5	4	4	3	3	4	4	4	3	3	4	4	4
YBR133C_CEN.PK113-7DHSL7	YBR133C_CEN.PK113-7DHSL7	7	7	7	;HSL7	1	7	7	7	0	1	3	1	0	1	1	1	2	0	2	0	0	1	2	1	3	2	0	1	1	1	2	1	1	1	2	3	0	1	3	1	0	1	1	1	2	0	2	0
YBR135W_CEN.PK113-7DCKS1	YBR135W_CEN.PK113-7DCKS1	6	6	6	;CKS1	1	6	6	6	4	1	1	3	3	3	3	3	2	1	2	3	3	4	4	2	3	4	2	5	3	2	4	1	2	1	3	4	4	1	1	3	3	3	3	3	2	1	2	3
YBR137W_CEN.PK113-7DORF	YBR137W_CEN.PK113-7DORF	4	4	4	;ORF	1	4	4	4	2	1	3	2	2	1	2	4	0	1	2	1	0	2	2	3	3	2	0	3	1	3	1	1	0	0	2	2	2	1	3	2	2	1	2	4	0	1	2	1
YBR139W_CEN.PK113-7DORF	YBR139W_CEN.PK113-7DORF	8	8	8	;ORF	1	8	8	8	4	3	6	3	3	3	3	3	3	1	3	1	4	2	2	1	5	1	3	3	2	1	2	3	3	1	2	2	4	3	6	3	3	3	3	3	3	1	3	1
YBR142W_CEN.PK113-7DMAK5	YBR142W_CEN.PK113-7DMAK5	25	25	25	;MAK5	1	25	25	25	13	8	9	10	8	11	11	8	13	10	12	9	12	8	9	5	9	4	7	10	8	10	8	8	9	8	17	14	13	8	9	10	8	11	11	8	13	10	12	9
YBR143C_CEN.PK113-7DSUP45	YBR143C_CEN.PK113-7DSUP45	26	26	26	;SUP45	1	26	26	26	23	19	17	18	19	18	18	18	19	19	17	18	20	20	20	18	21	19	19	19	18	20	20	19	18	18	22	19	23	19	17	18	19	18	18	18	19	19	17	18
YBR145W_CEN.PK113-7DADH5	YBR145W_CEN.PK113-7DADH5	9	9	9	;ADH5	1	9	9	9	6	8	7	7	6	6	7	5	5	5	6	5	3	2	3	1	4	1	4	2	3	1	3	2	2	2	3	2	6	8	7	7	6	6	7	5	5	5	6	5
YBR146W_CEN.PK113-7DMRPS9	YBR146W_CEN.PK113-7DMRPS9	9	9	9	;MRPS9	1	9	9	9	8	6	6	6	7	5	5	4	7	7	7	4	7	7	7	6	8	6	6	3	7	5	5	6	7	5	8	8	8	6	6	6	7	5	5	4	7	7	7	4
YBR149W_CEN.PK113-7DARA1	YBR149W_CEN.PK113-7DARA1	20	20	20	;ARA1	1	20	20	20	16	16	17	16	13	15	17	14	11	15	14	15	13	12	13	12	14	13	13	16	13	15	15	14	10	13	13	13	16	16	17	16	13	15	17	14	11	15	14	15
YBR151W_CEN.PK113-7DAPD1	YBR151W_CEN.PK113-7DAPD1	5	5	5	;APD1	1	5	5	5	3	3	2	2	3	2	3	2	2	3	2	3	3	3	3	4	3	3	2	3	2	2	2	2	2	3	3	3	3	3	2	2	3	2	3	2	2	3	2	3
YBR153W_CEN.PK113-7DRIB7	YBR153W_CEN.PK113-7DRIB7	3	3	3	;RIB7	1	3	3	3	0	0	0	1	1	1	1	0	1	1	0	0	1	1	1	1	0	1	1	1	1	1	1	0	0	1	0	0	0	0	0	1	1	1	1	0	1	1	0	0
YBR154C_CEN.PK113-7DRPB5	YBR154C_CEN.PK113-7DRPB5	8	8	8	;RPB5	1	8	8	8	7	6	6	6	6	5	6	6	5	5	5	6	6	7	7	6	6	7	7	6	6	6	6	7	3	5	7	7	7	6	6	6	6	5	6	6	5	5	5	6
YBR155W_CEN.PK113-7DCNS1	YBR155W_CEN.PK113-7DCNS1	10	10	10	;CNS1	1	10	10	10	4	4	4	4	4	5	3	5	5	5	4	4	4	6	4	4	2	4	4	4	3	3	4	4	3	4	7	9	4	4	4	4	4	5	3	5	5	5	4	4
YBR159W_CEN.PK113-7DIFA38	YBR159W_CEN.PK113-7DIFA38	8	8	8	;IFA38	1	8	8	8	5	4	5	5	6	5	5	5	5	4	4	3	4	2	4	2	4	3	3	3	4	2	3	4	5	5	5	5	5	4	5	5	6	5	5	5	5	4	4	3
YBR160W_CEN.PK113-7DCDC28	YBR160W_CEN.PK113-7DCDC28	13	13	10	;CDC28	1	13	13	10	9	10	8	7	9	9	6	8	10	8	8	8	9	8	9	7	7	6	7	7	8	7	8	6	8	8	9	8	9	10	8	7	9	9	6	8	10	8	8	8
YBR162C_CEN.PK113-7DTOS1	YBR162C_CEN.PK113-7DTOS1	7	7	7	;TOS1	1	7	7	7	6	6	4	6	5	5	4	6	4	4	4	4	4	5	5	4	3	5	4	5	4	5	6	5	4	5	5	6	6	6	4	6	5	5	4	6	4	4	4	4
YBR164C_CEN.PK113-7DARL1	YBR164C_CEN.PK113-7DARL1	9	9	9	;ARL1	1	9	9	9	8	6	6	6	4	3	6	7	6	6	7	7	4	7	6	6	8	6	7	8	6	5	6	6	7	5	6	7	8	6	6	6	4	3	6	7	6	6	7	7
YBR166C_CEN.PK113-7DTYR1	YBR166C_CEN.PK113-7DTYR1	13	13	13	;TYR1	1	13	13	13	7	7	5	5	6	6	4	4	6	6	3	2	4	5	5	4	6	4	3	3	6	3	4	5	5	3	7	7	7	7	5	5	6	6	4	4	6	6	3	2
YBR169C_CEN.PK113-7DSSE2	YBR169C_CEN.PK113-7DSSE2	28	22	22	;SSE2	1	28	22	22	19	17	16	18	14	15	16	10	8	6	8	6	7	6	7	5	5	5	6	5	6	6	4	5	5	5	8	7	14	13	11	13	10	11	10	6	3	3	3	2
YBR170C_CEN.PK113-7DNPL4	YBR170C_CEN.PK113-7DNPL4	15	15	15	;NPL4	1	15	15	15	12	10	9	8	7	7	8	6	7	6	7	8	8	7	8	7	12	7	9	7	8	5	8	9	8	7	11	11	12	10	9	8	7	7	8	6	7	6	7	8
YBR171W_CEN.PK113-7DSEC66	YBR171W_CEN.PK113-7DSEC66	7	7	7	;SEC66	1	7	7	7	6	3	5	4	7	5	5	5	7	5	5	3	3	6	6	3	3	3	6	5	6	4	5	3	6	3	5	6	6	3	5	4	7	5	5	5	7	5	5	3
YBR172C_CEN.PK113-7DSMY2	YBR172C_CEN.PK113-7DSMY2	17	17	17	;SMY2	1	17	17	17	7	2	4	3	4	4	3	3	8	4	5	7	6	6	6	6	8	7	6	6	5	8	5	6	6	7	8	6	7	2	4	3	4	4	3	3	8	4	5	7
YBR176W_CEN.PK113-7DECM31	YBR176W_CEN.PK113-7DECM31	6	6	6	;ECM31	1	6	6	6	4	1	4	2	4	2	2	3	5	2	5	1	2	2	1	1	4	2	3	2	3	1	1	2	1	1	4	4	4	1	4	2	4	2	2	3	5	2	5	1
YBR177C_CEN.PK113-7DEHT1	YBR177C_CEN.PK113-7DEHT1	21	21	21	;EHT1	1	21	21	21	18	12	14	10	13	13	13	14	13	10	15	15	16	18	15	16	18	16	18	17	16	17	17	15	18	14	17	17	18	12	14	10	13	13	13	14	13	10	15	15
YBR179C_CEN.PK113-7DFZO1	YBR179C_CEN.PK113-7DFZO1	15	15	15	;FZO1	1	15	15	15	5	2	3	2	2	3	3	1	2	3	4	4	3	5	6	5	4	5	8	3	4	5	4	6	3	4	5	7	5	2	3	2	2	3	3	1	2	3	4	4
YBR183W_CEN.PK113-7DYPC1	YBR183W_CEN.PK113-7DYPC1	1	1	1	;YPC1	1	1	1	1	1	0	1	0	1	0	1	1	1	1	1	0	1	1	0	0	1	0	0	0	0	0	0	0	0	0	1	1	1	0	1	0	1	0	1	1	1	1	1	0
YBR185C_CEN.PK113-7DMBA1	YBR185C_CEN.PK113-7DMBA1	7	7	7	;MBA1	1	7	7	7	7	3	5	4	4	4	5	4	5	6	5	4	6	6	6	4	6	3	5	4	5	4	6	3	3	4	7	5	7	3	5	4	4	4	5	4	5	6	5	4
YBR189W_CEN.PK113-7DRPS9B	YBR189W_CEN.PK113-7DRPS9B	21	21	2	;RPS9B	1	21	21	2	20	17	18	20	19	18	18	18	19	19	19	17	19	21	21	20	20	20	20	20	20	19	21	20	21	20	21	21	20	17	18	20	19	18	18	18	19	19	19	17
YBR191W_CEN.PK113-7DRPL21A	YBR191W_CEN.PK113-7DRPL21A	9	9	1	;RPL21A	1	9	9	1	8	7	7	7	7	8	8	7	8	8	7	7	8	7	7	7	7	7	7	8	7	7	8	8	7	8	7	8	8	7	7	7	7	8	8	7	8	8	7	7
YBR192W_CEN.PK113-7DRIM2	YBR192W_CEN.PK113-7DRIM2	7	7	7	;RIM2	1	7	7	7	4	1	2	3	2	2	1	2	2	1	3	4	2	2	1	3	1	2	4	1	2	2	1	1	2	2	4	3	4	1	2	3	2	2	1	2	2	1	3	4
YBR193C_CEN.PK113-7DMED8	YBR193C_CEN.PK113-7DMED8	5	5	5	;MED8	1	5	5	5	3	2	1	2	2	2	0	1	0	2	0	2	3	2	1	1	2	2	1	2	0	2	1	2	0	2	3	2	3	2	1	2	2	2	0	1	0	2	0	2
YBR195C_CEN.PK113-7DMSI1	YBR195C_CEN.PK113-7DMSI1	3	3	3	;MSI1	1	3	3	3	0	1	0	1	1	1	2	2	0	1	0	1	0	1	1	1	1	2	0	1	0	1	0	2	1	1	1	0	0	1	0	1	1	1	2	2	0	1	0	1
YBR196C_CEN.PK113-7DPGI1	YBR196C_CEN.PK113-7DPGI1	25	25	25	;PGI1	1	25	25	25	25	22	24	23	22	23	21	22	24	23	23	22	24	24	25	24	22	24	23	23	23	22	25	23	22	23	24	25	25	22	24	23	22	23	21	22	24	23	23	22
YBR197C_CEN.PK113-7DORF	YBR197C_CEN.PK113-7DORF	2	2	2	;ORF	1	2	2	2	0	0	0	0	0	0	0	0	1	0	0	0	0	0	0	1	0	1	0	0	0	1	0	1	0	1	0	0	0	0	0	0	0	0	0	0	1	0	0	0
YBR198C_CEN.PK113-7DTAF5	YBR198C_CEN.PK113-7DTAF5	24	24	24	;TAF5	1	24	24	24	16	13	12	8	15	13	11	10	12	11	16	11	14	16	11	9	13	10	11	12	11	8	10	12	12	12	14	13	16	13	12	8	15	13	11	10	12	11	16	11
YBR199W_CEN.PK113-7DKTR4	YBR199W_CEN.PK113-7DKTR4	10	10	10	;KTR4	1	10	10	10	5	2	5	2	2	2	5	1	2	3	2	2	2	3	1	0	2	1	2	2	1	1	3	0	3	1	5	2	5	2	5	2	2	2	5	1	2	3	2	2
YBR200W_CEN.PK113-7DBEM1	YBR200W_CEN.PK113-7DBEM1	11	11	11	;BEM1	1	11	11	11	5	2	5	2	5	4	4	4	4	3	4	4	7	4	3	3	6	3	5	3	5	3	3	5	3	2	5	3	5	2	5	2	5	4	4	4	4	3	4	4
YBR202W_CEN.PK113-7DMCM7	YBR202W_CEN.PK113-7DMCM7	17	17	17	;MCM7	1	17	17	17	5	2	4	2	6	2	7	3	5	6	4	4	6	2	4	3	5	0	5	3	4	3	1	2	4	4	7	4	5	2	4	2	6	2	7	3	5	6	4	4
YBR204C_CEN.PK113-7DLDH1	YBR204C_CEN.PK113-7DLDH1	5	5	5	;LDH1	1	5	5	5	2	1	2	2	2	1	3	0	2	1	0	0	1	0	1	1	3	0	0	1	2	0	1	0	1	1	1	2	2	1	2	2	2	1	3	0	2	1	0	0
YBR207W_CEN.PK113-7DFTH1	YBR207W_CEN.PK113-7DFTH1	6	6	6	;FTH1	1	6	6	6	6	5	6	5	4	5	5	5	6	5	3	6	6	6	5	6	3	6	5	5	5	4	5	3	5	5	5	5	6	5	6	5	4	5	5	5	6	5	3	6
YBR208C_CEN.PK113-7DDUR1,2	YBR208C_CEN.PK113-7DDUR1,2	6	6	6	;DUR1,2	1	6	6	6	2	1	1	2	0	0	0	1	1	0	0	0	0	0	0	0	0	1	0	0	0	1	0	0	0	1	0	0	2	1	1	2	0	0	0	1	1	0	0	0
YBR210W_CEN.PK113-7DERV15	YBR210W_CEN.PK113-7DERV15	1	1	1	;ERV15	1	1	1	1	1	0	1	0	0	0	0	1	0	0	1	0	1	0	0	0	1	1	0	1	0	1	0	0	0	0	1	1	1	0	1	0	0	0	0	1	0	0	1	0
YBR212W_CEN.PK113-7DNGR1	YBR212W_CEN.PK113-7DNGR1	13	13	13	;NGR1	1	13	13	13	8	7	8	3	9	6	8	5	7	5	7	3	6	4	6	2	8	4	5	3	4	3	2	4	3	3	6	6	8	7	8	3	9	6	8	5	7	5	7	3
YBR213W_CEN.PK113-7DMET8	YBR213W_CEN.PK113-7DMET8	8	8	8	;MET8	1	8	8	8	5	1	2	1	0	2	4	0	3	1	4	1	2	2	3	1	1	3	6	3	4	2	2	1	5	3	7	4	5	1	2	1	0	2	4	0	3	1	4	1
YBR214W_CEN.PK113-7DSDS24	YBR214W_CEN.PK113-7DSDS24	15	14	14	;SDS24	1	15	14	14	11	12	11	11	12	10	12	11	7	6	7	6	4	5	4	4	7	3	6	2	4	2	2	3	3	3	5	5	10	11	10	10	11	9	11	10	6	5	6	6
YBR215W_CEN.PK113-7DHPC2	YBR215W_CEN.PK113-7DHPC2	4	4	4	;HPC2	1	4	4	4	4	2	2	2	2	1	2	2	2	2	2	1	3	2	0	2	2	2	2	2	2	2	3	1	3	2	3	3	4	2	2	2	2	1	2	2	2	2	2	1
YBR220C_CEN.PK113-7DORF	YBR220C_CEN.PK113-7DORF	4	4	4	;ORF	1	4	4	4	0	1	0	1	2	1	0	2	1	1	0	1	1	1	1	1	1	3	2	0	0	2	1	0	1	1	0	1	0	1	0	1	2	1	0	2	1	1	0	1
YBR221C_CEN.PK113-7DPDB1	YBR221C_CEN.PK113-7DPDB1	12	12	12	;PDB1	1	12	12	12	11	11	12	12	10	9	12	11	11	11	11	10	12	11	12	12	12	10	12	10	11	11	12	10	12	11	12	11	11	11	12	12	10	9	12	11	11	11	11	10
YBR222C_CEN.PK113-7DPCS60	YBR222C_CEN.PK113-7DPCS60	21	21	21	;PCS60	1	21	21	21	17	15	15	18	14	13	14	13	10	10	12	9	12	8	13	11	13	10	10	10	10	10	11	12	10	11	11	14	17	15	15	18	14	13	14	13	10	10	12	9
YBR223C_CEN.PK113-7DTDP1	YBR223C_CEN.PK113-7DTDP1	1	1	1	;TDP1	1	1	1	1	0	1	0	1	0	0	0	0	0	0	0	1	0	0	0	0	0	0	0	1	0	1	0	1	0	0	0	0	0	1	0	1	0	0	0	0	0	0	0	1
YBR225W_CEN.PK113-7DORF	YBR225W_CEN.PK113-7DORF	4	4	4	;ORF	1	4	4	4	1	1	0	1	0	0	3	1	1	0	1	1	0	0	0	0	0	0	1	0	0	0	0	1	0	0	1	0	1	1	0	1	0	0	3	1	1	0	1	1
YBR227C_CEN.PK113-7DMCX1	YBR227C_CEN.PK113-7DMCX1	11	11	11	;MCX1	1	11	11	11	6	3	6	4	3	4	4	7	3	7	3	7	5	5	4	4	6	5	3	3	3	5	5	5	4	3	5	6	6	3	6	4	3	4	4	7	3	7	3	7
YBR229C_CEN.PK113-7DROT2	YBR229C_CEN.PK113-7DROT2	9	9	9	;ROT2	1	9	9	9	3	3	3	2	2	4	3	5	1	2	2	2	2	1	0	3	5	1	1	2	0	2	1	4	1	2	1	2	3	3	3	2	2	4	3	5	1	2	2	2
YBR230C_CEN.PK113-7DOM14	YBR230C_CEN.PK113-7DOM14	4	4	4	;OM14	1	4	4	4	4	4	4	4	4	4	3	4	3	4	4	4	4	4	4	4	4	3	4	3	4	4	3	4	3	3	4	3	4	4	4	4	4	4	3	4	3	4	4	4
YBR233W_CEN.PK113-7DPBP2	YBR233W_CEN.PK113-7DPBP2	8	8	8	;PBP2	1	8	8	8	5	6	6	5	5	5	4	6	5	4	5	4	4	4	4	1	5	2	5	2	4	3	4	3	3	5	5	6	5	6	6	5	5	5	4	6	5	4	5	4
YBR233W-A_CEN.PK113-7DDAD3	YBR233W-A_CEN.PK113-7DDAD3	3	3	3	;DAD3	1	3	3	3	3	1	2	1	2	1	2	2	2	2	2	0	2	1	2	1	1	1	2	0	2	0	1	2	1	1	2	2	3	1	2	1	2	1	2	2	2	2	2	0
YBR234C_CEN.PK113-7DARC40	YBR234C_CEN.PK113-7DARC40	17	17	17	;ARC40	1	17	17	17	15	9	13	7	11	11	12	12	10	10	13	9	9	9	8	8	11	9	11	7	8	8	9	7	10	7	10	10	15	9	13	7	11	11	12	12	10	10	13	9
YBR236C_CEN.PK113-7DABD1	YBR236C_CEN.PK113-7DABD1	8	8	8	;ABD1	1	8	8	8	3	3	3	4	3	4	2	6	2	5	4	5	1	4	2	2	0	2	1	3	2	3	3	3	4	4	2	4	3	3	3	4	3	4	2	6	2	5	4	5
YBR241C_CEN.PK113-7DORF	YBR241C_CEN.PK113-7DORF	2	2	2	;ORF	1	2	2	2	1	0	2	0	1	0	1	1	0	0	1	0	1	0	1	0	0	0	1	1	0	0	0	0	0	0	0	0	1	0	2	0	1	0	1	1	0	0	1	0
YBR242W_CEN.PK113-7DORF	YBR242W_CEN.PK113-7DORF	3	3	3	;ORF	1	3	3	3	1	0	0	0	0	0	1	0	0	0	0	0	0	0	0	0	1	0	0	1	0	0	1	0	1	1	0	1	1	0	0	0	0	0	1	0	0	0	0	0
YBR244W_CEN.PK113-7DGPX2	YBR244W_CEN.PK113-7DGPX2	3	1	1	;GPX2	1	3	1	1	3	2	2	2	2	3	2	2	3	2	2	2	2	2	2	1	2	2	2	1	3	2	2	2	2	2	2	3	1	0	0	0	0	1	0	0	1	0	0	0
YBR245C_CEN.PK113-7DISW1	YBR245C_CEN.PK113-7DISW1	31	31	27	;ISW1	1	31	31	27	23	16	21	16	16	15	21	16	19	17	18	16	15	15	18	11	21	14	18	15	16	15	17	16	19	12	23	19	23	16	21	16	16	15	21	16	19	17	18	16
YBR246W_CEN.PK113-7DRRT2	YBR246W_CEN.PK113-7DRRT2	2	2	2	;RRT2	1	2	2	2	2	0	0	1	0	1	0	1	1	1	0	1	0	2	0	1	0	0	0	1	1	1	1	0	0	0	0	2	2	0	0	1	0	1	0	1	1	1	0	1
YBR247C_CEN.PK113-7DENP1	YBR247C_CEN.PK113-7DENP1	23	23	23	;ENP1	1	23	23	23	16	10	16	12	14	11	17	13	17	13	14	14	17	13	15	12	13	12	16	15	15	14	12	13	16	13	17	14	16	10	16	12	14	11	17	13	17	13	14	14
YBR248C_CEN.PK113-7DHIS7	YBR248C_CEN.PK113-7DHIS7	31	31	31	;HIS7	1	31	31	31	27	20	22	20	23	19	23	21	25	18	19	20	24	25	23	17	20	21	21	17	22	18	22	19	24	20	25	25	27	20	22	20	23	19	23	21	25	18	19	20
YBR249C_CEN.PK113-7DARO4	YBR249C_CEN.PK113-7DARO4	19	19	18	;ARO4	1	19	19	18	17	17	17	17	16	16	16	17	16	16	15	15	15	15	17	16	15	16	15	17	16	16	16	15	15	16	17	16	17	17	17	17	16	16	16	17	16	16	15	15
YBR251W_CEN.PK113-7DMRPS5	YBR251W_CEN.PK113-7DMRPS5	12	12	12	;MRPS5	1	12	12	12	7	4	6	6	5	3	7	6	5	7	5	5	6	7	7	5	8	6	8	6	6	6	5	7	7	6	7	9	7	4	6	6	5	3	7	6	5	7	5	5
YBR252W_CEN.PK113-7DDUT1	YBR252W_CEN.PK113-7DDUT1	3	3	3	;DUT1	1	3	3	3	3	2	3	3	3	2	3	1	3	3	3	2	3	3	3	2	3	3	3	2	3	2	2	1	3	2	3	3	3	2	3	3	3	2	3	1	3	3	3	2
YBR253W_CEN.PK113-7DSRB6	YBR253W_CEN.PK113-7DSRB6	3	3	3	;SRB6	1	3	3	3	1	0	1	1	1	1	2	1	0	0	3	1	0	1	1	0	1	0	1	0	1	1	0	0	0	1	2	1	1	0	1	1	1	1	2	1	0	0	3	1
YBR254C_CEN.PK113-7DTRS20	YBR254C_CEN.PK113-7DTRS20	2	2	2	;TRS20	1	2	2	2	1	0	1	0	1	2	0	0	0	1	1	0	1	0	0	0	0	1	0	0	0	0	0	0	0	0	0	1	1	0	1	0	1	2	0	0	0	1	1	0
YBR255C-A_CEN.PK113-7DORF	YBR255C-A_CEN.PK113-7DORF	3	3	3	;ORF	1	3	3	3	3	2	1	1	1	2	2	2	2	2	2	1	1	2	1	0	2	3	1	2	2	1	1	1	2	1	3	3	3	2	1	1	1	2	2	2	2	2	2	1
YBR256C_CEN.PK113-7DRIB5	YBR256C_CEN.PK113-7DRIB5	10	10	10	;RIB5	1	10	10	10	8	7	8	7	8	8	8	7	8	6	7	4	7	4	5	5	8	5	6	4	7	5	6	6	8	5	8	6	8	7	8	7	8	8	8	7	8	6	7	4
YBR260C_CEN.PK113-7DRGD1	YBR260C_CEN.PK113-7DRGD1	8	8	8	;RGD1	1	8	8	8	6	3	4	2	5	4	5	2	5	3	4	4	4	3	4	1	4	2	3	2	5	3	4	4	3	3	6	6	6	3	4	2	5	4	5	2	5	3	4	4
YBR261C_CEN.PK113-7DTAE1	YBR261C_CEN.PK113-7DTAE1	6	6	6	;TAE1	1	6	6	6	4	4	3	5	5	4	4	3	3	6	4	4	4	4	4	4	3	3	4	4	4	3	4	4	4	3	5	4	4	4	3	5	5	4	4	3	3	6	4	4
YBR262C_CEN.PK113-7DAIM5	YBR262C_CEN.PK113-7DAIM5	6	6	6	;AIM5	1	6	6	6	6	4	3	3	4	4	4	3	5	5	3	3	4	6	3	5	5	4	5	4	4	4	5	4	5	2	6	6	6	4	3	3	4	4	4	3	5	5	3	3
YBR263W_CEN.PK113-7DSHM1	YBR263W_CEN.PK113-7DSHM1	29	28	28	;SHM1	1	29	28	28	26	22	25	21	21	23	24	21	18	19	24	21	16	23	16	19	19	19	18	17	20	19	17	18	17	19	25	24	25	21	24	20	20	22	23	20	17	18	23	20
YBR264C_CEN.PK113-7DYPT10	YBR264C_CEN.PK113-7DYPT10	4	4	4	;YPT10	1	4	4	4	3	1	2	1	1	1	1	1	2	1	1	0	1	1	3	1	1	1	1	1	1	1	0	1	1	1	3	2	3	1	2	1	1	1	1	1	2	1	1	0
YBR265W_CEN.PK113-7DTSC10	YBR265W_CEN.PK113-7DTSC10	8	8	8	;TSC10	1	8	8	8	4	4	3	3	4	3	4	3	4	4	5	6	4	6	4	6	7	5	3	5	3	6	5	4	4	5	5	6	4	4	3	3	4	3	4	3	4	4	5	6
YBR267W_CEN.PK113-7DREI1	YBR267W_CEN.PK113-7DREI1	8	8	8	;REI1	1	8	8	8	4	3	4	3	2	2	4	3	3	2	4	2	5	2	2	4	4	2	2	2	5	2	2	3	2	2	6	3	4	3	4	3	2	2	4	3	3	2	4	2
YBR268W_CEN.PK113-7DMRPL37	YBR268W_CEN.PK113-7DMRPL37	3	3	3	;MRPL37	1	3	3	3	2	1	1	1	2	2	1	1	1	2	3	2	1	2	2	2	2	1	2	3	2	1	2	2	2	2	2	2	2	1	1	1	2	2	1	1	1	2	3	2
YBR269C_CEN.PK113-7DFMP21	YBR269C_CEN.PK113-7DFMP21	6	6	6	;FMP21	1	6	6	6	4	2	3	3	3	1	4	2	3	2	3	3	3	3	3	1	3	1	3	1	4	1	3	2	2	2	4	4	4	2	3	3	3	1	4	2	3	2	3	3
YBR271W_CEN.PK113-7DEFM2	YBR271W_CEN.PK113-7DEFM2	3	3	3	;EFM2	1	3	3	3	0	0	0	0	1	0	1	0	0	0	0	0	0	0	0	1	0	0	0	0	0	0	0	0	0	0	1	0	0	0	0	0	1	0	1	0	0	0	0	0
YBR272C_CEN.PK113-7DHSM3	YBR272C_CEN.PK113-7DHSM3	9	9	9	;HSM3	1	9	9	9	5	4	5	4	4	4	5	4	4	4	3	4	4	3	3	4	6	2	5	2	4	1	3	1	4	3	4	4	5	4	5	4	4	4	5	4	4	4	3	4
YBR273C_CEN.PK113-7DUBX7	YBR273C_CEN.PK113-7DUBX7	12	12	12	;UBX7	1	12	12	12	6	4	4	3	5	3	2	3	2	3	1	5	1	5	2	1	3	1	2	3	2	2	4	1	4	2	1	4	6	4	4	3	5	3	2	3	2	3	1	5
YBR275C_CEN.PK113-7DRIF1	YBR275C_CEN.PK113-7DRIF1	4	4	4	;RIF1	1	4	4	4	0	0	0	0	0	0	1	1	0	0	1	0	0	0	0	0	1	0	0	0	0	0	0	0	0	0	0	0	0	0	0	0	0	0	1	1	0	0	1	0
YBR276C_CEN.PK113-7DPPS1	YBR276C_CEN.PK113-7DPPS1	9	9	9	;PPS1	1	9	9	9	2	0	0	0	3	0	2	1	1	1	0	1	3	1	1	0	1	0	1	1	0	0	0	0	0	0	2	1	2	0	0	0	3	0	2	1	1	1	0	1
YBR279W_CEN.PK113-7DPAF1	YBR279W_CEN.PK113-7DPAF1	12	12	12	;PAF1	1	12	12	12	7	6	7	4	7	5	7	6	7	8	6	7	8	6	8	5	9	6	6	9	7	9	6	5	6	6	7	7	7	6	7	4	7	5	7	6	7	8	6	7
YBR280C_CEN.PK113-7DSAF1	YBR280C_CEN.PK113-7DSAF1	10	10	10	;SAF1	1	10	10	10	5	4	3	6	3	3	5	2	2	2	2	1	3	2	2	2	3	2	2	0	2	2	2	2	0	2	2	1	5	4	3	6	3	3	5	2	2	2	2	1
YBR281C_CEN.PK113-7DDUG2	YBR281C_CEN.PK113-7DDUG2	16	16	16	;DUG2	1	16	16	16	6	3	7	6	5	4	10	5	8	3	5	5	7	6	6	5	4	5	5	6	7	6	4	5	5	5	7	7	6	3	7	6	5	4	10	5	8	3	5	5
YBR282W_CEN.PK113-7DMRPL27	YBR282W_CEN.PK113-7DMRPL27	5	5	5	;MRPL27	1	5	5	5	2	0	2	2	1	0	2	1	1	1	3	0	2	2	2	2	2	2	1	1	2	3	0	1	1	1	2	4	2	0	2	2	1	0	2	1	1	1	3	0
YBR283C_CEN.PK113-7DSSH1	YBR283C_CEN.PK113-7DSSH1	9	9	9	;SSH1	1	9	9	9	7	5	4	5	5	4	7	6	6	5	5	6	4	7	5	6	5	5	5	6	5	6	4	4	4	5	6	6	7	5	4	5	5	4	7	6	6	5	5	6
YBR286W_CEN.PK113-7DAPE3	YBR286W_CEN.PK113-7DAPE3	16	16	16	;APE3	1	16	16	16	12	11	12	12	11	12	11	12	11	13	12	12	13	12	11	11	11	10	12	10	13	9	12	11	11	9	12	12	12	11	12	12	11	12	11	12	11	13	12	12
YBR287W_CEN.PK113-7DORF	YBR287W_CEN.PK113-7DORF	4	4	4	;ORF	1	4	4	4	3	2	2	2	2	2	2	3	2	2	2	2	2	3	2	3	2	2	2	2	2	2	2	2	3	2	3	3	3	2	2	2	2	2	2	3	2	2	2	2
YBR288C_CEN.PK113-7DAPM3	YBR288C_CEN.PK113-7DAPM3	13	13	13	;APM3	1	13	13	13	8	3	5	5	7	7	5	5	4	6	4	4	5	9	5	5	8	4	6	5	7	5	6	6	6	5	8	7	8	3	5	5	7	7	5	5	4	6	4	4
YBR289W_CEN.PK113-7DSNF5	YBR289W_CEN.PK113-7DSNF5	8	8	8	;SNF5	1	8	8	8	4	2	1	3	1	2	3	1	1	2	2	2	3	3	2	2	1	4	1	0	1	2	1	1	2	2	3	4	4	2	1	3	1	2	3	1	1	2	2	2
YBR291C_CEN.PK113-7DCTP1	YBR291C_CEN.PK113-7DCTP1	11	11	11	;CTP1	1	11	11	11	9	5	7	4	8	7	10	6	8	6	9	7	6	8	8	6	7	6	8	8	8	5	7	7	6	6	9	8	9	5	7	4	8	7	10	6	8	6	9	7
YBR294W_CEN.PK113-7DSUL1	YBR294W_CEN.PK113-7DSUL1	18	18	18	;SUL1	1	18	18	18	11	4	6	4	9	11	8	6	9	12	11	9	10	8	9	8	13	8	10	5	10	7	10	5	7	6	12	10	11	4	6	4	9	11	8	6	9	12	11	9
YBR297W_CEN.PK113-7DMAL33	YBR297W_CEN.PK113-7DMAL33	2	2	1	;MAL33	1	2	2	1	0	0	0	0	0	0	0	0	1	0	0	0	0	0	0	0	0	0	0	0	1	0	0	0	0	0	0	0	0	0	0	0	0	0	0	0	1	0	0	0
YBR299W_CEN.PK113-7DMAL32	YBR299W_CEN.PK113-7DMAL32	25	25	23	;MAL32	1	25	25	23	18	12	16	11	13	14	14	15	15	15	15	16	22	18	18	18	21	18	18	21	21	17	19	19	18	18	22	20	18	12	16	11	13	14	14	15	15	15	15	16
YCL001W_CEN.PK113-7DRER1	YCL001W_CEN.PK113-7DRER1	7	7	7	;RER1	1	7	7	7	4	3	4	3	3	2	5	2	5	3	4	2	4	3	2	2	4	3	3	3	2	3	2	2	4	3	3	4	4	3	4	3	3	2	5	2	5	3	4	2
YCL005W-A_CEN.PK113-7DVMA9	YCL005W-A_CEN.PK113-7DVMA9	2	2	2	;VMA9	1	2	2	2	2	0	0	0	0	1	0	0	1	1	1	1	0	2	1	1	1	2	1	1	1	1	1	1	1	1	2	2	2	0	0	0	0	1	0	0	1	1	1	1
YCL008C_CEN.PK113-7DSTP22	YCL008C_CEN.PK113-7DSTP22	3	3	3	;STP22	1	3	3	3	0	1	0	0	0	1	0	2	0	0	0	0	0	1	0	0	1	0	0	0	0	0	0	0	0	0	0	0	0	1	0	0	0	1	0	2	0	0	0	0
YCL009C_CEN.PK113-7DILV6	YCL009C_CEN.PK113-7DILV6	15	15	15	;ILV6	1	15	15	15	13	10	14	9	10	11	11	11	13	10	11	9	10	11	11	10	12	9	14	10	12	13	13	10	9	10	14	11	13	10	14	9	10	11	11	11	13	10	11	9
YCL011C_CEN.PK113-7DGBP2	YCL011C_CEN.PK113-7DGBP2	16	16	16	;GBP2	1	16	16	16	7	4	8	4	4	5	6	1	9	5	7	3	7	5	7	4	12	3	10	6	9	7	5	4	7	5	10	8	7	4	8	4	4	5	6	1	9	5	7	3
YCL012C_CEN.PK113-7DORF	YCL012C_CEN.PK113-7DORF	2	2	2	;ORF	1	2	2	2	2	1	2	1	0	1	2	1	1	1	1	1	1	2	1	1	2	1	1	1	1	1	1	1	1	1	2	2	2	1	2	1	0	1	2	1	1	1	1	1
YCL014W_CEN.PK113-7DBUD3	YCL014W_CEN.PK113-7DBUD3	8	8	8	;BUD3	1	8	8	8	3	1	3	1	2	2	2	3	2	2	3	2	2	3	5	3	3	1	4	3	4	4	4	3	4	3	6	5	3	1	3	1	2	2	2	3	2	2	3	2
YCL016C_CEN.PK113-7DDCC1	YCL016C_CEN.PK113-7DDCC1	6	6	6	;DCC1	1	6	6	6	3	0	3	0	2	2	3	1	2	1	3	0	2	2	2	1	3	1	1	1	2	1	0	1	3	1	3	0	3	0	3	0	2	2	3	1	2	1	3	0
YCL018W_CEN.PK113-7DLEU2	YCL018W_CEN.PK113-7DLEU2	3	3	3	;LEU2	1	3	3	3	3	3	3	3	3	3	3	3	3	3	3	3	3	3	3	3	3	3	3	3	3	3	3	3	3	3	3	3	3	3	3	3	3	3	3	3	3	3	3	3
YCL024W_CEN.PK113-7DKCC4	YCL024W_CEN.PK113-7DKCC4	8	8	8	;KCC4	1	8	8	8	2	1	0	0	1	0	0	1	0	3	0	1	2	3	0	2	0	2	1	2	2	1	2	0	0	1	1	3	2	1	0	0	1	0	0	1	0	3	0	1
YCL026C-B_CEN.PK113-7DHBN1	YCL026C-B_CEN.PK113-7DHBN1	6	6	6	;HBN1	1	6	6	6	6	4	6	4	5	4	6	4	4	3	5	4	5	4	4	4	4	4	4	4	5	4	4	4	5	4	5	5	6	4	6	4	5	4	6	4	4	3	5	4
YCL028W_CEN.PK113-7DRNQ1	YCL028W_CEN.PK113-7DRNQ1	5	5	5	;RNQ1	1	5	5	5	4	3	3	4	4	4	3	4	2	3	3	5	4	4	4	4	3	4	4	4	4	5	4	4	4	4	3	4	4	3	3	4	4	4	3	4	2	3	3	5
YCL029C_CEN.PK113-7DBIK1	YCL029C_CEN.PK113-7DBIK1	9	9	9	;BIK1	1	9	9	9	2	3	1	1	3	2	3	2	1	2	1	1	1	1	2	2	2	0	1	1	1	0	0	1	0	1	1	2	2	3	1	1	3	2	3	2	1	2	1	1
YCL030C_CEN.PK113-7DHIS4	YCL030C_CEN.PK113-7DHIS4	38	38	38	;HIS4	1	38	38	38	35	29	27	31	31	29	29	26	29	27	28	28	30	32	29	29	30	31	35	30	30	29	33	33	33	31	36	35	35	29	27	31	31	29	29	26	29	27	28	28
YCL031C_CEN.PK113-7DRRP7	YCL031C_CEN.PK113-7DRRP7	4	4	4	;RRP7	1	4	4	4	1	1	0	1	2	1	0	0	1	3	0	1	1	0	2	1	0	0	1	1	3	0	2	1	2	1	1	0	1	1	0	1	2	1	0	0	1	3	0	1
YCL032W_CEN.PK113-7DSTE50	YCL032W_CEN.PK113-7DSTE50	3	3	3	;STE50	1	3	3	3	2	2	3	2	2	2	3	1	1	2	2	1	2	1	2	1	2	1	2	2	1	2	1	1	2	1	1	1	2	2	3	2	2	2	3	1	1	2	2	1
YCL033C_CEN.PK113-7DMXR2	YCL033C_CEN.PK113-7DMXR2	4	4	4	;MXR2	1	4	4	4	3	2	2	2	2	1	2	1	3	2	3	0	1	1	1	1	1	1	1	1	1	1	0	1	2	1	3	2	3	2	2	2	2	1	2	1	3	2	3	0
YCL034W_CEN.PK113-7DLSB5	YCL034W_CEN.PK113-7DLSB5	6	6	6	;LSB5	1	6	6	6	4	3	3	3	3	4	3	2	3	4	3	2	4	3	3	2	2	3	4	3	3	3	3	4	3	3	4	3	4	3	3	3	3	4	3	2	3	4	3	2
YCL035C_CEN.PK113-7DGRX1	YCL035C_CEN.PK113-7DGRX1	6	6	6	;GRX1	1	6	6	6	5	5	6	6	6	5	5	5	6	4	5	4	5	5	5	5	6	5	5	5	5	5	5	5	5	5	5	5	5	5	6	6	6	5	5	5	6	4	5	4
YCL037C_CEN.PK113-7DSRO9	YCL037C_CEN.PK113-7DSRO9	11	11	11	;SRO9	1	11	11	11	9	5	8	5	7	6	7	7	7	8	6	7	7	9	6	6	8	5	7	6	7	7	8	5	7	7	8	9	9	5	8	5	7	6	7	7	7	8	6	7
YCL039W_CEN.PK113-7DGID7	YCL039W_CEN.PK113-7DGID7	13	13	13	;GID7	1	13	13	13	7	4	6	4	3	2	5	2	0	0	5	0	2	2	3	1	1	1	0	1	2	1	1	0	1	0	4	3	7	4	6	4	3	2	5	2	0	0	5	0
YCL040W_CEN.PK113-7DGLK1	YCL040W_CEN.PK113-7DGLK1	26	26	25	;GLK1	1	26	26	25	24	21	23	22	20	22	23	21	22	23	24	20	22	20	20	19	24	21	20	21	24	20	21	19	22	19	24	20	24	21	23	22	20	22	23	21	22	23	24	20
YCL043C_CEN.PK113-7DPDI1	YCL043C_CEN.PK113-7DPDI1	26	26	26	;PDI1	1	26	26	26	23	22	24	22	21	22	22	22	22	23	22	20	22	22	23	23	20	22	22	22	22	23	22	22	20	21	23	23	23	22	24	22	21	22	22	22	22	23	22	20
YCL044C_CEN.PK113-7DMGR1	YCL044C_CEN.PK113-7DMGR1	11	11	11	;MGR1	1	11	11	11	9	4	6	6	4	6	4	5	7	4	7	6	5	5	4	4	7	3	5	4	5	4	5	4	5	4	6	7	9	4	6	6	4	6	4	5	7	4	7	6
YCL045C_CEN.PK113-7DEMC1;REV__YOR067C_CEN.PK113-7DALG8	YCL045C_CEN.PK113-7DEMC1	15;1	15;1	15;1	;EMC1	2	15	15	15	12	10	11	8	9	8	9	6	10	12	9	4	9	6	8	6	8	5	8	3	9	2	6	8	9	7	13	13	12	10	11	8	9	8	9	6	10	12	9	4
YCL047C_CEN.PK113-7DPOF1	YCL047C_CEN.PK113-7DPOF1	4	4	4	;POF1	1	4	4	4	0	0	1	0	0	1	1	2	0	0	1	1	0	0	0	1	0	1	0	1	0	1	1	0	1	1	0	1	0	0	1	0	0	1	1	2	0	0	1	1
YCL050C_CEN.PK113-7DAPA1	YCL050C_CEN.PK113-7DAPA1	16	16	16	;APA1	1	16	16	16	11	12	12	11	14	13	14	11	13	11	13	9	13	11	14	10	11	9	12	9	13	8	13	8	13	10	13	11	11	12	12	11	14	13	14	11	13	11	13	9
YCL052C_CEN.PK113-7DPBN1	YCL052C_CEN.PK113-7DPBN1	5	5	5	;PBN1	1	5	5	5	2	4	3	3	4	3	4	2	3	4	1	3	2	4	3	4	2	2	2	2	1	3	3	3	1	3	2	4	2	4	3	3	4	3	4	2	3	4	1	3
YCL054W_CEN.PK113-7DSPB1	YCL054W_CEN.PK113-7DSPB1	19	19	19	;SPB1	1	19	19	19	10	6	6	4	6	4	6	6	8	7	8	7	5	9	7	6	8	7	6	6	10	9	8	8	6	7	11	7	10	6	6	4	6	4	6	6	8	7	8	7
YCL057C-A_CEN.PK113-7DMOS1	YCL057C-A_CEN.PK113-7DMOS1	4	4	4	;MOS1	1	4	4	4	2	3	4	3	3	2	2	3	2	1	3	3	3	3	3	3	4	3	4	3	2	3	2	3	3	2	4	3	2	3	4	3	3	2	2	3	2	1	3	3
YCL057W_CEN.PK113-7DPRD1	YCL057W_CEN.PK113-7DPRD1	30	30	30	;PRD1	1	30	30	30	21	23	16	21	21	20	21	18	16	20	19	21	25	23	21	19	23	17	22	23	25	22	22	24	23	23	23	24	21	23	16	21	21	20	21	18	16	20	19	21
YCL059C_CEN.PK113-7DKRR1	YCL059C_CEN.PK113-7DKRR1	8	8	8	;KRR1	1	8	8	8	7	5	4	4	7	5	5	3	4	5	7	5	6	5	6	4	5	6	5	3	7	4	5	6	7	4	7	6	7	5	4	4	7	5	5	3	4	5	7	5
YCL061C_CEN.PK113-7DMRC1	YCL061C_CEN.PK113-7DMRC1	2	2	2	;MRC1	1	2	2	2	0	1	0	0	0	0	0	1	0	1	0	1	1	0	0	0	0	1	1	1	2	1	1	0	2	1	2	1	0	1	0	0	0	0	0	1	0	1	0	1
YCR002C_CEN.PK113-7DCDC10	YCR002C_CEN.PK113-7DCDC10	19	19	19	;CDC10	1	19	19	19	14	10	13	12	12	13	13	9	11	12	14	11	13	11	11	9	13	7	12	10	13	10	9	11	14	10	12	13	14	10	13	12	12	13	13	9	11	12	14	11
YCR003W_CEN.PK113-7DMRPL32	YCR003W_CEN.PK113-7DMRPL32	2	2	2	;MRPL32	1	2	2	2	1	1	1	1	1	1	1	1	1	2	1	0	1	1	1	1	1	1	1	1	1	1	1	1	0	1	1	1	1	1	1	1	1	1	1	1	1	2	1	0
YCR004C_CEN.PK113-7DYCP4	YCR004C_CEN.PK113-7DYCP4	12	12	11	;YCP4	1	12	12	11	11	9	11	8	10	10	11	10	12	11	11	6	8	8	8	8	10	6	8	7	8	7	7	7	8	8	10	9	11	9	11	8	10	10	11	10	12	11	11	6
YCR005C_CEN.PK113-7DCIT2	YCR005C_CEN.PK113-7DCIT2	19	18	17	;CIT2	1	19	18	17	13	11	10	11	7	10	9	10	11	9	11	14	14	10	7	13	11	10	9	12	11	9	8	8	9	9	12	12	12	10	9	10	6	9	8	9	10	8	10	13
YCR009C_CEN.PK113-7DRVS161	YCR009C_CEN.PK113-7DRVS161	16	16	16	;RVS161	1	16	16	16	13	9	12	10	10	10	13	9	9	11	9	9	10	9	9	10	12	11	8	11	10	10	9	9	10	9	12	10	13	9	12	10	10	10	13	9	9	11	9	9
YCR010C_CEN.PK113-7DADY2	YCR010C_CEN.PK113-7DADY2	5	5	5	;ADY2	1	5	5	5	5	5	5	5	5	4	5	4	4	3	1	0	0	0	0	0	0	0	0	0	0	0	0	0	0	0	0	0	5	5	5	5	5	4	5	4	4	3	1	0
YCR011C_CEN.PK113-7DADP1	YCR011C_CEN.PK113-7DADP1	13	13	13	;ADP1	1	13	13	13	8	5	7	3	4	5	8	6	5	4	6	4	2	4	3	6	3	2	1	1	5	4	4	2	3	4	7	4	8	5	7	3	4	5	8	6	5	4	6	4
YCR012W_CEN.PK113-7DPGK1	YCR012W_CEN.PK113-7DPGK1	32	32	32	;PGK1	1	32	32	32	29	28	29	29	28	29	29	29	27	27	28	28	29	28	27	30	30	30	31	30	29	29	29	30	28	30	30	30	29	28	29	29	28	29	29	29	27	27	28	28
YCR016W_CEN.PK113-7DORF	YCR016W_CEN.PK113-7DORF	5	5	5	;ORF	1	5	5	5	4	3	4	3	3	3	4	3	4	2	4	3	4	3	3	4	3	3	2	2	4	2	4	2	2	2	4	3	4	3	4	3	3	3	4	3	4	2	4	3
YCR017C_CEN.PK113-7DCWH43	YCR017C_CEN.PK113-7DCWH43	8	7	7	;CWH43	1	8	7	7	3	5	3	4	3	3	3	4	2	4	2	4	3	3	3	5	4	4	3	4	2	3	2	4	2	3	3	5	3	4	3	3	2	2	3	3	2	3	2	3
YCR019W_CEN.PK113-7DMAK32	YCR019W_CEN.PK113-7DMAK32	2	2	2	;MAK32	1	2	2	2	0	0	0	0	0	0	1	0	0	0	0	0	1	0	0	0	0	0	0	0	0	0	0	0	0	0	0	1	0	0	0	0	0	0	1	0	0	0	0	0
YCR020W-B_CEN.PK113-7DHTL1	YCR020W-B_CEN.PK113-7DHTL1	2	2	2	;HTL1	1	2	2	2	2	0	1	0	2	1	1	0	1	1	1	0	1	1	0	0	1	0	2	0	2	1	1	1	1	1	1	1	2	0	1	0	2	1	1	0	1	1	1	0
YCR021C_CEN.PK113-7DHSP30	YCR021C_CEN.PK113-7DHSP30	3	3	3	;HSP30	1	3	3	3	2	2	2	2	2	1	1	1	0	0	0	0	0	0	0	0	0	0	0	0	0	0	0	0	0	0	0	0	2	2	2	2	2	1	1	1	0	0	0	0
YCR023C_CEN.PK113-7DORF	YCR023C_CEN.PK113-7DORF	3	3	3	;ORF	1	3	3	3	1	0	0	0	1	1	0	0	0	0	0	0	1	0	1	0	0	0	0	0	0	0	0	0	0	0	1	1	1	0	0	0	1	1	0	0	0	0	0	0
YCR024C_CEN.PK113-7DSLM5	YCR024C_CEN.PK113-7DSLM5	5	5	5	;SLM5	1	5	5	5	4	1	1	1	1	2	1	0	1	1	1	1	1	3	2	1	0	2	2	0	1	2	1	3	1	1	4	4	4	1	1	1	1	2	1	0	1	1	1	1
YCR026C_CEN.PK113-7DNPP1	YCR026C_CEN.PK113-7DNPP1	1	1	1	;NPP1	1	1	1	1	1	0	1	0	0	0	0	0	0	0	0	0	1	0	1	0	0	0	0	0	0	0	0	0	1	1	0	0	1	0	1	0	0	0	0	0	0	0	0	0
YCR027C_CEN.PK113-7DRHB1	YCR027C_CEN.PK113-7DRHB1	5	5	5	;RHB1	1	5	5	5	4	1	4	1	4	4	4	3	5	3	4	1	4	2	4	1	3	1	4	3	4	1	1	1	5	2	4	3	4	1	4	1	4	4	4	3	5	3	4	1
YCR028C-A_CEN.PK113-7DRIM1	YCR028C-A_CEN.PK113-7DRIM1	8	7	7	;RIM1	1	8	7	7	7	6	6	6	7	6	4	5	5	5	7	3	6	6	7	4	7	5	7	4	6	5	7	7	7	5	7	6	6	5	6	5	6	5	4	4	5	4	6	3
YCR030C_CEN.PK113-7DSYP1	YCR030C_CEN.PK113-7DSYP1	25	25	25	;SYP1	1	25	25	25	21	17	16	18	17	18	17	17	13	15	14	11	14	16	16	14	17	16	19	15	15	14	17	17	18	15	19	19	21	17	16	18	17	18	17	17	13	15	14	11
YCR031C_CEN.PK113-7DRPS14A;YJL191W_CEN.PK113-7DRPS14B	YCR031C_CEN.PK113-7DRPS14A;YJL191W_CEN.PK113-7DRPS14B	9;9	9;9	9;9	;RPS14A;;RPS14B	2	9	9	9	8	7	8	7	7	7	7	8	8	7	7	7	7	7	7	7	8	7	8	8	8	7	8	8	8	7	7	7	8	7	8	7	7	7	7	8	8	7	7	7
YCR033W_CEN.PK113-7DSNT1	YCR033W_CEN.PK113-7DSNT1	4	3	3	;SNT1	1	4	3	3	1	1	0	0	1	0	1	0	1	1	0	0	0	2	1	1	0	1	0	0	2	1	1	2	1	0	2	2	1	1	0	0	0	0	1	0	0	1	0	0
YCR034W_CEN.PK113-7DFEN1	YCR034W_CEN.PK113-7DFEN1	2	2	2	;FEN1	1	2	2	2	2	2	2	2	2	2	2	2	2	2	2	1	2	2	1	2	1	2	2	2	1	2	1	2	1	2	2	2	2	2	2	2	2	2	2	2	2	2	2	1
YCR035C_CEN.PK113-7DRRP43	YCR035C_CEN.PK113-7DRRP43	8	8	8	;RRP43	1	8	8	8	5	5	5	4	6	6	5	5	4	4	2	5	5	4	4	4	5	4	3	6	3	5	5	3	4	3	4	5	5	5	5	4	6	6	5	5	4	4	2	5
YCR036W_CEN.PK113-7DRBK1	YCR036W_CEN.PK113-7DRBK1	7	7	7	;RBK1	1	7	7	7	4	1	1	2	3	2	3	3	4	2	3	2	3	2	3	3	2	1	4	3	3	2	3	2	2	2	3	3	4	1	1	2	3	2	3	3	4	2	3	2
YCR037C_CEN.PK113-7DPHO87	YCR037C_CEN.PK113-7DPHO87	5	5	5	;PHO87	1	5	5	5	2	1	0	0	1	0	0	1	0	1	1	1	3	0	0	1	1	1	1	2	2	3	0	1	0	1	3	1	2	1	0	0	1	0	0	1	0	1	1	1
YCR043C_CEN.PK113-7DORF	YCR043C_CEN.PK113-7DORF	2	2	2	;ORF	1	2	2	2	1	0	1	0	1	0	1	2	1	0	1	2	1	0	1	0	1	0	1	2	1	1	1	0	1	0	1	0	1	0	1	0	1	0	1	2	1	0	1	2
YCR044C_CEN.PK113-7DPER1	YCR044C_CEN.PK113-7DPER1	2	2	2	;PER1	1	2	2	2	1	1	1	0	1	1	1	0	2	1	1	0	1	0	0	0	1	1	0	0	1	0	1	0	1	0	1	1	1	1	1	0	1	1	1	0	2	1	1	0
YCR046C_CEN.PK113-7DIMG1	YCR046C_CEN.PK113-7DIMG1	7	7	7	;IMG1	1	7	7	7	4	5	4	6	6	7	5	6	5	7	5	6	6	7	7	7	6	7	6	7	6	7	7	7	5	7	6	6	4	5	4	6	6	7	5	6	5	7	5	6
YCR048W_CEN.PK113-7DARE1	YCR048W_CEN.PK113-7DARE1	2	2	2	;ARE1	1	2	2	2	2	0	0	0	1	0	0	0	1	0	1	0	0	0	0	1	0	0	1	0	1	0	1	0	0	0	1	1	2	0	0	0	1	0	0	0	1	0	1	0
YCR051W_CEN.PK113-7DORF	YCR051W_CEN.PK113-7DORF	8	8	8	;ORF	1	8	8	8	8	7	6	6	7	8	7	8	8	7	6	7	6	7	7	6	6	5	7	5	7	8	6	6	8	5	7	6	8	7	6	6	7	8	7	8	8	7	6	7
YCR052W_CEN.PK113-7DRSC6	YCR052W_CEN.PK113-7DRSC6	12	12	12	;RSC6	1	12	12	12	5	7	3	6	5	6	5	3	5	5	4	3	7	5	6	4	4	3	4	4	4	4	5	5	4	6	4	8	5	7	3	6	5	6	5	3	5	5	4	3
YCR053W_CEN.PK113-7DTHR4	YCR053W_CEN.PK113-7DTHR4	24	24	24	;THR4	1	24	24	24	20	19	19	21	17	19	17	20	18	19	19	17	19	20	18	19	20	20	19	18	22	19	19	20	20	18	21	21	20	19	19	21	17	19	17	20	18	19	19	17
YCR054C_CEN.PK113-7DCTR86	YCR054C_CEN.PK113-7DCTR86	13	13	13	;CTR86	1	13	13	13	9	5	5	4	7	5	6	4	7	4	5	4	6	5	5	4	4	5	6	3	4	4	3	4	5	3	7	6	9	5	5	4	7	5	6	4	7	4	5	4
YCR057C_CEN.PK113-7DPWP2	YCR057C_CEN.PK113-7DPWP2	23	23	23	;PWP2	1	23	23	23	13	8	9	8	9	7	10	8	10	9	9	7	10	9	9	8	12	9	12	9	14	9	11	10	11	8	17	13	13	8	9	8	9	7	10	8	10	9	9	7
YCR059C_CEN.PK113-7DYIH1	YCR059C_CEN.PK113-7DYIH1	2	2	2	;YIH1	1	2	2	2	1	0	1	0	1	0	0	0	1	0	1	0	0	0	0	0	1	0	0	0	0	0	0	0	0	0	0	0	1	0	1	0	1	0	0	0	1	0	1	0
YCR060W_CEN.PK113-7DTAH1	YCR060W_CEN.PK113-7DTAH1	5	5	5	;TAH1	1	5	5	5	3	3	3	3	2	2	3	3	3	2	3	2	2	3	4	4	2	2	2	3	3	2	2	2	3	3	3	3	3	3	3	3	2	2	3	3	3	2	3	2
YCR063W_CEN.PK113-7DBUD31	YCR063W_CEN.PK113-7DBUD31	2	2	2	;BUD31	1	2	2	2	1	1	1	1	1	0	1	1	1	1	1	0	1	1	1	1	2	1	0	1	1	1	1	1	0	0	1	1	1	1	1	1	1	0	1	1	1	1	1	0
YCR067C_CEN.PK113-7DSED4	YCR067C_CEN.PK113-7DSED4	9	9	9	;SED4	1	9	9	9	7	5	6	6	5	3	4	6	5	5	6	4	7	6	6	4	3	4	4	4	5	4	4	6	5	2	7	7	7	5	6	6	5	3	4	6	5	5	6	4
YCR068W_CEN.PK113-7DATG15	YCR068W_CEN.PK113-7DATG15	2	2	2	;ATG15	1	2	2	2	1	0	1	1	1	0	1	0	1	1	0	0	0	0	0	0	0	0	1	0	0	0	0	1	0	0	0	0	1	0	1	1	1	0	1	0	1	1	0	0
YCR071C_CEN.PK113-7DIMG2	YCR071C_CEN.PK113-7DIMG2	9	9	9	;IMG2	1	9	9	9	2	2	2	3	3	2	2	2	1	2	1	1	2	2	4	1	5	3	2	4	2	2	2	2	4	3	3	5	2	2	2	3	3	2	2	2	1	2	1	1
YCR072C_CEN.PK113-7DRSA4	YCR072C_CEN.PK113-7DRSA4	14	14	14	;RSA4	1	14	14	14	8	5	5	5	7	6	7	7	5	6	7	4	7	7	8	6	5	6	6	6	6	8	7	7	5	7	7	7	8	5	5	5	7	6	7	7	5	6	7	4
YCR073W-A_CEN.PK113-7DSOL2	YCR073W-A_CEN.PK113-7DSOL2	13	13	9	;SOL2	1	13	13	9	10	10	11	11	11	10	10	10	10	10	9	9	10	9	11	10	11	11	10	8	9	9	10	9	9	9	10	10	10	10	11	11	11	10	10	10	10	10	9	9
YCR075W-A_CEN.PK113-7DORF	YCR075W-A_CEN.PK113-7DORF	3	3	3	;ORF	1	3	3	3	2	0	2	1	1	2	2	1	1	2	0	0	1	1	0	0	1	0	1	0	1	0	0	0	1	0	1	1	2	0	2	1	1	2	2	1	1	2	0	0
YCR076C_CEN.PK113-7DFUB1	YCR076C_CEN.PK113-7DFUB1	2	2	2	;FUB1	1	2	2	2	0	0	1	1	1	0	1	1	1	2	1	0	0	0	1	0	1	0	1	0	1	0	1	0	1	1	1	1	0	0	1	1	1	0	1	1	1	2	1	0
YCR077C_CEN.PK113-7DPAT1	YCR077C_CEN.PK113-7DPAT1	16	16	16	;PAT1	1	16	16	16	12	10	10	12	10	12	11	10	10	10	10	10	8	13	12	12	9	10	9	12	11	10	9	11	11	10	12	12	12	10	10	12	10	12	11	10	10	10	10	10
YCR081W_CEN.PK113-7DSRB8	YCR081W_CEN.PK113-7DSRB8	4	4	4	;SRB8	1	4	4	4	0	0	1	0	1	0	0	0	1	0	1	0	0	0	0	0	0	0	0	1	0	0	0	0	0	0	1	0	0	0	1	0	1	0	0	0	1	0	1	0
YCR083W_CEN.PK113-7DTRX3	YCR083W_CEN.PK113-7DTRX3	5	5	5	;TRX3	1	5	5	5	5	5	5	4	5	4	5	5	5	3	4	4	3	3	2	3	5	4	4	3	4	3	4	4	4	3	5	4	5	5	5	4	5	4	5	5	5	3	4	4
YCR084C_CEN.PK113-7DTUP1	YCR084C_CEN.PK113-7DTUP1	31	31	31	;TUP1	1	31	31	31	26	24	23	21	24	20	23	22	22	23	23	19	23	25	22	23	24	24	23	22	24	20	23	22	21	21	27	26	26	24	23	21	24	20	23	22	22	23	23	19
YCR086W_CEN.PK113-7DCSM1	YCR086W_CEN.PK113-7DCSM1	4	4	4	;CSM1	1	4	4	4	1	1	1	1	2	1	1	1	3	1	1	1	1	2	1	1	2	1	1	1	1	1	1	1	1	1	1	1	1	1	1	1	2	1	1	1	3	1	1	1
YCR087C-A_CEN.PK113-7DORF	YCR087C-A_CEN.PK113-7DORF	7	7	7	;ORF	1	7	7	7	3	4	3	3	3	1	3	3	3	4	3	3	5	6	3	5	3	4	3	5	4	4	3	5	4	4	5	6	3	4	3	3	3	1	3	3	3	4	3	3
YCR088W_CEN.PK113-7DABP1	YCR088W_CEN.PK113-7DABP1	32	32	32	;ABP1	1	32	32	32	27	23	23	23	23	23	27	24	23	22	24	17	24	23	25	23	23	22	23	21	22	20	23	21	24	21	28	25	27	23	23	23	23	23	27	24	23	22	24	17
YCR090C_CEN.PK113-7DORF	YCR090C_CEN.PK113-7DORF	5	5	5	;ORF	1	5	5	5	4	2	4	2	2	3	5	3	3	4	3	3	2	3	2	4	4	4	3	4	3	2	3	2	4	1	4	3	4	2	4	2	2	3	5	3	3	4	3	3
YCR091W_CEN.PK113-7DKIN82	YCR091W_CEN.PK113-7DKIN82	1	1	1	;KIN82	1	1	1	1	1	0	0	0	0	0	0	1	0	0	0	0	1	0	0	0	0	0	0	0	0	0	0	0	0	0	0	0	1	0	0	0	0	0	0	1	0	0	0	0
YCR093W_CEN.PK113-7DCDC39	YCR093W_CEN.PK113-7DCDC39	49	49	49	;CDC39	1	49	49	49	33	26	25	25	25	25	28	23	25	23	31	21	25	27	25	23	27	25	25	22	21	22	20	25	19	23	33	26	33	26	25	25	25	25	28	23	25	23	31	21
YCR094W_CEN.PK113-7DCDC50	YCR094W_CEN.PK113-7DCDC50	7	7	7	;CDC50	1	7	7	7	4	1	3	1	3	1	2	1	4	3	1	1	2	2	0	1	2	1	2	3	2	2	4	2	4	2	3	2	4	1	3	1	3	1	2	1	4	3	1	1
YCR095C_CEN.PK113-7DOCA4	YCR095C_CEN.PK113-7DOCA4	4	4	4	;OCA4	1	4	4	4	2	2	1	2	1	1	2	1	2	3	1	2	2	2	1	1	1	2	1	1	2	2	2	2	2	0	2	1	2	2	1	2	1	1	2	1	2	3	1	2
YDL001W_CEN.PK113-7DRMD1	YDL001W_CEN.PK113-7DRMD1	5	5	5	;RMD1	1	5	5	5	1	1	1	1	1	0	0	0	1	1	0	1	1	0	1	1	3	1	0	1	1	0	0	0	1	0	1	0	1	1	1	1	1	0	0	0	1	1	0	1
YDL002C_CEN.PK113-7DNHP10	YDL002C_CEN.PK113-7DNHP10	6	6	6	;NHP10	1	6	6	6	3	1	2	1	3	2	3	1	2	1	1	3	3	3	1	2	3	1	3	1	3	1	1	2	1	1	3	3	3	1	2	1	3	2	3	1	2	1	1	3
YDL003W_CEN.PK113-7DMCD1	YDL003W_CEN.PK113-7DMCD1	3	3	3	;MCD1	1	3	3	3	0	0	1	0	1	2	0	2	2	1	0	1	0	1	0	2	1	2	1	1	2	1	2	1	1	2	1	0	0	0	1	0	1	2	0	2	2	1	0	1
YDL004W_CEN.PK113-7DATP16	YDL004W_CEN.PK113-7DATP16	4	3	3	;ATP16	1	4	3	3	3	3	3	3	3	3	3	3	3	3	3	3	3	3	1	1	2	4	3	2	3	1	1	1	2	1	3	3	2	2	2	2	2	2	2	2	2	2	2	2
YDL005C_CEN.PK113-7DMED2	YDL005C_CEN.PK113-7DMED2	3	3	3	;MED2	1	3	3	3	2	1	2	2	2	2	2	2	1	2	1	1	2	2	1	3	2	1	2	2	2	1	2	1	1	1	2	2	2	1	2	2	2	2	2	2	1	2	1	1
YDL006W_CEN.PK113-7DPTC1	YDL006W_CEN.PK113-7DPTC1	4	4	4	;PTC1	1	4	4	4	3	1	1	2	1	2	2	2	2	2	0	3	2	2	2	2	4	1	2	3	3	1	2	2	2	1	3	2	3	1	1	2	1	2	2	2	2	2	0	3
YDL007W_CEN.PK113-7DRPT2	YDL007W_CEN.PK113-7DRPT2	21	21	21	;RPT2	1	21	21	21	18	15	14	14	16	16	13	17	13	15	12	13	15	16	16	14	12	15	15	14	14	14	12	13	15	15	17	18	18	15	14	14	16	16	13	17	13	15	12	13
YDL010W_CEN.PK113-7DGRX6	YDL010W_CEN.PK113-7DGRX6	2	2	2	;GRX6	1	2	2	2	1	1	1	2	1	1	1	0	0	1	0	1	1	1	1	1	0	0	1	0	1	1	1	1	1	1	1	1	1	1	1	2	1	1	1	0	0	1	0	1
YDL012C_CEN.PK113-7DORF	YDL012C_CEN.PK113-7DORF	1	1	1	;ORF	1	1	1	1	1	0	1	0	0	0	0	1	1	1	1	1	0	1	1	0	1	1	1	1	0	1	0	1	1	0	1	1	1	0	1	0	0	0	0	1	1	1	1	1
YDL014W_CEN.PK113-7DNOP1	YDL014W_CEN.PK113-7DNOP1	20	20	20	;NOP1	1	20	20	20	18	14	18	15	17	15	17	15	16	18	18	14	17	18	15	17	16	16	17	17	17	17	18	15	16	18	19	18	18	14	18	15	17	15	17	15	16	18	18	14
YDL015C_CEN.PK113-7DTSC13	YDL015C_CEN.PK113-7DTSC13	8	8	8	;TSC13	1	8	8	8	5	2	4	2	4	4	4	2	5	3	5	2	3	2	2	2	1	1	1	3	4	1	3	1	1	2	4	3	5	2	4	2	4	4	4	2	5	3	5	2
YDL019C_CEN.PK113-7DOSH2	YDL019C_CEN.PK113-7DOSH2	28	28	28	;OSH2	1	28	28	28	20	13	17	16	15	19	17	16	11	15	15	8	17	14	16	11	14	9	13	11	13	11	14	13	13	13	17	18	20	13	17	16	15	19	17	16	11	15	15	8
YDL021W_CEN.PK113-7DGPM2	YDL021W_CEN.PK113-7DGPM2	5	5	5	;GPM2	1	5	5	5	0	2	2	3	2	1	2	2	0	0	1	3	0	3	0	2	1	3	0	2	0	1	0	1	0	1	0	0	0	2	2	3	2	1	2	2	0	0	1	3
YDL022W_CEN.PK113-7DGPD1	YDL022W_CEN.PK113-7DGPD1	14	14	13	;GPD1	1	14	14	13	14	13	13	14	13	12	12	11	10	8	10	10	12	11	11	10	11	9	13	13	12	12	11	11	13	11	13	12	14	13	13	14	13	12	12	11	10	8	10	10
YDL025C_CEN.PK113-7DRTK1	YDL025C_CEN.PK113-7DRTK1	13	13	13	;RTK1	1	13	13	13	8	5	6	7	6	4	7	5	5	4	5	8	5	6	7	5	7	7	5	6	6	7	5	5	5	5	6	6	8	5	6	7	6	4	7	5	5	4	5	8
YDL029W_CEN.PK113-7DARP2	YDL029W_CEN.PK113-7DARP2	16	16	16	;ARP2	1	16	16	16	11	11	9	12	10	12	12	10	11	11	11	12	11	11	11	7	11	12	9	9	9	12	11	11	11	10	12	10	11	11	9	12	10	12	12	10	11	11	11	12
YDL030W_CEN.PK113-7DPRP9	YDL030W_CEN.PK113-7DPRP9	2	2	2	;PRP9	1	2	2	2	1	0	1	0	1	0	1	0	1	0	1	1	1	0	1	0	0	0	0	0	1	1	1	1	0	1	1	0	1	0	1	0	1	0	1	0	1	0	1	1
YDL031W_CEN.PK113-7DDBP10	YDL031W_CEN.PK113-7DDBP10	19	19	19	;DBP10	1	19	19	19	12	8	9	7	11	9	10	6	9	9	11	6	9	9	9	7	9	7	7	5	8	6	9	6	5	8	11	14	12	8	9	7	11	9	10	6	9	9	11	6
YDL033C_CEN.PK113-7DSLM3	YDL033C_CEN.PK113-7DSLM3	4	4	4	;SLM3	1	4	4	4	1	2	1	1	3	2	2	2	2	2	2	3	3	1	1	2	3	2	3	2	2	2	4	3	2	2	3	2	1	2	1	1	3	2	2	2	2	2	2	3
YDL040C_CEN.PK113-7DNAT1	YDL040C_CEN.PK113-7DNAT1	36	36	36	;NAT1	1	36	36	36	24	20	21	19	21	21	20	16	20	19	20	15	20	19	20	17	22	16	18	22	24	15	19	16	17	17	23	22	24	20	21	19	21	21	20	16	20	19	20	15
YDL042C_CEN.PK113-7DSIR2	YDL042C_CEN.PK113-7DSIR2	5	5	5	;SIR2	1	5	5	5	0	0	0	0	1	1	0	1	0	1	2	0	1	1	1	1	1	1	0	0	2	0	1	1	0	0	2	1	0	0	0	0	1	1	0	1	0	1	2	0
YDL044C_CEN.PK113-7DMTF2	YDL044C_CEN.PK113-7DMTF2	7	7	7	;MTF2	1	7	7	7	5	3	3	3	4	3	3	2	3	1	3	2	3	3	3	2	3	3	3	4	3	3	4	3	2	1	6	4	5	3	3	3	4	3	3	2	3	1	3	2
YDL045C_CEN.PK113-7DFAD1	YDL045C_CEN.PK113-7DFAD1	5	5	5	;FAD1	1	5	5	5	3	2	3	2	1	2	0	1	1	1	3	0	2	0	1	0	2	0	2	2	0	0	1	0	2	1	1	1	3	2	3	2	1	2	0	1	1	1	3	0
YDL045W-A_CEN.PK113-7DMRP10;REV__YKL034W_CEN.PK113-7DTUL1	YDL045W-A_CEN.PK113-7DMRP10	3;1	3;1	3;1	;MRP10	2	3	3	3	2	2	2	2	2	2	2	3	2	2	2	1	2	2	2	2	2	2	2	2	2	3	2	2	2	2	2	2	2	2	2	2	2	2	2	3	2	2	2	1
YDL046W_CEN.PK113-7DNPC2	YDL046W_CEN.PK113-7DNPC2	2	2	2	;NPC2	1	2	2	2	1	1	1	2	1	1	1	2	1	2	1	0	1	1	1	1	1	1	1	1	0	1	1	1	0	1	1	1	1	1	1	2	1	1	1	2	1	2	1	0
YDL047W_CEN.PK113-7DSIT4	YDL047W_CEN.PK113-7DSIT4	11	11	11	;SIT4	1	11	11	11	6	5	4	4	5	8	6	4	5	3	4	6	7	7	7	6	6	5	5	5	6	7	5	6	6	7	5	5	6	5	4	4	5	8	6	4	5	3	4	6
YDL051W_CEN.PK113-7DLHP1	YDL051W_CEN.PK113-7DLHP1	13	13	13	;LHP1	1	13	13	13	9	8	8	9	8	9	9	5	8	8	8	6	8	7	9	6	7	6	7	7	8	7	8	8	7	7	8	9	9	8	8	9	8	9	9	5	8	8	8	6
YDL052C_CEN.PK113-7DSLC1	YDL052C_CEN.PK113-7DSLC1	12	12	12	;SLC1	1	12	12	12	10	5	9	6	7	7	7	7	8	8	9	5	7	7	9	6	8	5	5	7	9	6	5	7	7	8	9	8	10	5	9	6	7	7	7	7	8	8	9	5
YDL053C_CEN.PK113-7DPBP4	YDL053C_CEN.PK113-7DPBP4	9	9	9	;PBP4	1	9	9	9	7	5	5	6	4	5	4	5	4	5	4	4	5	7	3	6	5	5	6	5	4	6	5	4	4	6	7	8	7	5	5	6	4	5	4	5	4	5	4	4
YDL055C_CEN.PK113-7DPSA1	YDL055C_CEN.PK113-7DPSA1	19	19	19	;PSA1	1	19	19	19	14	12	15	12	13	14	14	12	14	13	14	10	17	14	16	13	16	14	14	11	14	13	15	14	16	14	18	17	14	12	15	12	13	14	14	12	14	13	14	10
YDL056W_CEN.PK113-7DMBP1	YDL056W_CEN.PK113-7DMBP1	1	1	1	;MBP1	1	1	1	1	1	0	1	0	0	1	1	1	0	1	0	1	1	1	1	0	1	0	0	0	1	1	1	1	1	0	1	1	1	0	1	0	0	1	1	1	0	1	0	1
YDL057W_CEN.PK113-7DORF	YDL057W_CEN.PK113-7DORF	2	2	2	;ORF	1	2	2	2	2	2	0	2	2	2	1	1	1	1	0	0	0	1	1	1	0	0	1	0	0	0	0	0	2	1	1	1	2	2	0	2	2	2	1	1	1	1	0	0
YDL058W_CEN.PK113-7DUSO1	YDL058W_CEN.PK113-7DUSO1	18	18	18	;USO1	1	18	18	18	10	5	6	7	10	4	4	3	6	5	5	4	9	10	8	7	6	5	8	9	6	8	8	10	7	6	10	10	10	5	6	7	10	4	4	3	6	5	5	4
YDL059C_CEN.PK113-7DRAD59	YDL059C_CEN.PK113-7DRAD59	4	4	4	;RAD59	1	4	4	4	1	0	0	0	1	0	1	0	1	1	1	0	1	0	3	0	3	0	2	1	2	0	3	1	2	1	2	2	1	0	0	0	1	0	1	0	1	1	1	0
YDL060W_CEN.PK113-7DTSR1	YDL060W_CEN.PK113-7DTSR1	19	19	19	;TSR1	1	19	19	19	8	8	11	6	5	5	7	7	9	8	9	9	6	11	7	5	7	7	9	7	8	6	7	9	7	6	13	12	8	8	11	6	5	5	7	7	9	8	9	9
YDL061C_CEN.PK113-7DRPS29B	YDL061C_CEN.PK113-7DRPS29B	5	4	4	;RPS29B	1	5	4	4	4	4	4	5	5	5	5	4	5	5	5	5	5	5	5	5	5	5	5	5	5	5	5	5	5	5	5	5	3	3	3	4	4	4	4	3	4	4	4	4
YDL063C_CEN.PK113-7DORF	YDL063C_CEN.PK113-7DORF	9	9	9	;ORF	1	9	9	9	5	4	3	6	3	4	3	5	3	3	3	5	4	4	3	4	3	5	3	5	2	2	3	3	3	5	4	5	5	4	3	6	3	4	3	5	3	3	3	5
YDL064W_CEN.PK113-7DUBC9	YDL064W_CEN.PK113-7DUBC9	5	5	5	;UBC9	1	5	5	5	3	3	3	2	3	2	3	2	3	2	3	2	3	3	2	3	4	2	2	2	3	2	2	2	3	2	2	3	3	3	3	2	3	2	3	2	3	2	3	2
YDL065C_CEN.PK113-7DPEX19	YDL065C_CEN.PK113-7DPEX19	11	11	11	;PEX19	1	11	11	11	7	7	7	5	5	7	7	4	6	7	7	5	4	7	6	4	6	6	5	4	6	6	7	7	5	7	8	7	7	7	7	5	5	7	7	4	6	7	7	5
YDL066W_CEN.PK113-7DIDP1	YDL066W_CEN.PK113-7DIDP1	29	25	24	;IDP1	1	29	25	24	28	26	24	27	26	25	25	25	25	25	26	25	26	28	26	26	26	27	27	28	27	28	26	26	27	27	28	29	24	22	20	23	22	21	21	21	21	21	22	21
YDL067C_CEN.PK113-7DCOX9	YDL067C_CEN.PK113-7DCOX9	2	2	2	;COX9	1	2	2	2	2	2	2	2	2	2	2	2	2	2	2	2	2	2	2	2	2	2	2	2	2	2	2	2	2	2	2	2	2	2	2	2	2	2	2	2	2	2	2	2
YDL072C_CEN.PK113-7DYET3	YDL072C_CEN.PK113-7DYET3	9	9	9	;YET3	1	9	9	9	9	8	9	8	7	8	7	9	7	7	6	7	7	8	5	5	7	8	7	8	6	5	6	8	7	6	9	9	9	8	9	8	7	8	7	9	7	7	6	7
YDL074C_CEN.PK113-7DBRE1	YDL074C_CEN.PK113-7DBRE1	20	20	20	;BRE1	1	20	20	20	10	10	5	8	5	7	6	8	5	8	4	11	7	8	5	7	6	4	6	6	4	4	5	4	4	6	11	10	10	10	5	8	5	7	6	8	5	8	4	11
YDL075W_CEN.PK113-7DRPL31A	YDL075W_CEN.PK113-7DRPL31A	9	9	1	;RPL31A	1	9	9	1	9	8	8	8	9	8	8	6	8	8	8	9	7	9	9	7	8	7	8	8	8	8	8	8	9	8	9	9	9	8	8	8	9	8	8	6	8	8	8	9
YDL076C_CEN.PK113-7DRXT3	YDL076C_CEN.PK113-7DRXT3	1	1	1	;RXT3	1	1	1	1	1	1	1	1	1	1	1	0	0	0	1	1	1	0	1	0	1	0	1	0	1	0	1	0	1	1	1	1	1	1	1	1	1	1	1	0	0	0	1	1
YDL077C_CEN.PK113-7DVAM6	YDL077C_CEN.PK113-7DVAM6	12	12	12	;VAM6	1	12	12	12	3	2	2	1	1	2	6	1	6	1	3	1	2	2	3	1	2	0	2	2	5	2	0	1	0	1	2	3	3	2	2	1	1	2	6	1	6	1	3	1
YDL078C_CEN.PK113-7DMDH3	YDL078C_CEN.PK113-7DMDH3	21	21	21	;MDH3	1	21	21	21	18	17	17	15	17	15	16	16	17	17	15	13	14	15	14	14	14	14	13	13	15	14	12	13	12	14	17	16	18	17	17	15	17	15	16	16	17	17	15	13
YDL081C_CEN.PK113-7DRPP1A	YDL081C_CEN.PK113-7DRPP1A	4	4	4	;RPP1A	1	4	4	4	3	3	2	3	3	3	2	3	3	3	3	3	3	4	3	4	3	4	3	3	3	4	4	2	3	3	4	4	3	3	2	3	3	3	2	3	3	3	3	3
YDL082W_CEN.PK113-7DRPL13A;YMR142C_CEN.PK113-7DRPL13B;REV__YOR086C_CEN.PK113-7DTCB1	YDL082W_CEN.PK113-7DRPL13A;YMR142C_CEN.PK113-7DRPL13B	14;14;1	14;14;1	14;14;1	;RPL13A;;RPL13B	3	14	14	14	14	12	12	12	13	13	11	13	11	13	12	13	12	14	13	13	12	13	14	13	12	12	12	13	13	13	14	14	14	12	12	12	13	13	11	13	11	13	12	13
YMR143W_CEN.PK113-7DRPS16A;YDL083C_CEN.PK113-7DRPS16B	YMR143W_CEN.PK113-7DRPS16A;YDL083C_CEN.PK113-7DRPS16B	11;11	11;11	11;11	;RPS16A;;RPS16B	2	11	11	11	10	10	9	10	9	9	9	10	9	9	9	8	9	9	9	10	10	10	8	10	9	10	9	10	10	10	11	10	10	10	9	10	9	9	9	10	9	9	9	8
YDL084W_CEN.PK113-7DSUB2	YDL084W_CEN.PK113-7DSUB2	26	26	26	;SUB2	1	26	26	26	21	20	21	21	18	20	19	21	20	20	21	21	19	24	21	22	22	21	20	21	20	20	21	20	21	19	22	23	21	20	21	21	18	20	19	21	20	20	21	21
YDL085W_CEN.PK113-7DNDE2	YDL085W_CEN.PK113-7DNDE2	5	3	3	;NDE2	1	5	3	3	4	4	4	3	4	4	3	4	2	2	2	2	2	2	2	2	1	2	1	2	2	2	2	2	2	2	2	2	2	2	3	1	2	2	2	2	0	0	0	0
YDL086W_CEN.PK113-7DORF	YDL086W_CEN.PK113-7DORF	14	14	14	;ORF	1	14	14	14	11	8	12	9	11	12	10	10	11	11	9	10	10	8	9	7	12	9	10	11	10	9	9	8	9	10	10	8	11	8	12	9	11	12	10	10	11	11	9	10
YDL087C_CEN.PK113-7DLUC7	YDL087C_CEN.PK113-7DLUC7	3	3	3	;LUC7	1	3	3	3	1	1	1	1	0	0	0	0	1	0	1	1	1	0	1	1	2	1	2	0	0	0	0	0	1	0	0	0	1	1	1	1	0	0	0	0	1	0	1	1
YDL088C_CEN.PK113-7DASM4	YDL088C_CEN.PK113-7DASM4	11	11	11	;ASM4	1	11	11	11	7	3	4	3	5	5	6	4	7	4	6	6	4	4	4	4	6	5	5	4	5	3	3	4	6	4	3	5	7	3	4	3	5	5	6	4	7	4	6	6
YDL089W_CEN.PK113-7DNUR1	YDL089W_CEN.PK113-7DNUR1	1	1	1	;NUR1	1	1	1	1	0	0	1	0	0	0	1	0	1	0	0	0	0	0	0	0	0	0	0	0	0	0	0	0	1	0	0	0	0	0	1	0	0	0	1	0	1	0	0	0
YDL092W_CEN.PK113-7DSRP14	YDL092W_CEN.PK113-7DSRP14	8	8	8	;SRP14	1	8	8	8	5	5	4	6	4	5	6	5	2	5	5	4	3	5	1	5	3	5	2	5	4	4	3	5	3	5	6	6	5	5	4	6	4	5	6	5	2	5	5	4
YDL095W_CEN.PK113-7DPMT1	YDL095W_CEN.PK113-7DPMT1	22	22	22	;PMT1	1	22	22	22	15	12	13	11	11	12	15	13	15	15	13	11	15	11	14	12	14	12	12	14	14	12	14	10	13	13	15	15	15	12	13	11	11	12	15	13	15	15	13	11
YDL097C_CEN.PK113-7DRPN6	YDL097C_CEN.PK113-7DRPN6	18	18	18	;RPN6	1	18	18	18	15	14	15	11	11	12	14	12	12	10	16	11	12	13	12	15	15	12	14	10	15	11	12	10	13	11	15	13	15	14	15	11	11	12	14	12	12	10	16	11
YDL099W_CEN.PK113-7DBUG1	YDL099W_CEN.PK113-7DBUG1	9	9	9	;BUG1	1	9	9	9	7	8	6	8	5	7	6	6	4	6	5	5	5	6	4	5	3	5	5	4	4	4	5	5	4	4	5	7	7	8	6	8	5	7	6	6	4	6	5	5
YDL100C_CEN.PK113-7DGET3	YDL100C_CEN.PK113-7DGET3	13	13	13	;GET3	1	13	13	13	12	9	11	9	11	9	9	9	9	10	11	8	11	11	9	9	10	8	9	9	10	8	11	9	9	9	10	11	12	9	11	9	11	9	9	9	9	10	11	8
YDL101C_CEN.PK113-7DDUN1	YDL101C_CEN.PK113-7DDUN1	12	12	12	;DUN1	1	12	12	12	5	3	3	4	4	5	3	3	3	4	4	3	4	3	3	2	3	3	4	1	4	2	3	1	2	1	5	4	5	3	3	4	4	5	3	3	3	4	4	3
YDL102W_CEN.PK113-7DPOL3	YDL102W_CEN.PK113-7DPOL3	16	16	16	;POL3	1	16	16	16	3	1	3	3	2	2	5	4	5	3	4	3	3	5	2	2	4	2	3	3	5	3	5	4	5	2	5	3	3	1	3	3	2	2	5	4	5	3	4	3
YDL103C_CEN.PK113-7DQRI1	YDL103C_CEN.PK113-7DQRI1	24	24	24	;QRI1	1	24	24	24	20	13	17	11	14	15	17	10	9	14	10	12	12	15	12	10	13	9	12	12	13	7	12	8	10	8	17	17	20	13	17	11	14	15	17	10	9	14	10	12
YDL107W_CEN.PK113-7DMSS2	YDL107W_CEN.PK113-7DMSS2	6	6	6	;MSS2	1	6	6	6	3	1	0	0	1	0	3	1	4	5	4	2	4	3	4	3	4	3	4	2	4	1	4	3	3	3	4	4	3	1	0	0	1	0	3	1	4	5	4	2
YDL108W_CEN.PK113-7DKIN28	YDL108W_CEN.PK113-7DKIN28	3	3	3	;KIN28	1	3	3	3	0	0	1	0	1	2	1	1	0	2	0	0	0	0	1	0	1	1	0	0	1	1	1	1	1	0	1	1	0	0	1	0	1	2	1	1	0	2	0	0
YDL110C_CEN.PK113-7DTMA17	YDL110C_CEN.PK113-7DTMA17	7	7	7	;TMA17	1	7	7	7	6	7	6	6	6	5	6	6	6	4	6	4	3	6	6	4	4	5	5	5	4	4	4	4	7	3	6	6	6	7	6	6	6	5	6	6	6	4	6	4
YDL111C_CEN.PK113-7DRRP42	YDL111C_CEN.PK113-7DRRP42	6	6	6	;RRP42	1	6	6	6	5	3	3	3	3	3	3	3	4	4	2	4	3	2	3	2	4	2	3	4	3	3	3	3	3	3	4	3	5	3	3	3	3	3	3	3	4	4	2	4
YDL112W_CEN.PK113-7DTRM3	YDL112W_CEN.PK113-7DTRM3	26	26	26	;TRM3	1	26	26	26	11	7	9	6	8	8	10	7	11	10	10	5	8	9	8	7	11	6	10	7	9	6	9	6	9	7	13	9	11	7	9	6	8	8	10	7	11	10	10	5
YDL113C_CEN.PK113-7DATG20	YDL113C_CEN.PK113-7DATG20	3	3	3	;ATG20	1	3	3	3	3	1	1	0	0	1	1	2	1	1	0	1	1	1	1	0	1	0	2	0	0	0	0	0	1	0	1	1	3	1	1	0	0	1	1	2	1	1	0	1
YDL115C_CEN.PK113-7DIWR1	YDL115C_CEN.PK113-7DIWR1	4	4	4	;IWR1	1	4	4	4	3	2	2	1	2	2	0	2	2	2	3	1	2	2	2	1	2	1	3	1	3	1	1	1	2	1	2	1	3	2	2	1	2	2	0	2	2	2	3	1
YDL116W_CEN.PK113-7DNUP84	YDL116W_CEN.PK113-7DNUP84	13	13	13	;NUP84	1	13	13	13	8	5	4	6	7	6	4	7	7	7	6	4	8	4	7	7	7	4	3	4	4	4	5	4	5	5	6	6	8	5	4	6	7	6	4	7	7	7	6	4
YDL117W_CEN.PK113-7DCYK3	YDL117W_CEN.PK113-7DCYK3	3	3	3	;CYK3	1	3	3	3	1	0	0	0	0	0	1	0	1	1	1	0	1	1	0	0	0	0	0	0	1	0	0	0	0	0	2	1	1	0	0	0	0	0	1	0	1	1	1	0
YDL119C_CEN.PK113-7DORF	YDL119C_CEN.PK113-7DORF	4	4	4	;ORF	1	4	4	4	2	1	1	1	1	1	0	1	2	1	0	1	2	1	2	2	1	1	2	0	2	0	1	1	2	1	0	1	2	1	1	1	1	1	0	1	2	1	0	1
YDL120W_CEN.PK113-7DYFH1	YDL120W_CEN.PK113-7DYFH1	2	2	2	;YFH1	1	2	2	2	1	2	0	1	1	1	2	1	1	2	1	2	2	2	2	2	2	1	2	2	2	2	1	1	2	2	2	2	1	2	0	1	1	1	2	1	1	2	1	2
YDL121C_CEN.PK113-7DORF	YDL121C_CEN.PK113-7DORF	6	6	6	;ORF	1	6	6	6	3	4	3	4	5	4	4	3	3	2	4	3	3	3	4	3	3	3	4	3	4	3	3	4	4	3	4	4	3	4	3	4	5	4	4	3	3	2	4	3
YDL122W_CEN.PK113-7DUBP1	YDL122W_CEN.PK113-7DUBP1	23	23	23	;UBP1	1	23	23	23	13	13	12	11	12	9	11	8	14	12	12	11	14	13	13	14	11	11	12	12	10	13	13	14	12	12	14	14	13	13	12	11	12	9	11	8	14	12	12	11
YDL123W_CEN.PK113-7DSNA4	YDL123W_CEN.PK113-7DSNA4	2	2	2	;SNA4	1	2	2	2	2	1	2	1	2	1	2	1	2	2	1	2	2	1	1	1	2	1	1	1	1	2	2	1	1	1	2	1	2	1	2	1	2	1	2	1	2	2	1	2
YDL124W_CEN.PK113-7DORF	YDL124W_CEN.PK113-7DORF	23	23	23	;ORF	1	23	23	23	21	19	15	20	16	18	16	21	11	13	12	15	13	16	12	18	13	17	13	16	11	14	11	12	12	10	17	19	21	19	15	20	16	18	16	21	11	13	12	15
YDL125C_CEN.PK113-7DHNT1	YDL125C_CEN.PK113-7DHNT1	6	6	6	;HNT1	1	6	6	6	6	5	5	6	6	6	6	5	5	6	5	6	6	5	5	6	5	6	6	6	6	5	6	6	5	6	6	6	6	5	5	6	6	6	6	5	5	6	5	6
YDL126C_CEN.PK113-7DCDC48	YDL126C_CEN.PK113-7DCDC48	50	50	50	;CDC48	1	50	50	50	45	45	44	42	42	41	41	41	39	36	41	38	38	42	38	40	42	37	39	40	42	42	40	40	43	42	43	45	45	45	44	42	42	41	41	41	39	36	41	38
YDL128W_CEN.PK113-7DVCX1	YDL128W_CEN.PK113-7DVCX1	4	4	4	;VCX1	1	4	4	4	3	2	2	2	2	1	2	2	2	1	2	1	1	2	1	1	2	2	1	3	3	2	1	1	1	2	2	3	3	2	2	2	2	1	2	2	2	1	2	1
YDL130W_CEN.PK113-7DRPP1B	YDL130W_CEN.PK113-7DRPP1B	2	2	2	;RPP1B	1	2	2	2	2	2	2	2	2	2	2	2	2	2	2	2	2	2	2	2	2	2	2	2	2	2	2	2	2	2	2	2	2	2	2	2	2	2	2	2	2	2	2	2
YDL130W-A_CEN.PK113-7DSTF1	YDL130W-A_CEN.PK113-7DSTF1	1	1	1	;STF1	1	1	1	1	1	0	0	0	0	0	1	1	0	0	0	0	0	1	0	0	0	0	0	1	0	1	0	0	0	0	1	1	1	0	0	0	0	0	1	1	0	0	0	0
YDL131W_CEN.PK113-7DLYS21	YDL131W_CEN.PK113-7DLYS21	29	29	10	;LYS21	1	29	29	10	28	26	27	25	27	26	28	24	27	26	28	23	25	26	26	25	28	24	26	23	28	25	27	26	27	26	28	28	28	26	27	25	27	26	28	24	27	26	28	23
YDL132W_CEN.PK113-7DCDC53	YDL132W_CEN.PK113-7DCDC53	24	24	24	;CDC53	1	24	24	24	17	12	14	12	13	12	12	11	11	12	15	11	13	12	12	10	13	9	14	9	12	7	14	8	10	10	17	14	17	12	14	12	13	12	12	11	11	12	15	11
YDL134C_CEN.PK113-7DPPH21	YDL134C_CEN.PK113-7DPPH21	14	3	3	;PPH21	1	14	3	3	8	6	6	6	8	7	8	9	6	4	8	8	8	6	6	6	9	6	6	7	9	7	6	7	6	6	9	7	3	2	2	2	2	3	2	3	2	0	3	2
YDL135C_CEN.PK113-7DRDI1	YDL135C_CEN.PK113-7DRDI1	11	11	11	;RDI1	1	11	11	11	9	7	7	6	8	7	7	9	7	5	7	7	6	7	6	7	6	5	6	6	6	7	5	6	6	6	7	8	9	7	7	6	8	7	7	9	7	5	7	7
YDL191W_CEN.PK113-7DRPL35A;YDL136W_CEN.PK113-7DRPL35B	YDL191W_CEN.PK113-7DRPL35A;YDL136W_CEN.PK113-7DRPL35B	9;9	9;9	9;9	;RPL35A;;RPL35B	2	9	9	9	9	8	8	7	8	7	8	7	9	8	9	8	8	9	9	7	7	6	9	8	8	8	7	8	8	8	9	9	9	8	8	7	8	7	8	7	9	8	9	8
YDL137W_CEN.PK113-7DARF2	YDL137W_CEN.PK113-7DARF2	10	10	2	;ARF2	1	10	10	2	10	10	9	10	9	10	10	10	10	10	10	8	10	9	10	8	10	9	10	10	10	9	9	10	10	9	9	10	10	10	9	10	9	10	10	10	10	10	10	8
YDL140C_CEN.PK113-7DRPO21	YDL140C_CEN.PK113-7DRPO21	52	51	51	;RPO21	1	52	51	51	38	33	31	28	29	30	29	29	28	36	29	29	35	38	30	31	29	32	26	24	31	29	31	35	29	33	39	36	37	32	30	27	28	29	28	28	27	35	28	28
YDL141W_CEN.PK113-7DBPL1	YDL141W_CEN.PK113-7DBPL1	18	18	18	;BPL1	1	18	18	18	14	10	11	11	12	9	12	10	10	10	10	9	14	11	13	6	8	9	8	9	9	10	9	10	9	12	14	14	14	10	11	11	12	9	12	10	10	10	10	9
YDL142C_CEN.PK113-7DCRD1	YDL142C_CEN.PK113-7DCRD1	1	1	1	;CRD1	1	1	1	1	1	0	1	0	0	0	1	1	0	0	0	1	0	1	0	1	0	1	1	1	1	1	0	0	0	0	1	1	1	0	1	0	0	0	1	1	0	0	0	1
YDL143W_CEN.PK113-7DCCT4	YDL143W_CEN.PK113-7DCCT4	24	24	24	;CCT4	1	24	24	24	21	20	20	21	20	17	21	20	22	21	20	17	20	21	23	18	17	20	21	18	20	18	22	17	17	18	22	21	21	20	20	21	20	17	21	20	22	21	20	17
YDL144C_CEN.PK113-7DORF	YDL144C_CEN.PK113-7DORF	12	12	12	;ORF	1	12	12	12	10	7	11	7	7	6	8	7	8	9	9	7	8	7	8	5	10	5	9	6	8	6	9	7	7	5	8	9	10	7	11	7	7	6	8	7	8	9	9	7
YDL145C_CEN.PK113-7DCOP1	YDL145C_CEN.PK113-7DCOP1	55	55	55	;COP1	1	55	55	55	43	31	40	37	39	34	40	33	32	36	36	36	35	41	42	37	43	36	39	37	36	33	39	40	37	37	45	47	43	31	40	37	39	34	40	33	32	36	36	36
YDL147W_CEN.PK113-7DRPN5	YDL147W_CEN.PK113-7DRPN5	21	21	21	;RPN5	1	21	21	21	18	14	17	15	15	14	16	17	16	14	15	13	14	14	18	13	17	13	17	13	17	13	12	13	15	12	18	17	18	14	17	15	15	14	16	17	16	14	15	13
YDL148C_CEN.PK113-7DNOP14	YDL148C_CEN.PK113-7DNOP14	12	12	12	;NOP14	1	12	12	12	5	5	4	5	3	3	3	4	4	4	3	4	6	5	5	4	3	6	4	7	4	6	3	4	3	5	6	5	5	5	4	5	3	3	3	4	4	4	3	4
YDL150W_CEN.PK113-7DRPC53	YDL150W_CEN.PK113-7DRPC53	9	9	9	;RPC53	1	9	9	9	3	1	1	2	2	3	2	1	1	3	2	2	4	2	4	2	1	2	2	3	2	4	4	2	3	3	4	5	3	1	1	2	2	3	2	1	1	3	2	2
YDL153C_CEN.PK113-7DSAS10	YDL153C_CEN.PK113-7DSAS10	9	9	9	;SAS10	1	9	9	9	6	6	6	4	7	6	6	8	6	6	6	7	6	5	7	6	4	6	4	7	6	8	5	5	6	5	6	6	6	6	6	4	7	6	6	8	6	6	6	7
YDL156W_CEN.PK113-7DCMR1	YDL156W_CEN.PK113-7DCMR1	4	4	4	;CMR1	1	4	4	4	3	0	2	0	0	0	2	0	1	0	1	0	0	2	0	0	1	0	2	0	0	0	1	1	2	0	2	2	3	0	2	0	0	0	2	0	1	0	1	0
YDL157C_CEN.PK113-7DORF	YDL157C_CEN.PK113-7DORF	2	2	2	;ORF	1	2	2	2	0	0	2	0	0	0	1	1	0	0	1	1	0	0	0	1	0	0	0	0	0	0	0	0	1	1	1	0	0	0	2	0	0	0	1	1	0	0	1	1
YDL160C_CEN.PK113-7DDHH1	YDL160C_CEN.PK113-7DDHH1	25	25	25	;DHH1	1	25	25	25	19	15	17	15	16	13	15	13	16	15	16	11	18	16	17	14	18	14	16	14	17	13	15	14	18	16	19	18	19	15	17	15	16	13	15	13	16	15	16	11
YDL160C-A_CEN.PK113-7DMHF2	YDL160C-A_CEN.PK113-7DMHF2	1	1	1	;MHF2	1	1	1	1	0	0	0	1	0	0	0	0	0	1	0	0	1	0	0	0	0	0	0	0	0	0	0	0	0	1	0	0	0	0	0	1	0	0	0	0	0	1	0	0
YDL161W_CEN.PK113-7DENT1	YDL161W_CEN.PK113-7DENT1	13	13	11	;ENT1	1	13	13	11	8	4	4	7	6	3	4	5	6	5	5	6	7	4	5	6	4	6	6	4	4	6	5	4	3	1	6	6	8	4	4	7	6	3	4	5	6	5	5	6
YDL164C_CEN.PK113-7DCDC9	YDL164C_CEN.PK113-7DCDC9	11	11	11	;CDC9	1	11	11	11	6	5	3	3	5	5	6	2	5	5	3	3	4	4	4	4	3	2	3	2	4	2	3	2	3	4	5	4	6	5	3	3	5	5	6	2	5	5	3	3
YDL165W_CEN.PK113-7DCDC36	YDL165W_CEN.PK113-7DCDC36	5	5	5	;CDC36	1	5	5	5	2	2	4	2	2	2	2	2	2	2	2	2	2	2	2	2	4	2	2	2	2	2	1	2	2	1	2	2	2	2	4	2	2	2	2	2	2	2	2	2
YDL166C_CEN.PK113-7DFAP7	YDL166C_CEN.PK113-7DFAP7	8	8	8	;FAP7	1	8	8	8	6	3	4	3	4	3	4	3	3	3	3	4	2	2	3	3	4	2	3	2	3	3	2	3	3	2	7	3	6	3	4	3	4	3	4	3	3	3	3	4
YDL167C_CEN.PK113-7DNRP1	YDL167C_CEN.PK113-7DNRP1	6	6	6	;NRP1	1	6	6	6	0	1	1	2	2	1	1	1	3	2	3	1	3	2	1	1	2	1	2	0	2	2	3	2	4	3	2	1	0	1	1	2	2	1	1	1	3	2	3	1
YDL168W_CEN.PK113-7DSFA1	YDL168W_CEN.PK113-7DSFA1	11	11	11	;SFA1	1	11	11	11	10	7	9	7	7	7	7	8	10	7	9	6	8	8	8	4	11	4	7	5	8	5	7	7	8	7	9	8	10	7	9	7	7	7	7	8	10	7	9	6
YDL170W_CEN.PK113-7DUGA3	YDL170W_CEN.PK113-7DUGA3	1	1	1	;UGA3	1	1	1	1	0	1	1	0	1	1	1	0	1	0	0	0	0	1	0	1	1	0	1	0	1	1	0	0	1	0	1	0	0	1	1	0	1	1	1	0	1	0	0	0
YDL171C_CEN.PK113-7DGLT1	YDL171C_CEN.PK113-7DGLT1	85	85	85	;GLT1	1	85	85	85	72	62	66	58	56	55	64	57	63	57	63	45	58	57	53	52	69	50	63	55	64	54	64	51	59	54	72	73	72	62	66	58	56	55	64	57	63	57	63	45
YDL173W_CEN.PK113-7DPAR32	YDL173W_CEN.PK113-7DPAR32	9	9	9	;PAR32	1	9	9	9	5	4	4	4	5	6	4	3	4	4	4	3	4	4	5	4	7	5	6	5	4	3	5	4	5	4	7	5	5	4	4	4	5	6	4	3	4	4	4	3
YDL174C_CEN.PK113-7DDLD1	YDL174C_CEN.PK113-7DDLD1	32	32	32	;DLD1	1	32	32	32	25	20	25	21	22	22	22	21	25	26	24	22	22	23	24	23	27	23	23	23	25	24	24	22	24	22	26	24	25	20	25	21	22	22	22	21	25	26	24	22
YDL175C_CEN.PK113-7DAIR2	YDL175C_CEN.PK113-7DAIR2	4	4	4	;AIR2	1	4	4	4	3	4	2	1	2	1	2	2	2	2	2	0	3	3	2	2	2	1	2	2	3	1	2	2	2	3	3	4	3	4	2	1	2	1	2	2	2	2	2	0
YDL178W_CEN.PK113-7DDLD2	YDL178W_CEN.PK113-7DDLD2	20	20	20	;DLD2	1	20	20	20	18	15	15	17	14	16	18	14	15	18	15	12	15	17	15	14	13	12	14	14	17	16	15	16	16	14	19	18	18	15	15	17	14	16	18	14	15	18	15	12
YDL180W_CEN.PK113-7DORF	YDL180W_CEN.PK113-7DORF	4	4	4	;ORF	1	4	4	4	1	0	0	0	0	0	1	0	1	1	0	0	0	0	0	0	0	0	2	0	0	0	0	0	0	0	0	0	1	0	0	0	0	0	1	0	1	1	0	0
YDL181W_CEN.PK113-7DINH1	YDL181W_CEN.PK113-7DINH1	3	3	3	;INH1	1	3	3	3	3	2	3	2	3	2	3	2	3	2	3	0	1	2	2	2	2	2	2	2	3	2	3	2	2	2	3	2	3	2	3	2	3	2	3	2	3	2	3	0
YDL182W_CEN.PK113-7DLYS20	YDL182W_CEN.PK113-7DLYS20	26	7	7	;LYS20	1	26	7	7	25	23	23	22	24	23	25	23	24	25	24	22	22	25	24	24	23	23	24	22	24	25	24	24	25	24	25	25	7	6	6	6	7	6	7	7	7	7	6	7
YDL183C_CEN.PK113-7DORF	YDL183C_CEN.PK113-7DORF	4	4	4	;ORF	1	4	4	4	2	1	2	3	1	1	2	2	1	2	2	0	0	1	0	0	0	0	0	0	1	0	0	0	1	0	1	0	2	1	2	3	1	1	2	2	1	2	2	0
YDL185W_CEN.PK113-7DVMA1;CON__P34955	YDL185W_CEN.PK113-7DVMA1	59;1	59;1	59;1	;VMA1	2	59	59	59	55	52	48	50	50	51	51	48	45	49	47	45	51	55	52	51	51	52	52	48	53	50	54	50	51	55	55	52	55	52	48	50	50	51	51	48	45	49	47	45
YDL188C_CEN.PK113-7DPPH22	YDL188C_CEN.PK113-7DPPH22	16	16	5	;PPH22	1	16	16	5	8	8	7	6	9	6	10	8	6	6	8	7	8	6	7	6	9	4	8	7	10	6	8	8	7	7	10	7	8	8	7	6	9	6	10	8	6	6	8	7
YDL189W_CEN.PK113-7DRBS1	YDL189W_CEN.PK113-7DRBS1	1	1	1	;RBS1	1	1	1	1	1	1	0	1	0	1	1	1	0	1	0	0	0	1	1	1	0	1	0	1	1	1	0	1	0	1	0	1	1	1	0	1	0	1	1	1	0	1	0	0
YDL190C_CEN.PK113-7DUFD2	YDL190C_CEN.PK113-7DUFD2	22	22	22	;UFD2	1	22	22	22	14	10	10	12	14	13	13	11	11	10	13	10	15	12	15	8	13	9	13	11	12	7	13	11	10	10	13	11	14	10	10	12	14	13	13	11	11	10	13	10
YDL192W_CEN.PK113-7DARF1	YDL192W_CEN.PK113-7DARF1	10	2	2	;ARF1	1	10	2	2	10	10	9	10	9	10	10	10	10	10	10	8	10	10	10	9	10	9	10	10	10	8	10	10	10	10	10	10	2	2	2	2	2	2	2	2	2	2	2	2
YDL193W_CEN.PK113-7DNUS1	YDL193W_CEN.PK113-7DNUS1	3	3	3	;NUS1	1	3	3	3	1	2	1	1	2	1	2	1	1	1	1	2	2	2	1	2	2	2	2	0	2	2	3	1	1	0	1	1	1	2	1	1	2	1	2	1	1	1	1	2
YDL195W_CEN.PK113-7DSEC31	YDL195W_CEN.PK113-7DSEC31	37	37	37	;SEC31	1	37	37	37	32	27	28	27	27	28	27	26	31	29	29	25	33	31	29	31	31	30	26	30	29	29	29	28	27	29	33	32	32	27	28	27	27	28	27	26	31	29	29	25
YDL198C_CEN.PK113-7DGGC1	YDL198C_CEN.PK113-7DGGC1	17	17	17	;GGC1	1	17	17	17	12	11	11	12	13	12	10	11	11	14	11	12	12	13	13	13	11	13	11	12	10	14	12	13	11	12	11	13	12	11	11	12	13	12	10	11	11	14	11	12
YDL201W_CEN.PK113-7DTRM8	YDL201W_CEN.PK113-7DTRM8	11	11	11	;TRM8	1	11	11	11	6	3	4	5	6	4	4	4	5	5	5	7	8	7	7	7	4	7	5	5	6	3	5	3	4	6	5	6	6	3	4	5	6	4	4	4	5	5	5	7
YDL202W_CEN.PK113-7DMRPL11	YDL202W_CEN.PK113-7DMRPL11	9	9	9	;MRPL11	1	9	9	9	6	3	5	4	5	6	6	4	6	5	6	5	7	8	6	8	6	7	5	6	7	6	7	7	6	6	8	8	6	3	5	4	5	6	6	4	6	5	6	5
YDL203C_CEN.PK113-7DACK1	YDL203C_CEN.PK113-7DACK1	4	4	4	;ACK1	1	4	4	4	2	1	1	1	1	1	2	1	0	1	1	1	1	1	0	1	1	1	0	2	1	1	0	1	0	1	1	1	2	1	1	1	1	1	2	1	0	1	1	1
YDL204W_CEN.PK113-7DRTN2	YDL204W_CEN.PK113-7DRTN2	5	5	5	;RTN2	1	5	5	5	4	5	4	4	3	3	2	3	0	0	0	0	0	0	1	0	0	0	1	0	0	0	0	0	0	0	0	0	4	5	4	4	3	3	2	3	0	0	0	0
YDL205C_CEN.PK113-7DHEM3	YDL205C_CEN.PK113-7DHEM3	14	14	14	;HEM3	1	14	14	14	13	4	10	9	7	6	12	8	9	6	10	7	8	10	9	7	12	7	12	8	12	9	7	9	10	7	12	11	13	4	10	9	7	6	12	8	9	6	10	7
YDL207W_CEN.PK113-7DGLE1	YDL207W_CEN.PK113-7DGLE1	2	2	2	;GLE1	1	2	2	2	1	1	1	1	2	1	0	1	1	1	1	1	0	1	0	1	1	1	0	1	1	1	1	1	0	1	1	2	1	1	1	1	2	1	0	1	1	1	1	1
YDL208W_CEN.PK113-7DNHP2	YDL208W_CEN.PK113-7DNHP2	2	2	2	;NHP2	1	2	2	2	2	2	1	2	2	2	1	2	1	2	2	2	1	2	1	2	2	2	1	2	1	2	1	1	1	2	2	2	2	2	1	2	2	2	1	2	1	2	2	2
YDL212W_CEN.PK113-7DSHR3	YDL212W_CEN.PK113-7DSHR3	1	1	1	;SHR3	1	1	1	1	1	1	1	1	1	1	1	1	1	1	1	1	1	1	1	0	1	1	1	1	1	1	1	0	1	1	1	1	1	1	1	1	1	1	1	1	1	1	1	1
YDL213C_CEN.PK113-7DNOP6	YDL213C_CEN.PK113-7DNOP6	7	7	7	;NOP6	1	7	7	7	6	4	6	4	4	4	5	3	6	5	6	4	7	5	5	5	6	4	4	4	6	5	4	6	5	6	6	6	6	4	6	4	4	4	5	3	6	5	6	4
YDL215C_CEN.PK113-7DGDH2	YDL215C_CEN.PK113-7DGDH2	46	46	46	;GDH2	1	46	46	46	41	32	40	28	30	31	35	28	34	30	28	19	17	15	18	11	16	10	17	14	15	9	6	10	5	8	18	17	41	32	40	28	30	31	35	28	34	30	28	19
YDL217C_CEN.PK113-7DTIM22	YDL217C_CEN.PK113-7DTIM22	3	3	3	;TIM22	1	3	3	3	2	1	1	1	2	1	2	1	1	2	1	1	2	2	1	2	3	1	2	2	1	1	1	2	1	2	3	2	2	1	1	1	2	1	2	1	1	2	1	1
YDL219W_CEN.PK113-7DDTD1	YDL219W_CEN.PK113-7DDTD1	4	4	4	;DTD1	1	4	4	4	4	1	1	1	1	1	0	3	3	1	1	3	1	2	1	2	1	2	3	2	1	2	2	2	2	1	2	3	4	1	1	1	1	1	0	3	3	1	1	3
YDL222C_CEN.PK113-7DFMP45	YDL222C_CEN.PK113-7DFMP45	5	5	5	;FMP45	1	5	5	5	5	3	5	1	3	1	1	0	0	0	0	0	0	0	0	0	0	0	0	0	0	0	0	0	0	0	0	0	5	3	5	1	3	1	1	0	0	0	0	0
YDL223C_CEN.PK113-7DHBT1	YDL223C_CEN.PK113-7DHBT1	25	25	25	;HBT1	1	25	25	25	19	17	16	13	7	8	4	3	0	0	0	0	0	0	0	0	0	0	0	0	0	0	0	0	0	0	0	0	19	17	16	13	7	8	4	3	0	0	0	0
YDL224C_CEN.PK113-7DWHI4	YDL224C_CEN.PK113-7DWHI4	11	11	11	;WHI4	1	11	11	11	3	3	2	3	2	7	3	1	1	4	3	2	3	4	2	3	1	2	3	0	3	2	5	4	2	5	2	3	3	3	2	3	2	7	3	1	1	4	3	2
YDL225W_CEN.PK113-7DSHS1	YDL225W_CEN.PK113-7DSHS1	21	21	21	;SHS1	1	21	21	21	16	8	11	8	12	10	14	8	13	10	12	11	9	12	9	7	9	10	10	7	10	7	8	6	7	8	16	14	16	8	11	8	12	10	14	8	13	10	12	11
YDL226C_CEN.PK113-7DGCS1	YDL226C_CEN.PK113-7DGCS1	21	21	20	;GCS1	1	21	21	20	19	14	17	16	15	13	16	16	17	15	18	15	18	19	17	16	15	17	17	15	18	16	15	19	15	17	19	20	19	14	17	16	15	13	16	16	17	15	18	15
YDL230W_CEN.PK113-7DPTP1	YDL230W_CEN.PK113-7DPTP1	6	6	6	;PTP1	1	6	6	6	1	1	2	1	1	1	1	1	1	1	0	1	2	2	0	0	1	1	1	1	2	1	1	1	1	1	1	2	1	1	2	1	1	1	1	1	1	1	0	1
YDL234C_CEN.PK113-7DGYP7	YDL234C_CEN.PK113-7DGYP7	12	12	12	;GYP7	1	12	12	12	8	3	6	3	5	5	6	6	3	2	3	1	3	3	3	1	3	1	2	4	0	1	2	0	1	0	3	1	8	3	6	3	5	5	6	6	3	2	3	1
YDL235C_CEN.PK113-7DYPD1	YDL235C_CEN.PK113-7DYPD1	5	5	5	;YPD1	1	5	5	5	4	3	3	3	3	1	2	2	3	4	3	4	4	4	3	3	2	2	4	4	4	3	4	2	4	2	4	3	4	3	3	3	3	1	2	2	3	4	3	4
YDL236W_CEN.PK113-7DPHO13	YDL236W_CEN.PK113-7DPHO13	14	14	14	;PHO13	1	14	14	14	10	8	8	8	9	9	9	9	6	8	7	7	9	9	8	6	9	9	6	12	11	8	10	9	9	9	11	11	10	8	8	8	9	9	9	9	6	8	7	7
YDL237W_CEN.PK113-7DAIM6	YDL237W_CEN.PK113-7DAIM6	7	7	7	;AIM6	1	7	7	7	6	4	4	2	4	3	4	3	5	4	4	2	3	3	3	4	5	3	5	2	5	3	4	4	5	4	5	5	6	4	4	2	4	3	4	3	5	4	4	2
YDL240W_CEN.PK113-7DLRG1	YDL240W_CEN.PK113-7DLRG1	4	4	4	;LRG1	1	4	4	4	0	0	0	0	1	0	0	0	0	0	1	0	0	1	0	0	1	0	1	0	1	0	1	0	0	0	0	0	0	0	0	0	1	0	0	0	0	0	1	0
YJR158W_CEN.PK113-7DHXT16;YDL245C_CEN.PK113-7DHXT15	YJR158W_CEN.PK113-7DHXT16;YDL245C_CEN.PK113-7DHXT15	2;2	2;2	2;2	;HXT16;;HXT15	2	2	2	2	2	2	2	2	2	2	2	2	2	2	2	2	2	2	2	2	2	2	2	2	2	2	2	2	2	2	2	2	2	2	2	2	2	2	2	2	2	2	2	2
YDR001C_CEN.PK113-7DNTH1	YDR001C_CEN.PK113-7DNTH1	21	21	20	;NTH1	1	21	21	20	14	7	12	5	11	7	9	6	7	5	2	4	6	8	6	5	9	6	11	5	5	3	5	4	3	2	10	10	14	7	12	5	11	7	9	6	7	5	2	4
YDR002W_CEN.PK113-7DYRB1	YDR002W_CEN.PK113-7DYRB1	7	7	7	;YRB1	1	7	7	7	7	7	6	7	7	7	7	6	7	7	7	6	7	7	7	7	7	7	7	7	7	6	7	7	7	7	7	7	7	7	6	7	7	7	7	6	7	7	7	6
YDR005C_CEN.PK113-7DMAF1	YDR005C_CEN.PK113-7DMAF1	6	6	6	;MAF1	1	6	6	6	2	3	4	4	2	2	3	2	4	3	2	1	1	2	1	1	1	1	1	1	2	2	2	0	1	1	2	1	2	3	4	4	2	2	3	2	4	3	2	1
YDR006C_CEN.PK113-7DSOK1	YDR006C_CEN.PK113-7DSOK1	9	9	9	;SOK1	1	9	9	9	3	2	6	1	3	2	1	2	1	2	1	1	1	2	0	1	1	1	0	1	1	2	0	0	1	0	2	5	3	2	6	1	3	2	1	2	1	2	1	1
YDR007W_CEN.PK113-7DTRP1	YDR007W_CEN.PK113-7DTRP1	4	4	4	;TRP1	1	4	4	4	3	0	2	1	2	0	2	0	1	1	3	2	1	2	1	1	1	1	3	2	2	1	1	1	0	1	3	1	3	0	2	1	2	0	2	0	1	1	3	2
YDR011W_CEN.PK113-7DSNQ2	YDR011W_CEN.PK113-7DSNQ2	22	21	21	;SNQ2	1	22	21	21	13	9	14	6	13	10	10	7	13	13	9	7	9	6	8	4	10	4	8	3	6	5	8	5	9	5	6	8	13	8	13	5	12	9	9	6	12	12	8	6
YDR017C_CEN.PK113-7DKCS1	YDR017C_CEN.PK113-7DKCS1	15	15	15	;KCS1	1	15	15	15	3	2	5	1	2	2	5	3	5	2	4	3	1	3	1	2	4	2	4	4	4	3	4	3	3	2	5	1	3	2	5	1	2	2	5	3	5	2	4	3
YDR019C_CEN.PK113-7DGCV1	YDR019C_CEN.PK113-7DGCV1	18	18	18	;GCV1	1	18	18	18	15	12	14	12	14	12	14	14	15	13	16	12	16	15	17	13	13	13	15	14	14	12	15	15	15	16	15	15	15	12	14	12	14	12	14	14	15	13	16	12
YDR020C_CEN.PK113-7DDAS2	YDR020C_CEN.PK113-7DDAS2	4	4	4	;DAS2	1	4	4	4	3	0	2	0	1	0	2	1	2	0	2	0	3	1	0	0	2	0	1	1	1	1	1	1	2	0	3	1	3	0	2	0	1	0	2	1	2	0	2	0
YDR021W_CEN.PK113-7DFAL1	YDR021W_CEN.PK113-7DFAL1	5	5	5	;FAL1	1	5	5	5	0	0	0	0	1	1	2	1	0	0	1	0	1	0	0	1	0	0	0	0	0	0	0	0	0	0	1	0	0	0	0	0	1	1	2	1	0	0	1	0
YDR023W_CEN.PK113-7DSES1	YDR023W_CEN.PK113-7DSES1	28	28	28	;SES1	1	28	28	28	27	23	25	24	24	19	25	26	24	23	25	24	25	25	23	24	26	26	23	24	24	23	24	24	24	23	27	25	27	23	25	24	24	19	25	26	24	23	25	24
YDR028C_CEN.PK113-7DREG1	YDR028C_CEN.PK113-7DREG1	20	20	20	;REG1	1	20	20	20	12	11	8	10	8	7	6	9	9	7	7	5	6	11	7	6	8	6	10	8	8	8	6	7	8	7	10	10	12	11	8	10	8	7	6	9	9	7	7	5
YDR031W_CEN.PK113-7DMIC14	YDR031W_CEN.PK113-7DMIC14	2	2	2	;MIC14	1	2	2	2	0	0	0	1	0	1	0	0	0	1	0	0	1	2	0	0	0	1	1	1	0	1	1	1	0	1	0	1	0	0	0	1	0	1	0	0	0	1	0	0
YDR032C_CEN.PK113-7DPST2	YDR032C_CEN.PK113-7DPST2	10	9	9	;PST2	1	10	9	9	9	9	8	10	6	9	8	7	7	8	9	5	6	6	7	7	7	6	7	6	7	5	7	6	7	6	8	8	8	8	7	9	6	8	7	6	6	7	8	5
YDR033W_CEN.PK113-7DMRH1	YDR033W_CEN.PK113-7DMRH1	6	6	5	;MRH1	1	6	6	5	6	4	6	5	5	4	5	4	3	4	5	2	5	6	6	5	5	5	5	5	4	4	6	6	6	6	5	6	6	4	6	5	5	4	5	4	3	4	5	2
YDR035W_CEN.PK113-7DARO3	YDR035W_CEN.PK113-7DARO3	18	17	17	;ARO3	1	18	17	17	16	14	14	15	14	14	14	13	13	14	13	12	13	13	14	12	14	12	14	12	14	12	13	15	14	13	16	16	15	14	13	15	14	14	14	13	13	14	13	12
YDR036C_CEN.PK113-7DEHD3	YDR036C_CEN.PK113-7DEHD3	20	20	20	;EHD3	1	20	20	20	17	15	13	16	14	15	14	13	14	13	14	14	15	11	14	11	12	10	14	11	14	10	12	13	12	11	16	17	17	15	13	16	14	15	14	13	14	13	14	14
YDR037W_CEN.PK113-7DKRS1	YDR037W_CEN.PK113-7DKRS1	37	37	37	;KRS1	1	37	37	37	32	29	30	32	29	33	27	29	28	30	31	25	32	32	34	29	30	31	31	33	34	32	33	33	31	33	36	37	32	29	30	32	29	33	27	29	28	30	31	25
YDR040C_CEN.PK113-7DENA1	YDR040C_CEN.PK113-7DENA1	6	6	6	;ENA1	1	6	6	6	2	2	1	0	1	2	2	2	0	0	1	0	0	0	0	0	0	0	0	0	0	0	0	0	0	0	0	0	2	2	1	0	1	2	2	2	0	0	1	0
YDR041W_CEN.PK113-7DRSM10	YDR041W_CEN.PK113-7DRSM10	10	10	10	;RSM10	1	10	10	10	6	1	3	1	1	2	2	2	3	4	1	3	4	7	5	5	5	3	6	5	5	5	5	5	3	5	7	6	6	1	3	1	1	2	2	2	3	4	1	3
YDR044W_CEN.PK113-7DHEM13	YDR044W_CEN.PK113-7DHEM13	15	15	15	;HEM13	1	15	15	15	8	7	6	4	4	5	6	3	7	3	5	2	7	6	7	5	12	5	9	8	6	5	7	9	9	7	9	8	8	7	6	4	4	5	6	3	7	3	5	2
YDR045C_CEN.PK113-7DRPC11	YDR045C_CEN.PK113-7DRPC11	3	3	3	;RPC11	1	3	3	3	2	0	1	0	0	1	1	0	1	1	1	1	1	1	0	1	1	1	1	0	0	2	1	1	1	1	1	2	2	0	1	0	0	1	1	0	1	1	1	1
YDR046C_CEN.PK113-7DBAP3	YDR046C_CEN.PK113-7DBAP3	2	2	1	;BAP3	1	2	2	1	2	1	1	2	1	1	1	2	2	1	1	2	1	1	0	1	0	0	0	0	0	0	0	0	0	0	0	0	2	1	1	2	1	1	1	2	2	1	1	2
YDR047W_CEN.PK113-7DHEM12	YDR047W_CEN.PK113-7DHEM12	11	11	11	;HEM12	1	11	11	11	9	5	7	3	5	6	5	5	7	5	6	2	3	8	4	6	7	4	4	6	6	5	6	3	4	2	9	8	9	5	7	3	5	6	5	5	7	5	6	2
YDR049W_CEN.PK113-7DVMS1	YDR049W_CEN.PK113-7DVMS1	4	4	4	;VMS1	1	4	4	4	1	1	1	1	1	1	1	0	1	1	2	1	1	1	1	0	2	2	0	0	1	0	1	0	1	1	1	0	1	1	1	1	1	1	1	0	1	1	2	1
YDR050C_CEN.PK113-7DTPI1	YDR050C_CEN.PK113-7DTPI1	19	19	19	;TPI1	1	19	19	19	17	17	15	15	17	14	16	17	15	16	15	16	15	16	15	17	17	19	16	15	17	16	16	15	17	17	17	15	17	17	15	15	17	14	16	17	15	16	15	16
YDR051C_CEN.PK113-7DDET1	YDR051C_CEN.PK113-7DDET1	10	10	10	;DET1	1	10	10	10	7	3	5	3	6	4	7	3	6	4	5	4	5	5	5	4	7	3	4	4	7	3	5	6	4	5	7	5	7	3	5	3	6	4	7	3	6	4	5	4
YDR054C_CEN.PK113-7DCDC34	YDR054C_CEN.PK113-7DCDC34	4	4	4	;CDC34	1	4	4	4	2	3	2	2	3	2	2	2	2	3	2	2	2	2	2	3	4	2	1	2	1	2	2	3	2	2	2	2	2	3	2	2	3	2	2	2	2	3	2	2
YDR055W_CEN.PK113-7DPST1	YDR055W_CEN.PK113-7DPST1	3	3	3	;PST1	1	3	3	3	3	2	2	1	1	2	3	2	3	1	2	2	1	2	1	2	3	2	2	2	2	2	1	1	1	1	1	3	3	2	2	1	1	2	3	2	3	1	2	2
YDR056C_CEN.PK113-7DORF	YDR056C_CEN.PK113-7DORF	4	4	4	;ORF	1	4	4	4	4	3	3	3	2	3	4	2	2	3	3	2	2	3	2	1	4	1	2	2	2	1	2	3	2	3	4	3	4	3	3	3	2	3	4	2	2	3	3	2
YDR057W_CEN.PK113-7DYOS9	YDR057W_CEN.PK113-7DYOS9	5	5	5	;YOS9	1	5	5	5	3	2	1	2	3	1	3	3	1	1	1	1	1	1	0	1	1	2	1	1	2	1	1	0	0	2	1	2	3	2	1	2	3	1	3	3	1	1	1	1
YDR059C_CEN.PK113-7DUBC5	YDR059C_CEN.PK113-7DUBC5	4	4	3	;UBC5	1	4	4	3	2	3	2	3	3	3	2	3	1	2	2	2	1	2	1	3	2	3	1	2	1	2	1	2	2	1	1	2	2	3	2	3	3	3	2	3	1	2	2	2
YDR060W_CEN.PK113-7DMAK21	YDR060W_CEN.PK113-7DMAK21	24	24	24	;MAK21	1	24	24	24	15	14	15	13	11	13	13	10	11	14	13	11	10	14	13	12	13	11	10	13	11	10	10	11	12	12	14	12	15	14	15	13	11	13	13	10	11	14	13	11
YDR061W_CEN.PK113-7DORF	YDR061W_CEN.PK113-7DORF	18	18	18	;ORF	1	18	18	18	10	8	6	10	7	9	6	7	6	8	6	8	12	7	7	8	11	7	10	9	8	8	10	9	7	8	12	11	10	8	6	10	7	9	6	7	6	8	6	8
YDR062W_CEN.PK113-7DLCB2	YDR062W_CEN.PK113-7DLCB2	14	14	14	;LCB2	1	14	14	14	11	6	9	8	6	5	9	8	10	7	8	7	5	9	7	6	9	6	11	6	10	8	6	4	11	6	12	9	11	6	9	8	6	5	9	8	10	7	8	7
YDR063W_CEN.PK113-7DAIM7	YDR063W_CEN.PK113-7DAIM7	3	3	3	;AIM7	1	3	3	3	1	2	2	2	2	1	1	2	1	1	1	0	2	1	3	1	1	0	2	2	2	1	1	1	1	1	1	1	1	2	2	2	2	1	1	2	1	1	1	0
YDR064W_CEN.PK113-7DRPS13	YDR064W_CEN.PK113-7DRPS13	11	11	11	;RPS13	1	11	11	11	9	9	9	9	8	8	9	9	8	8	9	8	8	9	8	9	11	9	8	8	8	8	8	9	8	8	9	9	9	9	9	9	8	8	9	9	8	8	9	8
YDR067C_CEN.PK113-7DOCA6	YDR067C_CEN.PK113-7DOCA6	3	3	3	;OCA6	1	3	3	3	2	0	1	1	1	1	2	0	2	0	1	1	0	1	0	0	2	0	1	0	1	0	0	1	1	1	1	0	2	0	1	1	1	1	2	0	2	0	1	1
YDR068W_CEN.PK113-7DDOS2	YDR068W_CEN.PK113-7DDOS2	9	9	9	;DOS2	1	9	9	9	5	4	7	3	4	5	5	5	5	4	4	6	4	4	5	3	2	4	4	4	3	3	5	5	6	4	7	6	5	4	7	3	4	5	5	5	5	4	4	6
YDR069C_CEN.PK113-7DDOA4	YDR069C_CEN.PK113-7DDOA4	2	2	2	;DOA4	1	2	2	2	0	0	1	0	0	0	0	0	0	0	0	0	0	0	0	1	0	0	0	0	0	0	0	0	0	0	0	0	0	0	1	0	0	0	0	0	0	0	0	0
YDR070C_CEN.PK113-7DFMP16	YDR070C_CEN.PK113-7DFMP16	4	4	4	;FMP16	1	4	4	4	4	4	4	2	4	2	3	2	0	0	0	1	0	0	0	0	0	0	0	0	0	0	0	0	0	0	1	0	4	4	4	2	4	2	3	2	0	0	0	1
YDR071C_CEN.PK113-7DPAA1	YDR071C_CEN.PK113-7DPAA1	13	13	13	;PAA1	1	13	13	13	11	12	10	11	11	11	11	8	12	12	12	9	11	11	12	11	12	9	12	11	11	9	11	11	11	12	11	12	11	12	10	11	11	11	11	8	12	12	12	9
YDR072C_CEN.PK113-7DIPT1	YDR072C_CEN.PK113-7DIPT1	3	3	3	;IPT1	1	3	3	3	0	0	0	0	1	0	2	1	2	0	1	0	0	1	0	1	0	1	0	0	1	0	1	0	0	1	2	0	0	0	0	0	1	0	2	1	2	0	1	0
YDR073W_CEN.PK113-7DSNF11	YDR073W_CEN.PK113-7DSNF11	1	1	1	;SNF11	1	1	1	1	0	0	0	0	1	0	0	0	0	0	0	0	0	0	0	0	0	0	0	0	0	0	0	0	0	0	0	0	0	0	0	0	1	0	0	0	0	0	0	0
YDR074W_CEN.PK113-7DTPS2	YDR074W_CEN.PK113-7DTPS2	27	27	27	;TPS2	1	27	27	27	20	17	16	18	13	13	16	17	11	11	13	11	12	15	11	11	13	11	13	12	8	11	8	11	9	11	12	16	20	17	16	18	13	13	16	17	11	11	13	11
YDR075W_CEN.PK113-7DPPH3	YDR075W_CEN.PK113-7DPPH3	2	2	2	;PPH3	1	2	2	2	1	1	0	1	1	0	1	0	1	0	0	1	1	0	1	0	1	0	1	1	1	0	0	1	1	0	1	1	1	1	0	1	1	0	1	0	1	0	0	1
YDR079W_CEN.PK113-7DPET100	YDR079W_CEN.PK113-7DPET100	4	4	4	;PET100	1	4	4	4	4	3	4	2	3	2	4	2	3	2	2	2	2	4	4	2	3	3	3	2	4	2	3	2	2	2	4	4	4	3	4	2	3	2	4	2	3	2	2	2
YDR080W_CEN.PK113-7DVPS41	YDR080W_CEN.PK113-7DVPS41	5	5	5	;VPS41	1	5	5	5	2	0	2	0	0	0	1	1	0	0	1	1	0	2	2	1	1	0	1	0	0	0	1	1	0	2	3	3	2	0	2	0	0	0	1	1	0	0	1	1
YDR081C_CEN.PK113-7DPDC2	YDR081C_CEN.PK113-7DPDC2	10	10	10	;PDC2	1	10	10	10	4	4	3	3	3	4	4	3	3	2	3	3	3	3	2	3	1	3	2	3	3	3	3	4	2	3	5	4	4	4	3	3	3	4	4	3	3	2	3	3
YDR083W_CEN.PK113-7DRRP8	YDR083W_CEN.PK113-7DRRP8	8	8	8	;RRP8	1	8	8	8	3	1	2	1	3	2	3	1	3	2	5	3	3	2	2	3	2	2	3	1	2	1	3	1	4	2	5	3	3	1	2	1	3	2	3	1	3	2	5	3
YDR084C_CEN.PK113-7DTVP23	YDR084C_CEN.PK113-7DTVP23	4	4	4	;TVP23	1	4	4	4	2	2	1	2	3	3	2	2	1	3	1	1	1	1	2	1	1	2	1	0	1	1	2	1	1	2	1	2	2	2	1	2	3	3	2	2	1	3	1	1
YDR086C_CEN.PK113-7DSSS1	YDR086C_CEN.PK113-7DSSS1	3	3	3	;SSS1	1	3	3	3	2	2	1	2	1	1	1	1	1	1	1	2	2	2	2	3	2	3	2	2	2	2	2	2	2	2	2	2	2	2	1	2	1	1	1	1	1	1	1	2
YDR087C_CEN.PK113-7DRRP1	YDR087C_CEN.PK113-7DRRP1	4	4	4	;RRP1	1	4	4	4	1	2	3	2	2	2	1	3	1	3	1	2	1	1	1	2	2	2	1	2	1	1	1	2	1	1	2	1	1	2	3	2	2	2	1	3	1	3	1	2
YDR089W_CEN.PK113-7DORF	YDR089W_CEN.PK113-7DORF	5	5	5	;ORF	1	5	5	5	2	2	1	1	2	2	2	2	3	2	2	1	3	3	3	2	2	3	2	2	2	3	3	2	2	2	2	4	2	2	1	1	2	2	2	2	3	2	2	1
YDR092W_CEN.PK113-7DUBC13	YDR092W_CEN.PK113-7DUBC13	4	4	4	;UBC13	1	4	4	4	4	3	4	4	2	3	4	4	2	3	2	3	2	4	2	3	3	3	2	3	2	3	2	3	2	2	3	4	4	3	4	4	2	3	4	4	2	3	2	3
YDR093W_CEN.PK113-7DDNF2	YDR093W_CEN.PK113-7DDNF2	16	11	11	;DNF2	1	16	11	11	6	3	4	4	2	2	4	2	2	5	6	2	3	5	6	2	8	8	3	7	5	5	6	4	4	6	5	7	2	1	2	2	1	2	2	1	1	1	4	1
YDR096W_CEN.PK113-7DGIS1	YDR096W_CEN.PK113-7DGIS1	10	10	9	;GIS1	1	10	10	9	3	2	4	2	3	3	3	2	4	1	3	1	3	1	4	1	3	1	4	2	2	1	1	1	3	2	3	2	3	2	4	2	3	3	3	2	4	1	3	1
YDR097C_CEN.PK113-7DMSH6	YDR097C_CEN.PK113-7DMSH6	21	21	21	;MSH6	1	21	21	21	13	9	7	6	11	6	10	9	11	11	9	7	10	11	8	10	8	5	5	6	7	8	10	4	8	9	12	14	13	9	7	6	11	6	10	9	11	11	9	7
YDR098C_CEN.PK113-7DGRX3	YDR098C_CEN.PK113-7DGRX3	6	4	4	;GRX3	1	6	4	4	5	5	4	4	5	5	5	5	6	5	5	5	5	5	5	5	4	5	4	4	5	4	4	4	4	4	5	4	3	3	2	2	3	3	3	3	4	3	3	3
YDR099W_CEN.PK113-7DBMH2	YDR099W_CEN.PK113-7DBMH2	15	3	3	;BMH2	1	15	3	3	15	14	14	15	14	14	14	14	13	14	14	12	14	14	14	14	14	13	14	14	14	14	14	14	14	14	14	15	3	3	3	3	3	3	3	3	3	3	3	3
YDR100W_CEN.PK113-7DTVP15	YDR100W_CEN.PK113-7DTVP15	3	3	3	;TVP15	1	3	3	3	2	1	1	0	0	1	0	0	0	1	0	0	1	0	1	0	1	0	1	0	0	1	0	0	0	0	1	1	2	1	1	0	0	1	0	0	0	1	0	0
YDR101C_CEN.PK113-7DARX1	YDR101C_CEN.PK113-7DARX1	23	23	23	;ARX1	1	23	23	23	16	14	16	16	16	13	16	14	18	15	16	12	17	16	17	17	17	16	17	13	16	14	15	14	14	15	19	17	16	14	16	16	16	13	16	14	18	15	16	12
YDR103W_CEN.PK113-7DSTE5	YDR103W_CEN.PK113-7DSTE5	2	2	2	;STE5	1	2	2	2	0	0	0	0	0	0	0	0	0	0	0	0	0	1	0	1	1	1	0	1	0	0	0	1	0	0	1	0	0	0	0	0	0	0	0	0	0	0	0	0
YDR107C_CEN.PK113-7DTMN2	YDR107C_CEN.PK113-7DTMN2	2	2	2	;TMN2	1	2	2	2	2	2	2	2	2	2	1	1	1	2	2	1	1	1	1	1	2	1	2	1	2	1	1	1	1	1	2	2	2	2	2	2	2	2	1	1	1	2	2	1
YDR108W_CEN.PK113-7DTRS85	YDR108W_CEN.PK113-7DTRS85	6	6	6	;TRS85	1	6	6	6	2	0	1	0	0	2	1	0	3	2	2	1	0	0	1	0	1	0	0	0	2	0	1	0	1	1	2	4	2	0	1	0	0	2	1	0	3	2	2	1
YDR109C_CEN.PK113-7DORF	YDR109C_CEN.PK113-7DORF	5	5	5	;ORF	1	5	5	5	0	1	0	1	2	1	0	2	0	0	0	0	0	1	0	0	1	0	0	1	0	1	0	0	0	0	0	0	0	1	0	1	2	1	0	2	0	0	0	0
YDR110W_CEN.PK113-7DFOB1	YDR110W_CEN.PK113-7DFOB1	4	4	4	;FOB1	1	4	4	4	1	0	2	0	0	1	0	1	2	1	1	0	0	2	0	1	2	0	3	2	2	0	1	0	1	1	3	0	1	0	2	0	0	1	0	1	2	1	1	0
YDR111C_CEN.PK113-7DALT2	YDR111C_CEN.PK113-7DALT2	4	4	4	;ALT2	1	4	4	4	2	1	1	1	1	1	2	0	1	0	0	0	1	1	0	0	0	0	1	0	1	1	0	1	0	1	2	2	2	1	1	1	1	1	2	0	1	0	0	0
YDR115W_CEN.PK113-7DORF	YDR115W_CEN.PK113-7DORF	2	2	2	;ORF	1	2	2	2	2	1	1	2	1	2	2	2	1	2	1	2	1	2	1	1	2	2	2	2	2	2	2	2	2	2	2	2	2	1	1	2	1	2	2	2	1	2	1	2
YDR116C_CEN.PK113-7DMRPL1	YDR116C_CEN.PK113-7DMRPL1	14	14	14	;MRPL1	1	14	14	14	9	7	5	4	6	5	5	7	6	7	8	10	8	10	9	8	8	9	8	9	9	7	8	8	8	8	11	11	9	7	5	4	6	5	5	7	6	7	8	10
YDR117C_CEN.PK113-7DTMA64	YDR117C_CEN.PK113-7DTMA64	10	10	10	;TMA64	1	10	10	10	6	3	6	2	3	3	5	2	4	3	5	2	5	3	3	2	5	2	3	2	5	2	3	2	5	2	5	3	6	3	6	2	3	3	5	2	4	3	5	2
YDR119W_CEN.PK113-7DVBA4	YDR119W_CEN.PK113-7DVBA4	9	9	9	;VBA4	1	9	9	9	4	5	6	4	4	4	4	3	5	3	6	3	5	4	5	4	5	5	6	2	5	4	5	4	6	6	4	4	4	5	6	4	4	4	4	3	5	3	6	3
YDR119W-A_CEN.PK113-7DCOX26	YDR119W-A_CEN.PK113-7DCOX26	2	2	2	;COX26	1	2	2	2	2	1	1	1	1	1	2	2	1	1	1	1	1	2	1	1	2	2	2	2	1	2	1	2	2	2	2	2	2	1	1	1	1	1	2	2	1	1	1	1
YDR120C_CEN.PK113-7DTRM1	YDR120C_CEN.PK113-7DTRM1	21	21	21	;TRM1	1	21	21	21	12	9	8	11	10	12	9	9	11	14	13	12	9	11	8	11	9	12	9	13	11	9	10	13	9	14	13	14	12	9	8	11	10	12	9	9	11	14	13	12
YDR121W_CEN.PK113-7DDPB4	YDR121W_CEN.PK113-7DDPB4	6	6	6	;DPB4	1	6	6	6	4	4	3	4	4	4	3	4	3	3	3	3	3	2	2	3	4	2	3	3	4	3	3	2	0	4	2	4	4	4	3	4	4	4	3	4	3	3	3	3
YDR122W_CEN.PK113-7DKIN1	YDR122W_CEN.PK113-7DKIN1	16	14	14	;KIN1	1	16	14	14	7	2	8	3	4	4	6	4	3	4	3	1	5	2	2	1	4	0	1	1	2	2	2	1	2	2	5	2	7	2	7	3	3	4	5	4	3	3	3	1
YDR127W_CEN.PK113-7DARO1	YDR127W_CEN.PK113-7DARO1	81	81	81	;ARO1	1	81	81	81	67	56	63	51	52	56	63	51	60	52	63	52	62	60	62	52	66	57	57	58	64	55	66	61	61	59	69	69	67	56	63	51	52	56	63	51	60	52	63	52
YDR129C_CEN.PK113-7DSAC6;REV__YDR129C_CEN.PK113-7DSAC6	YDR129C_CEN.PK113-7DSAC6	31;1	31;1	31;1	;SAC6	2	31	31	31	26	18	25	20	26	19	24	22	23	22	24	20	22	24	23	21	24	21	27	21	22	22	24	18	24	22	26	23	26	18	25	20	26	19	24	22	23	22	24	20
YDR132C_CEN.PK113-7DORF	YDR132C_CEN.PK113-7DORF	2	2	2	;ORF	1	2	2	2	1	0	0	0	0	0	0	2	0	0	0	0	0	0	0	0	0	1	0	0	0	0	0	0	0	0	1	0	1	0	0	0	0	0	0	2	0	0	0	0
YDR135C_CEN.PK113-7DYCF1	YDR135C_CEN.PK113-7DYCF1	31	31	29	;YCF1	1	31	31	29	19	10	12	11	10	12	14	13	12	15	13	15	17	17	13	18	17	13	18	14	16	14	19	15	16	16	23	23	19	10	12	11	10	12	14	13	12	15	13	15
YDR137W_CEN.PK113-7DRGP1	YDR137W_CEN.PK113-7DRGP1	4	4	4	;RGP1	1	4	4	4	2	1	1	2	3	1	4	2	2	1	1	2	1	0	1	0	0	0	1	0	1	0	0	1	1	0	2	1	2	1	1	2	3	1	4	2	2	1	1	2
YDR138W_CEN.PK113-7DHPR1	YDR138W_CEN.PK113-7DHPR1	6	6	6	;HPR1	1	6	6	6	3	3	2	2	3	4	1	3	3	1	3	3	3	2	3	2	3	2	2	1	3	2	2	1	2	4	2	3	3	3	2	2	3	4	1	3	3	1	3	3
YDR139C_CEN.PK113-7DRUB1	YDR139C_CEN.PK113-7DRUB1	2	2	2	;RUB1	1	2	2	2	2	1	2	1	1	1	1	1	2	0	0	1	1	2	1	1	0	0	1	0	1	1	2	0	2	1	2	1	2	1	2	1	1	1	1	1	2	0	0	1
YDR140W_CEN.PK113-7DMTQ2	YDR140W_CEN.PK113-7DMTQ2	2	2	2	;MTQ2	1	2	2	2	0	0	0	0	0	0	1	1	1	0	0	1	0	0	0	0	1	1	0	0	0	1	0	0	0	0	0	0	0	0	0	0	0	0	1	1	1	0	0	1
YDR141C_CEN.PK113-7DDOP1	YDR141C_CEN.PK113-7DDOP1	21	21	21	;DOP1	1	21	21	21	7	7	8	7	8	9	8	6	8	6	6	6	6	5	7	4	6	3	5	3	8	2	7	3	3	3	5	5	7	7	8	7	8	9	8	6	8	6	6	6
YDR143C_CEN.PK113-7DSAN1	YDR143C_CEN.PK113-7DSAN1	6	6	6	;SAN1	1	6	6	6	3	2	2	2	1	3	1	2	4	2	0	3	3	3	3	4	1	2	2	1	2	3	1	3	3	4	3	3	3	2	2	2	1	3	1	2	4	2	0	3
YDR144C_CEN.PK113-7DMKC7	YDR144C_CEN.PK113-7DMKC7	3	3	3	;MKC7	1	3	3	3	1	1	1	1	1	1	2	0	1	1	2	0	2	2	1	1	0	1	1	0	0	1	1	3	2	2	3	2	1	1	1	1	1	1	2	0	1	1	2	0
YDR145W_CEN.PK113-7DTAF12	YDR145W_CEN.PK113-7DTAF12	14	14	14	;TAF12	1	14	14	14	11	6	10	7	10	10	11	8	9	7	9	7	10	10	9	8	11	7	6	9	10	7	8	8	10	9	13	8	11	6	10	7	10	10	11	8	9	7	9	7
YDR148C_CEN.PK113-7DKGD2	YDR148C_CEN.PK113-7DKGD2	18	18	18	;KGD2	1	18	18	18	11	10	14	11	11	11	12	12	10	10	12	10	12	10	10	10	14	11	10	11	13	11	10	11	11	10	12	10	11	10	14	11	11	11	12	12	10	10	12	10
YDR152W_CEN.PK113-7DGIR2	YDR152W_CEN.PK113-7DGIR2	7	7	7	;GIR2	1	7	7	7	5	3	4	3	4	4	4	3	3	4	4	5	3	4	4	4	3	4	2	3	5	4	4	3	2	4	4	5	5	3	4	3	4	4	4	3	3	4	4	5
YDR153C_CEN.PK113-7DENT5	YDR153C_CEN.PK113-7DENT5	12	12	12	;ENT5	1	12	12	12	10	4	6	7	5	5	6	8	4	5	7	8	7	10	7	7	7	7	8	7	6	7	7	5	8	4	8	9	10	4	6	7	5	5	6	8	4	5	7	8
YDR155C_CEN.PK113-7DCPR1	YDR155C_CEN.PK113-7DCPR1	10	10	10	;CPR1	1	10	10	10	10	10	9	10	9	10	10	10	10	10	10	10	9	10	10	10	10	10	10	9	10	10	10	10	10	10	10	10	10	10	9	10	9	10	10	10	10	10	10	10
YDR156W_CEN.PK113-7DRPA14	YDR156W_CEN.PK113-7DRPA14	5	5	5	;RPA14	1	5	5	5	4	3	1	2	4	1	3	2	1	2	2	2	3	3	2	2	3	2	4	2	4	2	2	3	2	2	4	4	4	3	1	2	4	1	3	2	1	2	2	2
YDR158W_CEN.PK113-7DHOM2	YDR158W_CEN.PK113-7DHOM2	20	20	20	;HOM2	1	20	20	20	18	18	18	17	15	17	19	17	18	17	19	17	18	17	17	17	19	16	17	16	18	17	16	17	17	17	18	18	18	18	18	17	15	17	19	17	18	17	19	17
YDR159W_CEN.PK113-7DSAC3	YDR159W_CEN.PK113-7DSAC3	1	1	1	;SAC3	1	1	1	1	0	0	0	0	0	0	0	0	0	0	0	0	0	0	0	0	1	0	0	0	0	0	0	0	0	0	0	0	0	0	0	0	0	0	0	0	0	0	0	0
YDR161W_CEN.PK113-7DORF	YDR161W_CEN.PK113-7DORF	8	8	8	;ORF	1	8	8	8	7	5	6	4	5	3	5	3	6	6	6	4	3	5	4	4	4	5	6	5	5	4	6	5	6	5	6	5	7	5	6	4	5	3	5	3	6	6	6	4
YDR162C_CEN.PK113-7DNBP2	YDR162C_CEN.PK113-7DNBP2	6	6	6	;NBP2	1	6	6	6	2	2	1	0	2	0	1	1	0	1	1	0	0	0	2	1	3	1	1	1	1	1	0	1	2	0	2	1	2	2	1	0	2	0	1	1	0	1	1	0
YDR163W_CEN.PK113-7DCWC15	YDR163W_CEN.PK113-7DCWC15	3	3	3	;CWC15	1	3	3	3	1	2	1	2	1	1	0	1	0	1	1	1	1	1	0	0	1	0	1	0	0	0	0	1	0	1	1	1	1	2	1	2	1	1	0	1	0	1	1	1
YDR164C_CEN.PK113-7DSEC1	YDR164C_CEN.PK113-7DSEC1	19	19	19	;SEC1	1	19	19	19	12	6	11	8	7	7	10	5	9	9	8	7	8	5	8	7	11	5	8	5	8	7	8	6	8	7	11	10	12	6	11	8	7	7	10	5	9	9	8	7
YDR165W_CEN.PK113-7DTRM82	YDR165W_CEN.PK113-7DTRM82	18	18	18	;TRM82	1	18	18	18	13	11	12	8	10	13	12	11	12	14	12	9	13	10	12	10	13	11	14	11	12	12	12	10	14	11	15	13	13	11	12	8	10	13	12	11	12	14	12	9
YDR166C_CEN.PK113-7DSEC5	YDR166C_CEN.PK113-7DSEC5	11	11	11	;SEC5	1	11	11	11	7	3	4	4	5	4	5	4	3	5	5	2	8	5	2	3	3	4	3	5	4	3	4	3	4	5	7	6	7	3	4	4	5	4	5	4	3	5	5	2
YDR167W_CEN.PK113-7DTAF10	YDR167W_CEN.PK113-7DTAF10	3	3	3	;TAF10	1	3	3	3	2	2	1	2	2	2	1	1	2	2	1	2	2	2	2	2	2	2	2	2	2	2	2	2	2	2	2	2	2	2	1	2	2	2	1	1	2	2	1	2
YDR168W_CEN.PK113-7DCDC37	YDR168W_CEN.PK113-7DCDC37	20	20	20	;CDC37	1	20	20	20	14	11	14	10	11	11	10	13	11	14	11	11	11	14	8	10	12	12	10	8	10	11	9	8	8	10	15	14	14	11	14	10	11	11	10	13	11	14	11	11
YDR169C_CEN.PK113-7DSTB3	YDR169C_CEN.PK113-7DSTB3	10	10	10	;STB3	1	10	10	10	4	3	4	3	2	2	4	4	3	2	3	3	2	5	2	4	6	2	3	4	4	3	3	3	3	2	4	4	4	3	4	3	2	2	4	4	3	2	3	3
YDR170C_CEN.PK113-7DSEC7	YDR170C_CEN.PK113-7DSEC7	43	43	43	;SEC7	1	43	43	43	29	21	29	22	22	18	26	19	24	23	25	17	19	24	20	20	23	16	20	19	20	20	21	18	18	19	29	29	29	21	29	22	22	18	26	19	24	23	25	17
YDR171W_CEN.PK113-7DHSP42	YDR171W_CEN.PK113-7DHSP42	8	8	8	;HSP42	1	8	8	8	8	7	7	7	7	4	5	6	3	2	4	2	4	3	3	3	4	2	3	3	2	1	4	3	3	2	3	2	8	7	7	7	7	4	5	6	3	2	4	2
YDR172W_CEN.PK113-7DSUP35	YDR172W_CEN.PK113-7DSUP35	25	25	25	;SUP35	1	25	25	25	20	16	14	14	15	18	14	14	15	18	17	16	17	18	18	18	17	15	15	16	22	18	18	17	17	16	21	19	20	16	14	14	15	18	14	14	15	18	17	16
YDR173C_CEN.PK113-7DARG82	YDR173C_CEN.PK113-7DARG82	2	2	2	;ARG82	1	2	2	2	2	0	1	0	0	0	0	0	1	0	0	0	1	1	1	0	1	0	1	0	1	0	0	1	0	0	1	1	2	0	1	0	0	0	0	0	1	0	0	0
YDR174W_CEN.PK113-7DHMO1	YDR174W_CEN.PK113-7DHMO1	6	6	6	;HMO1	1	6	6	6	5	6	4	5	5	5	5	5	5	5	5	5	4	5	4	4	5	5	4	5	5	4	4	5	5	5	5	5	5	6	4	5	5	5	5	5	5	5	5	5
YDR175C_CEN.PK113-7DRSM24	YDR175C_CEN.PK113-7DRSM24	17	17	17	;RSM24	1	17	17	17	12	9	8	10	9	9	6	10	8	9	8	9	10	12	14	11	9	12	11	9	10	13	10	10	10	13	13	14	12	9	8	10	9	9	6	10	8	9	8	9
YDR176W_CEN.PK113-7DNGG1	YDR176W_CEN.PK113-7DNGG1	7	7	7	;NGG1	1	7	7	7	2	0	2	0	1	0	1	0	1	1	0	1	0	3	0	0	1	0	1	0	2	1	1	1	0	0	1	1	2	0	2	0	1	0	1	0	1	1	0	1
YDR177W_CEN.PK113-7DUBC1	YDR177W_CEN.PK113-7DUBC1	12	12	12	;UBC1	1	12	12	12	11	9	11	11	11	8	12	10	10	10	11	9	10	11	8	9	10	10	9	10	8	10	8	10	8	8	11	11	11	9	11	11	11	8	12	10	10	10	11	9
YDR178W_CEN.PK113-7DSDH4	YDR178W_CEN.PK113-7DSDH4	5	5	5	;SDH4	1	5	5	5	5	4	3	4	4	4	4	4	4	5	5	4	4	4	4	4	4	4	4	4	4	4	4	4	4	4	5	5	5	4	3	4	4	4	4	4	4	5	5	4
YDR182W_CEN.PK113-7DCDC1	YDR182W_CEN.PK113-7DCDC1	10	10	10	;CDC1	1	10	10	10	8	4	5	2	4	3	4	1	5	2	2	3	3	2	2	0	4	0	3	1	2	1	2	1	6	2	6	5	8	4	5	2	4	3	4	1	5	2	2	3
YDR183W_CEN.PK113-7DPLP1	YDR183W_CEN.PK113-7DPLP1	3	3	3	;PLP1	1	3	3	3	2	1	1	1	2	1	2	1	2	1	2	0	0	2	0	1	2	1	0	0	1	0	1	0	1	1	2	2	2	1	1	1	2	1	2	1	2	1	2	0
YDR186C_CEN.PK113-7DORF	YDR186C_CEN.PK113-7DORF	5	5	5	;ORF	1	5	5	5	3	2	1	2	1	2	1	1	2	2	2	0	3	1	1	0	3	2	1	1	0	0	2	2	2	1	1	2	3	2	1	2	1	2	1	1	2	2	2	0
YDR188W_CEN.PK113-7DCCT6	YDR188W_CEN.PK113-7DCCT6	21	21	21	;CCT6	1	21	21	21	18	14	17	17	14	16	18	16	15	14	17	16	15	17	12	16	18	17	12	17	13	17	13	17	13	16	19	18	18	14	17	17	14	16	18	16	15	14	17	16
YDR189W_CEN.PK113-7DSLY1	YDR189W_CEN.PK113-7DSLY1	24	24	24	;SLY1	1	24	24	24	14	12	13	11	13	13	14	11	9	11	12	9	12	11	13	10	15	8	11	10	10	10	10	8	9	10	13	13	14	12	13	11	13	13	14	11	9	11	12	9
YDR190C_CEN.PK113-7DRVB1	YDR190C_CEN.PK113-7DRVB1	24	24	24	;RVB1	1	24	24	24	15	15	14	14	13	15	14	12	13	15	13	15	16	15	15	12	14	12	13	11	13	12	14	14	15	12	16	15	15	15	14	14	13	15	14	12	13	15	13	15
YDR194C_CEN.PK113-7DMSS116	YDR194C_CEN.PK113-7DMSS116	34	34	34	;MSS116	1	34	34	34	28	15	24	18	23	14	20	19	23	21	26	21	28	24	26	20	30	20	29	19	26	22	28	22	26	21	32	27	28	15	24	18	23	14	20	19	23	21	26	21
YDR195W_CEN.PK113-7DREF2	YDR195W_CEN.PK113-7DREF2	11	11	11	;REF2	1	11	11	11	5	4	4	4	4	4	5	3	3	3	6	3	4	4	6	4	4	4	5	4	5	4	4	2	3	3	5	4	5	4	4	4	4	4	5	3	3	3	6	3
YDR196C_CEN.PK113-7DCAB5	YDR196C_CEN.PK113-7DCAB5	3	3	3	;CAB5	1	3	3	3	1	1	1	1	1	1	1	1	1	1	2	0	1	1	1	1	1	1	1	2	1	2	1	1	1	1	1	1	1	1	1	1	1	1	1	1	1	1	2	0
YDR198C_CEN.PK113-7DRKM2	YDR198C_CEN.PK113-7DRKM2	4	4	4	;RKM2	1	4	4	4	1	1	1	0	1	1	0	2	2	1	2	0	1	0	1	0	0	0	0	0	1	0	0	0	0	1	2	2	1	1	1	0	1	1	0	2	2	1	2	0
YDR200C_CEN.PK113-7DVPS64	YDR200C_CEN.PK113-7DVPS64	4	4	4	;VPS64	1	4	4	4	3	1	2	1	2	1	1	1	1	1	1	1	1	1	1	1	1	1	1	1	1	1	0	0	0	1	1	0	3	1	2	1	2	1	1	1	1	1	1	1
YDR201W_CEN.PK113-7DSPC19	YDR201W_CEN.PK113-7DSPC19	4	4	4	;SPC19	1	4	4	4	2	2	1	0	1	0	0	0	0	2	1	2	0	0	0	2	0	0	0	1	1	1	0	0	0	0	1	1	2	2	1	0	1	0	0	0	0	2	1	2
YDR205W_CEN.PK113-7DMSC2	YDR205W_CEN.PK113-7DMSC2	4	4	4	;MSC2	1	4	4	4	2	2	2	1	3	2	1	1	3	2	1	1	1	1	2	1	2	1	0	1	2	1	1	1	0	0	1	2	2	2	2	1	3	2	1	1	3	2	1	1
YDR207C_CEN.PK113-7DUME6	YDR207C_CEN.PK113-7DUME6	6	6	6	;UME6	1	6	6	6	2	3	0	1	2	1	2	0	1	3	1	3	2	1	2	2	0	0	0	1	1	1	4	3	2	2	2	2	2	3	0	1	2	1	2	0	1	3	1	3
YDR208W_CEN.PK113-7DMSS4	YDR208W_CEN.PK113-7DMSS4	5	5	5	;MSS4	1	5	5	5	1	1	1	0	2	0	2	1	0	1	0	1	0	0	0	0	1	0	0	0	1	0	0	0	0	0	3	2	1	1	1	0	2	0	2	1	0	1	0	1
YDR211W_CEN.PK113-7DGCD6	YDR211W_CEN.PK113-7DGCD6	26	26	26	;GCD6	1	26	26	26	16	12	12	11	12	16	12	11	12	15	11	11	12	15	12	13	15	13	12	10	16	14	12	16	15	12	17	20	16	12	12	11	12	16	12	11	12	15	11	11
YDR212W_CEN.PK113-7DTCP1	YDR212W_CEN.PK113-7DTCP1	21	21	21	;TCP1	1	21	21	21	17	11	13	10	11	9	12	11	11	11	12	10	11	12	10	12	12	8	10	9	13	13	12	8	11	8	16	14	17	11	13	10	11	9	12	11	11	11	12	10
YDR214W_CEN.PK113-7DAHA1	YDR214W_CEN.PK113-7DAHA1	14	14	14	;AHA1	1	14	14	14	12	12	12	12	11	10	13	12	14	12	11	12	11	11	11	11	13	11	12	11	10	10	10	9	11	10	10	11	12	12	12	12	11	10	13	12	14	12	11	12
YDR216W_CEN.PK113-7DADR1	YDR216W_CEN.PK113-7DADR1	17	17	17	;ADR1	1	17	17	17	1	1	0	1	0	0	0	1	0	1	4	3	9	6	4	8	8	7	7	5	5	4	5	4	5	2	5	7	1	1	0	1	0	0	0	1	0	1	4	3
YDR221W_CEN.PK113-7DGTB1	YDR221W_CEN.PK113-7DGTB1	6	6	6	;GTB1	1	6	6	6	1	0	1	0	2	0	0	1	0	0	0	0	0	1	1	0	1	0	1	0	0	0	0	0	0	1	1	0	1	0	1	0	2	0	0	1	0	0	0	0
YDR226W_CEN.PK113-7DADK1	YDR226W_CEN.PK113-7DADK1	16	16	15	;ADK1	1	16	16	15	15	15	14	15	14	14	16	13	14	14	15	13	13	16	15	13	16	14	15	14	14	15	14	14	14	16	16	15	15	15	14	15	14	14	16	13	14	14	15	13
YDR227W_CEN.PK113-7DSIR4	YDR227W_CEN.PK113-7DSIR4	5	5	5	;SIR4	1	5	5	5	2	1	2	2	1	1	1	2	2	1	1	2	2	2	2	2	2	1	2	2	1	1	1	0	2	2	2	2	2	1	2	2	1	1	1	2	2	1	1	2
YDR228C_CEN.PK113-7DPCF11	YDR228C_CEN.PK113-7DPCF11	11	11	11	;PCF11	1	11	11	11	5	3	2	1	2	3	2	2	4	5	3	4	5	2	5	3	3	4	5	3	5	5	4	3	5	3	5	4	5	3	2	1	2	3	2	2	4	5	3	4
YDR229W_CEN.PK113-7DIVY1	YDR229W_CEN.PK113-7DIVY1	5	5	5	;IVY1	1	5	5	5	3	3	5	2	2	1	2	2	2	2	3	1	3	0	1	0	2	2	2	1	1	1	2	1	2	2	3	3	3	3	5	2	2	1	2	2	2	2	3	1
YDR231C_CEN.PK113-7DCOX20	YDR231C_CEN.PK113-7DCOX20	4	4	4	;COX20	1	4	4	4	3	2	4	3	3	2	3	3	3	2	3	3	3	3	3	3	2	3	3	3	2	3	3	2	2	2	3	3	3	2	4	3	3	2	3	3	3	2	3	3
YDR233C_CEN.PK113-7DRTN1	YDR233C_CEN.PK113-7DRTN1	17	17	17	;RTN1	1	17	17	17	14	13	16	10	13	12	14	11	13	11	15	11	12	10	11	10	13	11	13	11	14	11	12	13	12	12	13	12	14	13	16	10	13	12	14	11	13	11	15	11
YDR234W_CEN.PK113-7DLYS4	YDR234W_CEN.PK113-7DLYS4	35	35	35	;LYS4	1	35	35	35	32	25	27	24	26	25	27	24	27	26	28	21	25	24	28	26	28	24	28	21	26	21	27	25	28	24	30	24	32	25	27	24	26	25	27	24	27	26	28	21
YDR236C_CEN.PK113-7DFMN1	YDR236C_CEN.PK113-7DFMN1	5	5	5	;FMN1	1	5	5	5	3	3	3	4	3	3	3	2	3	2	3	3	3	3	1	2	3	2	3	3	3	3	3	2	2	4	3	2	3	3	3	4	3	3	3	2	3	2	3	3
YDR237W_CEN.PK113-7DMRPL7	YDR237W_CEN.PK113-7DMRPL7	7	7	7	;MRPL7	1	7	7	7	3	1	4	3	5	3	3	5	6	4	4	4	5	2	5	5	2	3	4	5	5	3	3	2	5	4	5	5	3	1	4	3	5	3	3	5	6	4	4	4
YDR238C_CEN.PK113-7DSEC26	YDR238C_CEN.PK113-7DSEC26	38	38	38	;SEC26	1	38	38	38	29	20	25	22	22	22	31	21	23	21	25	17	20	22	21	19	26	21	25	21	23	20	24	21	22	22	28	27	29	20	25	22	22	22	31	21	23	21	25	17
YDR239C_CEN.PK113-7DORF	YDR239C_CEN.PK113-7DORF	4	4	4	;ORF	1	4	4	4	0	0	0	0	0	0	0	2	0	0	0	0	0	0	0	0	1	0	1	0	1	0	0	0	0	1	0	0	0	0	0	0	0	0	0	2	0	0	0	0
YDR244W_CEN.PK113-7DPEX5	YDR244W_CEN.PK113-7DPEX5	5	5	5	;PEX5	1	5	5	5	1	1	0	0	0	0	1	0	1	0	1	1	1	0	2	1	3	0	3	0	1	1	1	0	2	1	1	0	1	1	0	0	0	0	1	0	1	0	1	1
YDR245W_CEN.PK113-7DMNN10	YDR245W_CEN.PK113-7DMNN10	12	12	12	;MNN10	1	12	12	12	7	4	4	5	3	3	6	6	6	5	4	3	5	5	4	5	7	4	6	6	5	5	4	6	6	5	6	6	7	4	4	5	3	3	6	6	6	5	4	3
YDR246W_CEN.PK113-7DTRS23	YDR246W_CEN.PK113-7DTRS23	2	2	2	;TRS23	1	2	2	2	1	0	0	0	0	0	0	0	0	0	0	1	0	1	0	0	0	0	0	0	0	0	1	0	0	1	1	1	1	0	0	0	0	0	0	0	0	0	0	1
YDR248C_CEN.PK113-7DORF	YDR248C_CEN.PK113-7DORF	5	5	5	;ORF	1	5	5	5	2	2	3	2	2	0	2	2	4	2	2	2	2	3	2	2	1	3	1	3	3	2	0	2	0	1	2	2	2	2	3	2	2	0	2	2	4	2	2	2
YDR251W_CEN.PK113-7DPAM1	YDR251W_CEN.PK113-7DPAM1	14	14	13	;PAM1	1	14	14	13	6	5	5	4	8	5	7	5	10	4	6	6	8	3	6	4	8	6	7	4	6	3	5	6	7	5	5	7	6	5	5	4	8	5	7	5	10	4	6	6
YDR256C_CEN.PK113-7DCTA1	YDR256C_CEN.PK113-7DCTA1	22	22	22	;CTA1	1	22	22	22	19	17	16	19	15	14	17	17	14	15	12	12	7	5	5	5	6	6	6	6	3	3	3	2	1	1	5	3	19	17	16	19	15	14	17	17	14	15	12	12
YDR257C_CEN.PK113-7DRKM4	YDR257C_CEN.PK113-7DRKM4	8	8	8	;RKM4	1	8	8	8	3	2	5	2	3	2	3	0	3	1	3	1	3	2	2	0	1	0	4	2	2	2	1	2	2	2	1	2	3	2	5	2	3	2	3	0	3	1	3	1
YDR258C_CEN.PK113-7DHSP78	YDR258C_CEN.PK113-7DHSP78	45	44	44	;HSP78	1	45	44	44	39	34	35	31	30	32	33	28	29	28	27	27	29	34	29	30	33	28	31	27	29	27	25	28	28	30	37	36	38	33	34	30	29	31	32	28	29	28	27	26
YDR261C_CEN.PK113-7DEXG2	YDR261C_CEN.PK113-7DEXG2	2	2	2	;EXG2	1	2	2	2	0	0	1	0	2	1	1	1	1	1	1	0	0	1	1	1	0	1	0	0	1	0	0	1	2	0	1	1	0	0	1	0	2	1	1	1	1	1	1	0
YDR262W_CEN.PK113-7DORF	YDR262W_CEN.PK113-7DORF	5	5	5	;ORF	1	5	5	5	4	2	3	3	3	2	1	1	0	0	1	0	1	0	0	0	2	0	0	0	0	0	0	0	1	0	3	0	4	2	3	3	3	2	1	1	0	0	1	0
YDR264C_CEN.PK113-7DAKR1	YDR264C_CEN.PK113-7DAKR1	13	13	13	;AKR1	1	13	13	13	4	2	5	3	6	7	6	6	5	7	5	6	8	8	4	4	4	2	5	2	2	2	4	3	4	5	6	7	4	2	5	3	6	7	6	6	5	7	5	6
YDR266C_CEN.PK113-7DHEL2	YDR266C_CEN.PK113-7DHEL2	10	10	10	;HEL2	1	10	10	10	6	3	4	3	3	3	2	2	1	4	2	2	5	5	5	3	4	2	6	5	4	5	5	6	5	5	6	5	6	3	4	3	3	3	2	2	1	4	2	2
YDR267C_CEN.PK113-7DCIA1	YDR267C_CEN.PK113-7DCIA1	6	6	6	;CIA1	1	6	6	6	4	1	4	0	1	2	2	3	4	1	3	1	0	2	1	1	3	1	3	1	2	2	3	1	2	0	3	3	4	1	4	0	1	2	2	3	4	1	3	1
YDR268W_CEN.PK113-7DMSW1	YDR268W_CEN.PK113-7DMSW1	3	3	3	;MSW1	1	3	3	3	0	0	0	2	1	0	0	0	0	0	0	0	0	0	0	1	0	0	0	1	0	1	0	0	0	0	0	1	0	0	0	2	1	0	0	0	0	0	0	0
YDR270W_CEN.PK113-7DCCC2	YDR270W_CEN.PK113-7DCCC2	6	6	6	;CCC2	1	6	6	6	2	0	0	0	1	1	0	0	4	2	4	0	2	4	4	1	0	1	1	0	1	0	0	1	2	2	2	0	2	0	0	0	1	1	0	0	4	2	4	0
YDR272W_CEN.PK113-7DGLO2	YDR272W_CEN.PK113-7DGLO2	10	10	10	;GLO2	1	10	10	10	9	8	9	6	8	7	8	5	6	5	6	6	7	8	8	6	5	7	6	6	7	8	6	8	7	7	9	8	9	8	9	6	8	7	8	5	6	5	6	6
YDR280W_CEN.PK113-7DRRP45	YDR280W_CEN.PK113-7DRRP45	9	9	9	;RRP45	1	9	9	9	5	2	4	5	2	5	5	1	3	3	5	2	3	5	4	3	5	3	5	2	5	3	4	3	5	3	5	5	5	2	4	5	2	5	5	1	3	3	5	2
YDR282C_CEN.PK113-7DORF	YDR282C_CEN.PK113-7DORF	4	4	4	;ORF	1	4	4	4	1	1	1	1	2	2	2	1	1	1	0	0	0	1	1	0	1	1	1	1	2	1	1	0	1	0	1	1	1	1	1	1	2	2	2	1	1	1	0	0
YDR283C_CEN.PK113-7DGCN2	YDR283C_CEN.PK113-7DGCN2	6	6	6	;GCN2	1	6	6	6	0	1	2	2	1	0	4	0	2	0	2	0	1	0	2	0	3	0	0	1	1	0	2	0	0	0	1	0	0	1	2	2	1	0	4	0	2	0	2	0
YDR284C_CEN.PK113-7DDPP1	YDR284C_CEN.PK113-7DDPP1	5	5	5	;DPP1	1	5	5	5	3	2	1	1	1	1	2	1	1	2	1	1	4	2	2	1	2	2	1	3	2	3	1	1	1	2	3	3	3	2	1	1	1	1	2	1	1	2	1	1
YDR286C_CEN.PK113-7DORF	YDR286C_CEN.PK113-7DORF	2	2	2	;ORF	1	2	2	2	1	0	1	1	0	0	0	0	0	1	1	0	0	0	1	0	1	0	0	0	1	0	1	0	1	1	1	1	1	0	1	1	0	0	0	0	0	1	1	0
YDR287W_CEN.PK113-7DINM2	YDR287W_CEN.PK113-7DINM2	3	3	3	;INM2	1	3	3	3	1	0	1	0	1	0	1	0	1	0	1	0	0	0	1	0	1	0	1	0	1	0	0	0	1	0	1	0	1	0	1	0	1	0	1	0	1	0	1	0
YDR288W_CEN.PK113-7DNSE3	YDR288W_CEN.PK113-7DNSE3	1	1	1	;NSE3	1	1	1	1	0	0	0	0	0	0	0	0	1	0	0	0	0	0	0	0	0	0	0	0	0	0	0	0	0	0	0	0	0	0	0	0	0	0	0	0	1	0	0	0
YDR289C_CEN.PK113-7DRTT103	YDR289C_CEN.PK113-7DRTT103	8	8	8	;RTT103	1	8	8	8	7	3	6	7	7	5	6	6	5	7	3	6	7	5	5	5	3	5	6	5	3	5	6	4	4	4	6	6	7	3	6	7	7	5	6	6	5	7	3	6
YDR292C_CEN.PK113-7DSRP101	YDR292C_CEN.PK113-7DSRP101	22	22	22	;SRP101	1	22	22	22	13	4	11	6	9	8	11	6	11	7	8	7	12	3	9	4	6	3	9	6	9	6	8	4	6	8	8	7	13	4	11	6	9	8	11	6	11	7	8	7
YDR293C_CEN.PK113-7DSSD1	YDR293C_CEN.PK113-7DSSD1	45	45	45	;SSD1	1	45	45	45	32	27	29	24	32	27	30	27	30	30	27	24	27	28	27	21	22	25	27	27	27	20	24	24	21	27	35	34	32	27	29	24	32	27	30	27	30	30	27	24
YDR294C_CEN.PK113-7DDPL1	YDR294C_CEN.PK113-7DDPL1	24	24	24	;DPL1	1	24	24	24	18	14	15	13	15	15	14	18	16	13	13	13	12	9	10	8	12	11	11	10	10	8	8	7	12	10	16	14	18	14	15	13	15	15	14	18	16	13	13	13
YDR295C_CEN.PK113-7DHDA2	YDR295C_CEN.PK113-7DHDA2	6	6	6	;HDA2	1	6	6	6	1	1	1	0	2	0	1	0	1	0	0	0	1	1	3	0	1	0	0	1	1	0	0	1	1	1	1	2	1	1	1	0	2	0	1	0	1	0	0	0
YDR296W_CEN.PK113-7DMHR1	YDR296W_CEN.PK113-7DMHR1	11	11	11	;MHR1	1	11	11	11	6	6	9	7	5	5	8	6	6	5	8	8	7	7	7	8	8	7	8	6	7	7	6	7	6	6	7	7	6	6	9	7	5	5	8	6	6	5	8	8
YDR297W_CEN.PK113-7DSUR2	YDR297W_CEN.PK113-7DSUR2	4	4	4	;SUR2	1	4	4	4	4	2	1	2	1	1	1	2	1	2	2	0	1	3	1	1	1	1	1	1	2	2	1	2	2	1	3	3	4	2	1	2	1	1	1	2	1	2	2	0
YDR298C_CEN.PK113-7DATP5	YDR298C_CEN.PK113-7DATP5	12	12	12	;ATP5	1	12	12	12	12	11	11	11	11	11	11	10	11	11	11	10	12	11	11	11	11	11	11	11	11	11	11	11	11	11	12	12	12	11	11	11	11	11	11	10	11	11	11	10
YDR299W_CEN.PK113-7DBFR2	YDR299W_CEN.PK113-7DBFR2	16	16	16	;BFR2	1	16	16	16	13	10	9	8	11	9	12	8	12	10	13	8	10	10	10	7	11	7	13	7	11	7	12	9	11	9	15	12	13	10	9	8	11	9	12	8	12	10	13	8
YDR300C_CEN.PK113-7DPRO1	YDR300C_CEN.PK113-7DPRO1	19	19	19	;PRO1	1	19	19	19	10	7	8	7	8	10	6	7	11	9	7	9	10	9	9	10	10	5	9	5	8	7	9	8	7	10	13	11	10	7	8	7	8	10	6	7	11	9	7	9
YDR301W_CEN.PK113-7DCFT1	YDR301W_CEN.PK113-7DCFT1	10	10	10	;CFT1	1	10	10	10	4	0	2	0	1	1	3	1	4	0	3	0	3	2	2	0	5	0	3	0	3	1	3	1	3	0	6	2	4	0	2	0	1	1	3	1	4	0	3	0
YDR302W_CEN.PK113-7DGPI11	YDR302W_CEN.PK113-7DGPI11	2	2	2	;GPI11	1	2	2	2	1	0	1	1	1	1	1	2	1	0	0	1	1	0	1	2	0	1	0	1	1	0	0	0	0	0	1	2	1	0	1	1	1	1	1	2	1	0	0	1
YDR303C_CEN.PK113-7DRSC3	YDR303C_CEN.PK113-7DRSC3	19	19	19	;RSC3	1	19	19	19	10	5	9	8	7	6	9	9	8	5	6	9	8	9	7	5	5	6	5	6	4	6	7	5	7	6	10	10	10	5	9	8	7	6	9	9	8	5	6	9
YDR304C_CEN.PK113-7DCPR5	YDR304C_CEN.PK113-7DCPR5	7	7	7	;CPR5	1	7	7	7	6	6	7	5	6	6	7	5	6	6	7	6	6	6	6	5	6	4	6	5	5	5	6	4	6	5	6	5	6	6	7	5	6	6	7	5	6	6	7	6
YDR305C_CEN.PK113-7DHNT2	YDR305C_CEN.PK113-7DHNT2	8	8	8	;HNT2	1	8	8	8	5	3	3	2	3	2	2	3	3	2	2	3	3	2	3	2	2	2	2	2	3	4	3	3	3	3	6	2	5	3	3	2	3	2	2	3	3	2	2	3
YDR307W_CEN.PK113-7DPMT7	YDR307W_CEN.PK113-7DPMT7	3	3	3	;PMT7	1	3	3	3	1	1	1	1	1	0	0	1	1	0	0	1	1	1	1	1	1	0	1	1	1	1	1	0	0	1	1	1	1	1	1	1	1	0	0	1	1	0	0	1
YDR308C_CEN.PK113-7DSRB7	YDR308C_CEN.PK113-7DSRB7	2	2	2	;SRB7	1	2	2	2	1	0	0	0	1	1	0	0	2	0	0	0	1	0	1	1	1	1	1	1	2	1	1	0	1	0	1	1	1	0	0	0	1	1	0	0	2	0	0	0
YDR310C_CEN.PK113-7DSUM1	YDR310C_CEN.PK113-7DSUM1	13	13	13	;SUM1	1	13	13	13	8	5	5	6	6	6	8	5	4	7	8	6	6	9	7	6	8	6	7	7	5	7	7	6	5	7	9	10	8	5	5	6	6	6	8	5	4	7	8	6
YDR311W_CEN.PK113-7DTFB1	YDR311W_CEN.PK113-7DTFB1	6	6	6	;TFB1	1	6	6	6	2	3	1	2	2	2	1	2	3	1	2	2	2	2	4	2	2	2	2	2	2	1	1	1	1	1	2	2	2	3	1	2	2	2	1	2	3	1	2	2
YDR312W_CEN.PK113-7DSSF2	YDR312W_CEN.PK113-7DSSF2	10	3	3	;SSF2	1	10	3	3	8	5	6	5	6	5	6	4	6	8	6	2	6	7	5	6	3	6	6	3	5	6	6	7	4	7	8	7	2	2	2	2	2	2	2	2	3	3	2	1
YDR313C_CEN.PK113-7DPIB1	YDR313C_CEN.PK113-7DPIB1	3	3	3	;PIB1	1	3	3	3	1	1	1	2	1	0	0	0	1	0	1	0	0	1	1	0	0	0	0	1	1	0	0	0	0	0	0	1	1	1	1	2	1	0	0	0	1	0	1	0
YDR316W_CEN.PK113-7DOMS1	YDR316W_CEN.PK113-7DOMS1	14	14	14	;OMS1	1	14	14	14	12	7	6	7	8	8	6	6	7	9	9	4	6	8	8	7	9	7	10	6	8	7	9	8	11	4	11	11	12	7	6	7	8	8	6	6	7	9	9	4
YDR320C_CEN.PK113-7DSWA2	YDR320C_CEN.PK113-7DSWA2	10	10	10	;SWA2	1	10	10	10	4	4	4	6	4	2	4	5	4	2	3	5	1	5	1	5	5	4	4	5	4	4	2	3	2	1	4	4	4	4	4	6	4	2	4	5	4	2	3	5
YDR321W_CEN.PK113-7DASP1	YDR321W_CEN.PK113-7DASP1	11	11	11	;ASP1	1	11	11	11	6	7	5	6	6	6	5	3	4	6	5	5	6	7	6	7	5	6	5	4	8	6	6	7	5	6	5	7	6	7	5	6	6	6	5	3	4	6	5	5
YDR322C-A_CEN.PK113-7DTIM11	YDR322C-A_CEN.PK113-7DTIM11	4	4	4	;TIM11	1	4	4	4	3	3	3	3	3	3	3	3	3	3	3	3	4	4	4	3	4	4	4	3	3	4	4	4	4	4	4	4	3	3	3	3	3	3	3	3	3	3	3	3
YDR322W_CEN.PK113-7DMRPL35	YDR322W_CEN.PK113-7DMRPL35	16	16	16	;MRPL35	1	16	16	16	12	10	9	10	7	8	12	9	8	9	9	10	10	8	8	8	13	10	11	9	9	9	8	10	10	12	13	14	12	10	9	10	7	8	12	9	8	9	9	10
YDR324C_CEN.PK113-7DUTP4	YDR324C_CEN.PK113-7DUTP4	22	22	22	;UTP4	1	22	22	22	12	10	11	13	10	11	11	12	12	12	14	11	10	15	10	13	11	11	15	9	14	10	13	12	11	13	15	16	12	10	11	13	10	11	11	12	12	12	14	11
YDR328C_CEN.PK113-7DSKP1	YDR328C_CEN.PK113-7DSKP1	11	11	11	;SKP1	1	11	11	11	10	9	10	8	9	9	10	8	8	9	11	6	9	8	8	8	8	7	9	7	7	7	9	7	9	8	9	6	10	9	10	8	9	9	10	8	8	9	11	6
YDR329C_CEN.PK113-7DPEX3	YDR329C_CEN.PK113-7DPEX3	6	6	6	;PEX3	1	6	6	6	3	2	2	3	3	4	3	3	2	2	1	1	1	2	2	2	0	0	2	1	2	0	1	0	1	2	2	1	3	2	2	3	3	4	3	3	2	2	1	1
YDR330W_CEN.PK113-7DUBX5	YDR330W_CEN.PK113-7DUBX5	12	12	12	;UBX5	1	12	12	12	8	3	6	3	8	5	3	3	7	3	4	6	5	6	5	3	4	3	4	2	4	2	4	3	5	3	6	6	8	3	6	3	8	5	3	3	7	3	4	6
YDR331W_CEN.PK113-7DGPI8	YDR331W_CEN.PK113-7DGPI8	4	4	4	;GPI8	1	4	4	4	3	0	2	1	1	1	1	1	1	3	2	0	2	2	1	1	1	3	1	1	2	2	0	0	1	2	3	3	3	0	2	1	1	1	1	1	1	3	2	0
YDR333C_CEN.PK113-7DORF	YDR333C_CEN.PK113-7DORF	8	8	8	;ORF	1	8	8	8	2	0	1	2	2	1	2	2	1	3	1	1	2	2	4	0	3	1	2	0	0	0	0	0	1	1	3	3	2	0	1	2	2	1	2	2	1	3	1	1
YDR335W_CEN.PK113-7DMSN5	YDR335W_CEN.PK113-7DMSN5	21	21	21	;MSN5	1	21	21	21	10	9	10	10	8	7	10	6	7	8	10	7	10	10	10	6	10	5	9	5	6	8	8	10	10	6	9	11	10	9	10	10	8	7	10	6	7	8	10	7
YDR337W_CEN.PK113-7DMRPS28	YDR337W_CEN.PK113-7DMRPS28	11	11	10	;MRPS28	1	11	11	10	9	5	3	5	5	5	3	7	4	6	5	5	7	8	8	6	7	8	7	8	8	8	8	6	6	5	7	8	9	5	3	5	5	5	3	7	4	6	5	5
YDR339C_CEN.PK113-7DFCF1	YDR339C_CEN.PK113-7DFCF1	1	1	1	;FCF1	1	1	1	1	1	0	0	0	1	0	0	0	1	1	0	0	1	0	1	0	1	0	1	0	1	1	1	0	0	1	1	0	1	0	0	0	1	0	0	0	1	1	0	0
YDR341C_CEN.PK113-7DORF	YDR341C_CEN.PK113-7DORF	40	39	37	;ORF	1	40	39	37	36	28	30	32	31	30	33	29	30	31	30	29	31	32	26	28	34	32	31	30	31	30	31	27	32	28	34	33	35	27	29	31	30	29	32	28	29	30	29	28
YDR343C_CEN.PK113-7DHXT6;YDR342C_CEN.PK113-7DHXT7	YDR343C_CEN.PK113-7DHXT6;YDR342C_CEN.PK113-7DHXT7	12;12	8;8	8;8	;HXT6;;HXT7	2	12	8	8	8	9	9	10	9	10	9	11	10	11	9	9	9	10	9	10	9	10	9	10	10	10	10	10	9	11	9	10	5	5	6	6	5	6	5	7	6	7	5	5
YDR346C_CEN.PK113-7DSVF1	YDR346C_CEN.PK113-7DSVF1	19	19	19	;SVF1	1	19	19	19	16	12	12	12	11	11	12	13	13	11	11	13	12	13	7	14	10	13	8	14	11	14	10	12	9	8	14	16	16	12	12	12	11	11	12	13	13	11	11	13
YDR347W_CEN.PK113-7DMRP1	YDR347W_CEN.PK113-7DMRP1	13	13	13	;MRP1	1	13	13	13	9	6	6	7	9	6	7	6	9	7	7	8	9	9	9	10	8	11	9	10	10	9	8	10	9	9	9	10	9	6	6	7	9	6	7	6	9	7	7	8
YDR348C_CEN.PK113-7DPAL1	YDR348C_CEN.PK113-7DPAL1	13	13	13	;PAL1	1	13	13	13	9	8	9	8	6	9	9	7	8	6	9	6	7	10	7	10	8	9	9	7	6	7	9	7	7	9	9	8	9	8	9	8	6	9	9	7	8	6	9	6
YDR352W_CEN.PK113-7DORF	YDR352W_CEN.PK113-7DORF	2	2	2	;ORF	1	2	2	2	0	1	1	1	0	0	1	0	1	1	1	1	1	0	0	0	1	0	1	1	2	0	1	1	1	1	1	1	0	1	1	1	0	0	1	0	1	1	1	1
YDR353W_CEN.PK113-7DTRR1	YDR353W_CEN.PK113-7DTRR1	14	14	12	;TRR1	1	14	14	12	12	12	13	12	12	12	13	13	13	11	13	12	12	12	12	11	13	12	13	12	12	12	12	12	13	12	13	12	12	12	13	12	12	12	13	13	13	11	13	12
YDR354W_CEN.PK113-7DTRP4	YDR354W_CEN.PK113-7DTRP4	11	11	11	;TRP4	1	11	11	11	8	7	7	5	9	5	8	7	8	7	6	8	8	9	8	6	7	5	7	4	8	8	8	6	8	5	6	9	8	7	7	5	9	5	8	7	8	7	6	8
YDR356W_CEN.PK113-7DSPC110	YDR356W_CEN.PK113-7DSPC110	10	10	10	;SPC110	1	10	10	10	1	2	1	2	0	3	1	1	1	1	2	1	1	1	3	1	1	2	2	0	1	1	1	1	1	2	2	2	1	2	1	2	0	3	1	1	1	1	2	1
YDR358W_CEN.PK113-7DGGA1	YDR358W_CEN.PK113-7DGGA1	16	16	16	;GGA1	1	16	16	16	13	9	10	9	7	9	12	6	5	5	6	5	6	4	5	2	4	2	5	2	5	2	7	3	5	3	7	4	13	9	10	9	7	9	12	6	5	5	6	5
YDR359C_CEN.PK113-7DEAF1	YDR359C_CEN.PK113-7DEAF1	4	4	4	;EAF1	1	4	4	4	1	1	2	1	3	1	1	1	1	0	0	2	0	0	1	1	1	1	1	1	1	0	0	0	1	0	1	1	1	1	2	1	3	1	1	1	1	0	0	2
YDR361C_CEN.PK113-7DBCP1	YDR361C_CEN.PK113-7DBCP1	10	10	10	;BCP1	1	10	10	10	9	7	9	6	4	8	5	5	8	8	8	8	7	8	6	7	7	3	6	4	8	4	5	6	6	8	9	8	9	7	9	6	4	8	5	5	8	8	8	8
YDR362C_CEN.PK113-7DTFC6	YDR362C_CEN.PK113-7DTFC6	4	4	4	;TFC6	1	4	4	4	0	1	0	0	0	1	0	0	0	0	1	1	0	0	1	0	0	1	1	1	0	0	0	0	0	1	1	1	0	1	0	0	0	1	0	0	0	0	1	1
YDR363W-A_CEN.PK113-7DSEM1	YDR363W-A_CEN.PK113-7DSEM1	3	3	3	;SEM1	1	3	3	3	2	3	3	2	2	3	3	2	2	2	1	2	2	2	2	3	2	2	2	2	3	2	2	2	2	2	2	2	2	3	3	2	2	3	3	2	2	2	1	2
YDR365C_CEN.PK113-7DESF1	YDR365C_CEN.PK113-7DESF1	12	12	12	;ESF1	1	12	12	12	3	1	2	1	2	0	0	0	1	3	3	2	5	2	6	3	5	4	7	2	6	4	4	4	7	3	8	6	3	1	2	1	2	0	0	0	1	3	3	2
YDR368W_CEN.PK113-7DYPR1	YDR368W_CEN.PK113-7DYPR1	18	18	17	;YPR1	1	18	18	17	13	9	11	10	8	9	9	7	6	8	6	5	9	10	8	8	11	5	8	9	10	7	10	7	11	10	15	13	13	9	11	10	8	9	9	7	6	8	6	5
YDR372C_CEN.PK113-7DVPS74	YDR372C_CEN.PK113-7DVPS74	10	10	9	;VPS74	1	10	10	9	8	5	6	3	8	5	6	6	6	5	5	5	6	8	7	6	4	7	7	6	6	6	7	7	7	7	6	6	8	5	6	3	8	5	6	6	6	5	5	5
YDR373W_CEN.PK113-7DFRQ1	YDR373W_CEN.PK113-7DFRQ1	3	3	3	;FRQ1	1	3	3	3	2	1	2	1	0	1	1	1	2	1	1	1	2	2	1	1	1	1	1	1	1	1	1	1	1	1	2	2	2	1	2	1	0	1	1	1	2	1	1	1
YDR375C_CEN.PK113-7DBCS1	YDR375C_CEN.PK113-7DBCS1	12	12	12	;BCS1	1	12	12	12	8	7	5	6	7	5	5	5	7	6	7	6	9	10	8	8	8	9	8	8	9	8	9	9	9	8	9	11	8	7	5	6	7	5	5	5	7	6	7	6
YDR376W_CEN.PK113-7DARH1	YDR376W_CEN.PK113-7DARH1	10	10	10	;ARH1	1	10	10	10	6	4	4	2	4	1	5	2	5	3	5	3	4	3	2	4	5	2	3	3	4	3	3	2	3	3	6	3	6	4	4	2	4	1	5	2	5	3	5	3
YDR377W_CEN.PK113-7DATP17	YDR377W_CEN.PK113-7DATP17	3	3	3	;ATP17	1	3	3	3	3	3	3	3	3	3	3	3	3	3	3	3	3	3	3	3	3	3	3	3	3	3	3	3	2	3	3	3	3	3	3	3	3	3	3	3	3	3	3	3
YDR378C_CEN.PK113-7DLSM6	YDR378C_CEN.PK113-7DLSM6	5	5	5	;LSM6	1	5	5	5	5	2	2	1	2	3	2	3	3	2	3	3	2	4	2	3	3	2	3	2	3	2	3	2	3	2	5	4	5	2	2	1	2	3	2	3	3	2	3	3
YDR379C-A_CEN.PK113-7DORF	YDR379C-A_CEN.PK113-7DORF	4	4	4	;ORF	1	4	4	4	3	1	2	1	3	2	1	1	3	2	4	3	4	2	4	2	2	2	4	3	4	2	2	2	3	1	3	3	3	1	2	1	3	2	1	1	3	2	4	3
YDR379W_CEN.PK113-7DRGA2	YDR379W_CEN.PK113-7DRGA2	5	5	5	;RGA2	1	5	5	5	2	1	1	1	2	1	1	1	1	0	0	1	1	1	0	0	1	0	0	0	1	0	0	0	0	0	1	0	2	1	1	1	2	1	1	1	1	0	0	1
YDR381C-A_CEN.PK113-7DORF	YDR381C-A_CEN.PK113-7DORF	5	5	5	;ORF	1	5	5	5	4	3	3	5	2	3	4	3	4	4	5	5	5	4	4	4	4	5	4	4	4	4	4	4	3	5	4	4	4	3	3	5	2	3	4	3	4	4	5	5
YDR381W_CEN.PK113-7DYRA1	YDR381W_CEN.PK113-7DYRA1	10	10	10	;YRA1	1	10	10	10	7	6	8	7	7	6	9	8	9	5	8	5	7	7	7	6	7	7	7	7	6	4	6	6	7	5	7	7	7	6	8	7	7	6	9	8	9	5	8	5
YDR382W_CEN.PK113-7DRPP2B	YDR382W_CEN.PK113-7DRPP2B	9	9	9	;RPP2B	1	9	9	9	8	8	8	8	8	8	8	7	8	8	8	7	8	8	8	7	9	7	8	7	8	8	8	7	8	8	9	8	8	8	8	8	8	8	8	7	8	8	8	7
YDR384C_CEN.PK113-7DATO3	YDR384C_CEN.PK113-7DATO3	5	5	5	;ATO3	1	5	5	5	5	5	5	5	4	4	5	4	5	5	4	2	0	0	0	0	0	0	0	0	0	0	0	0	0	0	0	0	5	5	5	5	4	4	5	4	5	5	4	2
YDR389W_CEN.PK113-7DSAC7	YDR389W_CEN.PK113-7DSAC7	6	6	6	;SAC7	1	6	6	6	4	1	2	2	1	0	3	0	2	2	3	1	2	3	4	0	3	1	4	0	2	0	3	2	3	1	4	4	4	1	2	2	1	0	3	0	2	2	3	1
YDR390C_CEN.PK113-7DUBA2;YJL090C_CEN.PK113-7DDPB11	YDR390C_CEN.PK113-7DUBA2	17;1	17;1	16;0	;UBA2	2	17	17	16	9	3	6	2	3	4	8	6	6	5	8	2	3	5	4	4	6	3	6	4	8	5	4	2	8	3	10	5	9	3	6	2	3	4	8	6	6	5	8	2
YDR392W_CEN.PK113-7DSPT3	YDR392W_CEN.PK113-7DSPT3	3	3	3	;SPT3	1	3	3	3	2	1	0	1	0	0	2	1	1	2	1	0	0	1	0	0	2	0	0	0	1	0	0	0	0	0	1	0	2	1	0	1	0	0	2	1	1	2	1	0
YDR393W_CEN.PK113-7DSHE9	YDR393W_CEN.PK113-7DSHE9	4	4	4	;SHE9	1	4	4	4	3	1	2	1	1	1	2	1	3	4	2	2	1	2	2	4	3	4	2	4	2	2	3	2	2	1	3	2	3	1	2	1	1	1	2	1	3	4	2	2
YDR394W_CEN.PK113-7DRPT3	YDR394W_CEN.PK113-7DRPT3	19	18	18	;RPT3	1	19	18	18	16	14	13	11	11	12	12	11	11	12	15	10	11	13	11	12	13	10	13	12	13	9	10	12	12	12	14	14	15	13	12	10	10	11	11	10	10	11	14	9
YDR395W_CEN.PK113-7DSXM1	YDR395W_CEN.PK113-7DSXM1	16	16	16	;SXM1	1	16	16	16	12	10	9	7	10	9	8	10	8	8	8	5	9	9	7	5	7	9	8	6	7	6	8	9	10	9	13	12	12	10	9	7	10	9	8	10	8	8	8	5
YDR397C_CEN.PK113-7DNCB2	YDR397C_CEN.PK113-7DNCB2	6	6	6	;NCB2	1	6	6	6	3	3	3	4	3	4	3	3	3	4	2	2	3	3	2	3	3	3	3	2	2	3	3	2	3	3	3	3	3	3	3	4	3	4	3	3	3	4	2	2
YDR398W_CEN.PK113-7DUTP5	YDR398W_CEN.PK113-7DUTP5	7	7	7	;UTP5	1	7	7	7	3	2	1	1	3	3	2	4	0	4	2	2	4	1	4	3	1	1	2	1	2	1	3	2	1	3	3	5	3	2	1	1	3	3	2	4	0	4	2	2
YDR399W_CEN.PK113-7DHPT1	YDR399W_CEN.PK113-7DHPT1	13	13	13	;HPT1	1	13	13	13	12	11	12	11	11	12	13	11	12	12	12	13	11	12	12	12	11	11	10	12	12	12	12	12	11	12	12	12	12	11	12	11	11	12	13	11	12	12	12	13
YDR404C_CEN.PK113-7DRPB7	YDR404C_CEN.PK113-7DRPB7	6	6	6	;RPB7	1	6	6	6	4	3	3	3	3	4	3	4	4	3	4	2	5	3	4	3	4	4	5	3	2	2	5	4	4	3	5	3	4	3	3	3	3	4	3	4	4	3	4	2
YDR405W_CEN.PK113-7DMRP20	YDR405W_CEN.PK113-7DMRP20	13	13	13	;MRP20	1	13	13	13	9	7	4	6	6	5	3	5	5	6	5	6	8	6	6	6	7	7	6	8	5	7	7	7	5	4	8	10	9	7	4	6	6	5	3	5	5	6	5	6
YDR406W_CEN.PK113-7DPDR15	YDR406W_CEN.PK113-7DPDR15	9	5	5	;PDR15	1	9	5	5	4	3	4	3	4	3	3	3	4	3	3	2	4	3	3	3	4	3	3	3	5	3	5	4	6	5	7	4	0	0	0	0	0	0	0	0	0	0	0	0
YDR407C_CEN.PK113-7DTRS120	YDR407C_CEN.PK113-7DTRS120	8	8	8	;TRS120	1	8	8	8	1	1	3	1	1	1	1	0	0	0	2	0	1	0	1	1	0	1	1	1	1	0	1	0	1	0	0	1	1	1	3	1	1	1	1	0	0	0	2	0
YDR408C_CEN.PK113-7DADE8	YDR408C_CEN.PK113-7DADE8	10	10	10	;ADE8	1	10	10	10	8	8	7	6	7	6	7	5	9	8	8	5	7	6	7	6	7	6	7	6	7	6	8	5	7	7	8	8	8	8	7	6	7	6	7	5	9	8	8	5
YDR411C_CEN.PK113-7DDFM1	YDR411C_CEN.PK113-7DDFM1	3	3	3	;DFM1	1	3	3	3	3	2	2	2	2	1	2	3	3	3	2	3	2	3	2	3	3	2	3	1	3	1	3	2	2	3	3	2	3	2	2	2	2	1	2	3	3	3	2	3
YDR412W_CEN.PK113-7DRRP17	YDR412W_CEN.PK113-7DRRP17	5	5	5	;RRP17	1	5	5	5	3	3	3	2	2	3	3	1	3	1	4	1	2	2	1	1	3	1	1	1	1	1	2	1	1	2	3	3	3	3	3	2	2	3	3	1	3	1	4	1
YEL054C_CEN.PK113-7DRPL12A;YDR418W_CEN.PK113-7DRPL12B	YEL054C_CEN.PK113-7DRPL12A;YDR418W_CEN.PK113-7DRPL12B	8;8	8;8	8;8	;RPL12A;;RPL12B	2	8	8	8	8	7	7	7	7	7	8	7	7	7	8	7	7	8	7	8	7	8	7	7	8	8	7	8	7	8	8	8	8	7	7	7	7	7	8	7	7	7	8	7
YDR422C_CEN.PK113-7DSIP1	YDR422C_CEN.PK113-7DSIP1	9	9	9	;SIP1	1	9	9	9	4	2	4	2	5	2	3	1	1	1	2	0	1	3	3	0	1	1	1	0	3	1	2	1	4	1	3	4	4	2	4	2	5	2	3	1	1	1	2	0
YDR424C_CEN.PK113-7DDYN2	YDR424C_CEN.PK113-7DDYN2	3	3	3	;DYN2	1	3	3	3	3	2	2	3	2	1	3	2	3	2	3	1	2	2	1	2	3	1	2	1	2	2	1	1	2	1	2	2	3	2	2	3	2	1	3	2	3	2	3	1
YDR425W_CEN.PK113-7DSNX41	YDR425W_CEN.PK113-7DSNX41	4	4	4	;SNX41	1	4	4	4	1	1	0	2	1	0	0	0	0	1	0	1	0	0	0	1	1	1	0	0	0	0	0	1	0	0	0	1	1	1	0	2	1	0	0	0	0	1	0	1
YDR427W_CEN.PK113-7DRPN9	YDR427W_CEN.PK113-7DRPN9	23	23	23	;RPN9	1	23	23	23	20	16	18	17	15	16	19	13	18	16	15	14	15	17	16	18	18	14	13	13	16	14	18	16	16	14	19	18	20	16	18	17	15	16	19	13	18	16	15	14
YDR428C_CEN.PK113-7DBNA7	YDR428C_CEN.PK113-7DBNA7	4	4	4	;BNA7	1	4	4	4	3	0	1	1	0	0	2	0	2	0	1	1	1	1	1	0	1	0	0	0	1	1	1	1	1	1	2	2	3	0	1	1	0	0	2	0	2	0	1	1
YDR429C_CEN.PK113-7DTIF35	YDR429C_CEN.PK113-7DTIF35	14	14	14	;TIF35	1	14	14	14	13	11	12	11	10	10	10	11	10	11	11	12	12	11	12	10	11	11	10	11	11	12	10	11	11	11	10	12	13	11	12	11	10	10	10	11	10	11	11	12
YDR430C_CEN.PK113-7DCYM1	YDR430C_CEN.PK113-7DCYM1	45	45	45	;CYM1	1	45	45	45	29	19	20	22	16	17	24	20	22	20	24	22	25	31	21	20	29	22	18	22	23	21	25	27	25	26	33	30	29	19	20	22	16	17	24	20	22	20	24	22
YDR432W_CEN.PK113-7DNPL3	YDR432W_CEN.PK113-7DNPL3	8	8	8	;NPL3	1	8	8	8	7	6	6	6	8	6	6	6	8	7	7	4	7	7	7	4	7	4	7	5	7	6	6	5	8	5	7	7	7	6	6	6	8	6	6	6	8	7	7	4
YDR434W_CEN.PK113-7DGPI17	YDR434W_CEN.PK113-7DGPI17	9	9	9	;GPI17	1	9	9	9	5	1	4	2	4	3	5	3	7	5	3	4	3	4	2	1	6	2	3	1	4	2	3	3	3	2	5	5	5	1	4	2	4	3	5	3	7	5	3	4
YDR435C_CEN.PK113-7DPPM1	YDR435C_CEN.PK113-7DPPM1	7	7	7	;PPM1	1	7	7	7	5	3	2	4	2	4	2	4	2	3	3	3	3	4	3	3	3	3	3	5	4	3	4	1	2	3	4	4	5	3	2	4	2	4	2	4	2	3	3	3
YDR436W_CEN.PK113-7DPPZ2	YDR436W_CEN.PK113-7DPPZ2	9	3	3	;PPZ2	1	9	3	3	6	4	5	5	5	7	4	5	5	6	4	2	6	3	7	5	6	4	5	4	7	3	6	4	6	4	6	6	1	1	0	1	1	2	0	1	0	1	0	0
YDR439W_CEN.PK113-7DLRS4	YDR439W_CEN.PK113-7DLRS4	2	2	2	;LRS4	1	2	2	2	1	0	1	0	1	1	0	0	0	0	0	1	0	1	0	0	0	0	0	0	0	0	0	0	0	1	1	1	1	0	1	0	1	1	0	0	0	0	0	1
YDR440W_CEN.PK113-7DDOT1	YDR440W_CEN.PK113-7DDOT1	2	2	2	;DOT1	1	2	2	2	0	0	1	0	0	0	0	0	1	0	0	1	0	0	0	1	0	0	2	0	0	0	0	0	0	0	0	0	0	0	1	0	0	0	0	0	1	0	0	1
YDR441C_CEN.PK113-7DAPT2	YDR441C_CEN.PK113-7DAPT2	3	3	3	;APT2	1	3	3	3	2	3	2	1	3	3	2	2	1	1	1	2	1	2	2	2	3	3	2	1	1	1	1	3	1	3	2	2	2	3	2	1	3	3	2	2	1	1	1	2
YDR443C_CEN.PK113-7DSSN2	YDR443C_CEN.PK113-7DSSN2	4	4	4	;SSN2	1	4	4	4	0	0	1	1	0	0	1	0	0	0	0	1	0	0	0	0	0	0	1	0	0	0	1	0	1	0	1	0	0	0	1	1	0	0	1	0	0	0	0	1
YML024W_CEN.PK113-7DRPS17A;YDR447C_CEN.PK113-7DRPS17B	YML024W_CEN.PK113-7DRPS17A;YDR447C_CEN.PK113-7DRPS17B	10;10	10;10	10;10	;RPS17A;;RPS17B	2	10	10	10	8	7	7	7	7	7	7	7	7	7	7	7	8	8	9	7	8	7	8	7	8	8	8	8	8	9	8	9	8	7	7	7	7	7	7	7	7	7	7	7
YDR448W_CEN.PK113-7DADA2	YDR448W_CEN.PK113-7DADA2	6	6	6	;ADA2	1	6	6	6	2	3	3	3	1	2	0	0	1	3	0	0	2	2	2	1	2	0	2	1	3	1	2	2	3	2	2	3	2	3	3	3	1	2	0	0	1	3	0	0
YDR449C_CEN.PK113-7DUTP6	YDR449C_CEN.PK113-7DUTP6	16	16	16	;UTP6	1	16	16	16	13	4	8	5	7	4	7	4	11	6	8	10	11	8	8	7	10	6	9	8	11	7	6	9	10	8	10	9	13	4	8	5	7	4	7	4	11	6	8	10
YML026C_CEN.PK113-7DRPS18B;YDR450W_CEN.PK113-7DRPS18A	YML026C_CEN.PK113-7DRPS18B;YDR450W_CEN.PK113-7DRPS18A	15;15	15;15	15;15	;RPS18B;;RPS18A	2	15	15	15	15	13	13	13	13	13	11	13	12	14	14	13	14	13	15	13	12	14	14	13	14	13	14	14	14	13	15	14	15	13	13	13	13	13	11	13	12	14	14	13
YDR452W_CEN.PK113-7DPPN1	YDR452W_CEN.PK113-7DPPN1	13	13	13	;PPN1	1	13	13	13	8	4	7	4	5	6	8	4	5	5	7	3	4	4	3	3	4	4	6	4	5	3	3	2	3	3	5	7	8	4	7	4	5	6	8	4	5	5	7	3
YDR453C_CEN.PK113-7DTSA2	YDR453C_CEN.PK113-7DTSA2	8	6	6	;TSA2	1	8	6	6	6	6	7	5	7	6	7	5	2	2	2	2	2	2	2	2	2	2	2	2	4	2	2	2	3	4	2	2	4	4	5	3	5	4	5	3	0	0	0	0
YDR454C_CEN.PK113-7DGUK1	YDR454C_CEN.PK113-7DGUK1	12	12	12	;GUK1	1	12	12	12	12	10	12	8	11	9	11	8	12	10	11	7	11	11	11	7	9	8	8	9	10	7	11	10	9	8	12	10	12	10	12	8	11	9	11	8	12	10	11	7
YDR456W_CEN.PK113-7DNHX1	YDR456W_CEN.PK113-7DNHX1	2	2	2	;NHX1	1	2	2	2	0	0	1	0	1	1	1	1	1	1	1	1	1	0	1	1	1	1	2	0	1	1	1	1	2	1	0	1	0	0	1	0	1	1	1	1	1	1	1	1
YDR457W_CEN.PK113-7DTOM1	YDR457W_CEN.PK113-7DTOM1	48	48	48	;TOM1	1	48	48	48	17	15	16	14	18	14	16	12	17	11	14	10	12	11	11	10	10	9	11	9	12	12	12	10	11	5	12	10	17	15	16	14	18	14	16	12	17	11	14	10
YDR458C_CEN.PK113-7DHEH2	YDR458C_CEN.PK113-7DHEH2	15	15	15	;HEH2	1	15	15	15	7	7	3	8	6	6	6	11	7	7	5	8	8	7	7	6	7	6	7	5	3	6	4	8	4	6	6	7	7	7	3	8	6	6	6	11	7	7	5	8
YDR460W_CEN.PK113-7DTFB3	YDR460W_CEN.PK113-7DTFB3	5	5	5	;TFB3	1	5	5	5	2	1	1	0	2	1	1	1	2	1	1	1	2	2	2	1	1	1	1	2	2	2	1	1	2	2	3	2	2	1	1	0	2	1	1	1	2	1	1	1
YDR461C-A_CEN.PK113-7DORF	YDR461C-A_CEN.PK113-7DORF	1	1	1	;ORF	1	1	1	1	1	1	1	1	1	1	1	1	1	1	1	0	1	0	1	0	0	0	0	0	0	0	1	0	0	0	1	1	1	1	1	1	1	1	1	1	1	1	1	0
YDR462W_CEN.PK113-7DMRPL28	YDR462W_CEN.PK113-7DMRPL28	6	6	6	;MRPL28	1	6	6	6	4	3	1	3	1	3	3	4	2	2	4	5	1	4	0	4	3	4	4	4	2	4	4	4	1	4	4	5	4	3	1	3	1	3	3	4	2	2	4	5
YDR464W_CEN.PK113-7DSPP41	YDR464W_CEN.PK113-7DSPP41	4	4	4	;SPP41	1	4	4	4	2	1	0	0	1	1	0	1	0	1	0	1	3	2	0	1	1	1	0	0	1	2	0	1	1	1	1	2	2	1	0	0	1	1	0	1	0	1	0	1
YDR465C_CEN.PK113-7DRMT2	YDR465C_CEN.PK113-7DRMT2	10	10	10	;RMT2	1	10	10	10	3	4	6	3	4	4	5	5	4	3	4	4	4	3	3	3	5	4	4	5	4	5	2	4	3	4	5	5	3	4	6	3	4	4	5	5	4	3	4	4
YDR466W_CEN.PK113-7DPKH3	YDR466W_CEN.PK113-7DPKH3	3	3	3	;PKH3	1	3	3	3	1	0	1	0	0	0	1	2	1	0	1	0	1	0	1	1	1	0	1	0	2	0	1	0	1	0	1	0	1	0	1	0	0	0	1	2	1	0	1	0
YDR468C_CEN.PK113-7DTLG1	YDR468C_CEN.PK113-7DTLG1	4	4	4	;TLG1	1	4	4	4	2	0	1	1	1	1	2	0	2	1	3	0	1	0	1	0	1	0	0	0	2	0	0	0	1	0	1	2	2	0	1	1	1	1	2	0	2	1	3	0
YDR469W_CEN.PK113-7DSDC1	YDR469W_CEN.PK113-7DSDC1	4	4	4	;SDC1	1	4	4	4	4	2	4	2	4	4	4	2	4	4	4	3	4	4	4	3	4	3	3	3	4	3	3	3	3	3	4	3	4	2	4	2	4	4	4	2	4	4	4	3
YDR470C_CEN.PK113-7DUGO1	YDR470C_CEN.PK113-7DUGO1	11	11	11	;UGO1	1	11	11	11	8	5	4	6	6	6	9	5	8	7	6	8	7	8	6	6	6	5	7	4	9	5	8	6	6	5	9	9	8	5	4	6	6	6	9	5	8	7	6	8
YHR010W_CEN.PK113-7DRPL27A;YDR471W_CEN.PK113-7DRPL27B	YHR010W_CEN.PK113-7DRPL27A;YDR471W_CEN.PK113-7DRPL27B	12;12	12;12	12;12	;RPL27A;;RPL27B	2	12	12	12	11	10	11	9	10	10	11	10	9	10	10	8	9	10	11	9	10	10	11	9	11	9	10	10	12	9	12	12	11	10	11	9	10	10	11	10	9	10	10	8
YDR472W_CEN.PK113-7DTRS31	YDR472W_CEN.PK113-7DTRS31	5	5	5	;TRS31	1	5	5	5	5	4	4	4	3	4	1	2	3	4	3	1	4	3	3	4	3	2	3	2	4	3	3	2	3	3	5	3	5	4	4	4	3	4	1	2	3	4	3	1
YDR473C_CEN.PK113-7DPRP3	YDR473C_CEN.PK113-7DPRP3	5	5	5	;PRP3	1	5	5	5	3	1	2	1	3	1	3	1	1	0	4	1	0	2	0	1	2	1	1	1	2	1	1	1	1	2	1	1	3	1	2	1	3	1	3	1	1	0	4	1
YDR475C_CEN.PK113-7DJIP4	YDR475C_CEN.PK113-7DJIP4	2	2	2	;JIP4	1	2	2	2	0	1	0	1	0	0	1	1	1	1	1	0	1	0	0	0	1	0	1	0	0	0	0	1	1	0	0	1	0	1	0	1	0	0	1	1	1	1	1	0
YDR476C_CEN.PK113-7DORF	YDR476C_CEN.PK113-7DORF	4	4	4	;ORF	1	4	4	4	4	3	4	3	3	3	4	4	3	4	3	3	3	3	3	3	3	3	3	4	3	3	3	3	3	3	3	4	4	3	4	3	3	3	4	4	3	4	3	3
YDR477W_CEN.PK113-7DSNF1	YDR477W_CEN.PK113-7DSNF1	21	21	21	;SNF1	1	21	21	21	16	13	9	12	15	14	12	14	13	15	15	13	14	15	14	12	13	16	16	17	17	14	13	14	15	14	17	18	16	13	9	12	15	14	12	14	13	15	15	13
YDR479C_CEN.PK113-7DPEX29	YDR479C_CEN.PK113-7DPEX29	1	1	1	;PEX29	1	1	1	1	1	0	1	0	1	0	1	0	1	0	0	0	0	0	0	0	1	0	0	0	0	0	0	0	0	0	1	1	1	0	1	0	1	0	1	0	1	0	0	0
YDR481C_CEN.PK113-7DPHO8	YDR481C_CEN.PK113-7DPHO8	15	15	14	;PHO8	1	15	15	14	9	7	5	8	8	7	6	7	5	6	7	4	6	8	5	5	4	6	5	7	3	6	10	7	5	7	7	9	9	7	5	8	8	7	6	7	5	6	7	4
YDR482C_CEN.PK113-7DCWC21	YDR482C_CEN.PK113-7DCWC21	3	3	3	;CWC21	1	3	3	3	0	2	0	1	0	1	1	1	0	1	0	0	0	0	0	1	2	1	0	1	0	0	0	2	1	2	1	1	0	2	0	1	0	1	1	1	0	1	0	0
YDR483W_CEN.PK113-7DKRE2	YDR483W_CEN.PK113-7DKRE2	16	15	14	;KRE2	1	16	15	14	13	13	14	12	12	11	13	11	11	13	11	12	11	12	10	11	11	13	13	12	12	11	11	10	10	10	13	12	12	12	13	11	11	10	12	10	10	12	10	11
YDR484W_CEN.PK113-7DVPS52	YDR484W_CEN.PK113-7DVPS52	5	5	5	;VPS52	1	5	5	5	3	0	2	1	1	1	1	0	1	1	1	0	2	1	1	0	1	0	1	0	1	0	0	0	2	0	0	1	3	0	2	1	1	1	1	0	1	1	1	0
YDR486C_CEN.PK113-7DVPS60	YDR486C_CEN.PK113-7DVPS60	2	2	2	;VPS60	1	2	2	2	2	2	2	2	2	2	2	1	2	2	2	1	2	2	2	2	2	1	2	1	2	1	2	2	1	2	2	1	2	2	2	2	2	2	2	1	2	2	2	1
YDR487C_CEN.PK113-7DRIB3	YDR487C_CEN.PK113-7DRIB3	12	12	12	;RIB3	1	12	12	12	10	6	11	6	6	6	9	7	8	6	9	7	7	6	7	6	11	6	7	8	9	6	7	6	9	6	9	6	10	6	11	6	6	6	9	7	8	6	9	7
YDR489W_CEN.PK113-7DSLD5	YDR489W_CEN.PK113-7DSLD5	3	3	3	;SLD5	1	3	3	3	0	0	0	0	0	0	0	0	0	0	0	0	0	1	1	1	0	1	0	0	0	0	0	0	0	1	0	1	0	0	0	0	0	0	0	0	0	0	0	0
YDR490C_CEN.PK113-7DPKH1	YDR490C_CEN.PK113-7DPKH1	7	7	7	;PKH1	1	7	7	7	4	4	2	5	3	4	2	0	2	3	2	1	4	3	3	1	2	3	4	2	3	3	4	3	3	4	4	4	4	4	2	5	3	4	2	0	2	3	2	1
YDR493W_CEN.PK113-7DMZM1	YDR493W_CEN.PK113-7DMZM1	4	4	4	;MZM1	1	4	4	4	4	4	4	3	4	3	2	3	2	3	4	4	3	4	3	4	4	4	4	4	2	4	3	3	4	3	4	4	4	4	4	3	4	3	2	3	2	3	4	4
YDR494W_CEN.PK113-7DRSM28	YDR494W_CEN.PK113-7DRSM28	11	11	11	;RSM28	1	11	11	11	10	7	10	8	8	7	10	6	10	7	9	6	8	9	9	8	10	8	10	9	10	8	7	7	11	6	10	9	10	7	10	8	8	7	10	6	10	7	9	6
YDR495C_CEN.PK113-7DVPS3	YDR495C_CEN.PK113-7DVPS3	4	4	4	;VPS3	1	4	4	4	1	0	0	1	1	0	1	0	3	0	0	1	0	1	1	0	1	1	0	0	0	1	0	0	0	0	2	0	1	0	0	1	1	0	1	0	3	0	0	1
YDR496C_CEN.PK113-7DPUF6	YDR496C_CEN.PK113-7DPUF6	13	13	13	;PUF6	1	13	13	13	10	9	7	8	9	10	10	11	9	7	9	9	9	10	9	8	7	10	8	9	7	8	8	9	7	8	10	11	10	9	7	8	9	10	10	11	9	7	9	9
YDR497C_CEN.PK113-7DITR1;YOL103W_CEN.PK113-7DITR2	YDR497C_CEN.PK113-7DITR1	5;1	5;1	5;1	;ITR1	2	5	5	5	2	1	2	1	1	2	1	0	3	2	2	1	2	2	2	1	1	0	2	1	2	0	2	2	1	1	2	4	2	1	2	1	1	2	1	0	3	2	2	1
YDR498C_CEN.PK113-7DSEC20	YDR498C_CEN.PK113-7DSEC20	1	1	1	;SEC20	1	1	1	1	0	0	0	0	0	0	1	0	0	0	0	0	0	0	0	0	0	0	0	0	0	0	0	0	0	0	0	0	0	0	0	0	0	0	1	0	0	0	0	0
YDR500C_CEN.PK113-7DRPL37B	YDR500C_CEN.PK113-7DRPL37B	2	1	1	;RPL37B	1	2	1	1	1	1	1	1	1	1	1	1	1	1	1	0	1	2	1	2	1	2	2	2	1	2	1	2	1	2	2	2	0	0	0	0	0	0	0	0	0	0	0	0
YDR502C_CEN.PK113-7DSAM2	YDR502C_CEN.PK113-7DSAM2	28	28	16	;SAM2	1	28	28	16	28	25	25	27	27	27	26	26	27	26	26	24	27	28	26	25	27	26	28	27	27	26	27	27	27	26	28	28	28	25	25	27	27	27	26	26	27	26	26	24
YDR503C_CEN.PK113-7DLPP1	YDR503C_CEN.PK113-7DLPP1	1	1	1	;LPP1	1	1	1	1	1	0	1	0	0	0	0	0	0	0	0	0	0	0	0	0	1	0	1	1	0	0	0	0	0	1	1	1	1	0	1	0	0	0	0	0	0	0	0	0
YDR505C_CEN.PK113-7DPSP1	YDR505C_CEN.PK113-7DPSP1	12	12	11	;PSP1	1	12	12	11	4	6	4	3	7	4	3	5	4	4	4	3	3	4	5	6	6	5	3	4	5	5	5	7	5	5	6	4	4	6	4	3	7	4	3	5	4	4	4	3
YDR507C_CEN.PK113-7DGIN4	YDR507C_CEN.PK113-7DGIN4	22	22	22	;GIN4	1	22	22	22	10	10	9	7	10	12	11	9	11	7	9	12	7	8	5	9	9	5	5	7	8	10	7	6	6	7	10	10	10	10	9	7	10	12	11	9	11	7	9	12
YDR510W_CEN.PK113-7DSMT3	YDR510W_CEN.PK113-7DSMT3	4	4	4	;SMT3	1	4	4	4	3	4	4	4	4	4	4	4	4	4	4	4	4	4	4	4	4	4	4	4	4	4	4	4	4	4	4	4	3	4	4	4	4	4	4	4	4	4	4	4
YDR511W_CEN.PK113-7DACN9	YDR511W_CEN.PK113-7DACN9	3	3	3	;ACN9	1	3	3	3	3	2	2	2	2	2	2	1	2	2	2	2	3	2	2	3	3	3	3	3	2	3	2	3	2	2	3	3	3	2	2	2	2	2	2	1	2	2	2	2
YDR512C_CEN.PK113-7DEMI1	YDR512C_CEN.PK113-7DEMI1	4	4	4	;EMI1	1	4	4	4	2	0	0	0	0	0	1	0	3	0	1	0	3	1	1	0	1	0	2	0	2	0	2	0	2	0	2	1	2	0	0	0	0	0	1	0	3	0	1	0
YDR513W_CEN.PK113-7DGRX2	YDR513W_CEN.PK113-7DGRX2	9	8	8	;GRX2	1	9	8	8	8	6	7	8	8	5	8	7	8	6	7	5	8	8	8	5	8	7	7	9	7	7	7	7	7	6	8	8	7	5	6	7	7	4	7	6	7	5	6	4
YDR514C_CEN.PK113-7DORF	YDR514C_CEN.PK113-7DORF	6	6	6	;ORF	1	6	6	6	3	1	0	0	2	1	1	0	1	2	2	0	3	2	4	2	2	2	3	1	4	1	3	1	1	2	5	4	3	1	0	0	2	1	1	0	1	2	2	0
YDR515W_CEN.PK113-7DSLF1	YDR515W_CEN.PK113-7DSLF1	13	13	13	;SLF1	1	13	13	13	7	6	5	4	3	4	6	7	6	4	7	7	3	7	5	5	9	5	5	6	7	4	3	6	4	3	8	8	7	6	5	4	3	4	6	7	6	4	7	7
YDR516C_CEN.PK113-7DEMI2	YDR516C_CEN.PK113-7DEMI2	19	18	18	;EMI2	1	19	18	18	16	14	14	11	11	11	12	13	14	14	13	11	14	15	13	12	14	12	14	14	13	13	13	12	13	12	17	16	15	13	13	10	10	10	11	12	13	13	12	10
YDR517W_CEN.PK113-7DGRH1	YDR517W_CEN.PK113-7DGRH1	13	13	13	;GRH1	1	13	13	13	11	5	11	7	10	6	10	7	11	8	10	7	10	7	11	6	11	9	10	7	11	7	9	9	11	7	11	11	11	5	11	7	10	6	10	7	11	8	10	7
YDR518W_CEN.PK113-7DEUG1	YDR518W_CEN.PK113-7DEUG1	5	5	5	;EUG1	1	5	5	5	2	1	3	1	1	1	2	2	1	1	1	0	0	0	0	0	0	0	0	0	0	0	0	0	0	0	1	1	2	1	3	1	1	1	2	2	1	1	1	0
YDR519W_CEN.PK113-7DFPR2	YDR519W_CEN.PK113-7DFPR2	5	5	5	;FPR2	1	5	5	5	3	2	3	4	3	3	3	3	2	2	2	3	2	3	2	3	3	5	2	4	2	2	2	2	2	1	3	3	3	2	3	4	3	3	3	3	2	2	2	3
YDR527W_CEN.PK113-7DRBA50	YDR527W_CEN.PK113-7DRBA50	10	10	10	;RBA50	1	10	10	10	4	1	2	1	1	1	4	2	3	3	3	2	2	4	2	2	4	3	4	1	3	4	4	2	2	1	4	5	4	1	2	1	1	1	4	2	3	3	3	2
YDR529C_CEN.PK113-7DQCR7	YDR529C_CEN.PK113-7DQCR7	9	9	9	;QCR7	1	9	9	9	7	6	6	6	6	6	7	7	7	6	7	7	6	6	6	7	6	6	7	6	7	6	6	6	7	6	7	6	7	6	6	6	6	6	7	7	7	6	7	7
YDR530C_CEN.PK113-7DAPA2	YDR530C_CEN.PK113-7DAPA2	7	7	7	;APA2	1	7	7	7	1	3	2	1	1	2	2	1	2	2	1	0	1	2	1	1	2	2	1	1	1	1	1	2	3	1	3	2	1	3	2	1	1	2	2	1	2	2	1	0
YDR531W_CEN.PK113-7DCAB1	YDR531W_CEN.PK113-7DCAB1	8	8	8	;CAB1	1	8	8	8	5	1	5	2	2	3	4	3	3	3	4	3	1	4	2	1	2	2	2	2	3	2	3	1	2	2	4	4	5	1	5	2	2	3	4	3	3	3	4	3
YDR533C_CEN.PK113-7DHSP31	YDR533C_CEN.PK113-7DHSP31	8	8	8	;HSP31	1	8	8	8	6	2	4	1	2	0	1	3	0	0	0	1	2	3	4	3	5	5	2	6	5	6	3	4	6	5	7	6	6	2	4	1	2	0	1	3	0	0	0	1
YEL001C_CEN.PK113-7DIRC22	YEL001C_CEN.PK113-7DIRC22	4	4	4	;IRC22	1	4	4	4	1	1	1	1	1	2	1	2	2	1	1	3	0	1	0	1	1	0	0	1	0	0	0	1	0	1	1	2	1	1	1	1	1	2	1	2	2	1	1	3
YEL002C_CEN.PK113-7DWBP1	YEL002C_CEN.PK113-7DWBP1	14	14	14	;WBP1	1	14	14	14	10	6	9	9	10	9	10	9	9	8	9	10	8	11	7	7	10	6	8	8	9	6	7	6	9	8	10	10	10	6	9	9	10	9	10	9	9	8	9	10
YEL003W_CEN.PK113-7DGIM4	YEL003W_CEN.PK113-7DGIM4	4	4	4	;GIM4	1	4	4	4	3	2	3	3	2	2	2	2	3	3	2	2	3	3	2	2	2	2	3	4	3	2	2	1	3	2	3	3	3	2	3	3	2	2	2	2	3	3	2	2
YEL007W_CEN.PK113-7DMIT1	YEL007W_CEN.PK113-7DMIT1	3	3	3	;MIT1	1	3	3	3	2	1	1	1	1	2	2	3	1	0	1	2	2	3	2	2	1	3	1	3	3	3	3	2	2	3	3	3	2	1	1	1	1	2	2	3	1	0	1	2
YEL011W_CEN.PK113-7DGLC3	YEL011W_CEN.PK113-7DGLC3	26	26	26	;GLC3	1	26	26	26	22	18	18	16	17	17	16	14	10	6	10	6	11	14	12	6	12	9	13	8	12	4	7	12	11	9	15	15	22	18	18	16	17	17	16	14	10	6	10	6
YEL012W_CEN.PK113-7DUBC8	YEL012W_CEN.PK113-7DUBC8	3	3	3	;UBC8	1	3	3	3	0	1	2	1	0	2	2	2	0	2	0	2	1	2	1	2	1	2	0	2	0	2	0	0	1	1	0	1	0	1	2	1	0	2	2	2	0	2	0	2
YEL013W_CEN.PK113-7DVAC8	YEL013W_CEN.PK113-7DVAC8	15	15	15	;VAC8	1	15	15	15	12	11	12	12	11	10	12	11	10	12	11	12	8	9	12	11	9	11	10	9	11	9	11	7	12	11	11	12	12	11	12	12	11	10	12	11	10	12	11	12
YEL015W_CEN.PK113-7DEDC3	YEL015W_CEN.PK113-7DEDC3	13	13	13	;EDC3	1	13	13	13	9	7	8	7	7	7	9	5	8	7	7	7	7	6	6	8	9	6	8	7	7	5	9	8	7	7	9	8	9	7	8	7	7	7	9	5	8	7	7	7
YEL017W_CEN.PK113-7DGTT3	YEL017W_CEN.PK113-7DGTT3	6	6	6	;GTT3	1	6	6	6	6	4	4	5	5	3	4	3	5	4	4	1	5	4	4	4	4	3	4	0	3	3	5	3	4	4	4	4	6	4	4	5	5	3	4	3	5	4	4	1
YEL020C_CEN.PK113-7DORF	YEL020C_CEN.PK113-7DORF	4	4	4	;ORF	1	4	4	4	4	3	3	1	1	1	1	1	0	0	2	0	1	1	0	0	0	0	0	1	0	0	0	0	0	0	4	1	4	3	3	1	1	1	1	1	0	0	2	0
YEL020W-A_CEN.PK113-7DTIM9	YEL020W-A_CEN.PK113-7DTIM9	4	4	4	;TIM9	1	4	4	4	4	3	3	3	3	4	4	3	3	3	4	3	4	3	3	2	3	3	4	2	4	3	4	3	3	4	4	3	4	3	3	3	3	4	4	3	3	3	4	3
YEL021W_CEN.PK113-7DURA3	YEL021W_CEN.PK113-7DURA3	13	13	13	;URA3	1	13	13	13	10	7	9	10	8	9	10	7	9	8	9	10	9	8	9	6	11	10	10	8	10	10	7	10	9	9	11	11	10	7	9	10	8	9	10	7	9	8	9	10
YEL022W_CEN.PK113-7DGEA2	YEL022W_CEN.PK113-7DGEA2	20	20	20	;GEA2	1	20	20	20	8	5	5	2	6	6	9	4	7	8	7	5	5	5	8	4	7	4	9	4	6	6	8	4	6	2	9	6	8	5	5	2	6	6	9	4	7	8	7	5
YEL024W_CEN.PK113-7DRIP1	YEL024W_CEN.PK113-7DRIP1	7	7	7	;RIP1	1	7	7	7	6	4	7	6	6	6	4	6	5	6	6	5	7	6	6	6	7	5	7	5	5	6	6	6	5	6	7	7	6	4	7	6	6	6	4	6	5	6	6	5
YEL026W_CEN.PK113-7DSNU13	YEL026W_CEN.PK113-7DSNU13	5	5	5	;SNU13	1	5	5	5	5	5	5	5	5	4	5	5	5	5	5	5	5	5	4	5	5	5	5	4	5	5	4	5	3	4	5	5	5	5	5	5	5	4	5	5	5	5	5	5
YEL027W_CEN.PK113-7DVMA3	YEL027W_CEN.PK113-7DVMA3	1	1	1	;VMA3	1	1	1	1	1	1	1	1	1	1	1	1	1	1	1	1	1	1	1	1	1	1	1	1	1	1	1	1	1	1	1	1	1	1	1	1	1	1	1	1	1	1	1	1
YEL029C_CEN.PK113-7DBUD16	YEL029C_CEN.PK113-7DBUD16	1	1	1	;BUD16	1	1	1	1	1	1	0	0	0	1	0	0	0	0	0	0	1	1	1	0	0	1	0	0	0	0	0	0	1	0	1	1	1	1	0	0	0	1	0	0	0	0	0	0
YEL031W_CEN.PK113-7DSPF1	YEL031W_CEN.PK113-7DSPF1	41	41	41	;SPF1	1	41	41	41	32	28	26	30	31	33	29	28	29	28	28	30	31	32	30	27	29	25	31	28	29	25	30	29	29	27	33	34	32	28	26	30	31	33	29	28	29	28	28	30
YEL032W_CEN.PK113-7DMCM3	YEL032W_CEN.PK113-7DMCM3	33	33	33	;MCM3	1	33	33	33	16	14	11	18	11	18	14	13	11	17	15	15	17	18	18	16	14	15	16	17	16	17	17	18	17	16	18	19	16	14	11	18	11	18	14	13	11	17	15	15
YEL034W_CEN.PK113-7DHYP2;YJR047C_CEN.PK113-7DANB1	YEL034W_CEN.PK113-7DHYP2	9;1	9;1	9;1	;HYP2	2	9	9	9	8	8	7	7	7	7	7	7	7	8	7	7	7	7	7	7	8	7	7	7	7	7	7	7	7	7	7	7	8	8	7	7	7	7	7	7	7	8	7	7
YEL036C_CEN.PK113-7DANP1	YEL036C_CEN.PK113-7DANP1	13	13	13	;ANP1	1	13	13	13	6	4	6	5	2	4	6	4	4	5	6	4	5	4	4	3	6	4	5	5	7	3	4	4	6	6	9	6	6	4	6	5	2	4	6	4	4	5	6	4
YEL037C_CEN.PK113-7DRAD23	YEL037C_CEN.PK113-7DRAD23	12	12	12	;RAD23	1	12	12	12	10	10	9	9	10	10	10	9	9	9	9	8	9	9	10	9	11	10	9	8	9	9	9	9	8	10	10	10	10	10	9	9	10	10	10	9	9	9	9	8
YEL038W_CEN.PK113-7DUTR4	YEL038W_CEN.PK113-7DUTR4	4	4	4	;UTR4	1	4	4	4	3	2	1	1	1	3	1	1	0	2	1	1	3	1	2	1	1	1	2	1	2	1	1	2	2	1	2	2	3	2	1	1	1	3	1	1	0	2	1	1
YEL040W_CEN.PK113-7DUTR2	YEL040W_CEN.PK113-7DUTR2	5	5	5	;UTR2	1	5	5	5	5	4	4	4	4	4	4	3	3	4	4	3	4	4	4	5	4	4	4	5	3	5	3	5	4	4	5	5	5	4	4	4	4	4	4	3	3	4	4	3
YEL041W_CEN.PK113-7DYEF1	YEL041W_CEN.PK113-7DYEF1	2	2	2	;YEF1	1	2	2	2	0	0	0	1	1	0	0	1	0	0	0	0	0	0	0	0	0	0	0	0	0	0	0	0	0	0	0	0	0	0	0	1	1	0	0	1	0	0	0	0
YEL042W_CEN.PK113-7DGDA1	YEL042W_CEN.PK113-7DGDA1	11	11	11	;GDA1	1	11	11	11	7	5	9	8	9	5	7	7	8	7	7	5	7	6	8	4	7	5	8	7	5	6	8	6	7	8	7	8	7	5	9	8	9	5	7	7	8	7	7	5
YEL043W_CEN.PK113-7DORF	YEL043W_CEN.PK113-7DORF	2	2	2	;ORF	1	2	2	2	1	0	1	1	2	1	0	0	1	0	0	0	2	0	1	0	1	0	0	0	0	0	0	0	1	0	1	1	1	0	1	1	2	1	0	0	1	0	0	0
YEL044W_CEN.PK113-7DIES6	YEL044W_CEN.PK113-7DIES6	2	2	2	;IES6	1	2	2	2	2	1	1	1	2	2	2	1	1	1	1	1	2	2	2	2	2	0	2	2	1	1	2	1	2	1	2	2	2	1	1	1	2	2	2	1	1	1	1	1
YEL046C_CEN.PK113-7DGLY1	YEL046C_CEN.PK113-7DGLY1	16	16	16	;GLY1	1	16	16	16	12	9	10	8	10	10	9	8	8	13	12	12	9	14	10	12	9	12	7	9	10	10	12	13	10	12	13	15	12	9	10	8	10	10	9	8	8	13	12	12
YEL047C_CEN.PK113-7DFRD1	YEL047C_CEN.PK113-7DFRD1	24	24	24	;FRD1	1	24	24	24	15	9	17	11	12	13	16	13	11	12	12	11	13	11	11	8	9	9	13	10	11	9	11	10	10	9	14	11	15	9	17	11	12	13	16	13	11	12	12	11
YEL050C_CEN.PK113-7DRML2	YEL050C_CEN.PK113-7DRML2	14	14	14	;RML2	1	14	14	14	8	3	7	4	7	3	6	5	7	5	7	4	6	7	7	4	6	5	9	6	6	4	7	4	7	7	10	5	8	3	7	4	7	3	6	5	7	5	7	4
YEL051W_CEN.PK113-7DVMA8	YEL051W_CEN.PK113-7DVMA8	7	7	7	;VMA8	1	7	7	7	6	4	6	4	6	4	6	4	5	3	5	4	4	5	6	5	6	4	6	4	6	3	4	5	5	5	7	6	6	4	6	4	6	4	6	4	5	3	5	4
YEL052W_CEN.PK113-7DAFG1	YEL052W_CEN.PK113-7DAFG1	15	15	15	;AFG1	1	15	15	15	5	4	4	3	2	3	2	3	2	2	4	4	4	6	3	4	4	6	6	4	2	2	4	2	5	3	4	4	5	4	4	3	2	3	2	3	2	2	4	4
YEL053C_CEN.PK113-7DMAK10	YEL053C_CEN.PK113-7DMAK10	5	5	5	;MAK10	1	5	5	5	2	3	1	0	2	0	1	1	2	2	0	0	1	1	0	2	1	1	2	0	1	0	1	2	1	1	2	3	2	3	1	0	2	0	1	1	2	2	0	0
YEL055C_CEN.PK113-7DPOL5	YEL055C_CEN.PK113-7DPOL5	24	24	24	;POL5	1	24	24	24	18	8	14	11	11	7	14	13	16	11	16	13	10	13	11	12	15	7	13	9	16	11	9	11	12	8	18	13	18	8	14	11	11	7	14	13	16	11	16	13
YEL056W_CEN.PK113-7DHAT2	YEL056W_CEN.PK113-7DHAT2	8	8	8	;HAT2	1	8	8	8	6	4	4	4	4	4	4	4	3	4	3	3	4	4	5	4	5	3	4	4	4	3	3	4	3	3	5	4	6	4	4	4	4	4	4	4	3	4	3	3
YEL058W_CEN.PK113-7DPCM1	YEL058W_CEN.PK113-7DPCM1	24	24	24	;PCM1	1	24	24	24	19	15	20	14	15	14	17	13	15	17	16	14	12	19	17	14	20	15	17	13	15	13	11	9	14	13	20	20	19	15	20	14	15	14	17	13	15	17	16	14
YEL060C_CEN.PK113-7DPRB1	YEL060C_CEN.PK113-7DPRB1	15	15	15	;PRB1	1	15	15	15	11	10	12	11	9	10	9	11	9	9	8	7	8	10	8	8	7	8	8	9	8	7	8	8	7	8	9	11	11	10	12	11	9	10	9	11	9	9	8	7
YEL062W_CEN.PK113-7DNPR2	YEL062W_CEN.PK113-7DNPR2	2	2	2	;NPR2	1	2	2	2	1	1	1	1	1	2	1	0	1	0	0	1	1	1	1	1	1	1	0	1	1	0	1	1	1	0	1	1	1	1	1	1	1	2	1	0	1	0	0	1
YEL063C_CEN.PK113-7DCAN1	YEL063C_CEN.PK113-7DCAN1	5	5	5	;CAN1	1	5	5	5	2	1	3	2	3	3	3	3	4	4	3	3	3	3	3	1	3	3	3	2	4	2	2	2	4	3	3	3	2	1	3	2	3	3	3	3	4	4	3	3
YEL066W_CEN.PK113-7DHPA3	YEL066W_CEN.PK113-7DHPA3	4	4	4	;HPA3	1	4	4	4	4	2	3	3	2	3	2	3	2	2	3	2	2	4	2	3	3	3	3	3	3	3	3	3	2	3	4	4	4	2	3	3	2	3	2	3	2	2	3	2
YEL071W_CEN.PK113-7DDLD3	YEL071W_CEN.PK113-7DDLD3	27	27	27	;DLD3	1	27	27	27	24	20	22	18	22	19	23	19	22	18	22	20	20	19	22	19	24	21	21	21	23	18	22	21	24	21	24	22	24	20	22	18	22	19	23	19	22	18	22	20
YER001W_CEN.PK113-7DMNN1	YER001W_CEN.PK113-7DMNN1	15	15	15	;MNN1	1	15	15	15	5	1	1	1	1	0	1	1	0	0	1	2	6	5	4	5	9	3	6	6	5	6	9	6	8	5	10	9	5	1	1	1	1	0	1	1	0	0	1	2
YER002W_CEN.PK113-7DNOP16	YER002W_CEN.PK113-7DNOP16	8	8	8	;NOP16	1	8	8	8	6	5	5	6	5	4	5	4	5	4	5	4	6	4	4	5	5	6	4	6	4	6	4	4	5	7	5	6	6	5	5	6	5	4	5	4	5	4	5	4
YER003C_CEN.PK113-7DPMI40	YER003C_CEN.PK113-7DPMI40	23	23	23	;PMI40	1	23	23	23	22	17	22	16	18	18	19	17	19	17	20	14	17	18	19	14	18	17	20	15	20	14	16	18	17	20	20	19	22	17	22	16	18	18	19	17	19	17	20	14
YER004W_CEN.PK113-7DFMP52	YER004W_CEN.PK113-7DFMP52	13	13	13	;FMP52	1	13	13	13	10	10	10	10	10	10	10	8	9	10	10	8	8	10	7	7	8	9	9	9	10	9	7	8	8	9	9	10	10	10	10	10	10	10	10	8	9	10	10	8
YER005W_CEN.PK113-7DYND1	YER005W_CEN.PK113-7DYND1	2	2	2	;YND1	1	2	2	2	1	0	1	1	0	0	1	0	2	0	1	1	0	1	0	1	1	0	1	0	1	0	1	1	1	0	1	1	1	0	1	1	0	0	1	0	2	0	1	1
YER006W_CEN.PK113-7DNUG1	YER006W_CEN.PK113-7DNUG1	23	23	23	;NUG1	1	23	23	23	19	17	15	17	17	18	17	17	15	18	17	18	17	18	17	17	15	18	17	18	16	19	16	19	16	18	20	19	19	17	15	17	17	18	17	17	15	18	17	18
YER007C-A_CEN.PK113-7DTMA20	YER007C-A_CEN.PK113-7DTMA20	8	8	8	;TMA20	1	8	8	8	8	5	6	4	6	6	6	5	6	5	7	6	5	5	5	5	8	5	4	4	6	6	5	6	6	6	7	6	8	5	6	4	6	6	6	5	6	5	7	6
YER008C_CEN.PK113-7DSEC3	YER008C_CEN.PK113-7DSEC3	16	16	16	;SEC3	1	16	16	16	6	2	5	4	6	5	4	5	4	3	5	5	3	3	4	3	6	4	5	4	5	2	2	2	4	3	5	6	6	2	5	4	6	5	4	5	4	3	5	5
YER009W_CEN.PK113-7DNTF2	YER009W_CEN.PK113-7DNTF2	3	3	3	;NTF2	1	3	3	3	3	3	3	2	3	3	3	2	3	2	3	3	2	3	3	2	3	2	3	1	3	1	2	2	2	3	3	3	3	3	3	2	3	3	3	2	3	2	3	3
YER010C_CEN.PK113-7DORF	YER010C_CEN.PK113-7DORF	5	5	5	;ORF	1	5	5	5	4	2	1	2	2	2	2	3	1	2	1	1	1	3	2	2	1	2	1	1	3	4	2	2	1	1	3	4	4	2	1	2	2	2	2	3	1	2	1	1
YER012W_CEN.PK113-7DPRE1	YER012W_CEN.PK113-7DPRE1	9	9	9	;PRE1	1	9	9	9	5	4	5	4	5	6	4	5	5	5	3	3	4	2	4	2	6	2	3	3	4	2	4	4	4	4	5	5	5	4	5	4	5	6	4	5	5	5	3	3
YER014W_CEN.PK113-7DHEM14	YER014W_CEN.PK113-7DHEM14	8	8	8	;HEM14	1	8	8	8	4	1	3	2	2	1	2	2	2	0	1	2	0	1	0	1	0	1	1	1	0	0	0	0	0	0	3	2	4	1	3	2	2	1	2	2	2	0	1	2
YER015W_CEN.PK113-7DFAA2	YER015W_CEN.PK113-7DFAA2	30	30	30	;FAA2	1	30	30	30	26	22	24	22	22	25	27	22	26	24	22	20	12	17	14	10	12	7	12	7	11	5	9	7	12	6	14	13	26	22	24	22	22	25	27	22	26	24	22	20
YER016W_CEN.PK113-7DBIM1	YER016W_CEN.PK113-7DBIM1	5	5	5	;BIM1	1	5	5	5	3	1	1	2	1	0	1	1	2	1	0	1	3	1	2	1	1	1	2	2	2	1	2	1	2	1	4	3	3	1	1	2	1	0	1	1	2	1	0	1
YER018C_CEN.PK113-7DSPC25	YER018C_CEN.PK113-7DSPC25	3	3	3	;SPC25	1	3	3	3	0	0	1	0	0	0	0	1	1	0	0	0	1	0	0	1	1	1	0	0	0	1	1	0	0	0	1	0	0	0	1	0	0	0	0	1	1	0	0	0
YER019C-A_CEN.PK113-7DSBH2	YER019C-A_CEN.PK113-7DSBH2	1	1	1	;SBH2	1	1	1	1	1	1	1	1	0	1	1	1	1	1	1	1	1	1	1	1	0	1	1	1	1	1	0	1	1	1	1	1	1	1	1	1	0	1	1	1	1	1	1	1
YER019W_CEN.PK113-7DISC1	YER019W_CEN.PK113-7DISC1	5	5	5	;ISC1	1	5	5	5	3	1	1	0	1	1	2	1	0	2	1	0	1	1	1	1	2	2	0	0	1	0	1	1	1	1	2	3	3	1	1	0	1	1	2	1	0	2	1	0
YER021W_CEN.PK113-7DRPN3	YER021W_CEN.PK113-7DRPN3	26	26	26	;RPN3	1	26	26	26	20	18	18	17	18	17	19	16	15	17	19	16	20	20	17	19	17	16	17	16	20	16	20	18	18	16	22	22	20	18	18	17	18	17	19	16	15	17	19	16
YER022W_CEN.PK113-7DSRB4	YER022W_CEN.PK113-7DSRB4	7	7	7	;SRB4	1	7	7	7	3	1	2	2	4	1	2	3	3	1	1	1	3	2	3	2	5	2	2	1	1	1	2	2	4	1	4	1	3	1	2	2	4	1	2	3	3	1	1	1
YER023W_CEN.PK113-7DPRO3	YER023W_CEN.PK113-7DPRO3	11	11	11	;PRO3	1	11	11	11	10	10	10	11	10	10	10	10	10	10	10	10	10	10	10	10	10	10	10	10	10	11	10	10	10	11	10	10	10	10	10	11	10	10	10	10	10	10	10	10
YER024W_CEN.PK113-7DYAT2	YER024W_CEN.PK113-7DYAT2	28	28	28	;YAT2	1	28	28	28	17	15	16	15	15	17	16	12	15	16	12	12	14	14	12	11	14	9	10	7	8	6	5	3	5	3	12	9	17	15	16	15	15	17	16	12	15	16	12	12
YER025W_CEN.PK113-7DGCD11	YER025W_CEN.PK113-7DGCD11	31	31	31	;GCD11	1	31	31	31	26	20	20	20	20	21	19	20	21	22	19	22	23	23	21	21	20	22	24	22	21	23	23	22	20	21	27	26	26	20	20	20	20	21	19	20	21	22	19	22
YER026C_CEN.PK113-7DCHO1	YER026C_CEN.PK113-7DCHO1	6	6	6	;CHO1	1	6	6	6	4	3	4	4	3	3	3	1	4	5	5	3	5	3	4	4	4	3	4	3	3	3	3	3	3	3	4	3	4	3	4	4	3	3	3	1	4	5	5	3
YER027C_CEN.PK113-7DGAL83	YER027C_CEN.PK113-7DGAL83	9	7	7	;GAL83	1	9	7	7	1	0	1	1	1	2	2	0	3	1	1	1	4	2	5	2	6	2	4	2	1	2	3	3	2	3	4	2	1	0	0	1	0	1	1	0	3	1	1	1
YER029C_CEN.PK113-7DSMB1	YER029C_CEN.PK113-7DSMB1	5	5	5	;SMB1	1	5	5	5	4	1	2	2	1	1	2	1	3	2	3	0	2	1	2	2	3	1	1	1	3	0	2	2	1	2	4	1	4	1	2	2	1	1	2	1	3	2	3	0
YER030W_CEN.PK113-7DCHZ1	YER030W_CEN.PK113-7DCHZ1	4	4	4	;CHZ1	1	4	4	4	4	3	4	4	4	4	4	4	4	3	4	4	3	3	4	4	4	3	4	4	4	4	2	3	4	4	4	4	4	3	4	4	4	4	4	4	4	3	4	4
YER031C_CEN.PK113-7DYPT31	YER031C_CEN.PK113-7DYPT31	14	14	7	;YPT31	1	14	14	7	11	8	11	8	12	9	11	9	10	9	12	10	10	10	9	9	12	10	10	9	10	10	11	9	9	9	12	9	11	8	11	8	12	9	11	9	10	9	12	10
YER033C_CEN.PK113-7DZRG8	YER033C_CEN.PK113-7DZRG8	1	1	1	;ZRG8	1	1	1	1	0	0	0	0	0	0	0	0	0	0	0	0	0	0	1	0	0	0	0	0	0	0	0	0	0	0	0	0	0	0	0	0	0	0	0	0	0	0	0	0
YER034W_CEN.PK113-7DORF	YER034W_CEN.PK113-7DORF	3	3	3	;ORF	1	3	3	3	3	1	1	1	1	1	2	1	3	1	1	2	0	1	0	1	1	1	0	1	1	1	1	1	1	0	2	1	3	1	1	1	1	1	2	1	3	1	1	2
YER036C_CEN.PK113-7DARB1	YER036C_CEN.PK113-7DARB1	24	24	24	;ARB1	1	24	24	24	22	19	19	19	18	19	17	18	19	20	17	20	18	20	18	20	20	18	18	17	18	17	19	18	19	19	23	20	22	19	19	19	18	19	17	18	19	20	17	20
YER042W_CEN.PK113-7DMXR1	YER042W_CEN.PK113-7DMXR1	11	11	11	;MXR1	1	11	11	11	7	6	7	7	7	7	8	6	7	7	7	7	6	7	7	8	8	9	6	8	6	6	5	8	7	9	8	7	7	6	7	7	7	7	8	6	7	7	7	7
YER043C_CEN.PK113-7DSAH1	YER043C_CEN.PK113-7DSAH1	24	24	24	;SAH1	1	24	24	24	22	22	22	21	23	22	22	23	21	20	22	21	23	23	23	22	21	22	22	21	21	21	23	21	20	20	23	23	22	22	22	21	23	22	22	23	21	20	22	21
YER044C_CEN.PK113-7DERG28	YER044C_CEN.PK113-7DERG28	5	5	5	;ERG28	1	5	5	5	2	3	3	3	4	3	1	4	3	3	3	2	1	3	2	2	2	2	1	1	3	2	1	1	2	3	3	2	2	3	3	3	4	3	1	4	3	3	3	2
YER047C_CEN.PK113-7DSAP1	YER047C_CEN.PK113-7DSAP1	7	7	7	;SAP1	1	7	7	7	2	0	3	2	1	2	1	1	2	0	2	3	2	1	1	2	2	2	2	0	2	2	1	0	1	1	1	1	2	0	3	2	1	2	1	1	2	0	2	3
YER048C_CEN.PK113-7DCAJ1	YER048C_CEN.PK113-7DCAJ1	15	15	15	;CAJ1	1	15	15	15	11	9	12	10	8	8	12	11	10	9	11	9	6	10	7	10	10	10	8	8	8	10	7	7	8	8	12	10	11	9	12	10	8	8	12	11	10	9	11	9
YER048W-A_CEN.PK113-7DISD11	YER048W-A_CEN.PK113-7DISD11	8	8	8	;ISD11	1	8	8	8	6	4	3	3	4	4	3	3	4	5	7	1	5	6	2	3	5	3	5	2	6	3	4	3	3	4	6	6	6	4	3	3	4	4	3	3	4	5	7	1
YER049W_CEN.PK113-7DTPA1	YER049W_CEN.PK113-7DTPA1	21	21	21	;TPA1	1	21	21	21	15	12	12	10	11	11	11	14	12	11	14	12	10	13	9	10	13	14	10	10	12	11	11	7	10	12	16	12	15	12	12	10	11	11	11	14	12	11	14	12
YER050C_CEN.PK113-7DRSM18	YER050C_CEN.PK113-7DRSM18	2	2	2	;RSM18	1	2	2	2	0	1	1	1	0	0	1	0	1	0	1	0	0	1	1	1	0	1	1	1	0	1	1	1	0	2	1	1	0	1	1	1	0	0	1	0	1	0	1	0
YER052C_CEN.PK113-7DHOM3	YER052C_CEN.PK113-7DHOM3	22	22	22	;HOM3	1	22	22	22	19	18	15	18	16	16	18	15	18	17	18	13	17	20	19	16	21	18	19	16	18	18	19	19	20	20	21	20	19	18	15	18	16	16	18	15	18	17	18	13
YER053C_CEN.PK113-7DPIC2	YER053C_CEN.PK113-7DPIC2	9	9	9	;PIC2	1	9	9	9	4	1	3	1	2	1	2	1	1	3	5	1	3	4	3	4	3	2	5	2	3	3	7	3	4	3	3	5	4	1	3	1	2	1	2	1	1	3	5	1
YER055C_CEN.PK113-7DHIS1	YER055C_CEN.PK113-7DHIS1	19	19	19	;HIS1	1	19	19	19	16	16	15	16	15	15	15	13	16	14	15	15	15	15	15	15	15	16	16	15	15	16	15	16	16	15	16	16	16	16	15	16	15	15	15	13	16	14	15	15
YER056C_CEN.PK113-7DFCY2	YER056C_CEN.PK113-7DFCY2	8	8	8	;FCY2	1	8	8	8	6	3	4	4	5	4	5	5	2	6	4	4	5	7	6	5	6	6	5	6	7	5	6	6	5	6	7	7	6	3	4	4	5	4	5	5	2	6	4	4
YIL052C_CEN.PK113-7DRPL34B;YER056C-A_CEN.PK113-7DRPL34A	YIL052C_CEN.PK113-7DRPL34B;YER056C-A_CEN.PK113-7DRPL34A	5;5	5;5	5;5	;RPL34B;;RPL34A	2	5	5	5	4	4	4	4	3	4	4	4	4	4	4	3	4	4	4	3	3	3	3	4	4	4	3	4	3	4	4	4	4	4	4	4	3	4	4	4	4	4	4	3
YER057C_CEN.PK113-7DHMF1	YER057C_CEN.PK113-7DHMF1	6	6	6	;HMF1	1	6	6	6	6	5	6	4	5	5	5	6	5	4	6	5	6	5	6	6	6	4	6	4	6	5	6	4	6	5	6	4	6	5	6	4	5	5	5	6	5	4	6	5
YER058W_CEN.PK113-7DPET117	YER058W_CEN.PK113-7DPET117	3	3	3	;PET117	1	3	3	3	2	2	2	2	2	2	2	2	2	3	2	2	2	2	3	2	2	2	2	2	2	2	3	2	2	1	3	2	2	2	2	2	2	2	2	2	2	3	2	2
YER059W_CEN.PK113-7DPCL6	YER059W_CEN.PK113-7DPCL6	4	4	4	;PCL6	1	4	4	4	1	0	1	1	0	0	0	1	0	0	0	0	1	0	1	0	1	2	3	0	2	1	4	2	2	2	2	2	1	0	1	1	0	0	0	1	0	0	0	0
YER061C_CEN.PK113-7DCEM1	YER061C_CEN.PK113-7DCEM1	8	8	8	;CEM1	1	8	8	8	4	1	3	1	1	0	1	2	3	0	2	0	2	2	1	1	1	2	0	2	3	1	0	0	0	2	4	4	4	1	3	1	1	0	1	2	3	0	2	0
YER062C_CEN.PK113-7DHOR2	YER062C_CEN.PK113-7DHOR2	9	3	3	;HOR2	1	9	3	3	8	3	5	4	2	3	2	2	2	2	1	2	2	2	4	3	3	2	5	5	5	4	2	7	5	5	8	7	3	0	2	1	0	0	0	0	0	0	0	0
YER063W_CEN.PK113-7DTHO1	YER063W_CEN.PK113-7DTHO1	9	9	9	;THO1	1	9	9	9	7	8	5	8	8	7	5	7	8	8	5	7	8	8	7	8	3	8	7	8	7	8	7	8	7	8	8	8	7	8	5	8	8	7	5	7	8	8	5	7
YER065C_CEN.PK113-7DICL1	YER065C_CEN.PK113-7DICL1	22	22	22	;ICL1	1	22	22	22	19	18	17	17	16	16	16	17	13	18	12	15	16	14	11	15	12	15	12	15	9	13	8	9	9	9	13	13	19	18	17	17	16	16	16	17	13	18	12	15
YER067W_CEN.PK113-7DRGI1	YER067W_CEN.PK113-7DRGI1	5	5	5	;RGI1	1	5	5	5	3	3	2	1	2	2	2	1	1	1	2	2	5	2	2	1	3	3	3	3	3	2	4	3	3	3	4	4	3	3	2	1	2	2	2	1	1	1	2	2
YER068W_CEN.PK113-7DMOT2	YER068W_CEN.PK113-7DMOT2	12	12	12	;MOT2	1	12	12	12	4	6	6	6	4	4	5	4	4	6	5	6	6	5	2	4	9	4	2	5	5	4	4	5	4	4	5	6	4	6	6	6	4	4	5	4	4	6	5	6
YER069W_CEN.PK113-7DARG5,6	YER069W_CEN.PK113-7DARG5,6	46	46	46	;ARG5,6	1	46	46	46	39	35	38	35	31	33	38	29	36	31	34	33	35	37	34	34	36	32	32	35	38	35	34	34	38	36	39	38	39	35	38	35	31	33	38	29	36	31	34	33
YER070W_CEN.PK113-7DRNR1	YER070W_CEN.PK113-7DRNR1	36	36	27	;RNR1	1	36	36	27	25	15	16	15	15	16	16	17	20	16	19	15	18	22	21	20	24	18	18	19	20	22	16	19	22	20	26	26	25	15	16	15	15	16	16	17	20	16	19	15
YER071C_CEN.PK113-7DTDA2	YER071C_CEN.PK113-7DTDA2	3	3	3	;TDA2	1	3	3	3	3	2	1	1	1	1	1	0	1	2	2	2	1	3	1	1	1	1	1	2	1	1	1	2	1	1	2	2	3	2	1	1	1	1	1	0	1	2	2	2
YER072W_CEN.PK113-7DVTC1	YER072W_CEN.PK113-7DVTC1	2	2	2	;VTC1	1	2	2	2	2	0	2	0	1	0	2	1	1	0	2	0	1	2	2	0	2	0	2	0	2	0	2	1	2	1	2	1	2	0	2	0	1	0	2	1	1	0	2	0
YER073W_CEN.PK113-7DALD5	YER073W_CEN.PK113-7DALD5	22	20	20	;ALD5	1	22	20	20	21	17	20	13	17	18	20	16	18	18	19	15	16	16	15	13	17	14	16	14	18	14	15	17	17	17	18	19	19	15	18	11	15	16	18	14	16	16	17	13
YIL069C_CEN.PK113-7DRPS24B;YER074W_CEN.PK113-7DRPS24A	YIL069C_CEN.PK113-7DRPS24B;YER074W_CEN.PK113-7DRPS24A	11;11	11;11	11;11	;RPS24B;;RPS24A	2	11	11	11	8	8	8	9	8	8	8	10	7	8	10	7	9	10	8	9	8	10	8	10	9	11	10	9	9	9	10	11	8	8	8	9	8	8	8	10	7	8	10	7
YER074W-A_CEN.PK113-7DYOS1	YER074W-A_CEN.PK113-7DYOS1	2	2	2	;YOS1	1	2	2	2	2	1	2	2	1	1	2	2	2	1	2	1	1	2	2	1	1	2	2	2	1	1	1	1	1	2	2	2	2	1	2	2	1	1	2	2	2	1	2	1
YER075C_CEN.PK113-7DPTP3	YER075C_CEN.PK113-7DPTP3	6	6	6	;PTP3	1	6	6	6	0	0	0	0	0	0	0	0	0	0	0	0	0	0	1	0	1	0	1	1	2	2	1	0	2	1	1	2	0	0	0	0	0	0	0	0	0	0	0	0
YER077C_CEN.PK113-7DORF	YER077C_CEN.PK113-7DORF	4	4	4	;ORF	1	4	4	4	0	2	0	0	0	1	0	0	0	1	0	1	0	2	1	0	1	1	1	1	0	0	1	0	0	0	0	0	0	2	0	0	0	1	0	0	0	1	0	1
YER078C_CEN.PK113-7DICP55	YER078C_CEN.PK113-7DICP55	4	4	4	;ICP55	1	4	4	4	1	0	1	0	0	1	1	0	0	1	0	1	1	2	1	1	0	1	2	1	0	1	0	2	0	1	1	2	1	0	1	0	0	1	1	0	0	1	0	1
YER079W_CEN.PK113-7DORF	YER079W_CEN.PK113-7DORF	3	3	3	;ORF	1	3	3	3	2	1	1	0	2	1	0	1	0	0	0	0	1	0	0	0	1	1	0	1	0	0	1	1	0	0	0	1	2	1	1	0	2	1	0	1	0	0	0	0
YER080W_CEN.PK113-7DAIM9	YER080W_CEN.PK113-7DAIM9	27	27	27	;AIM9	1	27	27	27	22	19	19	17	19	14	18	17	18	20	21	17	20	20	17	17	20	17	19	15	19	17	19	18	21	20	22	24	22	19	19	17	19	14	18	17	18	20	21	17
YER081W_CEN.PK113-7DSER3	YER081W_CEN.PK113-7DSER3	18	9	9	;SER3	1	18	9	9	17	16	17	16	17	17	17	15	17	16	17	16	17	16	17	15	16	15	15	16	17	14	16	16	17	15	17	17	8	7	8	7	8	8	8	6	8	7	8	7
YER082C_CEN.PK113-7DUTP7;REV__YBR233W-A_CEN.PK113-7DDAD3	YER082C_CEN.PK113-7DUTP7	16;1	16;1	16;1	;UTP7	2	16	16	16	10	5	6	4	5	5	8	5	4	4	6	8	7	8	5	5	7	6	6	6	8	7	6	6	9	4	11	8	10	5	6	4	5	5	8	5	4	4	6	8
YER083C_CEN.PK113-7DGET2	YER083C_CEN.PK113-7DGET2	6	6	6	;GET2	1	6	6	6	5	5	4	3	2	4	4	3	3	4	3	4	4	5	4	5	3	3	4	4	4	6	5	5	3	6	5	6	5	5	4	3	2	4	4	3	3	4	3	4
YER086W_CEN.PK113-7DILV1	YER086W_CEN.PK113-7DILV1	31	31	31	;ILV1	1	31	31	31	26	23	26	24	25	25	25	23	23	23	24	23	28	27	26	25	28	24	26	26	27	25	24	25	27	26	28	29	26	23	26	24	25	25	25	23	23	23	24	23
YER087W_CEN.PK113-7DAIM10	YER087W_CEN.PK113-7DAIM10	14	14	14	;AIM10	1	14	14	14	9	5	8	5	8	6	9	5	6	6	8	5	8	9	4	8	10	5	9	8	6	7	5	6	4	5	10	8	9	5	8	5	8	6	9	5	6	6	8	5
YER089C_CEN.PK113-7DPTC2	YER089C_CEN.PK113-7DPTC2	16	16	14	;PTC2	1	16	16	14	12	8	11	10	9	9	7	6	10	8	10	9	8	8	9	9	11	9	9	7	9	6	10	11	10	7	11	11	12	8	11	10	9	9	7	6	10	8	10	9
YER090W_CEN.PK113-7DTRP2	YER090W_CEN.PK113-7DTRP2	28	28	28	;TRP2	1	28	28	28	25	19	19	21	19	21	21	16	21	22	19	16	23	21	19	19	20	18	19	20	21	20	19	18	21	19	24	22	25	19	19	21	19	21	21	16	21	22	19	16
YER091C_CEN.PK113-7DMET6	YER091C_CEN.PK113-7DMET6	56	56	56	;MET6	1	56	56	56	52	49	51	48	51	49	52	50	49	48	51	48	51	53	51	52	51	51	52	50	52	53	53	52	52	51	52	52	52	49	51	48	51	49	52	50	49	48	51	48
YER092W_CEN.PK113-7DIES5	YER092W_CEN.PK113-7DIES5	1	1	1	;IES5	1	1	1	1	0	0	0	0	0	1	1	0	0	0	0	0	0	0	0	0	1	0	0	0	0	0	0	0	0	1	0	0	0	0	0	0	0	1	1	0	0	0	0	0
YER094C_CEN.PK113-7DPUP3	YER094C_CEN.PK113-7DPUP3	7	7	7	;PUP3	1	7	7	7	6	5	6	4	5	4	5	5	5	4	5	4	5	6	5	4	5	4	5	5	5	5	6	4	4	6	5	6	6	5	6	4	5	4	5	5	5	4	5	4
YER095W_CEN.PK113-7DRAD51	YER095W_CEN.PK113-7DRAD51	10	10	10	;RAD51	1	10	10	10	3	1	3	3	4	5	2	2	4	4	2	3	1	3	3	1	4	2	4	3	3	2	4	2	4	2	4	2	3	1	3	3	4	5	2	2	4	4	2	3
YER099C_CEN.PK113-7DPRS2	YER099C_CEN.PK113-7DPRS2	10	7	7	;PRS2	1	10	7	7	6	4	6	4	6	6	6	6	5	5	7	7	6	4	6	4	6	6	6	7	6	5	5	3	5	7	6	8	4	3	4	4	4	4	4	5	4	3	4	4
YER100W_CEN.PK113-7DUBC6	YER100W_CEN.PK113-7DUBC6	6	6	6	;UBC6	1	6	6	6	2	3	2	2	3	1	2	3	3	2	2	2	3	2	1	2	2	1	3	2	2	2	2	3	4	3	2	1	2	3	2	2	3	1	2	3	3	2	2	2
YER101C_CEN.PK113-7DAST2	YER101C_CEN.PK113-7DAST2	8	7	7	;AST2	1	8	7	7	6	1	5	1	5	0	5	2	4	1	2	4	3	3	5	1	5	2	2	1	3	1	4	0	1	0	6	5	5	1	4	1	4	0	5	2	3	1	2	4
YER103W_CEN.PK113-7DSSA4	YER103W_CEN.PK113-7DSSA4	29	27	16	;SSA4	1	29	27	16	22	22	25	23	20	18	18	17	11	11	10	10	14	12	13	13	14	10	14	11	12	10	13	13	13	12	15	13	20	21	24	22	19	17	17	16	10	10	9	9
YER105C_CEN.PK113-7DNUP157	YER105C_CEN.PK113-7DNUP157	29	29	29	;NUP157	1	29	29	29	17	15	18	11	16	15	19	13	16	14	15	14	14	10	13	11	17	10	14	10	15	12	15	8	16	11	18	15	17	15	18	11	16	15	19	13	16	14	15	14
YER107C_CEN.PK113-7DGLE2	YER107C_CEN.PK113-7DGLE2	10	10	10	;GLE2	1	10	10	10	10	6	8	8	8	10	7	6	9	9	7	5	7	7	9	6	8	5	7	5	8	6	10	8	6	7	8	9	10	6	8	8	8	10	7	6	9	9	7	5
YER110C_CEN.PK113-7DKAP123	YER110C_CEN.PK113-7DKAP123	38	38	38	;KAP123	1	38	38	38	35	25	33	27	31	31	35	27	33	33	31	27	34	29	32	29	33	28	34	29	31	27	32	27	32	30	37	33	35	25	33	27	31	31	35	27	33	33	31	27
YER111C_CEN.PK113-7DSWI4	YER111C_CEN.PK113-7DSWI4	5	5	5	;SWI4	1	5	5	5	0	1	0	1	0	1	0	1	2	2	1	1	2	1	0	1	2	1	2	1	2	1	0	0	0	1	1	1	0	1	0	1	0	1	0	1	2	2	1	1
YER112W_CEN.PK113-7DLSM4	YER112W_CEN.PK113-7DLSM4	3	3	3	;LSM4	1	3	3	3	3	1	1	1	1	1	2	2	1	1	1	2	2	2	1	2	1	2	1	2	1	1	1	3	1	2	2	2	3	1	1	1	1	1	2	2	1	1	1	2
YER113C_CEN.PK113-7DTMN3	YER113C_CEN.PK113-7DTMN3	3	3	3	;TMN3	1	3	3	3	2	0	0	0	1	1	0	1	0	1	0	0	1	1	1	1	2	0	1	0	1	0	2	0	1	0	2	2	2	0	0	0	1	1	0	1	0	1	0	0
YER114C_CEN.PK113-7DBOI2	YER114C_CEN.PK113-7DBOI2	10	9	9	;BOI2	1	10	9	9	4	2	2	2	4	1	3	2	4	4	3	2	4	1	4	1	3	2	3	1	4	1	4	2	4	3	4	6	3	1	2	2	3	1	2	2	3	3	2	1
YER118C_CEN.PK113-7DSHO1	YER118C_CEN.PK113-7DSHO1	2	2	2	;SHO1	1	2	2	2	2	0	1	0	1	0	1	0	1	0	1	0	1	1	1	0	1	0	2	0	1	0	1	0	2	0	2	1	2	0	1	0	1	0	1	0	1	0	1	0
YER119C_CEN.PK113-7DAVT6	YER119C_CEN.PK113-7DAVT6	2	2	2	;AVT6	1	2	2	2	1	0	1	0	1	1	2	1	1	1	1	1	1	0	1	0	0	0	0	1	1	1	1	1	0	0	1	0	1	0	1	0	1	1	2	1	1	1	1	1
YER120W_CEN.PK113-7DSCS2	YER120W_CEN.PK113-7DSCS2	10	10	10	;SCS2	1	10	10	10	9	10	9	10	9	10	9	10	9	10	9	9	9	10	9	9	9	10	9	10	8	10	9	9	10	10	9	10	9	10	9	10	9	10	9	10	9	10	9	9
YER123W_CEN.PK113-7DYCK3	YER123W_CEN.PK113-7DYCK3	11	9	9	;YCK3	1	11	9	9	8	2	4	3	4	6	6	4	3	4	4	3	5	5	5	3	5	1	6	5	5	3	3	3	3	4	7	8	6	1	3	2	2	5	4	3	2	3	3	2
YER125W_CEN.PK113-7DRSP5	YER125W_CEN.PK113-7DRSP5	31	31	31	;RSP5	1	31	31	31	26	22	20	19	20	21	23	22	18	22	24	19	24	24	21	18	24	20	20	20	20	21	17	20	22	22	24	24	26	22	20	19	20	21	23	22	18	22	24	19
YER126C_CEN.PK113-7DNSA2	YER126C_CEN.PK113-7DNSA2	10	10	10	;NSA2	1	10	10	10	8	5	6	4	7	6	7	5	8	6	6	5	7	5	8	5	5	6	9	6	7	5	10	5	7	7	9	8	8	5	6	4	7	6	7	5	8	6	6	5
YER127W_CEN.PK113-7DLCP5	YER127W_CEN.PK113-7DLCP5	7	7	7	;LCP5	1	7	7	7	2	5	6	4	3	3	3	4	6	3	6	5	4	3	4	5	5	4	4	4	4	3	4	3	4	3	5	5	2	5	6	4	3	3	3	4	6	3	6	5
YER128W_CEN.PK113-7DVFA1	YER128W_CEN.PK113-7DVFA1	1	1	1	;VFA1	1	1	1	1	1	1	1	1	1	1	1	1	1	1	1	0	1	1	1	1	1	1	1	1	1	1	1	1	1	1	1	1	1	1	1	1	1	1	1	1	1	1	1	0
YER129W_CEN.PK113-7DSAK1	YER129W_CEN.PK113-7DSAK1	3	3	3	;SAK1	1	3	3	3	1	0	0	0	1	1	0	1	1	1	0	1	1	1	1	1	0	0	0	0	0	1	0	1	2	0	1	0	1	0	0	0	1	1	0	1	1	1	0	1
YGL189C_CEN.PK113-7DRPS26A;YER131W_CEN.PK113-7DRPS26B	YGL189C_CEN.PK113-7DRPS26A;YER131W_CEN.PK113-7DRPS26B	4;4	4;4	4;4	;RPS26A;;RPS26B	2	4	4	4	4	4	3	4	4	4	4	4	3	4	3	3	4	4	4	4	3	4	4	4	4	4	4	4	4	4	4	4	4	4	3	4	4	4	4	4	3	4	3	3
YER133W_CEN.PK113-7DGLC7	YER133W_CEN.PK113-7DGLC7	11	11	11	;GLC7	1	11	11	11	9	7	7	7	8	5	8	6	9	7	9	8	9	7	7	8	7	8	9	7	10	6	8	9	8	6	9	8	9	7	7	7	8	5	8	6	9	7	9	8
YER134C_CEN.PK113-7DORF	YER134C_CEN.PK113-7DORF	8	8	8	;ORF	1	8	8	8	4	1	5	3	3	4	4	1	1	2	4	2	3	3	3	1	5	1	3	2	3	2	2	1	4	2	3	2	4	1	5	3	3	4	4	1	1	2	4	2
YER136W_CEN.PK113-7DGDI1	YER136W_CEN.PK113-7DGDI1	21	21	21	;GDI1	1	21	21	21	18	15	18	15	17	12	16	16	16	14	17	11	15	15	16	13	15	12	16	13	16	15	13	11	13	12	16	15	18	15	18	15	17	12	16	16	16	14	17	11
YER139C_CEN.PK113-7DRTR1	YER139C_CEN.PK113-7DRTR1	5	5	5	;RTR1	1	5	5	5	2	3	1	1	3	2	2	2	2	3	1	0	3	3	0	1	1	2	1	1	1	1	0	1	1	3	2	3	2	3	1	1	3	2	2	2	2	3	1	0
YER141W_CEN.PK113-7DCOX15	YER141W_CEN.PK113-7DCOX15	12	12	12	;COX15	1	12	12	12	9	6	5	8	7	8	6	7	5	6	8	6	6	7	10	7	11	7	9	7	9	8	7	7	8	6	9	9	9	6	5	8	7	8	6	7	5	6	8	6
YER142C_CEN.PK113-7DMAG1	YER142C_CEN.PK113-7DMAG1	8	8	8	;MAG1	1	8	8	8	4	2	2	3	3	4	3	3	2	3	6	2	2	2	3	1	2	2	2	1	1	1	2	1	1	2	3	3	4	2	2	3	3	4	3	3	2	3	6	2
YER143W_CEN.PK113-7DDDI1	YER143W_CEN.PK113-7DDDI1	16	16	16	;DDI1	1	16	16	16	8	8	8	10	11	10	10	12	6	8	6	9	6	9	5	5	6	6	6	7	5	5	8	7	6	7	8	9	8	8	8	10	11	10	10	12	6	8	6	9
YER144C_CEN.PK113-7DUBP5	YER144C_CEN.PK113-7DUBP5	2	2	2	;UBP5	1	2	2	2	0	1	1	1	2	0	1	1	0	0	0	0	0	0	0	1	1	1	0	1	0	1	0	2	0	1	0	0	0	1	1	1	2	0	1	1	0	0	0	0
YER145C_CEN.PK113-7DFTR1	YER145C_CEN.PK113-7DFTR1	9	9	9	;FTR1	1	9	9	9	6	2	2	3	7	4	5	4	6	6	5	6	7	6	6	5	4	5	6	5	5	4	6	5	7	4	7	8	6	2	2	3	7	4	5	4	6	6	5	6
YER146W_CEN.PK113-7DLSM5	YER146W_CEN.PK113-7DLSM5	3	3	3	;LSM5	1	3	3	3	2	2	2	2	2	2	3	2	2	2	2	1	2	2	2	2	2	1	2	2	2	1	2	1	2	2	3	2	2	2	2	2	2	2	3	2	2	2	2	1
YER148W_CEN.PK113-7DSPT15	YER148W_CEN.PK113-7DSPT15	7	7	7	;SPT15	1	7	7	7	2	1	1	2	1	1	1	1	1	1	1	1	1	1	1	1	2	0	2	0	2	1	2	1	2	2	1	1	2	1	1	2	1	1	1	1	1	1	1	1
YER149C_CEN.PK113-7DPEA2	YER149C_CEN.PK113-7DPEA2	5	5	5	;PEA2	1	5	5	5	2	0	0	0	1	0	0	0	2	2	0	0	1	0	1	0	1	0	0	1	1	0	1	0	1	0	2	1	2	0	0	0	1	0	0	0	2	2	0	0
YER151C_CEN.PK113-7DUBP3	YER151C_CEN.PK113-7DUBP3	19	19	19	;UBP3	1	19	19	19	15	5	9	6	7	8	10	8	10	9	11	8	9	11	10	10	11	9	9	10	11	9	11	9	8	7	14	13	15	5	9	6	7	8	10	8	10	9	11	8
YER152C_CEN.PK113-7DORF	YER152C_CEN.PK113-7DORF	7	7	7	;ORF	1	7	7	7	5	2	3	1	3	2	2	1	2	2	2	2	3	2	4	1	4	3	3	2	4	3	3	2	4	2	4	2	5	2	3	1	3	2	2	1	2	2	2	2
YER154W_CEN.PK113-7DOXA1	YER154W_CEN.PK113-7DOXA1	6	6	6	;OXA1	1	6	6	6	4	3	5	3	4	4	4	4	4	4	4	5	4	4	4	4	4	4	4	4	4	3	4	6	4	4	4	4	4	3	5	3	4	4	4	4	4	4	4	5
YER155C_CEN.PK113-7DBEM2	YER155C_CEN.PK113-7DBEM2	41	41	41	;BEM2	1	41	41	41	20	12	17	10	14	13	16	12	16	14	13	11	18	12	20	11	19	14	13	11	16	11	12	9	12	8	19	16	20	12	17	10	14	13	16	12	16	14	13	11
YER156C_CEN.PK113-7DORF;REV__YER156C_CEN.PK113-7DORF	YER156C_CEN.PK113-7DORF	19;1	19;1	19;1	;ORF	2	19	19	19	15	11	12	12	12	13	13	14	13	13	13	10	13	10	11	11	12	10	15	11	15	9	13	13	13	11	17	15	15	11	12	12	12	13	13	14	13	13	13	10
YER157W_CEN.PK113-7DCOG3	YER157W_CEN.PK113-7DCOG3	10	10	10	;COG3	1	10	10	10	2	2	4	3	3	0	3	1	2	2	1	2	1	2	1	1	1	3	3	0	2	2	1	2	1	2	0	2	2	2	4	3	3	0	3	1	2	2	1	2
YER159C_CEN.PK113-7DBUR6	YER159C_CEN.PK113-7DBUR6	3	3	3	;BUR6	1	3	3	3	1	1	1	2	1	1	1	2	1	1	0	1	1	2	1	2	1	1	0	1	0	1	1	0	0	2	2	2	1	1	1	2	1	1	1	2	1	1	0	1
YER161C_CEN.PK113-7DSPT2	YER161C_CEN.PK113-7DSPT2	4	4	4	;SPT2	1	4	4	4	1	0	0	2	0	0	1	1	0	0	1	1	0	0	0	1	0	2	0	0	2	0	0	1	1	0	0	0	1	0	0	2	0	0	1	1	0	0	1	1
YER163C_CEN.PK113-7DORF	YER163C_CEN.PK113-7DORF	2	2	2	;ORF	1	2	2	2	1	1	1	1	1	1	1	1	1	1	1	1	1	1	1	1	1	1	1	1	1	1	1	1	1	1	1	1	1	1	1	1	1	1	1	1	1	1	1	1
YER164W_CEN.PK113-7DCHD1	YER164W_CEN.PK113-7DCHD1	25	25	25	;CHD1	1	25	25	25	11	10	12	8	4	11	9	6	8	10	7	9	8	11	8	9	13	10	9	9	9	10	8	10	7	12	10	12	11	10	12	8	4	11	9	6	8	10	7	9
YER165W_CEN.PK113-7DPAB1	YER165W_CEN.PK113-7DPAB1	34	34	34	;PAB1	1	34	34	34	30	29	28	28	28	28	27	27	30	27	25	28	29	30	30	28	28	27	28	27	30	28	28	28	31	28	32	32	30	29	28	28	28	28	27	27	30	27	25	28
YER166W_CEN.PK113-7DDNF1	YER166W_CEN.PK113-7DDNF1	30	30	25	;DNF1	1	30	30	25	13	9	8	6	11	6	9	7	7	10	6	6	7	11	13	6	12	7	11	11	11	9	10	9	12	9	16	16	13	9	8	6	11	6	9	7	7	10	6	6
YER168C_CEN.PK113-7DCCA1	YER168C_CEN.PK113-7DCCA1	13	13	13	;CCA1	1	13	13	13	8	3	4	5	6	6	4	5	6	6	3	4	6	6	7	3	5	4	5	5	4	5	5	4	5	6	8	7	8	3	4	5	6	6	4	5	6	6	3	4
YER171W_CEN.PK113-7DRAD3	YER171W_CEN.PK113-7DRAD3	6	6	6	;RAD3	1	6	6	6	1	1	2	1	1	3	2	1	1	1	1	1	2	2	3	3	2	3	1	1	3	2	1	2	1	2	3	2	1	1	2	1	1	3	2	1	1	1	1	1
YER172C_CEN.PK113-7DBRR2	YER172C_CEN.PK113-7DBRR2	12	12	12	;BRR2	1	12	12	12	2	3	0	2	5	1	1	0	1	2	0	0	2	1	3	1	0	1	2	3	1	1	3	0	0	1	4	3	2	3	0	2	5	1	1	0	1	2	0	0
YER174C_CEN.PK113-7DGRX4	YER174C_CEN.PK113-7DGRX4	8	8	6	;GRX4	1	8	8	6	7	6	6	5	6	5	6	5	6	7	6	5	5	6	7	6	7	6	7	7	6	5	5	7	7	6	7	7	7	6	6	5	6	5	6	5	6	7	6	5
YER175C_CEN.PK113-7DTMT1	YER175C_CEN.PK113-7DTMT1	12	12	12	;TMT1	1	12	12	12	10	8	8	5	6	7	8	7	6	5	3	4	5	1	3	1	4	2	1	2	1	1	4	0	2	3	6	5	10	8	8	5	6	7	8	7	6	5	3	4
YER176W_CEN.PK113-7DECM32	YER176W_CEN.PK113-7DECM32	6	6	6	;ECM32	1	6	6	6	2	1	2	1	2	1	3	2	3	1	2	2	2	1	2	1	2	1	3	1	2	1	2	1	2	2	3	1	2	1	2	1	2	1	3	2	3	1	2	2
YER177W_CEN.PK113-7DBMH1	YER177W_CEN.PK113-7DBMH1	17	17	5	;BMH1	1	17	17	5	17	16	16	17	16	16	16	15	15	16	14	13	16	16	16	16	16	15	16	16	16	16	16	16	16	15	16	17	17	16	16	17	16	16	16	15	15	16	14	13
YER178W_CEN.PK113-7DPDA1	YER178W_CEN.PK113-7DPDA1	31	31	30	;PDA1	1	31	31	30	24	25	25	22	21	21	22	24	24	24	21	23	21	24	20	20	22	21	22	21	22	23	19	22	21	21	24	23	24	25	25	22	21	21	22	24	24	24	21	23
YER180C-A_CEN.PK113-7DSLO1	YER180C-A_CEN.PK113-7DSLO1	2	2	2	;SLO1	1	2	2	2	1	2	1	2	1	2	1	2	1	1	2	1	1	2	2	2	1	2	2	2	1	2	1	2	2	2	1	2	1	2	1	2	1	2	1	2	1	1	2	1
YER182W_CEN.PK113-7DFMP10	YER182W_CEN.PK113-7DFMP10	10	10	10	;FMP10	1	10	10	10	7	7	7	6	5	7	5	5	8	7	6	4	7	7	6	6	4	4	6	3	6	4	6	5	4	5	8	6	7	7	7	6	5	7	5	5	8	7	6	4
YER183C_CEN.PK113-7DFAU1	YER183C_CEN.PK113-7DFAU1	2	2	2	;FAU1	1	2	2	2	2	0	2	1	1	1	2	1	2	1	2	1	2	1	1	0	1	1	0	1	1	1	1	1	1	1	1	1	2	0	2	1	1	1	2	1	2	1	2	1
YFL001W_CEN.PK113-7DDEG1	YFL001W_CEN.PK113-7DDEG1	10	10	10	;DEG1	1	10	10	10	8	5	5	4	3	6	6	3	7	5	6	4	5	6	4	4	7	1	5	3	5	3	4	3	2	5	9	7	8	5	5	4	3	6	6	3	7	5	6	4
YFL002C_CEN.PK113-7DSPB4	YFL002C_CEN.PK113-7DSPB4	15	15	15	;SPB4	1	15	15	15	4	4	3	3	2	3	4	3	7	3	4	3	5	4	4	1	4	1	4	2	4	4	3	7	6	3	8	7	4	4	3	3	2	3	4	3	7	3	4	3
YFL004W_CEN.PK113-7DVTC2	YFL004W_CEN.PK113-7DVTC2	29	29	28	;VTC2	1	29	29	28	16	10	15	14	17	13	13	13	16	11	18	15	18	14	14	18	17	17	20	16	17	15	14	16	17	16	21	21	16	10	15	14	17	13	13	13	16	11	18	15
YFL005W_CEN.PK113-7DSEC4	YFL005W_CEN.PK113-7DSEC4	13	13	12	;SEC4	1	13	13	12	10	9	10	8	9	9	9	8	10	8	10	9	11	11	11	9	12	9	10	9	11	10	9	9	10	10	10	10	10	9	10	8	9	9	9	8	10	8	10	9
YFL007W_CEN.PK113-7DBLM10	YFL007W_CEN.PK113-7DBLM10	17	17	17	;BLM10	1	17	17	17	7	2	4	1	3	1	3	0	1	1	2	3	1	1	2	0	5	0	1	1	2	1	1	1	3	3	5	4	7	2	4	1	3	1	3	0	1	1	2	3
YFL008W_CEN.PK113-7DSMC1;YOR377W_CEN.PK113-7DATF1	YFL008W_CEN.PK113-7DSMC1	16;1	16;1	16;1	;SMC1	2	16	16	16	7	7	8	8	8	7	9	8	7	4	5	7	8	6	7	4	4	4	7	7	5	6	4	5	5	4	7	5	7	7	8	8	8	7	9	8	7	4	5	7
YFL010C_CEN.PK113-7DWWM1	YFL010C_CEN.PK113-7DWWM1	4	4	4	;WWM1	1	4	4	4	3	2	2	3	2	3	3	3	3	2	3	3	2	3	2	4	1	3	2	3	2	3	2	3	2	3	3	3	3	2	2	3	2	3	3	3	3	2	3	3
YFL013C_CEN.PK113-7DIES1	YFL013C_CEN.PK113-7DIES1	9	9	9	;IES1	1	9	9	9	5	2	2	3	5	3	2	3	6	4	2	3	3	3	5	3	3	3	3	2	3	4	2	3	2	2	4	4	5	2	2	3	5	3	2	3	6	4	2	3
YFL014W_CEN.PK113-7DHSP12	YFL014W_CEN.PK113-7DHSP12	3	3	3	;HSP12	1	3	3	3	3	3	3	3	3	3	3	3	3	2	2	2	3	3	3	3	3	3	3	3	3	3	3	3	3	3	3	3	3	3	3	3	3	3	3	3	3	2	2	2
YFL016C_CEN.PK113-7DMDJ1	YFL016C_CEN.PK113-7DMDJ1	16	16	16	;MDJ1	1	16	16	16	12	12	13	11	11	12	11	11	11	12	12	11	12	12	12	12	13	12	12	12	12	11	13	13	12	12	13	12	12	12	13	11	11	12	11	11	11	12	12	11
YFL017C_CEN.PK113-7DGNA1	YFL017C_CEN.PK113-7DGNA1	5	5	5	;GNA1	1	5	5	5	2	2	1	2	1	2	2	3	2	1	1	1	3	3	3	1	1	1	2	1	2	1	1	1	2	1	2	3	2	2	1	2	1	2	2	3	2	1	1	1
YFL018C_CEN.PK113-7DLPD1	YFL018C_CEN.PK113-7DLPD1	29	29	29	;LPD1	1	29	29	29	26	24	24	24	25	24	24	23	23	24	27	22	22	25	25	24	25	23	24	23	25	24	26	23	22	24	25	24	26	24	24	24	25	24	24	23	23	24	27	22
YFL021W_CEN.PK113-7DGAT1	YFL021W_CEN.PK113-7DGAT1	9	9	9	;GAT1	1	9	9	9	3	2	3	3	2	2	2	2	2	2	2	2	3	4	3	1	5	3	4	4	4	4	5	5	5	4	5	5	3	2	3	3	2	2	2	2	2	2	2	2
YFL022C_CEN.PK113-7DFRS2;YHL012W_CEN.PK113-7DORF	YFL022C_CEN.PK113-7DFRS2	26;1	26;1	26;1	;FRS2	2	26	26	26	23	19	22	20	19	23	22	20	20	22	18	22	19	21	18	19	21	17	20	20	20	22	22	21	19	19	23	24	23	19	22	20	19	23	22	20	20	22	18	22
YFL023W_CEN.PK113-7DBUD27	YFL023W_CEN.PK113-7DBUD27	12	12	12	;BUD27	1	12	12	12	4	5	4	4	4	6	3	3	4	6	3	6	3	4	1	3	6	3	3	4	2	2	1	4	3	4	4	6	4	5	4	4	4	6	3	3	4	6	3	6
YFL024C_CEN.PK113-7DEPL1	YFL024C_CEN.PK113-7DEPL1	3	3	3	;EPL1	1	3	3	3	2	0	0	0	0	0	0	2	1	0	1	1	0	1	0	1	1	0	1	0	0	0	1	0	0	0	2	2	2	0	0	0	0	0	0	2	1	0	1	1
YFL026W_CEN.PK113-7DSTE2	YFL026W_CEN.PK113-7DSTE2	4	4	4	;STE2	1	4	4	4	3	2	3	4	3	3	3	2	3	4	3	3	3	3	3	3	3	3	3	2	3	3	3	3	3	3	3	3	3	2	3	4	3	3	3	2	3	4	3	3
YFL027C_CEN.PK113-7DGYP8	YFL027C_CEN.PK113-7DGYP8	3	3	3	;GYP8	1	3	3	3	0	0	1	1	0	0	0	1	2	0	0	0	0	0	0	0	1	1	0	1	1	1	0	1	0	0	0	0	0	0	1	1	0	0	0	1	2	0	0	0
YFL028C_CEN.PK113-7DCAF16	YFL028C_CEN.PK113-7DCAF16	12	12	11	;CAF16	1	12	12	11	11	7	9	7	8	8	8	6	7	6	9	7	8	7	6	7	7	8	8	7	8	8	6	8	8	8	9	9	11	7	9	7	8	8	8	6	7	6	9	7
YFL029C_CEN.PK113-7DCAK1	YFL029C_CEN.PK113-7DCAK1	4	4	4	;CAK1	1	4	4	4	3	2	3	1	3	2	3	2	3	2	2	2	4	1	2	3	2	1	3	2	3	2	3	1	3	1	2	1	3	2	3	1	3	2	3	2	3	2	2	2
YFL030W_CEN.PK113-7DAGX1	YFL030W_CEN.PK113-7DAGX1	21	21	21	;AGX1	1	21	21	21	15	13	16	16	15	15	13	14	14	15	14	15	15	17	13	16	16	15	15	14	15	14	12	14	13	14	16	16	15	13	16	16	15	15	13	14	14	15	14	15
YFL033C_CEN.PK113-7DRIM15	YFL033C_CEN.PK113-7DRIM15	4	4	4	;RIM15	1	4	4	4	2	1	0	1	1	1	2	0	1	2	0	1	2	1	2	0	1	0	1	0	1	0	0	0	2	0	1	1	2	1	0	1	1	1	2	0	1	2	0	1
YFL034C-A_CEN.PK113-7DRPL22B	YFL034C-A_CEN.PK113-7DRPL22B	6	3	3	;RPL22B	1	6	3	3	6	4	5	5	6	4	6	5	5	4	5	4	5	4	5	4	5	4	6	4	5	4	6	5	6	5	6	5	3	3	3	3	3	3	3	3	3	3	3	3
YFL034C-B_CEN.PK113-7DMOB2	YFL034C-B_CEN.PK113-7DMOB2	5	5	5	;MOB2	1	5	5	5	4	2	2	1	1	2	2	1	1	2	1	1	3	1	1	1	1	1	1	1	0	2	2	2	2	0	3	2	4	2	2	1	1	2	2	1	1	2	1	1
YFL036W_CEN.PK113-7DRPO41	YFL036W_CEN.PK113-7DRPO41	25	25	25	;RPO41	1	25	25	25	7	3	3	3	4	3	2	3	5	5	5	9	8	9	10	10	12	10	9	7	11	10	9	10	8	9	13	15	7	3	3	3	4	3	2	3	5	5	5	9
YFL037W_CEN.PK113-7DTUB2	YFL037W_CEN.PK113-7DTUB2	19	19	19	;TUB2	1	19	19	19	18	15	11	15	15	16	14	15	13	14	12	15	14	16	13	13	13	14	13	12	14	13	12	13	12	16	14	16	18	15	11	15	15	16	14	15	13	14	12	15
YFL038C_CEN.PK113-7DYPT1	YFL038C_CEN.PK113-7DYPT1	12	12	12	;YPT1	1	12	12	12	9	7	7	8	7	8	7	7	7	6	6	6	8	10	7	8	10	7	6	8	6	7	7	7	6	6	9	10	9	7	7	8	7	8	7	7	7	6	6	6
YFL039C_CEN.PK113-7DACT1	YFL039C_CEN.PK113-7DACT1	25	25	25	;ACT1	1	25	25	25	25	25	25	25	25	25	25	25	25	25	25	23	25	25	25	25	23	25	25	25	25	25	25	25	25	25	25	25	25	25	25	25	25	25	25	25	25	25	25	23
YFL041W_CEN.PK113-7DFET5	YFL041W_CEN.PK113-7DFET5	15	15	15	;FET5	1	15	15	15	11	9	7	9	4	9	8	11	8	11	9	11	6	11	9	10	7	9	8	6	6	5	5	9	6	8	10	8	11	9	7	9	4	9	8	11	8	11	9	11
YFL042C_CEN.PK113-7DORF	YFL042C_CEN.PK113-7DORF	5	5	5	;ORF	1	5	5	5	2	1	2	1	1	3	2	1	1	1	2	0	1	1	2	1	1	0	1	1	2	0	0	0	0	1	1	0	2	1	2	1	1	3	2	1	1	1	2	0
YFL044C_CEN.PK113-7DOTU1	YFL044C_CEN.PK113-7DOTU1	7	7	7	;OTU1	1	7	7	7	6	5	3	2	5	3	3	2	3	2	2	4	4	3	2	2	4	3	4	2	4	2	5	5	4	3	5	6	6	5	3	2	5	3	3	2	3	2	2	4
YFL045C_CEN.PK113-7DSEC53	YFL045C_CEN.PK113-7DSEC53	18	18	18	;SEC53	1	18	18	18	16	16	15	16	16	16	15	16	14	15	14	15	16	16	14	15	16	15	15	14	15	15	16	15	15	15	18	18	16	16	15	16	16	16	15	16	14	15	14	15
YFL046W_CEN.PK113-7DFMP32	YFL046W_CEN.PK113-7DFMP32	4	4	4	;FMP32	1	4	4	4	2	3	2	2	3	2	3	2	2	4	1	3	1	1	1	3	2	2	2	1	1	1	2	1	1	1	2	2	2	3	2	2	3	2	3	2	2	4	1	3
YFL047W_CEN.PK113-7DRGD2	YFL047W_CEN.PK113-7DRGD2	14	14	14	;RGD2	1	14	14	14	7	5	5	4	4	4	5	3	5	4	5	4	3	4	7	3	7	5	2	5	5	4	3	4	3	3	5	4	7	5	5	4	4	4	5	3	5	4	5	4
YFL048C_CEN.PK113-7DEMP47	YFL048C_CEN.PK113-7DEMP47	13	13	11	;EMP47	1	13	13	11	7	6	6	6	4	7	10	6	5	5	7	6	5	5	4	2	5	4	4	4	4	5	3	2	4	2	6	4	7	6	6	6	4	7	10	6	5	5	7	6
YFL049W_CEN.PK113-7DSWP82	YFL049W_CEN.PK113-7DSWP82	2	2	2	;SWP82	1	2	2	2	1	0	1	1	0	0	1	0	0	0	0	0	0	0	0	0	0	0	0	0	0	0	0	0	0	0	0	0	1	0	1	1	0	0	1	0	0	0	0	0
YNL333W_CEN.PK113-7DSNZ2;YFL059W_CEN.PK113-7DSNZ3	YNL333W_CEN.PK113-7DSNZ2;YFL059W_CEN.PK113-7DSNZ3	3;3	3;3	3;3	;SNZ2;;SNZ3	2	3	3	3	1	1	1	1	1	1	2	1	1	1	2	2	2	1	3	2	3	1	2	1	2	1	2	1	2	1	3	1	1	1	1	1	1	1	2	1	1	1	2	2
YFL066C_CEN.PK113-7DORF	YFL066C_CEN.PK113-7DORF	3	3	3	;ORF	1	3	3	3	1	0	1	0	1	1	0	0	0	0	1	1	2	1	0	0	0	1	1	1	0	0	0	1	0	0	1	0	1	0	1	0	1	1	0	0	0	0	1	1
YFR001W_CEN.PK113-7DLOC1	YFR001W_CEN.PK113-7DLOC1	6	6	6	;LOC1	1	6	6	6	4	4	4	5	3	5	4	3	4	5	4	5	3	4	4	3	2	3	4	3	2	2	3	3	4	3	5	4	4	4	4	5	3	5	4	3	4	5	4	5
YFR002W_CEN.PK113-7DNIC96	YFR002W_CEN.PK113-7DNIC96	24	24	24	;NIC96	1	24	24	24	16	12	20	13	14	13	16	13	16	12	15	10	12	13	14	10	17	13	16	9	16	5	10	10	11	11	16	13	16	12	20	13	14	13	16	13	16	12	15	10
YFR003C_CEN.PK113-7DYPI1	YFR003C_CEN.PK113-7DYPI1	2	2	2	;YPI1	1	2	2	2	2	2	2	2	2	2	2	2	2	2	2	0	2	2	2	1	1	1	2	2	2	1	2	2	2	2	2	2	2	2	2	2	2	2	2	2	2	2	2	0
YFR004W_CEN.PK113-7DRPN11	YFR004W_CEN.PK113-7DRPN11	12	12	12	;RPN11	1	12	12	12	8	7	7	7	7	6	9	7	7	6	6	4	6	6	8	6	7	6	6	6	5	7	6	6	7	6	6	7	8	7	7	7	7	6	9	7	7	6	6	4
YFR005C_CEN.PK113-7DSAD1	YFR005C_CEN.PK113-7DSAD1	3	3	3	;SAD1	1	3	3	3	0	1	0	0	1	0	0	1	1	1	0	0	0	1	0	0	0	0	0	0	1	0	1	2	1	0	1	1	0	1	0	0	1	0	0	1	1	1	0	0
YFR006W_CEN.PK113-7DORF	YFR006W_CEN.PK113-7DORF	17	17	17	;ORF	1	17	17	17	11	6	9	8	8	6	9	7	9	3	8	6	8	6	7	5	6	7	8	8	7	6	7	6	6	5	10	8	11	6	9	8	8	6	9	7	9	3	8	6
YFR007W_CEN.PK113-7DYFH7	YFR007W_CEN.PK113-7DYFH7	18	18	18	;YFH7	1	18	18	18	12	7	11	7	9	7	8	5	9	11	10	7	9	10	10	7	12	6	9	6	10	7	11	8	9	7	9	10	12	7	11	7	9	7	8	5	9	11	10	7
YFR009W_CEN.PK113-7DGCN20	YFR009W_CEN.PK113-7DGCN20	25	25	25	;GCN20	1	25	25	25	12	6	9	7	8	6	6	5	8	8	9	7	7	7	9	7	8	7	10	8	10	8	10	7	11	9	13	13	12	6	9	7	8	6	6	5	8	8	9	7
YFR010W_CEN.PK113-7DUBP6	YFR010W_CEN.PK113-7DUBP6	24	24	24	;UBP6	1	24	24	24	19	13	17	12	17	17	19	15	15	17	14	15	16	16	15	14	16	12	12	15	14	15	14	16	14	13	16	18	19	13	17	12	17	17	19	15	15	17	14	15
YFR011C_CEN.PK113-7DAIM13	YFR011C_CEN.PK113-7DAIM13	9	9	9	;AIM13	1	9	9	9	7	7	8	7	7	5	7	6	7	7	7	6	7	8	8	8	7	7	7	7	8	7	8	7	8	8	7	7	7	7	8	7	7	5	7	6	7	7	7	6
YFR013W_CEN.PK113-7DIOC3	YFR013W_CEN.PK113-7DIOC3	8	8	8	;IOC3	1	8	8	8	4	2	1	2	1	3	5	3	2	4	2	2	1	4	3	4	1	2	2	2	2	2	2	2	1	4	4	4	4	2	1	2	1	3	5	3	2	4	2	2
YFR014C_CEN.PK113-7DCMK1	YFR014C_CEN.PK113-7DCMK1	16	16	15	;CMK1	1	16	16	15	8	3	3	5	2	4	2	5	4	1	3	2	9	10	6	11	8	8	11	14	9	10	9	11	9	10	12	11	8	3	3	5	2	4	2	5	4	1	3	2
YFR015C_CEN.PK113-7DGSY1	YFR015C_CEN.PK113-7DGSY1	20	20	15	;GSY1	1	20	20	15	12	7	8	8	8	8	10	4	7	4	8	6	11	8	9	6	11	6	12	7	11	8	10	7	9	8	13	12	12	7	8	8	8	8	10	4	7	4	8	6
YFR017C_CEN.PK113-7DIGD1	YFR017C_CEN.PK113-7DIGD1	5	5	5	;IGD1	1	5	5	5	2	3	1	2	2	2	1	3	2	1	2	1	2	2	2	1	3	1	2	2	1	0	1	0	0	0	2	2	2	3	1	2	2	2	1	3	2	1	2	1
YFR019W_CEN.PK113-7DFAB1	YFR019W_CEN.PK113-7DFAB1	3	3	3	;FAB1	1	3	3	3	2	0	1	1	2	0	1	0	0	0	0	0	1	2	1	0	1	1	1	0	2	0	2	0	0	2	3	1	2	0	1	1	2	0	1	0	0	0	0	0
YFR020W_CEN.PK113-7DORF	YFR020W_CEN.PK113-7DORF	3	3	3	;ORF	1	3	3	3	0	1	1	1	0	0	1	1	0	1	1	1	3	1	1	2	1	1	1	1	2	2	3	1	2	3	3	2	0	1	1	1	0	0	1	1	0	1	1	1
YFR021W_CEN.PK113-7DATG18	YFR021W_CEN.PK113-7DATG18	5	5	5	;ATG18	1	5	5	5	2	0	1	0	2	0	2	1	2	1	1	2	0	0	3	0	0	1	0	2	3	0	0	0	0	0	2	1	2	0	1	0	2	0	2	1	2	1	1	2
YFR024C-A_CEN.PK113-7DLSB3	YFR024C-A_CEN.PK113-7DLSB3	22	22	16	;LSB3	1	22	22	16	21	17	15	16	18	17	17	15	16	15	17	15	15	18	16	15	18	16	19	16	18	17	17	17	17	18	21	20	21	17	15	16	18	17	17	15	16	15	17	15
YFR025C_CEN.PK113-7DHIS2	YFR025C_CEN.PK113-7DHIS2	3	3	3	;HIS2	1	3	3	3	1	1	0	0	0	1	1	0	1	1	0	0	1	1	0	1	1	1	1	0	1	0	1	1	0	1	2	2	1	1	0	0	0	1	1	0	1	1	0	0
YFR028C_CEN.PK113-7DCDC14	YFR028C_CEN.PK113-7DCDC14	13	13	13	;CDC14	1	13	13	13	8	6	7	3	6	3	5	3	6	6	5	4	6	6	6	7	7	5	6	6	4	4	6	4	5	7	8	8	8	6	7	3	6	3	5	3	6	6	5	4
YFR029W_CEN.PK113-7DPTR3	YFR029W_CEN.PK113-7DPTR3	4	4	4	;PTR3	1	4	4	4	0	0	0	0	0	0	0	0	0	1	0	1	0	0	1	0	0	0	0	0	0	0	0	1	0	1	0	0	0	0	0	0	0	0	0	0	0	1	0	1
YFR030W_CEN.PK113-7DMET10	YFR030W_CEN.PK113-7DMET10	48	48	48	;MET10	1	48	48	48	43	30	41	34	39	36	40	35	38	35	39	35	41	39	40	36	44	36	43	37	38	34	42	38	41	34	44	42	43	30	41	34	39	36	40	35	38	35	39	35
YFR031C_CEN.PK113-7DSMC2	YFR031C_CEN.PK113-7DSMC2	7	7	7	;SMC2	1	7	7	7	4	1	4	0	3	1	2	1	4	0	1	1	2	1	1	0	1	1	1	1	3	2	0	1	1	1	0	1	4	1	4	0	3	1	2	1	4	0	1	1
YIL018W_CEN.PK113-7DRPL2B;YFR031C-A_CEN.PK113-7DRPL2A	YIL018W_CEN.PK113-7DRPL2B;YFR031C-A_CEN.PK113-7DRPL2A	16;16	16;16	16;16	;RPL2B;;RPL2A	2	16	16	16	16	14	14	13	15	14	15	13	14	13	14	12	14	15	14	13	15	14	15	15	13	13	14	14	13	13	16	16	16	14	14	13	15	14	15	13	14	13	14	12
YFR033C_CEN.PK113-7DQCR6	YFR033C_CEN.PK113-7DQCR6	5	5	5	;QCR6	1	5	5	5	5	4	5	5	5	4	5	5	5	5	5	5	5	4	4	5	5	4	5	5	5	5	5	5	5	5	5	5	5	4	5	5	5	4	5	5	5	5	5	5
YFR037C_CEN.PK113-7DRSC8	YFR037C_CEN.PK113-7DRSC8	24	24	24	;RSC8	1	24	24	24	16	15	13	14	14	11	17	15	12	13	13	11	14	16	15	14	14	11	13	15	11	14	14	14	13	12	17	16	16	15	13	14	14	11	17	15	12	13	13	11
YFR038W_CEN.PK113-7DIRC5	YFR038W_CEN.PK113-7DIRC5	4	4	4	;IRC5	1	4	4	4	0	0	2	0	0	1	0	0	0	0	0	0	0	0	0	0	0	0	0	0	0	0	0	0	1	0	0	0	0	0	2	0	0	1	0	0	0	0	0	0
YFR039C_CEN.PK113-7DORF	YFR039C_CEN.PK113-7DORF	5	5	5	;ORF	1	5	5	5	4	0	0	1	0	0	3	1	2	0	1	0	0	0	1	2	0	0	2	0	2	0	0	0	0	0	1	0	4	0	0	1	0	0	3	1	2	0	1	0
YFR040W_CEN.PK113-7DSAP155	YFR040W_CEN.PK113-7DSAP155	16	16	16	;SAP155	1	16	16	16	10	4	7	3	8	6	6	3	7	4	6	3	5	5	4	3	10	4	7	6	3	5	5	5	5	4	9	7	10	4	7	3	8	6	6	3	7	4	6	3
YFR041C_CEN.PK113-7DERJ5	YFR041C_CEN.PK113-7DERJ5	3	3	3	;ERJ5	1	3	3	3	2	0	1	1	1	0	0	0	0	1	1	1	1	0	1	0	0	0	0	0	1	1	0	1	0	1	2	1	2	0	1	1	1	0	0	0	0	1	1	1
YFR043C_CEN.PK113-7DIRC6	YFR043C_CEN.PK113-7DIRC6	6	6	6	;IRC6	1	6	6	6	2	1	2	1	1	1	2	1	1	1	1	1	2	1	2	1	3	1	1	1	1	1	2	1	0	1	3	1	2	1	2	1	1	1	2	1	1	1	1	1
YFR044C_CEN.PK113-7DDUG1	YFR044C_CEN.PK113-7DDUG1	22	22	22	;DUG1	1	22	22	22	20	16	18	14	19	18	18	19	19	18	18	16	17	17	17	15	18	17	19	16	18	17	19	13	18	18	19	16	20	16	18	14	19	18	18	19	19	18	18	16
YFR045W_CEN.PK113-7DORF	YFR045W_CEN.PK113-7DORF	4	4	4	;ORF	1	4	4	4	1	2	0	2	2	1	2	2	1	2	1	1	1	1	1	1	2	1	1	1	1	1	1	2	2	1	1	1	1	2	0	2	2	1	2	2	1	2	1	1
YFR047C_CEN.PK113-7DBNA6	YFR047C_CEN.PK113-7DBNA6	7	7	7	;BNA6	1	7	7	7	6	3	7	5	4	4	6	4	6	5	4	4	4	6	4	5	5	5	5	4	4	4	4	4	4	4	6	6	6	3	7	5	4	4	6	4	6	5	4	4
YFR048W_CEN.PK113-7DRMD8	YFR048W_CEN.PK113-7DRMD8	1	1	1	;RMD8	1	1	1	1	1	0	0	0	0	0	0	0	0	0	0	0	0	0	0	0	0	0	0	0	0	0	0	0	1	0	0	0	1	0	0	0	0	0	0	0	0	0	0	0
YFR049W_CEN.PK113-7DYMR31	YFR049W_CEN.PK113-7DYMR31	8	8	8	;YMR31	1	8	8	8	6	4	4	3	3	3	5	4	6	4	5	4	4	6	4	3	5	5	7	4	3	3	4	4	4	4	6	6	6	4	4	3	3	3	5	4	6	4	5	4
YFR050C_CEN.PK113-7DPRE4	YFR050C_CEN.PK113-7DPRE4	8	8	8	;PRE4	1	8	8	8	7	7	6	5	6	7	6	4	4	6	4	5	5	6	5	5	6	5	5	5	5	4	5	5	5	6	5	6	7	7	6	5	6	7	6	4	4	6	4	5
YFR051C_CEN.PK113-7DRET2	YFR051C_CEN.PK113-7DRET2	13	13	13	;RET2	1	13	13	13	9	8	7	8	8	7	11	8	8	8	9	5	8	8	7	6	10	9	7	8	9	7	7	8	9	7	8	7	9	8	7	8	8	7	11	8	8	8	9	5
YFR052W_CEN.PK113-7DRPN12	YFR052W_CEN.PK113-7DRPN12	13	13	13	;RPN12	1	13	13	13	11	10	8	8	9	10	7	12	5	11	9	10	7	12	8	8	10	9	7	10	7	9	7	7	7	5	11	12	11	10	8	8	9	10	7	12	5	11	9	10
YFR053C_CEN.PK113-7DHXK1	YFR053C_CEN.PK113-7DHXK1	28	28	26	;HXK1	1	28	28	26	28	23	27	25	24	23	27	23	26	23	27	23	22	26	26	24	26	24	25	25	27	23	25	24	27	22	28	26	28	23	27	25	24	23	27	23	26	23	27	23
YGL001C_CEN.PK113-7DERG26	YGL001C_CEN.PK113-7DERG26	14	14	14	;ERG26	1	14	14	14	13	8	12	9	9	11	11	9	9	10	10	7	8	9	9	7	10	10	10	9	11	8	10	8	10	9	12	10	13	8	12	9	9	11	11	9	9	10	10	7
YGL004C_CEN.PK113-7DRPN14	YGL004C_CEN.PK113-7DRPN14	3	3	3	;RPN14	1	3	3	3	1	0	0	0	2	1	1	0	1	0	1	0	0	0	1	0	0	1	1	0	0	0	0	0	0	0	1	1	1	0	0	0	2	1	1	0	1	0	1	0
YGL005C_CEN.PK113-7DCOG7	YGL005C_CEN.PK113-7DCOG7	3	3	3	;COG7	1	3	3	3	2	1	2	1	3	3	2	2	3	2	3	2	3	3	2	2	2	1	2	1	3	2	2	1	2	2	3	3	2	1	2	1	3	3	2	2	3	2	3	2
YGL006W_CEN.PK113-7DPMC1	YGL006W_CEN.PK113-7DPMC1	28	28	27	;PMC1	1	28	28	27	17	14	18	14	16	17	17	16	11	13	13	10	14	10	11	12	9	10	11	11	13	11	12	11	10	11	10	10	17	14	18	14	16	17	17	16	11	13	13	10
YGL008C_CEN.PK113-7DPMA1	YGL008C_CEN.PK113-7DPMA1	33	33	14	;PMA1	1	33	33	14	31	27	30	29	30	29	29	29	30	29	31	30	30	30	31	31	31	29	30	30	29	30	30	28	30	31	32	32	31	27	30	29	30	29	29	29	30	29	31	30
YGL009C_CEN.PK113-7DLEU1	YGL009C_CEN.PK113-7DLEU1	43	43	43	;LEU1	1	43	43	43	36	35	32	34	31	32	30	32	31	34	33	29	30	34	30	33	33	33	29	32	30	34	30	37	32	34	34	34	36	35	32	34	31	32	30	32	31	34	33	29
YGL011C_CEN.PK113-7DSCL1	YGL011C_CEN.PK113-7DSCL1	15	15	15	;SCL1	1	15	15	15	14	12	13	13	12	12	13	11	14	13	12	11	14	12	14	12	13	12	12	11	13	12	12	11	15	12	15	14	14	12	13	13	12	12	13	11	14	13	12	11
YGL012W_CEN.PK113-7DERG4	YGL012W_CEN.PK113-7DERG4	10	10	10	;ERG4	1	10	10	10	8	3	4	3	5	5	7	3	6	5	2	4	4	4	5	2	3	3	4	1	3	1	2	2	5	2	6	6	8	3	4	3	5	5	7	3	6	5	2	4
YGL013C_CEN.PK113-7DPDR1	YGL013C_CEN.PK113-7DPDR1	16	16	16	;PDR1	1	16	16	16	10	3	7	4	5	6	6	1	7	3	4	3	3	3	4	3	6	5	6	4	2	2	4	6	6	5	7	7	10	3	7	4	5	6	6	1	7	3	4	3
YGL014W_CEN.PK113-7DPUF4	YGL014W_CEN.PK113-7DPUF4	14	14	14	;PUF4	1	14	14	14	8	0	5	2	3	3	4	4	5	2	4	6	5	4	2	2	3	4	3	3	3	2	5	1	4	0	8	5	8	0	5	2	3	3	4	4	5	2	4	6
YGL016W_CEN.PK113-7DKAP122	YGL016W_CEN.PK113-7DKAP122	9	9	9	;KAP122	1	9	9	9	4	1	2	1	1	1	3	3	2	2	4	2	4	6	3	2	4	3	3	4	5	4	3	3	4	3	4	5	4	1	2	1	1	1	3	3	2	2	4	2
YGL017W_CEN.PK113-7DATE1	YGL017W_CEN.PK113-7DATE1	2	2	2	;ATE1	1	2	2	2	0	1	1	0	0	0	1	0	0	0	0	0	0	0	0	0	1	0	0	0	0	0	0	0	0	0	0	0	0	1	1	0	0	0	1	0	0	0	0	0
YGL018C_CEN.PK113-7DJAC1	YGL018C_CEN.PK113-7DJAC1	7	7	7	;JAC1	1	7	7	7	6	4	4	2	2	1	4	2	4	3	3	1	4	3	3	1	4	1	2	2	2	0	2	2	2	3	4	3	6	4	4	2	2	1	4	2	4	3	3	1
YGL019W_CEN.PK113-7DCKB1	YGL019W_CEN.PK113-7DCKB1	9	9	9	;CKB1	1	9	9	9	4	6	5	6	6	6	6	5	4	6	6	5	5	4	4	5	3	4	3	6	7	5	6	4	4	4	5	5	4	6	5	6	6	6	6	5	4	6	6	5
YGL020C_CEN.PK113-7DGET1	YGL020C_CEN.PK113-7DGET1	6	6	6	;GET1	1	6	6	6	5	3	5	3	2	4	3	3	3	4	3	4	3	4	1	3	3	5	3	4	4	3	1	3	2	4	4	3	5	3	5	3	2	4	3	3	3	4	3	4
YGL022W_CEN.PK113-7DSTT3	YGL022W_CEN.PK113-7DSTT3	16	16	16	;STT3	1	16	16	16	13	6	11	7	8	9	10	7	10	6	10	7	9	8	10	8	12	5	8	7	10	9	8	8	9	7	12	9	13	6	11	7	8	9	10	7	10	6	10	7
YGL023C_CEN.PK113-7DPIB2	YGL023C_CEN.PK113-7DPIB2	18	18	18	;PIB2	1	18	18	18	7	4	7	5	4	4	8	6	7	6	3	5	5	5	4	4	6	3	4	2	7	1	3	3	3	4	3	4	7	4	7	5	4	4	8	6	7	6	3	5
YGL025C_CEN.PK113-7DPGD1	YGL025C_CEN.PK113-7DPGD1	2	2	2	;PGD1	1	2	2	2	2	0	1	0	1	0	1	1	1	0	1	2	1	2	1	1	1	1	2	1	1	1	2	1	1	0	2	2	2	0	1	0	1	0	1	1	1	0	1	2
YGL026C_CEN.PK113-7DTRP5	YGL026C_CEN.PK113-7DTRP5	38	38	38	;TRP5	1	38	38	38	33	32	31	30	32	30	30	28	32	30	30	26	30	31	31	30	31	27	32	26	29	28	30	31	31	30	32	30	33	32	31	30	32	30	30	28	32	30	30	26
YGL027C_CEN.PK113-7DCWH41	YGL027C_CEN.PK113-7DCWH41	16	16	16	;CWH41	1	16	16	16	9	6	7	5	8	8	7	6	10	8	7	10	4	4	2	1	5	3	6	4	5	4	5	3	6	1	5	9	9	6	7	5	8	8	7	6	10	8	7	10
YGL028C_CEN.PK113-7DSCW11	YGL028C_CEN.PK113-7DSCW11	4	4	4	;SCW11	1	4	4	4	3	1	2	1	3	2	2	2	2	2	1	2	3	2	4	2	2	2	2	4	2	2	4	2	2	3	2	2	3	1	2	1	3	2	2	2	2	2	1	2
YGL030W_CEN.PK113-7DRPL30	YGL030W_CEN.PK113-7DRPL30	8	8	8	;RPL30	1	8	8	8	7	7	7	7	7	7	7	8	7	7	7	8	7	7	7	7	7	7	7	7	7	7	7	7	7	7	7	7	7	7	7	7	7	7	7	8	7	7	7	8
YGL031C_CEN.PK113-7DRPL24A	YGL031C_CEN.PK113-7DRPL24A	15	2	2	;RPL24A	1	15	2	2	13	12	13	12	12	11	12	12	13	11	14	10	13	12	12	11	11	12	11	12	13	12	12	13	13	11	14	13	1	1	1	1	1	1	1	1	1	1	2	1
YGL035C_CEN.PK113-7DMIG1	YGL035C_CEN.PK113-7DMIG1	7	7	7	;MIG1	1	7	7	7	4	1	4	3	3	2	2	2	4	3	4	4	4	2	4	1	7	2	5	3	4	2	3	3	5	2	7	5	4	1	4	3	3	2	2	2	4	3	4	4
YGL037C_CEN.PK113-7DPNC1	YGL037C_CEN.PK113-7DPNC1	11	11	11	;PNC1	1	11	11	11	11	9	10	8	7	8	7	7	7	5	8	5	5	8	5	6	8	6	7	6	8	5	7	6	7	8	8	7	11	9	10	8	7	8	7	7	7	5	8	5
YGL038C_CEN.PK113-7DOCH1	YGL038C_CEN.PK113-7DOCH1	4	4	4	;OCH1	1	4	4	4	3	1	2	0	2	2	2	1	2	1	2	0	1	0	2	1	1	1	3	0	2	0	2	2	3	1	3	2	3	1	2	0	2	2	2	1	2	1	2	0
YGL039W_CEN.PK113-7DORF;YGL157W_CEN.PK113-7DARI1	YGL039W_CEN.PK113-7DORF	10;1	10;1	10;1	;ORF	2	10	10	10	7	2	3	1	4	3	3	1	6	5	6	3	7	4	3	4	2	2	8	1	6	2	3	3	8	2	10	7	7	2	3	1	4	3	3	1	6	5	6	3
YGL040C_CEN.PK113-7DHEM2	YGL040C_CEN.PK113-7DHEM2	15	15	15	;HEM2	1	15	15	15	14	11	12	10	12	10	13	12	10	11	15	11	12	13	11	11	15	14	13	14	14	12	13	12	13	13	14	15	14	11	12	10	12	10	13	12	10	11	15	11
YGL041W-A_CEN.PK113-7DORF	YGL041W-A_CEN.PK113-7DORF	2	2	2	;ORF	1	2	2	2	2	0	0	0	0	0	0	0	1	0	1	0	1	0	1	0	0	2	2	0	1	1	0	1	0	0	2	1	2	0	0	0	0	0	0	0	1	0	1	0
YGL043W_CEN.PK113-7DDST1	YGL043W_CEN.PK113-7DDST1	10	10	10	;DST1	1	10	10	10	9	6	8	6	7	6	9	8	8	8	7	8	9	9	9	8	5	8	9	9	7	6	8	6	6	6	8	8	9	6	8	6	7	6	9	8	8	8	7	8
YGL044C_CEN.PK113-7DRNA15	YGL044C_CEN.PK113-7DRNA15	5	5	5	;RNA15	1	5	5	5	4	5	2	3	4	3	3	3	3	4	3	2	4	2	3	3	3	3	3	2	2	3	5	4	4	2	5	4	4	5	2	3	4	3	3	3	3	4	3	2
YGL047W_CEN.PK113-7DALG13	YGL047W_CEN.PK113-7DALG13	4	4	4	;ALG13	1	4	4	4	2	2	3	1	2	1	2	0	3	0	3	0	2	1	1	0	1	0	0	0	2	0	0	0	1	0	1	2	2	2	3	1	2	1	2	0	3	0	3	0
YGL048C_CEN.PK113-7DRPT6	YGL048C_CEN.PK113-7DRPT6	17	17	17	;RPT6	1	17	17	17	12	11	12	12	9	10	13	13	12	11	14	11	10	12	11	13	14	12	11	12	13	11	11	11	12	12	13	12	12	11	12	12	9	10	13	13	12	11	14	11
YGL049C_CEN.PK113-7DTIF4632	YGL049C_CEN.PK113-7DTIF4632	23	18	18	;TIF4632	1	23	18	18	20	13	16	13	15	13	16	13	13	17	19	12	14	16	16	12	14	15	13	14	16	15	12	11	11	12	20	19	15	9	12	10	12	10	13	10	10	13	16	9
YGL050W_CEN.PK113-7DTYW3	YGL050W_CEN.PK113-7DTYW3	7	7	7	;TYW3	1	7	7	7	5	1	3	2	2	2	3	2	4	4	3	2	3	3	3	2	3	2	1	1	3	1	3	3	3	2	5	4	5	1	3	2	2	2	3	2	4	4	3	2
YGL054C_CEN.PK113-7DERV14	YGL054C_CEN.PK113-7DERV14	1	1	1	;ERV14	1	1	1	1	1	1	0	1	1	1	1	1	1	1	1	1	1	1	1	1	0	1	1	1	1	1	1	1	1	1	1	1	1	1	0	1	1	1	1	1	1	1	1	1
YGL055W_CEN.PK113-7DOLE1	YGL055W_CEN.PK113-7DOLE1	14	14	14	;OLE1	1	14	14	14	11	6	9	7	10	8	7	7	8	9	9	6	12	8	10	8	9	10	11	8	9	9	11	10	13	11	12	10	11	6	9	7	10	8	7	7	8	9	9	6
YGL056C_CEN.PK113-7DSDS23	YGL056C_CEN.PK113-7DSDS23	16	16	15	;SDS23	1	16	16	15	14	13	11	12	12	13	12	11	12	13	11	12	13	12	9	11	13	12	12	12	12	12	9	12	12	11	12	13	14	13	11	12	12	13	12	11	12	13	11	12
YGL057C_CEN.PK113-7DGEP7	YGL057C_CEN.PK113-7DGEP7	7	7	7	;GEP7	1	7	7	7	4	2	4	3	3	3	3	2	4	3	3	3	3	4	2	4	2	3	5	4	4	3	3	3	4	3	5	2	4	2	4	3	3	3	3	2	4	3	3	3
YGL059W_CEN.PK113-7DPKP2	YGL059W_CEN.PK113-7DPKP2	5	5	5	;PKP2	1	5	5	5	1	4	2	2	1	2	1	1	0	1	0	1	0	1	0	0	1	0	1	1	1	0	1	1	0	0	1	1	1	4	2	2	1	2	1	1	0	1	0	1
YGL060W_CEN.PK113-7DYBP2	YGL060W_CEN.PK113-7DYBP2	9	9	9	;YBP2	1	9	9	9	5	5	5	1	1	5	1	3	1	4	4	1	4	5	2	2	1	3	3	2	2	1	2	4	3	4	4	6	5	5	5	1	1	5	1	3	1	4	4	1
YGL061C_CEN.PK113-7DDUO1	YGL061C_CEN.PK113-7DDUO1	5	5	5	;DUO1	1	5	5	5	3	3	2	1	3	2	1	1	1	2	0	1	2	1	0	1	1	1	1	1	1	1	1	1	1	1	2	1	3	3	2	1	3	2	1	1	1	2	0	1
YGL062W_CEN.PK113-7DPYC1	YGL062W_CEN.PK113-7DPYC1	55	55	54	;PYC1	1	55	55	54	47	38	45	45	45	44	46	45	45	45	45	42	48	46	49	47	48	47	44	43	48	45	46	44	47	45	52	47	47	38	45	45	45	44	46	45	45	45	45	42
YGL063W_CEN.PK113-7DPUS2	YGL063W_CEN.PK113-7DPUS2	1	1	1	;PUS2	1	1	1	1	0	0	0	0	0	0	0	0	1	0	0	0	0	0	0	0	0	1	0	0	0	0	0	0	1	0	0	0	0	0	0	0	0	0	0	0	1	0	0	0
YGL064C_CEN.PK113-7DMRH4	YGL064C_CEN.PK113-7DMRH4	13	13	13	;MRH4	1	13	13	13	7	4	5	4	4	4	7	1	6	5	6	2	4	4	4	3	7	2	7	1	7	2	4	5	5	3	6	6	7	4	5	4	4	4	7	1	6	5	6	2
YGL065C_CEN.PK113-7DALG2	YGL065C_CEN.PK113-7DALG2	10	10	10	;ALG2	1	10	10	10	7	5	7	5	4	7	5	3	4	4	4	2	6	5	5	3	6	1	5	2	4	2	7	3	6	3	6	4	7	5	7	5	4	7	5	3	4	4	4	2
YGL066W_CEN.PK113-7DSGF73	YGL066W_CEN.PK113-7DSGF73	4	4	4	;SGF73	1	4	4	4	1	0	0	1	2	0	0	1	1	1	1	1	1	0	1	0	2	1	1	1	0	0	1	1	2	0	2	0	1	0	0	1	2	0	0	1	1	1	1	1
YGL067W_CEN.PK113-7DNPY1	YGL067W_CEN.PK113-7DNPY1	9	9	9	;NPY1	1	9	9	9	3	3	3	3	5	3	4	2	2	2	5	2	5	4	4	3	6	3	5	3	3	3	2	2	3	2	4	3	3	3	3	3	5	3	4	2	2	2	5	2
YGL068W_CEN.PK113-7DMNP1	YGL068W_CEN.PK113-7DMNP1	6	6	6	;MNP1	1	6	6	6	5	4	5	5	4	5	5	3	4	5	5	3	5	5	5	5	5	5	5	5	5	3	5	5	5	5	5	5	5	4	5	5	4	5	5	3	4	5	5	3
YGL070C_CEN.PK113-7DRPB9	YGL070C_CEN.PK113-7DRPB9	3	3	3	;RPB9	1	3	3	3	3	3	1	2	1	3	2	2	2	3	2	2	3	2	1	1	2	2	2	2	1	2	2	2	2	2	1	2	3	3	1	2	1	3	2	2	2	3	2	2
YGL073W_CEN.PK113-7DHSF1	YGL073W_CEN.PK113-7DHSF1	16	16	15	;HSF1	1	16	16	15	5	3	5	4	2	4	4	4	5	2	3	3	4	7	7	2	5	4	4	3	5	5	6	2	6	1	6	4	5	3	5	4	2	4	4	4	5	2	3	3
YGL076C_CEN.PK113-7DRPL7A	YGL076C_CEN.PK113-7DRPL7A	20	1	1	;RPL7A	1	20	1	1	19	16	17	17	18	16	18	17	16	16	17	15	17	17	18	16	18	18	19	16	19	16	18	17	18	17	19	18	1	0	1	1	1	0	1	1	0	0	1	0
YGL077C_CEN.PK113-7DHNM1	YGL077C_CEN.PK113-7DHNM1	7	7	7	;HNM1	1	7	7	7	5	3	5	2	4	4	3	2	3	5	3	4	4	6	5	5	6	3	6	4	4	4	5	5	6	5	6	7	5	3	5	2	4	4	3	2	3	5	3	4
YGL078C_CEN.PK113-7DDBP3	YGL078C_CEN.PK113-7DDBP3	24	24	24	;DBP3	1	24	24	24	18	13	15	13	16	15	17	14	17	17	17	17	19	18	19	14	20	14	20	17	19	18	18	19	19	16	21	19	18	13	15	13	16	15	17	14	17	17	17	17
YGL080W_CEN.PK113-7DFMP37	YGL080W_CEN.PK113-7DFMP37	3	3	3	;FMP37	1	3	3	3	2	3	1	3	3	3	2	3	1	2	1	2	1	2	0	1	1	2	1	3	1	1	1	2	1	1	1	2	2	3	1	3	3	3	2	3	1	2	1	2
YGL082W_CEN.PK113-7DORF	YGL082W_CEN.PK113-7DORF	10	10	10	;ORF	1	10	10	10	4	5	5	8	4	5	6	7	6	6	5	5	6	5	4	5	6	6	4	5	6	6	4	4	3	4	4	4	4	5	5	8	4	5	6	7	6	6	5	5
YGL083W_CEN.PK113-7DSCY1	YGL083W_CEN.PK113-7DSCY1	5	5	5	;SCY1	1	5	5	5	1	1	2	2	2	1	1	3	2	2	2	1	2	1	4	1	2	2	2	2	1	0	3	3	2	0	2	2	1	1	2	2	2	1	1	3	2	2	2	1
YGL084C_CEN.PK113-7DGUP1	YGL084C_CEN.PK113-7DGUP1	3	3	3	;GUP1	1	3	3	3	1	1	1	0	0	1	2	0	2	0	1	0	0	0	2	1	1	0	0	1	2	0	1	1	1	0	1	1	1	1	1	0	0	1	2	0	2	0	1	0
YGL086W_CEN.PK113-7DMAD1	YGL086W_CEN.PK113-7DMAD1	6	6	6	;MAD1	1	6	6	6	2	2	2	4	4	1	1	4	2	2	1	2	3	1	1	2	2	1	1	1	1	0	2	1	2	2	2	1	2	2	2	4	4	1	1	4	2	2	1	2
YGL087C_CEN.PK113-7DMMS2	YGL087C_CEN.PK113-7DMMS2	9	9	9	;MMS2	1	9	9	9	6	6	6	4	5	5	5	3	4	3	6	5	3	6	3	6	7	5	3	4	4	4	4	6	3	7	8	6	6	6	6	4	5	5	5	3	4	3	6	5
YGL091C_CEN.PK113-7DNBP35	YGL091C_CEN.PK113-7DNBP35	4	4	4	;NBP35	1	4	4	4	3	3	2	2	2	2	0	0	0	0	0	1	0	1	0	2	1	1	1	1	0	1	0	0	0	1	2	2	3	3	2	2	2	2	0	0	0	0	0	1
YGL092W_CEN.PK113-7DNUP145	YGL092W_CEN.PK113-7DNUP145	24	24	24	;NUP145	1	24	24	24	18	12	12	13	16	14	17	14	16	14	16	12	15	13	12	15	18	12	15	10	15	11	13	12	15	11	18	16	18	12	12	13	16	14	17	14	16	14	16	12
YGL094C_CEN.PK113-7DPAN2	YGL094C_CEN.PK113-7DPAN2	7	7	7	;PAN2	1	7	7	7	3	2	4	2	2	3	5	1	2	1	4	1	3	3	2	1	5	1	3	1	2	3	2	2	4	2	5	3	3	2	4	2	2	3	5	1	2	1	4	1
YGL095C_CEN.PK113-7DVPS45	YGL095C_CEN.PK113-7DVPS45	13	13	13	;VPS45	1	13	13	13	6	4	8	3	3	4	6	4	7	4	5	3	2	2	3	3	2	2	6	2	2	1	5	2	2	1	2	1	6	4	8	3	3	4	6	4	7	4	5	3
YGL097W_CEN.PK113-7DSRM1	YGL097W_CEN.PK113-7DSRM1	15	15	15	;SRM1	1	15	15	15	11	10	11	10	12	11	12	9	14	12	12	8	11	11	12	11	12	9	12	9	13	10	11	11	13	9	12	11	11	10	11	10	12	11	12	9	14	12	12	8
YGL098W_CEN.PK113-7DUSE1	YGL098W_CEN.PK113-7DUSE1	3	3	3	;USE1	1	3	3	3	2	2	0	1	1	0	2	0	0	1	1	1	0	0	0	0	0	0	0	0	1	1	1	0	1	0	1	1	2	2	0	1	1	0	2	0	0	1	1	1
YGL099W_CEN.PK113-7DLSG1	YGL099W_CEN.PK113-7DLSG1	15	15	15	;LSG1	1	15	15	15	7	6	7	4	5	5	6	7	4	6	6	6	5	5	6	4	9	6	8	5	5	3	5	5	7	5	9	7	7	6	7	4	5	5	6	7	4	6	6	6
YGL100W_CEN.PK113-7DSEH1	YGL100W_CEN.PK113-7DSEH1	13	13	13	;SEH1	1	13	13	13	10	7	6	6	6	6	8	7	8	8	5	7	6	7	7	6	7	6	5	8	7	4	8	7	5	5	10	7	10	7	6	6	6	6	8	7	8	8	5	7
YGL101W_CEN.PK113-7DORF	YGL101W_CEN.PK113-7DORF	7	7	7	;ORF	1	7	7	7	2	1	2	3	1	2	2	3	2	2	1	1	2	3	2	2	0	4	0	1	2	3	2	3	1	2	3	5	2	1	2	3	1	2	2	3	2	2	1	1
YGL103W_CEN.PK113-7DRPL28	YGL103W_CEN.PK113-7DRPL28	11	11	11	;RPL28	1	11	11	11	11	10	10	9	11	11	11	9	11	11	10	10	11	10	11	11	10	10	10	10	11	10	11	11	10	10	11	11	11	10	10	9	11	11	11	9	11	11	10	10
YGL105W_CEN.PK113-7DARC1	YGL105W_CEN.PK113-7DARC1	21	21	21	;ARC1	1	21	21	21	18	14	15	14	15	14	16	14	17	15	16	16	16	17	16	16	16	16	16	18	15	18	16	17	16	15	18	19	18	14	15	14	15	14	16	14	17	15	16	16
YGL106W_CEN.PK113-7DMLC1	YGL106W_CEN.PK113-7DMLC1	10	10	10	;MLC1	1	10	10	10	9	6	8	5	7	7	8	7	8	6	7	7	5	9	8	6	9	9	6	8	9	9	7	7	9	7	9	8	9	6	8	5	7	7	8	7	8	6	7	7
YGL107C_CEN.PK113-7DRMD9;YBR238C_CEN.PK113-7DORF	YGL107C_CEN.PK113-7DRMD9	23;1	23;1	23;1	;RMD9	2	23	23	23	12	9	8	12	8	8	8	5	11	7	10	10	11	13	9	8	10	9	8	6	10	8	8	11	10	12	13	12	12	9	8	12	8	8	8	5	11	7	10	10
YGL110C_CEN.PK113-7DCUE3	YGL110C_CEN.PK113-7DCUE3	3	3	3	;CUE3	1	3	3	3	1	0	1	1	1	1	2	0	1	0	2	0	1	1	1	0	0	1	0	1	2	0	0	0	2	0	1	2	1	0	1	1	1	1	2	0	1	0	2	0
YGL111W_CEN.PK113-7DNSA1	YGL111W_CEN.PK113-7DNSA1	11	11	11	;NSA1	1	11	11	11	6	1	6	3	2	2	4	5	2	2	3	4	3	2	3	4	5	3	4	1	4	2	6	2	3	3	6	4	6	1	6	3	2	2	4	5	2	2	3	4
YGL112C_CEN.PK113-7DTAF6	YGL112C_CEN.PK113-7DTAF6	18	18	18	;TAF6	1	18	18	18	11	10	9	12	12	10	6	8	9	9	9	8	10	13	11	11	11	9	10	10	11	9	11	11	10	10	10	12	11	10	9	12	12	10	6	8	9	9	9	8
YGL114W_CEN.PK113-7DORF	YGL114W_CEN.PK113-7DORF	2	2	2	;ORF	1	2	2	2	0	0	1	2	1	0	1	0	1	1	0	0	0	0	0	1	0	0	1	1	0	0	0	0	1	1	0	0	0	0	1	2	1	0	1	0	1	1	0	0
YGL115W_CEN.PK113-7DSNF4	YGL115W_CEN.PK113-7DSNF4	15	15	15	;SNF4	1	15	15	15	12	10	12	9	9	10	10	7	11	10	10	10	11	10	10	11	12	8	11	9	11	10	10	11	12	10	12	10	12	10	12	9	9	10	10	7	11	10	10	10
YGL116W_CEN.PK113-7DCDC20	YGL116W_CEN.PK113-7DCDC20	1	1	1	;CDC20	1	1	1	1	1	1	1	1	0	1	0	0	1	1	1	0	1	1	1	1	0	1	1	1	1	1	1	0	1	0	1	1	1	1	1	1	0	1	0	0	1	1	1	0
YGL117W_CEN.PK113-7DORF	YGL117W_CEN.PK113-7DORF	4	4	4	;ORF	1	4	4	4	2	1	2	2	2	2	1	1	0	0	1	0	1	0	1	1	0	0	1	0	1	1	2	0	1	2	3	3	2	1	2	2	2	2	1	1	0	0	1	0
YGL119W_CEN.PK113-7DCOQ8	YGL119W_CEN.PK113-7DCOQ8	9	9	9	;COQ8	1	9	9	9	2	4	3	2	2	3	1	0	2	1	1	3	1	3	4	2	0	2	2	1	2	1	3	2	2	3	2	2	2	4	3	2	2	3	1	0	2	1	1	3
YGL120C_CEN.PK113-7DPRP43	YGL120C_CEN.PK113-7DPRP43	29	29	28	;PRP43	1	29	29	28	20	11	15	10	15	14	15	15	16	18	16	12	20	19	15	14	18	12	19	13	18	14	16	15	18	18	23	23	20	11	15	10	15	14	15	15	16	18	16	12
YGL121C_CEN.PK113-7DGPG1	YGL121C_CEN.PK113-7DGPG1	1	1	1	;GPG1	1	1	1	1	1	1	1	1	1	0	0	1	0	0	0	0	0	0	0	0	0	0	0	0	0	0	0	0	0	0	0	0	1	1	1	1	1	0	0	1	0	0	0	0
YGL122C_CEN.PK113-7DNAB2	YGL122C_CEN.PK113-7DNAB2	12	12	12	;NAB2	1	12	12	12	9	6	9	7	6	7	8	7	7	7	6	6	8	8	6	3	7	8	7	5	6	3	4	6	4	4	8	7	9	6	9	7	6	7	8	7	7	7	6	6
YGL123W_CEN.PK113-7DRPS2	YGL123W_CEN.PK113-7DRPS2	14	14	14	;RPS2	1	14	14	14	13	11	11	12	13	13	13	11	10	12	13	11	14	14	13	11	13	11	13	12	13	11	13	12	13	12	14	14	13	11	11	12	13	13	13	11	10	12	13	11
YGL125W_CEN.PK113-7DMET13	YGL125W_CEN.PK113-7DMET13	19	19	19	;MET13	1	19	19	19	13	8	12	8	12	9	14	11	10	10	14	11	13	11	12	9	12	12	12	12	13	11	14	13	14	14	14	12	13	8	12	8	12	9	14	11	10	10	14	11
YGL126W_CEN.PK113-7DSCS3	YGL126W_CEN.PK113-7DSCS3	2	2	2	;SCS3	1	2	2	2	1	1	1	2	2	0	2	1	1	0	1	0	0	2	1	2	1	0	1	1	0	1	0	0	1	1	1	0	1	1	1	2	2	0	2	1	1	0	1	0
YGL129C_CEN.PK113-7DRSM23	YGL129C_CEN.PK113-7DRSM23	24	24	24	;RSM23	1	24	24	24	11	5	7	8	9	10	6	9	8	9	9	7	12	8	13	10	15	12	13	12	15	11	14	9	15	12	15	13	11	5	7	8	9	10	6	9	8	9	9	7
YGL130W_CEN.PK113-7DCEG1	YGL130W_CEN.PK113-7DCEG1	14	14	14	;CEG1	1	14	14	14	10	5	4	5	3	3	7	3	5	5	4	4	7	2	7	2	5	4	7	2	6	4	5	4	5	5	9	4	10	5	4	5	3	3	7	3	5	5	4	4
YGL133W_CEN.PK113-7DITC1	YGL133W_CEN.PK113-7DITC1	5	5	5	;ITC1	1	5	5	5	1	0	1	1	0	1	3	1	1	1	1	1	1	0	0	1	1	0	2	0	1	1	0	1	3	1	1	1	1	0	1	1	0	1	3	1	1	1	1	1
YGL135W_CEN.PK113-7DRPL1B	YGL135W_CEN.PK113-7DRPL1B	12	12	12	;RPL1B	1	12	12	12	10	11	11	11	11	10	11	10	11	11	11	10	11	12	11	12	11	10	11	10	12	12	12	12	11	12	11	11	10	11	11	11	11	10	11	10	11	11	11	10
YGL137W_CEN.PK113-7DSEC27	YGL137W_CEN.PK113-7DSEC27	36	36	36	;SEC27	1	36	36	36	32	29	30	29	28	28	28	27	30	28	25	24	30	26	28	29	29	24	29	23	29	30	26	28	28	28	30	31	32	29	30	29	28	28	28	27	30	28	25	24
YGL139W_CEN.PK113-7DFLC3	YGL139W_CEN.PK113-7DFLC3	5	5	5	;FLC3	1	5	5	5	3	2	3	2	3	2	3	3	3	2	2	2	2	2	1	2	3	1	3	1	3	1	2	1	2	2	3	1	3	2	3	2	3	2	3	3	3	2	2	2
YGL140C_CEN.PK113-7DORF	YGL140C_CEN.PK113-7DORF	3	3	3	;ORF	1	3	3	3	0	1	0	0	0	2	0	0	0	1	0	0	0	0	0	0	0	0	0	0	0	1	0	0	0	0	0	0	0	1	0	0	0	2	0	0	0	1	0	0
YGL141W_CEN.PK113-7DHUL5	YGL141W_CEN.PK113-7DHUL5	5	5	5	;HUL5	1	5	5	5	4	0	1	0	1	0	1	1	2	2	3	0	1	0	1	0	1	0	3	0	0	1	1	0	1	0	1	0	4	0	1	0	1	0	1	1	2	2	3	0
YGL143C_CEN.PK113-7DMRF1	YGL143C_CEN.PK113-7DMRF1	9	9	9	;MRF1	1	9	9	9	4	1	4	3	2	3	3	2	0	2	2	2	5	3	3	3	2	2	2	2	5	1	2	4	3	3	5	3	4	1	4	3	2	3	3	2	0	2	2	2
YGL145W_CEN.PK113-7DTIP20	YGL145W_CEN.PK113-7DTIP20	11	11	11	;TIP20	1	11	11	11	5	0	5	1	4	1	2	3	2	1	2	1	0	0	0	1	3	1	1	1	3	1	1	1	0	0	5	1	5	0	5	1	4	1	2	3	2	1	2	1
YGL147C_CEN.PK113-7DRPL9A	YGL147C_CEN.PK113-7DRPL9A	14	14	2	;RPL9A	1	14	14	2	11	10	11	9	9	9	10	9	9	8	11	8	9	11	10	10	10	10	9	9	10	10	9	11	11	10	11	12	11	10	11	9	9	9	10	9	9	8	11	8
YGL148W_CEN.PK113-7DARO2	YGL148W_CEN.PK113-7DARO2	19	19	19	;ARO2	1	19	19	19	15	13	15	17	15	16	15	13	14	14	15	11	17	15	13	13	17	13	15	13	16	14	16	15	15	13	16	17	15	13	15	17	15	16	15	13	14	14	15	11
YGL150C_CEN.PK113-7DINO80	YGL150C_CEN.PK113-7DINO80	20	20	20	;INO80	1	20	20	20	7	5	8	2	6	4	8	5	6	5	4	3	5	7	6	4	3	3	5	4	8	4	4	4	4	6	7	6	7	5	8	2	6	4	8	5	6	5	4	3
YGL151W_CEN.PK113-7DNUT1	YGL151W_CEN.PK113-7DNUT1	12	12	12	;NUT1	1	12	12	12	2	4	6	2	2	2	3	2	3	3	2	3	4	3	2	5	5	2	2	4	4	2	2	1	3	3	5	3	2	4	6	2	2	2	3	2	3	3	2	3
YGL153W_CEN.PK113-7DPEX14	YGL153W_CEN.PK113-7DPEX14	8	8	8	;PEX14	1	8	8	8	6	4	6	5	4	5	5	6	5	4	5	4	5	4	3	4	5	4	6	4	5	4	5	4	5	3	5	4	6	4	6	5	4	5	5	6	5	4	5	4
YGL156W_CEN.PK113-7DAMS1	YGL156W_CEN.PK113-7DAMS1	37	37	37	;AMS1	1	37	37	37	25	27	23	24	22	17	20	22	9	7	7	9	6	2	7	2	5	4	9	5	3	1	6	3	1	1	5	7	25	27	23	24	22	17	20	22	9	7	7	9
YGL159W_CEN.PK113-7DORF	YGL159W_CEN.PK113-7DORF	4	4	4	;ORF	1	4	4	4	4	2	3	2	2	2	3	0	2	1	2	1	3	2	2	1	2	1	1	2	3	1	3	2	3	1	4	3	4	2	3	2	2	2	3	0	2	1	2	1
YGL160W_CEN.PK113-7DAIM14	YGL160W_CEN.PK113-7DAIM14	4	4	4	;AIM14	1	4	4	4	2	3	2	3	2	3	3	1	2	2	1	3	3	3	2	1	1	2	2	1	2	0	1	2	1	1	2	3	2	3	2	3	2	3	3	1	2	2	1	3
YGL161C_CEN.PK113-7DYIP5	YGL161C_CEN.PK113-7DYIP5	5	5	5	;YIP5	1	5	5	5	2	1	2	3	4	3	2	4	2	3	3	3	1	1	2	2	1	1	3	2	0	2	2	1	1	1	3	2	2	1	2	3	4	3	2	4	2	3	3	3
YGL164C_CEN.PK113-7DYRB30	YGL164C_CEN.PK113-7DYRB30	8	8	8	;YRB30	1	8	8	8	4	2	3	2	1	3	3	3	1	1	1	1	2	1	4	1	4	0	2	1	1	0	1	1	1	1	2	2	4	2	3	2	1	3	3	3	1	1	1	1
YGL167C_CEN.PK113-7DPMR1	YGL167C_CEN.PK113-7DPMR1	27	27	27	;PMR1	1	27	27	27	15	13	9	13	12	10	9	13	11	10	9	15	11	10	10	7	9	9	10	13	6	11	8	9	8	7	11	13	15	13	9	13	12	10	9	13	11	10	9	15
YGL169W_CEN.PK113-7DSUA5	YGL169W_CEN.PK113-7DSUA5	10	10	10	;SUA5	1	10	10	10	3	2	3	2	2	0	3	3	1	0	2	3	1	3	1	2	3	2	1	2	4	2	2	1	1	0	3	5	3	2	3	2	2	0	3	3	1	0	2	3
YGL171W_CEN.PK113-7DROK1	YGL171W_CEN.PK113-7DROK1	13	13	13	;ROK1	1	13	13	13	8	5	5	4	3	5	5	3	5	4	6	4	6	8	4	4	3	4	5	3	5	3	4	5	6	7	8	9	8	5	5	4	3	5	5	3	5	4	6	4
YGL172W_CEN.PK113-7DNUP49	YGL172W_CEN.PK113-7DNUP49	10	10	10	;NUP49	1	10	10	10	7	3	6	4	5	2	5	3	5	3	5	6	8	6	3	2	5	5	3	4	3	5	4	4	6	2	6	6	7	3	6	4	5	2	5	3	5	3	5	6
YGL173C_CEN.PK113-7DXRN1	YGL173C_CEN.PK113-7DXRN1	53	53	52	;XRN1	1	53	53	52	37	25	25	28	32	26	30	27	28	31	25	28	32	29	28	24	27	25	27	25	27	26	30	24	31	23	34	34	37	25	25	28	32	26	30	27	28	31	25	28
YGL178W_CEN.PK113-7DMPT5	YGL178W_CEN.PK113-7DMPT5	3	3	3	;MPT5	1	3	3	3	0	0	0	0	0	0	1	0	0	0	0	0	0	0	0	0	0	0	0	1	0	0	0	1	0	0	0	0	0	0	0	0	0	0	1	0	0	0	0	0
YGL180W_CEN.PK113-7DATG1	YGL180W_CEN.PK113-7DATG1	4	4	4	;ATG1	1	4	4	4	1	2	0	1	2	0	1	1	0	0	0	0	0	0	0	0	0	0	0	0	0	1	0	0	0	0	0	0	1	2	0	1	2	0	1	1	0	0	0	0
YGL181W_CEN.PK113-7DGTS1	YGL181W_CEN.PK113-7DGTS1	9	9	9	;GTS1	1	9	9	9	5	4	2	3	3	4	3	1	3	3	4	3	4	3	4	2	4	2	3	1	4	4	3	5	4	2	5	5	5	4	2	3	3	4	3	1	3	3	4	3
YGL184C_CEN.PK113-7DSTR3	YGL184C_CEN.PK113-7DSTR3	15	15	15	;STR3	1	15	15	15	11	10	10	8	10	10	10	10	11	11	9	7	10	8	10	6	9	7	9	7	8	6	9	5	9	8	11	9	11	10	10	8	10	10	10	10	11	11	9	7
YGL185C_CEN.PK113-7DORF	YGL185C_CEN.PK113-7DORF	8	8	8	;ORF	1	8	8	8	2	5	3	5	2	5	4	4	3	4	3	4	3	1	3	3	3	2	2	3	3	0	4	1	1	1	2	2	2	5	3	5	2	5	4	4	3	4	3	4
YGL187C_CEN.PK113-7DCOX4	YGL187C_CEN.PK113-7DCOX4	8	8	8	;COX4	1	8	8	8	8	8	8	8	8	8	8	8	8	8	8	8	8	8	8	8	8	8	8	8	8	8	8	8	8	8	8	8	8	8	8	8	8	8	8	8	8	8	8	8
YGL190C_CEN.PK113-7DCDC55	YGL190C_CEN.PK113-7DCDC55	17	17	17	;CDC55	1	17	17	17	12	8	11	12	10	10	10	8	9	9	10	6	11	10	10	9	7	10	11	8	9	10	8	9	10	9	13	11	12	8	11	12	10	10	10	8	9	9	10	6
YGL191W_CEN.PK113-7DCOX13	YGL191W_CEN.PK113-7DCOX13	8	8	8	;COX13	1	8	8	8	7	7	7	6	7	7	8	5	7	7	7	4	7	6	7	5	8	7	7	6	7	6	7	7	7	6	8	7	7	7	7	6	7	7	8	5	7	7	7	4
YGL195W_CEN.PK113-7DGCN1	YGL195W_CEN.PK113-7DGCN1	87	87	87	;GCN1	1	87	87	87	62	33	48	36	43	43	47	34	50	42	50	31	49	49	48	40	52	37	51	33	47	36	47	35	50	38	58	56	62	33	48	36	43	43	47	34	50	42	50	31
YGL196W_CEN.PK113-7DDSD1	YGL196W_CEN.PK113-7DDSD1	10	10	10	;DSD1	1	10	10	10	4	6	7	7	5	7	7	5	5	4	4	2	4	2	3	3	6	3	2	2	3	2	4	4	2	3	4	3	4	6	7	7	5	7	7	5	5	4	4	2
YGL197W_CEN.PK113-7DMDS3	YGL197W_CEN.PK113-7DMDS3	15	15	15	;MDS3	1	15	15	15	6	3	5	1	4	1	6	2	4	3	3	2	2	4	2	2	4	2	2	2	2	2	3	4	3	2	3	3	6	3	5	1	4	1	6	2	4	3	3	2
YGL198W_CEN.PK113-7DYIP4	YGL198W_CEN.PK113-7DYIP4	1	1	1	;YIP4	1	1	1	1	1	0	1	0	0	0	0	1	0	0	0	1	0	0	0	0	0	1	0	1	0	1	0	0	0	0	0	0	1	0	1	0	0	0	0	1	0	0	0	1
YGL200C_CEN.PK113-7DEMP24	YGL200C_CEN.PK113-7DEMP24	7	7	7	;EMP24	1	7	7	7	6	5	6	4	5	6	5	3	5	5	5	4	5	5	5	5	6	4	5	4	5	4	6	3	5	4	6	5	6	5	6	4	5	6	5	3	5	5	5	4
YGL201C_CEN.PK113-7DMCM6	YGL201C_CEN.PK113-7DMCM6	31	31	30	;MCM6	1	31	31	30	15	14	14	9	16	11	12	9	16	15	16	10	12	10	12	9	15	8	15	7	12	6	11	13	15	12	15	13	15	14	14	9	16	11	12	9	16	15	16	10
YGL202W_CEN.PK113-7DARO8	YGL202W_CEN.PK113-7DARO8	24	24	24	;ARO8	1	24	24	24	24	22	19	20	21	21	21	23	20	21	20	19	23	22	19	21	21	22	21	21	20	20	22	20	23	22	24	23	24	22	19	20	21	21	21	23	20	21	20	19
YGL203C_CEN.PK113-7DKEX1	YGL203C_CEN.PK113-7DKEX1	11	11	11	;KEX1	1	11	11	11	6	6	9	6	6	4	7	6	6	5	5	5	5	7	6	6	7	4	7	5	7	5	6	5	6	6	8	7	6	6	9	6	6	4	7	6	6	5	5	5
YGL204C_CEN.PK113-7DORF	YGL204C_CEN.PK113-7DORF	1	1	1	;ORF	1	1	1	1	1	0	0	0	0	0	0	0	0	0	0	1	0	0	0	0	0	0	0	0	0	0	0	0	0	0	0	0	1	0	0	0	0	0	0	0	0	0	0	1
YGL205W_CEN.PK113-7DPOX1	YGL205W_CEN.PK113-7DPOX1	42	42	42	;POX1	1	42	42	42	35	32	35	34	26	32	33	35	28	27	28	30	18	20	15	16	18	18	14	19	9	15	10	8	7	6	22	18	35	32	35	34	26	32	33	35	28	27	28	30
YGL206C_CEN.PK113-7DCHC1	YGL206C_CEN.PK113-7DCHC1	71	71	71	;CHC1	1	71	71	71	60	54	55	54	54	52	60	57	56	48	59	47	53	52	51	50	57	50	55	51	57	53	52	47	53	48	62	57	60	54	55	54	54	52	60	57	56	48	59	47
YGL207W_CEN.PK113-7DSPT16	YGL207W_CEN.PK113-7DSPT16	47	47	46	;SPT16	1	47	47	46	40	31	37	33	32	28	34	33	34	31	39	29	30	36	32	31	36	29	30	30	30	34	30	31	29	31	40	39	40	31	37	33	32	28	34	33	34	31	39	29
YGL208W_CEN.PK113-7DSIP2	YGL208W_CEN.PK113-7DSIP2	12	12	10	;SIP2	1	12	12	10	4	1	5	3	3	2	3	1	3	4	3	1	4	4	5	2	5	1	5	1	4	2	1	2	2	0	2	2	4	1	5	3	3	2	3	1	3	4	3	1
YGL210W_CEN.PK113-7DYPT32	YGL210W_CEN.PK113-7DYPT32	13	6	6	;YPT32	1	13	6	6	11	8	10	9	11	8	10	9	10	8	10	8	9	11	8	8	8	9	9	7	9	10	8	9	9	9	10	9	4	2	3	4	4	2	3	3	4	2	3	3
YGL211W_CEN.PK113-7DNCS6	YGL211W_CEN.PK113-7DNCS6	3	3	3	;NCS6	1	3	3	3	1	0	1	1	0	1	0	0	1	2	1	2	1	2	1	1	0	1	2	2	2	1	2	2	1	1	2	2	1	0	1	1	0	1	0	0	1	2	1	2
YGL212W_CEN.PK113-7DVAM7	YGL212W_CEN.PK113-7DVAM7	3	3	3	;VAM7	1	3	3	3	1	0	1	0	0	0	1	0	1	0	1	0	0	1	1	0	2	0	1	1	1	0	0	0	1	0	1	1	1	0	1	0	0	0	1	0	1	0	1	0
YGL213C_CEN.PK113-7DSKI8	YGL213C_CEN.PK113-7DSKI8	9	9	9	;SKI8	1	9	9	9	6	4	4	2	4	3	6	2	4	4	3	5	3	5	4	5	5	4	5	4	5	5	5	4	5	3	6	5	6	4	4	2	4	3	6	2	4	4	3	5
YGL220W_CEN.PK113-7DFRA2	YGL220W_CEN.PK113-7DFRA2	2	2	2	;FRA2	1	2	2	2	2	1	2	2	2	1	1	2	2	1	2	2	2	2	2	2	2	1	1	2	2	1	1	2	2	2	1	2	2	1	2	2	2	1	1	2	2	1	2	2
YGL221C_CEN.PK113-7DNIF3	YGL221C_CEN.PK113-7DNIF3	13	13	13	;NIF3	1	13	13	13	11	10	8	10	9	11	9	8	9	7	9	8	9	9	7	9	7	8	7	6	10	8	9	8	6	8	11	8	11	10	8	10	9	11	9	8	9	7	9	8
YGL224C_CEN.PK113-7DSDT1	YGL224C_CEN.PK113-7DSDT1	7	7	7	;SDT1	1	7	7	7	5	3	3	2	3	4	3	4	3	3	2	1	4	3	4	1	3	4	6	3	4	3	5	2	2	5	4	6	5	3	3	2	3	4	3	4	3	3	2	1
YGL226C-A_CEN.PK113-7DOST5	YGL226C-A_CEN.PK113-7DOST5	2	2	2	;OST5	1	2	2	2	1	1	1	1	1	1	0	2	1	0	0	2	0	1	0	2	1	2	0	1	0	1	1	0	0	1	1	1	1	1	1	1	1	1	0	2	1	0	0	2
YGL226W_CEN.PK113-7DMTC3	YGL226W_CEN.PK113-7DMTC3	3	3	3	;MTC3	1	3	3	3	2	2	2	3	3	1	2	2	2	3	2	3	2	2	3	1	2	2	3	3	2	2	3	2	2	3	3	3	2	2	2	3	3	1	2	2	2	3	2	3
YGL228W_CEN.PK113-7DSHE10	YGL228W_CEN.PK113-7DSHE10	16	16	16	;SHE10	1	16	16	16	9	8	11	8	6	9	9	7	8	8	8	7	6	7	6	3	8	4	7	7	7	6	6	6	7	6	8	8	9	8	11	8	6	9	9	7	8	8	8	7
YGL231C_CEN.PK113-7DEMC4	YGL231C_CEN.PK113-7DEMC4	8	8	8	;EMC4	1	8	8	8	5	2	4	4	4	4	5	3	5	3	5	3	5	4	4	3	2	3	4	1	3	4	2	3	3	1	6	4	5	2	4	4	4	4	5	3	5	3	5	3
YGL232W_CEN.PK113-7DTAN1	YGL232W_CEN.PK113-7DTAN1	7	7	7	;TAN1	1	7	7	7	5	2	5	3	7	3	6	2	3	2	4	3	2	2	2	3	3	2	3	1	3	3	2	2	4	3	3	2	5	2	5	3	7	3	6	2	3	2	4	3
YGL233W_CEN.PK113-7DSEC15	YGL233W_CEN.PK113-7DSEC15	6	6	6	;SEC15	1	6	6	6	1	0	0	1	1	1	1	2	1	1	0	1	1	1	0	1	1	1	1	1	1	1	0	1	0	1	1	2	1	0	0	1	1	1	1	2	1	1	0	1
YGL234W_CEN.PK113-7DADE5,7	YGL234W_CEN.PK113-7DADE5,7	37	37	37	;ADE5,7	1	37	37	37	34	29	32	27	27	30	31	31	32	31	30	27	32	33	32	28	29	30	32	28	33	29	30	28	32	26	35	31	34	29	32	27	27	30	31	31	32	31	30	27
YGL236C_CEN.PK113-7DMTO1	YGL236C_CEN.PK113-7DMTO1	18	18	18	;MTO1	1	18	18	18	9	2	4	4	2	2	3	3	3	3	3	5	9	8	9	6	9	9	6	6	9	5	7	7	6	7	8	8	9	2	4	4	2	2	3	3	3	3	3	5
YGL237C_CEN.PK113-7DHAP2	YGL237C_CEN.PK113-7DHAP2	3	3	3	;HAP2	1	3	3	3	2	1	1	1	1	1	1	1	2	1	2	1	2	1	2	1	3	1	1	1	2	1	1	1	2	1	1	0	2	1	1	1	1	1	1	1	2	1	2	1
YGL238W_CEN.PK113-7DCSE1	YGL238W_CEN.PK113-7DCSE1	20	20	20	;CSE1	1	20	20	20	15	12	11	10	9	10	10	10	13	9	10	11	10	12	9	10	12	9	9	9	9	10	11	9	11	9	14	14	15	12	11	10	9	10	10	10	13	9	10	11
YGL241W_CEN.PK113-7DKAP114	YGL241W_CEN.PK113-7DKAP114	13	13	13	;KAP114	1	13	13	13	5	6	7	5	5	4	5	3	6	7	3	1	5	2	3	2	4	1	4	0	4	2	4	1	2	2	4	2	5	6	7	5	5	4	5	3	6	7	3	1
YGL242C_CEN.PK113-7DORF	YGL242C_CEN.PK113-7DORF	7	7	7	;ORF	1	7	7	7	6	3	5	2	2	3	5	5	5	2	5	4	4	3	2	3	4	2	4	3	3	3	3	4	4	3	5	4	6	3	5	2	2	3	5	5	5	2	5	4
YGL244W_CEN.PK113-7DRTF1	YGL244W_CEN.PK113-7DRTF1	8	8	8	;RTF1	1	8	8	8	6	4	5	3	4	3	6	3	5	5	5	4	5	4	4	5	7	2	7	3	6	3	5	4	5	4	7	6	6	4	5	3	4	3	6	3	5	5	5	4
YGL245W_CEN.PK113-7DGUS1;REV__YOR058C_CEN.PK113-7DASE1	YGL245W_CEN.PK113-7DGUS1	46;1	46;1	46;1	;GUS1	2	46	46	46	37	33	37	33	34	32	35	34	33	32	35	33	31	36	30	31	33	29	34	31	36	31	28	33	34	31	39	38	37	33	37	33	34	32	35	34	33	32	35	33
YGL246C_CEN.PK113-7DRAI1	YGL246C_CEN.PK113-7DRAI1	7	7	7	;RAI1	1	7	7	7	2	3	2	2	3	1	1	2	2	4	1	1	3	2	1	1	2	2	0	1	0	3	2	1	2	1	2	3	2	3	2	2	3	1	1	2	2	4	1	1
YGL248W_CEN.PK113-7DPDE1	YGL248W_CEN.PK113-7DPDE1	5	5	5	;PDE1	1	5	5	5	0	1	1	1	0	0	0	1	1	2	0	0	0	1	0	1	2	1	0	1	0	0	0	1	0	0	0	0	0	1	1	1	0	0	0	1	1	2	0	0
YGL250W_CEN.PK113-7DRMR1	YGL250W_CEN.PK113-7DRMR1	6	6	6	;RMR1	1	6	6	6	3	2	4	1	1	2	4	0	2	2	3	0	1	0	1	0	0	0	1	0	3	0	2	0	1	0	2	1	3	2	4	1	1	2	4	0	2	2	3	0
YGL252C_CEN.PK113-7DRTG2	YGL252C_CEN.PK113-7DRTG2	24	24	24	;RTG2	1	24	24	24	17	12	13	16	10	13	14	12	12	11	10	15	13	15	13	14	15	13	12	14	11	14	11	12	10	11	12	11	17	12	13	16	10	13	14	12	12	11	10	15
YGL253W_CEN.PK113-7DHXK2	YGL253W_CEN.PK113-7DHXK2	27	25	25	;HXK2	1	27	25	25	23	19	22	21	19	20	21	20	21	20	22	20	20	23	20	22	23	22	21	22	23	22	22	23	22	23	25	24	21	18	20	19	18	19	20	19	19	19	21	19
YGL254W_CEN.PK113-7DFZF1	YGL254W_CEN.PK113-7DFZF1	5	5	5	;FZF1	1	5	5	5	2	1	1	2	1	1	1	1	0	1	0	1	1	1	0	1	0	1	2	1	0	1	1	2	1	1	2	2	2	1	1	2	1	1	1	1	0	1	0	1
YGL255W_CEN.PK113-7DZRT1	YGL255W_CEN.PK113-7DZRT1	4	4	4	;ZRT1	1	4	4	4	4	3	3	3	0	0	0	0	0	0	0	0	0	0	0	0	0	0	0	0	0	0	0	0	0	0	0	0	4	3	3	3	0	0	0	0	0	0	0	0
YGL256W_CEN.PK113-7DADH4	YGL256W_CEN.PK113-7DADH4	1	1	1	;ADH4	1	1	1	1	0	0	0	0	0	0	0	0	0	0	0	0	0	1	1	0	1	1	0	1	0	1	0	1	1	1	1	1	0	0	0	0	0	0	0	0	0	0	0	0
YGR001C_CEN.PK113-7DORF	YGR001C_CEN.PK113-7DORF	11	11	11	;ORF	1	11	11	11	9	8	7	7	8	8	6	6	6	7	8	6	7	9	7	6	7	4	8	5	6	5	8	6	5	9	9	9	9	8	7	7	8	8	6	6	6	7	8	6
YGR002C_CEN.PK113-7DSWC4	YGR002C_CEN.PK113-7DSWC4	5	5	5	;SWC4	1	5	5	5	2	1	4	1	1	2	3	1	2	2	1	1	1	2	1	1	3	0	2	1	1	0	2	1	3	1	2	1	2	1	4	1	1	2	3	1	2	2	1	1
YGR003W_CEN.PK113-7DCUL3	YGR003W_CEN.PK113-7DCUL3	3	3	3	;CUL3	1	3	3	3	0	1	0	0	1	0	0	0	0	0	0	1	0	0	1	1	0	0	0	0	0	0	0	0	0	0	0	0	0	1	0	0	1	0	0	0	0	0	0	1
YGR004W_CEN.PK113-7DPEX31	YGR004W_CEN.PK113-7DPEX31	4	4	4	;PEX31	1	4	4	4	0	1	0	1	0	1	2	0	0	0	1	0	1	1	0	2	1	1	0	1	1	0	1	1	1	0	2	0	0	1	0	1	0	1	2	0	0	0	1	0
YGR005C_CEN.PK113-7DTFG2	YGR005C_CEN.PK113-7DTFG2	6	6	6	;TFG2	1	6	6	6	6	2	5	2	3	2	3	3	4	3	5	3	4	4	3	2	4	4	4	4	5	3	4	3	4	0	5	2	6	2	5	2	3	2	3	3	4	3	5	3
YGR007W_CEN.PK113-7DECT1	YGR007W_CEN.PK113-7DECT1	2	2	2	;ECT1	1	2	2	2	1	1	0	1	0	1	0	1	1	2	0	2	2	1	2	2	1	1	0	0	0	1	2	2	2	1	1	2	1	1	0	1	0	1	0	1	1	2	0	2
YGR008C_CEN.PK113-7DSTF2	YGR008C_CEN.PK113-7DSTF2	3	3	3	;STF2	1	3	3	3	3	2	3	2	3	2	2	2	3	1	3	2	3	3	3	3	3	3	2	1	1	1	2	2	2	2	2	2	3	2	3	2	3	2	2	2	3	1	3	2
YGR009C_CEN.PK113-7DSEC9	YGR009C_CEN.PK113-7DSEC9	11	11	11	;SEC9	1	11	11	11	7	6	3	4	3	5	6	3	3	3	5	4	6	4	2	5	6	4	4	2	5	6	3	4	2	3	6	5	7	6	3	4	3	5	6	3	3	3	5	4
YGR010W_CEN.PK113-7DNMA2	YGR010W_CEN.PK113-7DNMA2	9	6	6	;NMA2	1	9	6	6	5	3	5	3	6	3	6	1	6	5	4	2	3	1	2	1	4	1	3	0	3	1	2	2	2	2	6	3	3	2	3	2	4	2	3	1	3	3	1	1
YGR012W_CEN.PK113-7DORF	YGR012W_CEN.PK113-7DORF	14	14	14	;ORF	1	14	14	14	12	9	10	8	9	9	10	7	9	8	10	5	9	10	11	9	10	6	11	7	10	5	9	7	6	8	9	12	12	9	10	8	9	9	10	7	9	8	10	5
YGR013W_CEN.PK113-7DSNU71	YGR013W_CEN.PK113-7DSNU71	8	8	8	;SNU71	1	8	8	8	4	1	3	1	3	1	1	2	4	1	0	1	1	2	1	1	2	2	1	1	1	1	2	1	0	1	3	4	4	1	3	1	3	1	1	2	4	1	0	1
YGR017W_CEN.PK113-7DORF	YGR017W_CEN.PK113-7DORF	6	6	6	;ORF	1	6	6	6	3	3	2	2	1	2	3	4	1	3	2	2	1	2	1	2	2	3	3	3	3	1	1	1	1	1	3	2	3	3	2	2	1	2	3	4	1	3	2	2
YGR019W_CEN.PK113-7DUGA1	YGR019W_CEN.PK113-7DUGA1	21	21	21	;UGA1	1	21	21	21	13	14	11	13	14	11	14	13	8	8	8	8	8	6	9	6	7	8	6	5	6	4	5	7	4	6	9	12	13	14	11	13	14	11	14	13	8	8	8	8
YGR020C_CEN.PK113-7DVMA7	YGR020C_CEN.PK113-7DVMA7	4	4	4	;VMA7	1	4	4	4	2	2	2	2	3	2	3	2	2	2	2	2	3	2	3	2	2	2	4	3	3	4	4	3	3	3	3	3	2	2	2	2	3	2	3	2	2	2	2	2
YGR021W_CEN.PK113-7DORF	YGR021W_CEN.PK113-7DORF	6	6	6	;ORF	1	6	6	6	3	2	2	3	2	0	2	0	1	2	2	1	3	3	2	3	4	3	3	2	4	1	2	2	3	3	3	3	3	2	2	3	2	0	2	0	1	2	2	1
YLR333C_CEN.PK113-7DRPS25B;YGR027C_CEN.PK113-7DRPS25A	YLR333C_CEN.PK113-7DRPS25B;YGR027C_CEN.PK113-7DRPS25A	7;7	7;7	7;7	;RPS25B;;RPS25A	2	7	7	7	6	5	6	5	6	4	6	7	6	5	6	5	6	6	7	5	6	7	7	7	6	6	6	6	7	5	7	7	6	5	6	5	6	4	6	7	6	5	6	5
YGR028W_CEN.PK113-7DMSP1	YGR028W_CEN.PK113-7DMSP1	12	12	11	;MSP1	1	12	12	11	6	3	7	4	4	4	5	3	3	5	6	4	6	5	7	4	7	6	6	5	7	4	4	6	6	5	5	6	6	3	7	4	4	4	5	3	3	5	6	4
YGR029W_CEN.PK113-7DERV1	YGR029W_CEN.PK113-7DERV1	6	6	6	;ERV1	1	6	6	6	4	4	3	3	4	4	4	3	4	2	4	2	4	4	4	2	5	1	5	2	5	1	4	3	4	2	5	3	4	4	3	3	4	4	4	3	4	2	4	2
YGR030C_CEN.PK113-7DPOP6	YGR030C_CEN.PK113-7DPOP6	4	4	4	;POP6	1	4	4	4	2	1	3	1	1	1	2	2	1	1	3	0	0	1	0	0	2	0	1	1	2	1	0	0	0	0	1	1	2	1	3	1	1	1	2	2	1	1	3	0
YGR031W_CEN.PK113-7DIMO32	YGR031W_CEN.PK113-7DIMO32	11	11	11	;IMO32	1	11	11	11	6	6	7	6	8	7	7	4	6	5	6	6	6	6	6	5	7	3	4	4	3	2	6	4	5	4	5	4	6	6	7	6	8	7	7	4	6	5	6	6
YGR032W_CEN.PK113-7DGSC2	YGR032W_CEN.PK113-7DGSC2	45	17	17	;GSC2	1	45	17	17	34	25	33	28	29	32	28	27	28	26	25	20	20	24	23	24	23	23	25	23	24	20	24	23	26	25	27	26	9	6	10	7	8	8	10	5	5	5	5	2
YGR033C_CEN.PK113-7DTIM21	YGR033C_CEN.PK113-7DTIM21	6	6	6	;TIM21	1	6	6	6	6	6	5	6	6	6	5	5	5	5	5	5	4	5	3	4	3	3	5	3	3	3	4	5	5	5	6	6	6	6	5	6	6	6	5	5	5	5	5	5
YGR034W_CEN.PK113-7DRPL26B	YGR034W_CEN.PK113-7DRPL26B	12	12	2	;RPL26B	1	12	12	2	11	10	10	9	9	10	10	11	10	9	10	7	8	10	10	10	9	11	9	12	10	11	10	11	10	10	11	11	11	10	10	9	9	10	10	11	10	9	10	7
YGR036C_CEN.PK113-7DCAX4	YGR036C_CEN.PK113-7DCAX4	1	1	1	;CAX4	1	1	1	1	0	0	0	0	0	0	0	0	0	1	0	0	0	0	0	0	0	0	0	0	0	0	0	0	0	0	0	0	0	0	0	0	0	0	0	0	0	1	0	0
YGR037C_CEN.PK113-7DACB1	YGR037C_CEN.PK113-7DACB1	8	8	8	;ACB1	1	8	8	8	8	7	8	7	8	7	7	7	8	7	7	6	7	8	6	6	7	8	8	8	8	8	8	8	8	7	8	8	8	7	8	7	8	7	7	7	8	7	7	6
YGR038W_CEN.PK113-7DORM1	YGR038W_CEN.PK113-7DORM1	5	5	3	;ORM1	1	5	5	3	5	2	1	2	1	2	3	4	3	1	3	3	2	3	2	2	2	4	2	3	2	1	1	2	1	1	4	3	5	2	1	2	1	2	3	4	3	1	3	3
YGR040W_CEN.PK113-7DKSS1	YGR040W_CEN.PK113-7DKSS1	3	3	3	;KSS1	1	3	3	3	1	0	1	0	1	0	0	1	1	0	1	2	1	0	0	1	1	1	0	1	0	1	1	1	1	0	0	2	1	0	1	0	1	0	0	1	1	0	1	2
YGR043C_CEN.PK113-7DNQM1	YGR043C_CEN.PK113-7DNQM1	9	9	9	;NQM1	1	9	9	9	6	6	8	7	3	6	7	5	3	1	1	0	0	0	0	0	0	1	0	0	0	0	0	0	0	0	0	0	6	6	8	7	3	6	7	5	3	1	1	0
YGR047C_CEN.PK113-7DTFC4	YGR047C_CEN.PK113-7DTFC4	4	4	4	;TFC4	1	4	4	4	2	0	1	1	0	1	1	0	1	0	0	1	0	0	1	0	0	0	0	0	0	1	0	0	0	0	2	1	2	0	1	1	0	1	1	0	1	0	0	1
YGR048W_CEN.PK113-7DUFD1	YGR048W_CEN.PK113-7DUFD1	10	10	10	;UFD1	1	10	10	10	6	4	6	4	5	4	4	4	5	4	6	4	3	4	5	4	6	4	5	4	5	5	5	5	3	3	7	5	6	4	6	4	5	4	4	4	5	4	6	4
YGR049W_CEN.PK113-7DSCM4	YGR049W_CEN.PK113-7DSCM4	4	4	4	;SCM4	1	4	4	4	3	3	4	3	3	2	3	3	2	2	2	1	2	2	2	2	2	2	2	2	2	2	2	2	2	2	3	3	3	3	4	3	3	2	3	3	2	2	2	1
YGR054W_CEN.PK113-7DORF	YGR054W_CEN.PK113-7DORF	27	27	27	;ORF	1	27	27	27	24	17	18	19	20	20	19	21	18	19	20	21	19	22	20	24	21	22	20	23	19	23	22	20	20	19	25	22	24	17	18	19	20	20	19	21	18	19	20	21
YGR055W_CEN.PK113-7DMUP1	YGR055W_CEN.PK113-7DMUP1	7	7	7	;MUP1	1	7	7	7	4	2	2	2	3	4	1	2	2	2	3	3	4	5	5	5	2	5	5	4	5	7	5	5	5	5	5	6	4	2	2	2	3	4	1	2	2	2	3	3
YGR060W_CEN.PK113-7DERG25	YGR060W_CEN.PK113-7DERG25	6	6	6	;ERG25	1	6	6	6	5	5	4	5	5	5	4	4	4	4	4	4	4	5	4	3	4	3	5	3	3	4	4	2	4	5	3	5	5	5	4	5	5	5	4	4	4	4	4	4
YGR061C_CEN.PK113-7DADE6	YGR061C_CEN.PK113-7DADE6	55	55	55	;ADE6	1	55	55	55	50	42	44	39	43	41	42	40	45	43	47	43	46	47	47	45	47	42	46	44	47	41	48	44	47	45	49	51	50	42	44	39	43	41	42	40	45	43	47	43
YGR062C_CEN.PK113-7DCOX18	YGR062C_CEN.PK113-7DCOX18	3	3	3	;COX18	1	3	3	3	1	1	0	1	0	0	0	0	0	0	0	1	0	1	0	1	0	3	0	1	0	1	0	2	0	2	0	2	1	1	0	1	0	0	0	0	0	0	0	1
YGR063C_CEN.PK113-7DSPT4	YGR063C_CEN.PK113-7DSPT4	3	3	3	;SPT4	1	3	3	3	3	2	2	3	2	2	3	0	3	2	3	3	3	2	1	2	1	2	3	2	3	3	2	3	2	3	3	2	3	2	2	3	2	2	3	0	3	2	3	3
YGR065C_CEN.PK113-7DVHT1	YGR065C_CEN.PK113-7DVHT1	5	5	5	;VHT1	1	5	5	5	0	1	0	2	1	1	3	1	2	1	3	2	1	1	2	2	2	1	2	1	0	0	2	1	2	2	4	4	0	1	0	2	1	1	3	1	2	1	3	2
YGR067C_CEN.PK113-7DORF	YGR067C_CEN.PK113-7DORF	1	1	1	;ORF	1	1	1	1	0	0	0	0	0	0	1	0	0	0	0	0	0	0	0	0	1	0	0	0	0	0	0	0	0	0	0	0	0	0	0	0	0	0	1	0	0	0	0	0
YGR072W_CEN.PK113-7DUPF3	YGR072W_CEN.PK113-7DUPF3	3	3	3	;UPF3	1	3	3	3	1	0	1	1	0	0	0	0	0	0	0	0	0	0	1	0	0	0	1	0	0	1	0	0	0	1	0	0	1	0	1	1	0	0	0	0	0	0	0	0
YGR074W_CEN.PK113-7DSMD1	YGR074W_CEN.PK113-7DSMD1	4	4	4	;SMD1	1	4	4	4	3	1	2	1	2	2	2	0	2	2	2	1	3	1	2	1	2	1	2	0	2	0	1	1	1	1	4	2	3	1	2	1	2	2	2	0	2	2	2	1
YGR076C_CEN.PK113-7DMRPL25	YGR076C_CEN.PK113-7DMRPL25	8	8	8	;MRPL25	1	8	8	8	8	5	4	6	3	3	6	4	6	3	4	4	5	8	5	6	5	5	4	6	5	6	5	4	5	4	6	7	8	5	4	6	3	3	6	4	6	3	4	4
YGR077C_CEN.PK113-7DPEX8	YGR077C_CEN.PK113-7DPEX8	3	3	3	;PEX8	1	3	3	3	2	0	1	0	1	1	0	1	0	0	0	1	0	1	2	1	0	0	0	0	0	0	0	0	0	0	0	0	2	0	1	0	1	1	0	1	0	0	0	1
YGR078C_CEN.PK113-7DPAC10	YGR078C_CEN.PK113-7DPAC10	7	7	7	;PAC10	1	7	7	7	5	4	2	4	4	4	4	5	5	3	4	5	4	3	4	4	6	4	4	5	5	3	4	4	4	4	6	3	5	4	2	4	4	4	4	5	5	3	4	5
YGR080W_CEN.PK113-7DTWF1	YGR080W_CEN.PK113-7DTWF1	13	13	13	;TWF1	1	13	13	13	10	9	8	9	8	7	8	10	7	7	8	9	8	6	6	4	7	6	6	8	6	9	7	5	4	4	7	7	10	9	8	9	8	7	8	10	7	7	8	9
YGR081C_CEN.PK113-7DSLX9	YGR081C_CEN.PK113-7DSLX9	3	3	3	;SLX9	1	3	3	3	1	1	1	2	1	1	1	2	1	2	0	2	1	2	0	2	1	2	2	2	1	3	3	2	1	3	1	3	1	1	1	2	1	1	1	2	1	2	0	2
YGR082W_CEN.PK113-7DTOM20	YGR082W_CEN.PK113-7DTOM20	6	6	6	;TOM20	1	6	6	6	5	5	5	4	3	4	5	3	4	4	5	5	5	5	3	5	5	6	4	5	5	4	3	4	5	5	5	5	5	5	5	4	3	4	5	3	4	4	5	5
YGR083C_CEN.PK113-7DGCD2	YGR083C_CEN.PK113-7DGCD2	12	12	12	;GCD2	1	12	12	12	7	7	5	7	7	5	7	4	7	8	6	4	6	5	7	5	8	4	6	2	7	3	6	8	6	9	10	9	7	7	5	7	7	5	7	4	7	8	6	4
YGR084C_CEN.PK113-7DMRP13	YGR084C_CEN.PK113-7DMRP13	15	15	15	;MRP13	1	15	15	15	9	8	10	9	10	8	10	9	7	8	10	10	6	10	7	9	11	11	6	10	7	8	10	11	7	9	12	11	9	8	10	9	10	8	10	9	7	8	10	10
YGR085C_CEN.PK113-7DRPL11B	YGR085C_CEN.PK113-7DRPL11B	10	10	10	;RPL11B	1	10	10	10	9	9	9	8	9	8	9	8	9	9	9	8	9	8	8	7	9	8	9	8	9	8	9	8	10	9	9	9	9	9	9	8	9	8	9	8	9	9	9	8
YGR086C_CEN.PK113-7DPIL1	YGR086C_CEN.PK113-7DPIL1	17	17	15	;PIL1	1	17	17	15	17	13	15	14	14	14	15	15	15	13	15	14	15	14	15	15	15	14	13	13	14	16	14	14	15	14	15	14	17	13	15	14	14	14	15	15	15	13	15	14
YGR087C_CEN.PK113-7DPDC6	YGR087C_CEN.PK113-7DPDC6	9	1	1	;PDC6	1	9	1	1	8	7	8	7	6	6	6	5	6	7	7	5	7	8	7	7	7	8	6	7	6	7	7	8	8	7	8	8	0	0	1	0	0	0	0	0	0	0	0	0
YGR088W_CEN.PK113-7DCTT1	YGR088W_CEN.PK113-7DCTT1	5	5	5	;CTT1	1	5	5	5	3	2	3	1	0	0	0	1	0	0	0	0	0	1	0	1	0	0	0	0	0	0	0	0	0	0	1	1	3	2	3	1	0	0	0	1	0	0	0	0
YGR089W_CEN.PK113-7DNNF2	YGR089W_CEN.PK113-7DNNF2	4	4	4	;NNF2	1	4	4	4	0	0	0	0	0	0	0	1	1	1	0	0	0	0	0	0	1	0	1	1	0	0	1	0	1	0	0	1	0	0	0	0	0	0	0	1	1	1	0	0
YGR090W_CEN.PK113-7DUTP22	YGR090W_CEN.PK113-7DUTP22	39	39	39	;UTP22	1	39	39	39	28	17	17	17	20	21	18	13	18	22	22	14	21	17	16	13	19	14	20	14	18	14	22	13	19	16	24	21	28	17	17	17	20	21	18	13	18	22	22	14
YGR092W_CEN.PK113-7DDBF2	YGR092W_CEN.PK113-7DDBF2	5	5	4	;DBF2	1	5	5	4	3	1	3	2	1	2	3	2	2	2	3	2	2	3	2	1	3	3	1	2	3	2	3	2	2	1	3	3	3	1	3	2	1	2	3	2	2	2	3	2
YGR093W_CEN.PK113-7DORF	YGR093W_CEN.PK113-7DORF	4	4	4	;ORF	1	4	4	4	1	1	0	0	2	1	0	1	0	1	0	0	1	1	2	0	1	0	1	1	0	0	2	1	0	1	3	3	1	1	0	0	2	1	0	1	0	1	0	0
YGR094W_CEN.PK113-7DVAS1	YGR094W_CEN.PK113-7DVAS1	52	52	52	;VAS1	1	52	52	52	45	42	42	40	43	41	43	36	44	41	42	42	42	45	44	42	45	41	42	38	43	40	45	44	44	43	46	46	45	42	42	40	43	41	43	36	44	41	42	42
YGR095C_CEN.PK113-7DRRP46	YGR095C_CEN.PK113-7DRRP46	6	6	6	;RRP46	1	6	6	6	5	1	4	2	2	2	5	2	4	2	5	2	2	1	1	2	3	2	3	2	2	2	1	2	2	2	4	2	5	1	4	2	2	2	5	2	4	2	5	2
YGR097W_CEN.PK113-7DASK10	YGR097W_CEN.PK113-7DASK10	7	4	4	;ASK10	1	7	4	4	4	1	2	1	2	1	3	1	3	1	4	1	2	1	1	2	3	2	2	0	1	1	1	2	2	2	3	2	1	0	0	0	0	0	0	0	1	0	1	0
YGR100W_CEN.PK113-7DMDR1	YGR100W_CEN.PK113-7DMDR1	9	9	9	;MDR1	1	9	9	9	4	2	5	3	4	2	4	0	1	1	3	0	1	1	2	0	3	1	4	1	1	0	2	1	3	1	4	2	4	2	5	3	4	2	4	0	1	1	3	0
YGR101W_CEN.PK113-7DPCP1	YGR101W_CEN.PK113-7DPCP1	2	2	2	;PCP1	1	2	2	2	1	0	1	0	0	0	1	0	0	0	1	0	1	0	0	0	1	0	1	1	1	0	0	0	0	0	1	0	1	0	1	0	0	0	1	0	0	0	1	0
YGR102C_CEN.PK113-7DGTF1	YGR102C_CEN.PK113-7DGTF1	3	3	3	;GTF1	1	3	3	3	2	0	1	1	2	1	0	0	1	2	1	0	1	0	0	1	0	1	0	1	0	0	0	1	1	1	1	2	2	0	1	1	2	1	0	0	1	2	1	0
YGR103W_CEN.PK113-7DNOP7	YGR103W_CEN.PK113-7DNOP7	18	18	18	;NOP7	1	18	18	18	14	13	13	10	13	13	14	11	14	12	13	12	14	13	15	14	12	12	14	12	14	12	13	14	14	12	14	14	14	13	13	10	13	13	14	11	14	12	13	12
YGR104C_CEN.PK113-7DSRB5	YGR104C_CEN.PK113-7DSRB5	4	4	4	;SRB5	1	4	4	4	1	0	3	0	1	0	1	0	2	0	0	0	0	0	2	0	2	0	0	0	1	0	1	0	1	0	0	1	1	0	3	0	1	0	1	0	2	0	0	0
YGR106C_CEN.PK113-7DVOA1	YGR106C_CEN.PK113-7DVOA1	5	5	5	;VOA1	1	5	5	5	4	4	2	3	3	4	4	3	4	4	4	3	2	4	4	4	5	3	3	4	3	4	3	4	3	4	5	4	4	4	2	3	3	4	4	3	4	4	4	3
YGR110W_CEN.PK113-7DCLD1	YGR110W_CEN.PK113-7DCLD1	3	3	3	;CLD1	1	3	3	3	1	1	0	2	1	1	2	2	0	1	1	1	1	1	0	0	1	1	0	1	0	0	1	1	0	0	0	0	1	1	0	2	1	1	2	2	0	1	1	1
YGR111W_CEN.PK113-7DORF	YGR111W_CEN.PK113-7DORF	11	11	11	;ORF	1	11	11	11	6	4	5	3	5	5	6	2	5	6	7	1	6	5	5	1	8	1	4	1	6	1	6	3	5	4	6	4	6	4	5	3	5	5	6	2	5	6	7	1
YGR112W_CEN.PK113-7DSHY1	YGR112W_CEN.PK113-7DSHY1	9	9	9	;SHY1	1	9	9	9	5	4	5	3	4	3	5	3	4	2	5	3	5	5	4	3	5	2	4	2	5	2	4	5	4	4	6	6	5	4	5	3	4	3	5	3	4	2	5	3
YGR113W_CEN.PK113-7DDAM1	YGR113W_CEN.PK113-7DDAM1	4	4	4	;DAM1	1	4	4	4	1	1	2	2	0	1	1	1	1	0	0	1	0	1	0	0	1	1	0	1	1	1	0	0	0	0	1	0	1	1	2	2	0	1	1	1	1	0	0	1
YGR116W_CEN.PK113-7DSPT6	YGR116W_CEN.PK113-7DSPT6	50	50	50	;SPT6	1	50	50	50	34	26	22	22	26	22	26	26	24	23	26	24	21	27	21	23	31	25	28	21	24	27	23	21	25	23	38	34	34	26	22	22	26	22	26	26	24	23	26	24
YGR117C_CEN.PK113-7DORF	YGR117C_CEN.PK113-7DORF	9	9	9	;ORF	1	9	9	9	6	4	6	2	3	3	6	5	6	3	4	3	3	3	5	2	6	3	4	3	4	3	4	2	2	3	5	5	6	4	6	2	3	3	6	5	6	3	4	3
YPR132W_CEN.PK113-7DRPS23B;YGR118W_CEN.PK113-7DRPS23A	YPR132W_CEN.PK113-7DRPS23B;YGR118W_CEN.PK113-7DRPS23A	10;10	10;10	10;10	;RPS23B;;RPS23A	2	10	10	10	9	7	9	7	8	8	10	8	8	9	10	6	9	9	9	9	9	9	8	8	7	8	9	9	9	8	10	10	9	7	9	7	8	8	10	8	8	9	10	6
YGR119C_CEN.PK113-7DNUP57	YGR119C_CEN.PK113-7DNUP57	12	12	12	;NUP57	1	12	12	12	10	6	7	7	8	8	6	10	7	6	6	7	7	9	8	5	6	6	7	8	9	7	8	4	7	7	9	9	10	6	7	7	8	8	6	10	7	6	6	7
YGR120C_CEN.PK113-7DCOG2	YGR120C_CEN.PK113-7DCOG2	5	5	5	;COG2	1	5	5	5	1	0	1	0	1	0	2	0	1	0	0	1	0	0	3	0	1	0	0	0	1	1	2	0	2	1	1	1	1	0	1	0	1	0	2	0	1	0	0	1
YGR121C_CEN.PK113-7DMEP1;YPR138C_CEN.PK113-7DMEP3	YGR121C_CEN.PK113-7DMEP1	3;1	3;1	3;1	;MEP1	2	3	3	3	2	1	2	1	1	1	2	0	1	1	1	1	2	2	1	0	1	0	2	0	2	1	2	1	1	2	1	2	2	1	2	1	1	1	2	0	1	1	1	1
YGR122W_CEN.PK113-7DORF	YGR122W_CEN.PK113-7DORF	5	5	5	;ORF	1	5	5	5	3	1	1	1	2	1	2	1	2	2	2	1	2	1	3	1	1	1	2	1	2	2	2	1	1	2	2	1	3	1	1	1	2	1	2	1	2	2	2	1
YGR123C_CEN.PK113-7DPPT1	YGR123C_CEN.PK113-7DPPT1	19	19	19	;PPT1	1	19	19	19	11	9	8	8	8	11	8	6	10	11	11	8	9	8	9	8	8	7	11	6	10	7	7	9	11	10	11	9	11	9	8	8	8	11	8	6	10	11	11	8
YGR124W_CEN.PK113-7DASN2	YGR124W_CEN.PK113-7DASN2	30	30	23	;ASN2	1	30	30	23	27	26	26	26	24	25	28	26	27	25	25	25	27	25	24	26	28	26	29	26	27	26	27	29	27	27	29	28	27	26	26	26	24	25	28	26	27	25	25	25
YGR126W_CEN.PK113-7DORF	YGR126W_CEN.PK113-7DORF	3	3	3	;ORF	1	3	3	3	2	1	1	1	1	0	0	1	1	0	0	2	1	1	0	1	0	1	0	0	0	0	0	0	0	0	1	1	2	1	1	1	1	0	0	1	1	0	0	2
YGR127W_CEN.PK113-7DORF	YGR127W_CEN.PK113-7DORF	8	8	8	;ORF	1	8	8	8	3	2	1	1	3	0	1	1	1	0	1	0	0	0	0	0	0	0	0	0	0	0	0	0	0	0	0	0	3	2	1	1	3	0	1	1	1	0	1	0
YGR128C_CEN.PK113-7DUTP8	YGR128C_CEN.PK113-7DUTP8	21	21	21	;UTP8	1	21	21	21	15	10	12	11	10	10	11	13	15	12	15	10	14	12	12	13	13	13	14	11	14	10	13	10	13	14	13	14	15	10	12	11	10	10	11	13	15	12	15	10
YGR130C_CEN.PK113-7DORF	YGR130C_CEN.PK113-7DORF	25	25	25	;ORF	1	25	25	25	18	17	17	15	14	12	17	17	13	14	13	13	13	19	10	14	13	11	14	14	15	9	13	11	11	16	18	18	18	17	17	15	14	12	17	17	13	14	13	13
YGR132C_CEN.PK113-7DPHB1	YGR132C_CEN.PK113-7DPHB1	12	12	12	;PHB1	1	12	12	12	12	12	11	11	11	10	10	11	9	11	10	10	10	11	11	11	9	10	8	12	10	9	9	11	10	11	12	12	12	12	11	11	11	10	10	11	9	11	10	10
YGR134W_CEN.PK113-7DCAF130	YGR134W_CEN.PK113-7DCAF130	6	6	6	;CAF130	1	6	6	6	1	3	2	2	3	2	0	3	1	3	1	2	1	1	1	1	1	1	1	1	1	1	1	1	1	1	1	1	1	3	2	2	3	2	0	3	1	3	1	2
YGR135W_CEN.PK113-7DPRE9	YGR135W_CEN.PK113-7DPRE9	13	13	13	;PRE9	1	13	13	13	11	8	9	10	8	8	9	9	9	9	10	7	8	10	8	8	10	8	9	8	8	9	9	9	8	9	11	10	11	8	9	10	8	8	9	9	9	9	10	7
YGR136W_CEN.PK113-7DLSB1	YGR136W_CEN.PK113-7DLSB1	3	3	3	;LSB1	1	3	3	3	1	1	1	1	1	2	1	1	1	2	1	1	1	0	1	1	2	0	1	1	1	0	1	0	2	2	1	1	1	1	1	1	1	2	1	1	1	2	1	1
YGR140W_CEN.PK113-7DCBF2	YGR140W_CEN.PK113-7DCBF2	7	7	7	;CBF2	1	7	7	7	2	3	1	0	1	1	1	0	0	2	1	0	2	2	3	1	1	0	3	0	0	2	2	0	1	1	1	1	2	3	1	0	1	1	1	0	0	2	1	0
YGR143W_CEN.PK113-7DSKN1	YGR143W_CEN.PK113-7DSKN1	2	1	1	;SKN1	1	2	1	1	0	1	0	1	0	1	0	0	0	0	0	0	0	0	0	0	0	0	0	0	0	0	1	0	0	0	0	0	0	1	0	1	0	1	0	0	0	0	0	0
YGR145W_CEN.PK113-7DENP2	YGR145W_CEN.PK113-7DENP2	13	13	13	;ENP2	1	13	13	13	9	4	4	5	5	5	7	6	4	4	5	7	6	7	7	4	3	7	7	7	7	7	7	5	7	5	10	8	9	4	4	5	5	5	7	6	4	4	5	7
YGR147C_CEN.PK113-7DNAT2	YGR147C_CEN.PK113-7DNAT2	2	2	2	;NAT2	1	2	2	2	1	0	1	0	2	2	1	0	1	1	1	0	2	0	2	0	1	0	2	0	1	0	1	0	1	0	1	0	1	0	1	0	2	2	1	0	1	1	1	0
YGR148C_CEN.PK113-7DRPL24B	YGR148C_CEN.PK113-7DRPL24B	15	15	2	;RPL24B	1	15	15	2	14	13	13	13	12	11	13	13	13	11	14	11	14	13	12	12	11	13	12	13	13	13	12	14	14	12	14	14	14	13	13	13	12	11	13	13	13	11	14	11
YGR149W_CEN.PK113-7DORF	YGR149W_CEN.PK113-7DORF	4	4	4	;ORF	1	4	4	4	1	1	1	1	1	2	1	1	0	0	1	0	1	1	2	1	2	1	0	1	1	1	2	0	0	0	2	0	1	1	1	1	1	2	1	1	0	0	1	0
YGR150C_CEN.PK113-7DCCM1	YGR150C_CEN.PK113-7DCCM1	9	9	9	;CCM1	1	9	9	9	4	2	3	1	2	3	4	0	5	2	4	4	3	1	3	1	3	2	3	2	4	3	3	1	2	0	6	1	4	2	3	1	2	3	4	0	5	2	4	4
YGR152C_CEN.PK113-7DRSR1	YGR152C_CEN.PK113-7DRSR1	5	5	5	;RSR1	1	5	5	5	2	2	1	1	2	4	1	2	2	2	2	2	1	1	1	2	2	2	3	2	1	3	1	1	2	0	1	1	2	2	1	1	2	4	1	2	2	2	2	2
YGR155W_CEN.PK113-7DCYS4	YGR155W_CEN.PK113-7DCYS4	34	34	34	;CYS4	1	34	34	34	30	28	25	25	27	26	22	25	25	26	25	22	26	29	27	27	24	27	28	25	26	24	26	26	27	27	29	32	30	28	25	25	27	26	22	25	25	26	25	22
YGR156W_CEN.PK113-7DPTI1	YGR156W_CEN.PK113-7DPTI1	4	4	4	;PTI1	1	4	4	4	1	1	1	0	0	1	1	1	1	0	0	2	1	2	1	2	0	1	1	1	1	2	0	1	0	1	1	0	1	1	1	0	0	1	1	1	1	0	0	2
YGR157W_CEN.PK113-7DCHO2	YGR157W_CEN.PK113-7DCHO2	28	28	28	;CHO2	1	28	28	28	20	16	15	15	13	15	18	13	15	19	18	18	19	21	19	18	17	21	20	19	19	21	19	18	19	19	22	24	20	16	15	15	13	15	18	13	15	19	18	18
YGR158C_CEN.PK113-7DMTR3	YGR158C_CEN.PK113-7DMTR3	4	4	4	;MTR3	1	4	4	4	1	0	0	1	1	0	1	1	1	1	0	1	0	1	0	1	1	1	0	1	0	1	1	0	2	1	0	0	1	0	0	1	1	0	1	1	1	1	0	1
YGR159C_CEN.PK113-7DNSR1	YGR159C_CEN.PK113-7DNSR1	17	17	17	;NSR1	1	17	17	17	14	14	13	15	13	13	11	13	13	14	12	11	13	15	12	14	12	14	13	15	15	15	13	14	15	14	15	16	14	14	13	15	13	13	11	13	13	14	12	11
YGR162W_CEN.PK113-7DTIF4631	YGR162W_CEN.PK113-7DTIF4631	30	30	25	;TIF4631	1	30	30	25	27	22	22	20	22	22	24	23	22	25	24	22	23	25	22	23	26	22	23	20	22	23	25	23	25	25	28	28	27	22	22	20	22	22	24	23	22	25	24	22
YGR163W_CEN.PK113-7DGTR2	YGR163W_CEN.PK113-7DGTR2	3	3	3	;GTR2	1	3	3	3	1	0	0	1	0	1	0	1	0	1	0	1	0	0	0	1	2	1	0	1	0	0	0	0	0	1	1	1	1	0	0	1	0	1	0	1	0	1	0	1
YGR165W_CEN.PK113-7DMRPS35	YGR165W_CEN.PK113-7DMRPS35	16	16	16	;MRPS35	1	16	16	16	11	7	11	9	11	10	11	8	8	10	12	11	9	10	11	11	12	10	12	12	11	10	11	10	12	13	14	13	11	7	11	9	11	10	11	8	8	10	12	11
YGR167W_CEN.PK113-7DCLC1	YGR167W_CEN.PK113-7DCLC1	13	13	13	;CLC1	1	13	13	13	9	8	10	8	11	9	10	8	6	8	8	7	9	10	9	8	8	9	8	7	8	7	9	7	10	7	10	11	9	8	10	8	11	9	10	8	6	8	8	7
YGR169C_CEN.PK113-7DPUS6	YGR169C_CEN.PK113-7DPUS6	4	4	4	;PUS6	1	4	4	4	1	1	0	0	0	0	1	0	1	0	0	0	1	2	0	1	1	2	1	2	1	0	1	1	2	1	2	2	1	1	0	0	0	0	1	0	1	0	0	0
YGR169C-A_CEN.PK113-7DORF	YGR169C-A_CEN.PK113-7DORF	3	3	3	;ORF	1	3	3	3	3	3	2	3	3	2	2	2	2	3	3	3	3	3	3	3	2	2	3	2	3	2	3	2	2	3	3	2	3	3	2	3	3	2	2	2	2	3	3	3
YGR171C_CEN.PK113-7DMSM1	YGR171C_CEN.PK113-7DMSM1	8	8	8	;MSM1	1	8	8	8	6	1	3	2	1	2	1	1	2	2	3	2	3	5	3	3	2	1	3	2	2	2	3	3	3	2	4	5	6	1	3	2	1	2	1	1	2	2	3	2
YGR172C_CEN.PK113-7DYIP1	YGR172C_CEN.PK113-7DYIP1	2	2	2	;YIP1	1	2	2	2	2	2	2	2	2	2	2	2	2	2	2	2	2	2	1	2	2	2	2	2	2	2	2	2	2	1	2	2	2	2	2	2	2	2	2	2	2	2	2	2
YGR173W_CEN.PK113-7DRBG2	YGR173W_CEN.PK113-7DRBG2	15	15	15	;RBG2	1	15	15	15	11	11	9	11	13	10	11	7	10	10	8	10	9	12	8	5	11	8	8	9	11	6	10	9	9	7	11	11	11	11	9	11	13	10	11	7	10	10	8	10
YGR174C_CEN.PK113-7DCBP4	YGR174C_CEN.PK113-7DCBP4	4	4	4	;CBP4	1	4	4	4	3	3	3	1	4	3	4	2	3	3	3	2	2	4	4	2	4	3	4	3	4	3	3	3	4	2	3	4	3	3	3	1	4	3	4	2	3	3	3	2
YGR175C_CEN.PK113-7DERG1	YGR175C_CEN.PK113-7DERG1	23	23	23	;ERG1	1	23	23	23	20	22	20	23	19	18	20	19	13	11	7	11	10	9	6	8	11	7	12	9	8	9	9	9	9	11	15	13	20	22	20	23	19	18	20	19	13	11	7	11
YGR178C_CEN.PK113-7DPBP1	YGR178C_CEN.PK113-7DPBP1	22	22	22	;PBP1	1	22	22	22	17	11	14	13	12	10	14	12	14	12	14	12	15	17	14	12	17	9	11	11	14	12	11	13	13	14	17	17	17	11	14	13	12	10	14	12	14	12	14	12
YGR180C_CEN.PK113-7DRNR4	YGR180C_CEN.PK113-7DRNR4	24	24	24	;RNR4	1	24	24	24	21	19	16	17	15	17	18	16	14	13	15	15	13	16	14	15	14	14	17	14	14	15	13	14	16	14	20	17	21	19	16	17	15	17	18	16	14	13	15	15
YGR181W_CEN.PK113-7DTIM13	YGR181W_CEN.PK113-7DTIM13	5	5	5	;TIM13	1	5	5	5	3	4	3	4	4	4	3	4	4	4	3	4	4	5	5	5	3	5	3	5	3	3	4	5	4	4	4	5	3	4	3	4	4	4	3	4	4	4	3	4
YGR184C_CEN.PK113-7DUBR1	YGR184C_CEN.PK113-7DUBR1	19	19	19	;UBR1	1	19	19	19	4	4	4	3	7	3	5	7	8	3	5	3	5	2	5	6	6	6	4	4	3	4	7	5	4	5	7	7	4	4	4	3	7	3	5	7	8	3	5	3
YGR185C_CEN.PK113-7DTYS1	YGR185C_CEN.PK113-7DTYS1	17	17	17	;TYS1	1	17	17	17	12	13	13	12	13	13	13	14	11	12	13	13	11	10	12	12	11	13	12	12	13	13	11	13	12	13	13	13	12	13	13	12	13	13	13	14	11	12	13	13
YGR186W_CEN.PK113-7DTFG1	YGR186W_CEN.PK113-7DTFG1	12	12	12	;TFG1	1	12	12	12	9	10	8	8	10	7	9	8	5	9	5	7	7	8	5	5	7	10	7	10	6	8	7	8	9	9	8	10	9	10	8	8	10	7	9	8	5	9	5	7
YGR187C_CEN.PK113-7DHGH1	YGR187C_CEN.PK113-7DHGH1	10	10	10	;HGH1	1	10	10	10	6	5	6	7	5	5	5	4	5	5	6	5	4	7	7	6	6	5	7	6	6	6	7	5	6	4	6	5	6	5	6	7	5	5	5	4	5	5	6	5
YGR189C_CEN.PK113-7DCRH1	YGR189C_CEN.PK113-7DCRH1	9	9	9	;CRH1	1	9	9	9	9	7	7	8	8	9	7	7	7	7	7	9	7	9	7	7	7	7	8	9	5	6	6	7	7	7	8	9	9	7	7	8	8	9	7	7	7	7	7	9
YGR191W_CEN.PK113-7DHIP1	YGR191W_CEN.PK113-7DHIP1	8	8	8	;HIP1	1	8	8	8	5	1	3	2	1	1	2	5	4	2	3	6	3	5	2	4	5	4	3	3	4	6	2	2	3	3	5	5	5	1	3	2	1	1	2	5	4	2	3	6
YGR192C_CEN.PK113-7DTDH3	YGR192C_CEN.PK113-7DTDH3	25	25	9	;TDH3	1	25	25	9	22	22	21	22	21	21	21	21	21	20	22	20	21	21	21	22	21	23	22	21	23	22	21	23	22	23	23	22	22	22	21	22	21	21	21	21	21	20	22	20
YGR193C_CEN.PK113-7DPDX1	YGR193C_CEN.PK113-7DPDX1	10	10	10	;PDX1	1	10	10	10	5	7	6	6	5	5	5	5	5	5	5	5	6	6	5	7	4	5	5	5	5	5	5	6	4	5	5	6	5	7	6	6	5	5	5	5	5	5	5	5
YGR194C_CEN.PK113-7DXKS1	YGR194C_CEN.PK113-7DXKS1	15	15	15	;XKS1	1	15	15	15	7	7	6	6	7	5	6	7	6	5	5	9	8	8	8	7	9	7	7	6	6	6	8	5	6	5	9	8	7	7	6	6	7	5	6	7	6	5	5	9
YGR195W_CEN.PK113-7DSKI6	YGR195W_CEN.PK113-7DSKI6	9	9	9	;SKI6	1	9	9	9	3	2	6	1	3	2	4	1	4	3	5	1	2	4	3	3	4	1	2	1	3	2	3	1	5	3	5	2	3	2	6	1	3	2	4	1	4	3	5	1
YGR196C_CEN.PK113-7DFYV8	YGR196C_CEN.PK113-7DFYV8	8	8	8	;FYV8	1	8	8	8	1	1	2	2	2	1	4	3	1	2	1	1	3	1	4	2	2	0	1	1	3	0	2	2	1	1	1	2	1	1	2	2	2	1	4	3	1	2	1	1
YGR198W_CEN.PK113-7DYPP1	YGR198W_CEN.PK113-7DYPP1	8	8	8	;YPP1	1	8	8	8	3	2	5	2	4	1	3	1	3	5	2	1	1	2	3	2	3	3	2	1	4	1	1	1	0	1	4	3	3	2	5	2	4	1	3	1	3	5	2	1
YGR199W_CEN.PK113-7DPMT6	YGR199W_CEN.PK113-7DPMT6	14	14	14	;PMT6	1	14	14	14	8	6	7	4	8	7	8	5	6	5	7	6	8	5	5	5	6	6	6	5	5	5	2	4	5	3	7	5	8	6	7	4	8	7	8	5	6	5	7	6
YGR200C_CEN.PK113-7DELP2	YGR200C_CEN.PK113-7DELP2	27	27	27	;ELP2	1	27	27	27	21	11	15	10	15	12	12	7	18	13	14	13	13	15	16	12	16	17	14	16	16	15	13	15	14	12	20	18	21	11	15	10	15	12	12	7	18	13	14	13
YGR201C_CEN.PK113-7DORF	YGR201C_CEN.PK113-7DORF	2	2	2	;ORF	1	2	2	2	2	1	1	1	1	1	1	0	0	0	0	0	0	0	0	0	0	0	0	0	0	0	0	0	0	0	0	0	2	1	1	1	1	1	1	0	0	0	0	0
YGR202C_CEN.PK113-7DPCT1	YGR202C_CEN.PK113-7DPCT1	12	12	12	;PCT1	1	12	12	12	7	2	4	4	4	4	6	3	5	2	3	3	7	8	7	7	9	7	9	3	6	6	5	4	8	5	9	6	7	2	4	4	4	4	6	3	5	2	3	3
YGR203W_CEN.PK113-7DYCH1	YGR203W_CEN.PK113-7DYCH1	9	9	9	;YCH1	1	9	9	9	6	5	4	4	5	3	5	3	5	2	3	2	1	2	3	1	1	2	1	5	4	0	1	4	1	2	2	6	6	5	4	4	5	3	5	3	5	2	3	2
YGR204W_CEN.PK113-7DADE3	YGR204W_CEN.PK113-7DADE3	45	45	41	;ADE3	1	45	45	41	37	32	33	32	35	30	34	31	31	33	33	30	36	38	34	32	36	35	35	31	35	35	35	33	35	34	40	39	37	32	33	32	35	30	34	31	31	33	33	30
YGR205W_CEN.PK113-7DTDA10	YGR205W_CEN.PK113-7DTDA10	10	10	10	;TDA10	1	10	10	10	7	6	10	8	7	9	9	6	7	8	7	4	7	6	6	7	6	4	6	6	5	4	6	5	8	6	7	6	7	6	10	8	7	9	9	6	7	8	7	4
YGR207C_CEN.PK113-7DCIR1	YGR207C_CEN.PK113-7DCIR1	13	13	13	;CIR1	1	13	13	13	10	9	10	7	9	9	9	7	10	12	10	9	10	11	11	12	9	11	8	9	11	11	11	11	10	10	12	13	10	9	10	7	9	9	9	7	10	12	10	9
YGR208W_CEN.PK113-7DSER2	YGR208W_CEN.PK113-7DSER2	8	8	8	;SER2	1	8	8	8	5	4	4	3	4	3	5	5	5	3	5	3	4	6	3	5	7	3	4	4	4	5	3	3	5	4	6	6	5	4	4	3	4	3	5	5	5	3	5	3
YGR209C_CEN.PK113-7DTRX2	YGR209C_CEN.PK113-7DTRX2	7	5	5	;TRX2	1	7	5	5	6	6	7	6	6	6	6	6	6	6	6	6	6	6	6	6	7	6	5	6	4	6	5	5	5	6	6	6	4	4	5	4	4	4	4	4	4	4	4	4
YGR210C_CEN.PK113-7DORF	YGR210C_CEN.PK113-7DORF	10	10	10	;ORF	1	10	10	10	7	3	3	4	4	4	5	4	6	4	6	4	5	4	6	4	6	5	6	4	7	5	2	5	4	7	7	5	7	3	3	4	4	4	5	4	6	4	6	4
YGR211W_CEN.PK113-7DZPR1	YGR211W_CEN.PK113-7DZPR1	20	20	20	;ZPR1	1	20	20	20	16	18	15	16	17	15	15	15	14	16	13	14	16	15	15	14	15	13	17	13	17	18	15	15	16	15	16	16	16	18	15	16	17	15	15	15	14	16	13	14
YGR214W_CEN.PK113-7DRPS0A	YGR214W_CEN.PK113-7DRPS0A	15	15	3	;RPS0A	1	15	15	3	15	13	15	14	14	14	15	14	13	14	14	13	13	15	13	14	14	14	13	14	15	14	13	13	13	14	15	15	15	13	15	14	14	14	15	14	13	14	14	13
YGR215W_CEN.PK113-7DRSM27	YGR215W_CEN.PK113-7DRSM27	2	2	2	;RSM27	1	2	2	2	0	0	0	0	0	0	0	0	0	0	1	0	0	1	1	0	1	0	0	2	0	0	0	0	0	0	1	1	0	0	0	0	0	0	0	0	0	0	1	0
YGR218W_CEN.PK113-7DCRM1	YGR218W_CEN.PK113-7DCRM1	29	29	29	;CRM1	1	29	29	29	22	15	21	18	17	19	15	20	19	15	14	17	20	22	18	17	14	15	15	16	18	19	16	15	17	18	23	25	22	15	21	18	17	19	15	20	19	15	14	17
YGR220C_CEN.PK113-7DMRPL9	YGR220C_CEN.PK113-7DMRPL9	8	8	8	;MRPL9	1	8	8	8	5	4	4	3	2	4	3	2	6	3	5	3	5	4	2	4	6	3	5	2	4	3	3	3	5	4	7	5	5	4	4	3	2	4	3	2	6	3	5	3
YGR222W_CEN.PK113-7DPET54	YGR222W_CEN.PK113-7DPET54	4	4	4	;PET54	1	4	4	4	2	2	1	1	2	2	2	1	1	2	2	2	1	2	1	1	2	3	1	2	2	3	1	1	1	1	2	2	2	2	1	1	2	2	2	1	1	2	2	2
YGR227W_CEN.PK113-7DDIE2	YGR227W_CEN.PK113-7DDIE2	5	5	5	;DIE2	1	5	5	5	1	0	2	0	1	0	1	1	1	0	1	0	3	0	1	1	1	0	0	1	1	1	2	0	1	0	0	1	1	0	2	0	1	0	1	1	1	0	1	0
YGR229C_CEN.PK113-7DSMI1	YGR229C_CEN.PK113-7DSMI1	14	14	14	;SMI1	1	14	14	14	10	10	8	10	11	10	7	8	9	10	7	10	10	9	8	8	7	8	9	9	9	9	9	8	9	8	11	11	10	10	8	10	11	10	7	8	9	10	7	10
YGR231C_CEN.PK113-7DPHB2	YGR231C_CEN.PK113-7DPHB2	10	10	10	;PHB2	1	10	10	10	7	6	7	5	8	4	8	6	7	6	7	5	7	6	8	7	8	6	7	6	8	5	8	7	7	8	7	6	7	6	7	5	8	4	8	6	7	6	7	5
YGR232W_CEN.PK113-7DNAS6	YGR232W_CEN.PK113-7DNAS6	8	8	8	;NAS6	1	8	8	8	6	6	6	6	6	6	8	5	6	6	6	4	6	6	6	5	7	5	6	5	6	5	6	5	6	6	6	6	6	6	6	6	6	6	8	5	6	6	6	4
YGR233C_CEN.PK113-7DPHO81	YGR233C_CEN.PK113-7DPHO81	15	15	15	;PHO81	1	15	15	15	10	4	5	6	3	3	3	3	4	3	4	5	8	5	6	5	7	8	5	2	6	1	5	3	5	3	7	7	10	4	5	6	3	3	3	3	4	3	4	5
YGR234W_CEN.PK113-7DYHB1	YGR234W_CEN.PK113-7DYHB1	21	21	21	;YHB1	1	21	21	21	19	18	19	18	19	18	19	19	20	18	20	19	21	19	18	18	19	20	20	20	20	20	19	19	18	19	20	19	19	18	19	18	19	18	19	19	20	18	20	19
YGR235C_CEN.PK113-7DMOS2	YGR235C_CEN.PK113-7DMOS2	7	7	7	;MOS2	1	7	7	7	6	3	4	3	3	4	5	4	4	5	3	3	4	5	3	4	4	3	3	4	4	3	3	3	4	5	5	6	6	3	4	3	3	4	5	4	4	5	3	3
YGR237C_CEN.PK113-7DORF	YGR237C_CEN.PK113-7DORF	2	2	2	;ORF	1	2	2	2	2	1	2	1	1	1	1	1	1	1	1	1	1	1	1	2	1	0	1	0	0	2	1	0	1	1	2	1	2	1	2	1	1	1	1	1	1	1	1	1
YGR240C_CEN.PK113-7DPFK1	YGR240C_CEN.PK113-7DPFK1	48	48	47	;PFK1	1	48	48	47	42	38	39	39	39	37	37	34	35	39	41	39	41	40	41	38	43	41	39	39	42	40	40	40	42	40	46	44	42	38	39	39	39	37	37	34	35	39	41	39
YGR241C_CEN.PK113-7DYAP1802	YGR241C_CEN.PK113-7DYAP1802	5	5	5	;YAP1802	1	5	5	5	3	2	3	2	2	2	2	3	3	2	3	2	3	2	1	0	3	1	2	2	2	2	3	1	1	1	3	2	3	2	3	2	2	2	2	3	3	2	3	2
YGR243W_CEN.PK113-7DFMP43	YGR243W_CEN.PK113-7DFMP43	4	4	3	;FMP43	1	4	4	3	2	2	3	1	1	2	2	2	1	1	0	1	0	1	0	1	0	1	0	1	0	1	0	1	0	0	0	0	2	2	3	1	1	2	2	2	1	1	0	1
YGR244C_CEN.PK113-7DLSC2	YGR244C_CEN.PK113-7DLSC2	26	26	26	;LSC2	1	26	26	26	25	23	21	22	22	21	20	23	19	21	20	21	22	23	22	24	21	22	19	23	22	23	20	21	20	20	25	24	25	23	21	22	22	21	20	23	19	21	20	21
YGR245C_CEN.PK113-7DSDA1	YGR245C_CEN.PK113-7DSDA1	13	12	12	;SDA1	1	13	12	12	8	3	2	1	2	3	3	2	6	4	6	3	5	6	4	6	10	3	7	6	9	5	9	4	5	6	10	8	7	3	2	1	2	3	3	2	6	4	6	3
YGR246C_CEN.PK113-7DBRF1	YGR246C_CEN.PK113-7DBRF1	4	4	4	;BRF1	1	4	4	4	0	1	1	0	0	1	0	0	0	0	0	0	0	0	0	0	0	1	0	0	1	1	0	0	0	0	0	0	0	1	1	0	0	1	0	0	0	0	0	0
YGR247W_CEN.PK113-7DCPD1	YGR247W_CEN.PK113-7DCPD1	1	1	1	;CPD1	1	1	1	1	0	1	0	1	1	1	0	1	0	1	0	1	1	1	1	1	0	1	0	1	0	0	1	0	1	1	0	1	0	1	0	1	1	1	0	1	0	1	0	1
YGR248W_CEN.PK113-7DSOL4	YGR248W_CEN.PK113-7DSOL4	6	6	6	;SOL4	1	6	6	6	6	2	6	4	3	3	5	3	0	0	0	0	0	0	0	0	3	1	2	0	0	0	0	0	0	0	0	0	6	2	6	4	3	3	5	3	0	0	0	0
YGR250C_CEN.PK113-7DORF	YGR250C_CEN.PK113-7DORF	25	25	25	;ORF	1	25	25	25	18	10	15	13	13	9	14	11	12	12	11	11	14	12	11	9	10	12	14	10	7	9	10	9	9	7	12	11	18	10	15	13	13	9	14	11	12	12	11	11
YGR251W_CEN.PK113-7DNOP19	YGR251W_CEN.PK113-7DNOP19	2	2	2	;NOP19	1	2	2	2	0	0	0	0	0	0	0	0	1	0	1	0	0	0	0	0	0	0	0	0	0	0	0	0	0	0	0	0	0	0	0	0	0	0	0	0	1	0	1	0
YGR252W_CEN.PK113-7DGCN5	YGR252W_CEN.PK113-7DGCN5	8	8	8	;GCN5	1	8	8	8	4	3	5	2	4	2	3	2	3	2	4	2	4	4	4	1	3	2	3	1	2	2	2	2	4	3	5	5	4	3	5	2	4	2	3	2	3	2	4	2
YGR253C_CEN.PK113-7DPUP2	YGR253C_CEN.PK113-7DPUP2	16	16	16	;PUP2	1	16	16	16	14	13	13	12	13	14	12	13	13	15	13	10	12	13	13	12	11	13	12	12	12	12	11	12	11	11	13	15	14	13	13	12	13	14	12	13	13	15	13	10
YGR254W_CEN.PK113-7DENO1	YGR254W_CEN.PK113-7DENO1	30	30	30	;ENO1	1	30	30	30	28	27	28	26	26	24	26	27	24	27	26	22	25	25	25	26	24	25	27	26	28	26	28	24	27	26	28	27	28	27	28	26	26	24	26	27	24	27	26	22
YGR255C_CEN.PK113-7DCOQ6	YGR255C_CEN.PK113-7DCOQ6	3	3	3	;COQ6	1	3	3	3	0	0	1	0	0	0	1	0	1	1	0	0	0	0	0	0	0	0	0	0	1	0	1	0	0	0	0	0	0	0	1	0	0	0	1	0	1	1	0	0
YGR256W_CEN.PK113-7DGND2	YGR256W_CEN.PK113-7DGND2	19	12	12	;GND2	1	19	12	12	16	14	15	12	12	15	12	12	6	7	6	7	6	7	6	5	6	7	6	7	6	6	7	7	6	7	7	7	9	7	9	6	5	8	5	5	0	0	0	0
YGR260W_CEN.PK113-7DTNA1	YGR260W_CEN.PK113-7DTNA1	8	8	8	;TNA1	1	8	8	8	6	2	5	3	4	3	4	2	6	4	5	5	4	4	4	2	4	5	3	4	4	4	4	2	2	1	5	3	6	2	5	3	4	3	4	2	6	4	5	5
YGR261C_CEN.PK113-7DAPL6	YGR261C_CEN.PK113-7DAPL6	14	14	14	;APL6	1	14	14	14	6	4	2	5	4	5	2	4	4	6	3	4	5	8	3	4	2	4	5	5	4	3	4	2	5	6	6	5	6	4	2	5	4	5	2	4	4	6	3	4
YGR262C_CEN.PK113-7DBUD32	YGR262C_CEN.PK113-7DBUD32	4	4	4	;BUD32	1	4	4	4	2	1	3	1	2	3	0	2	2	2	3	2	3	2	3	1	0	2	3	1	2	2	4	1	4	1	3	2	2	1	3	1	2	3	0	2	2	2	3	2
YGR264C_CEN.PK113-7DMES1	YGR264C_CEN.PK113-7DMES1	35	35	35	;MES1	1	35	35	35	27	26	21	29	26	25	23	26	27	27	24	25	28	30	27	29	26	28	23	25	24	28	22	30	25	28	30	30	27	26	21	29	26	25	23	26	27	27	24	25
YGR266W_CEN.PK113-7DORF	YGR266W_CEN.PK113-7DORF	26	26	26	;ORF	1	26	26	26	21	16	15	14	11	14	19	10	13	11	14	15	11	11	8	8	10	9	11	9	14	9	10	7	10	8	14	13	21	16	15	14	11	14	19	10	13	11	14	15
YGR267C_CEN.PK113-7DFOL2	YGR267C_CEN.PK113-7DFOL2	12	12	12	;FOL2	1	12	12	12	6	3	6	4	4	5	4	6	4	4	7	3	5	5	3	6	3	7	5	6	4	7	6	4	5	8	6	4	6	3	6	4	4	5	4	6	4	4	7	3
YGR270W_CEN.PK113-7DYTA7	YGR270W_CEN.PK113-7DYTA7	26	26	26	;YTA7	1	26	26	26	10	3	4	4	6	5	4	4	7	3	4	4	4	9	9	6	9	6	5	5	7	5	8	8	8	7	9	8	10	3	4	4	6	5	4	4	7	3	4	4
YGR271C-A_CEN.PK113-7DEFG1	YGR271C-A_CEN.PK113-7DEFG1	8	8	8	;EFG1	1	8	8	8	4	2	3	3	3	4	3	4	4	4	3	3	4	4	3	4	1	3	1	3	3	4	4	2	1	5	4	2	4	2	3	3	3	4	3	4	4	4	3	3
YGR271W_CEN.PK113-7DSLH1	YGR271W_CEN.PK113-7DSLH1	12	12	12	;SLH1	1	12	12	12	1	1	3	1	2	3	1	2	1	1	2	3	2	2	2	0	1	1	1	2	1	1	2	0	2	0	2	1	1	1	3	1	2	3	1	2	1	1	2	3
YGR274C_CEN.PK113-7DTAF1	YGR274C_CEN.PK113-7DTAF1	6	6	6	;TAF1	1	6	6	6	4	1	2	1	1	3	2	2	2	0	2	0	1	3	1	0	1	1	2	0	2	1	1	1	1	2	2	2	4	1	2	1	1	3	2	2	2	0	2	0
YGR275W_CEN.PK113-7DRTT102	YGR275W_CEN.PK113-7DRTT102	6	6	6	;RTT102	1	6	6	6	4	4	4	4	4	4	3	4	4	4	4	3	4	4	4	4	4	4	4	2	4	2	4	3	4	5	4	4	4	4	4	4	4	4	3	4	4	4	4	3
YGR276C_CEN.PK113-7DRNH70	YGR276C_CEN.PK113-7DRNH70	6	6	6	;RNH70	1	6	6	6	2	1	1	0	1	1	2	0	1	1	0	0	0	0	1	0	3	0	0	1	0	0	0	0	0	0	1	1	2	1	1	0	1	1	2	0	1	1	0	0
YGR277C_CEN.PK113-7DCAB4	YGR277C_CEN.PK113-7DCAB4	12	12	12	;CAB4	1	12	12	12	6	6	4	4	6	3	4	4	4	4	4	6	4	5	3	3	9	5	3	2	3	4	4	2	4	4	6	6	6	6	4	4	6	3	4	4	4	4	4	6
YGR279C_CEN.PK113-7DSCW4	YGR279C_CEN.PK113-7DSCW4	11	11	11	;SCW4	1	11	11	11	11	9	9	10	9	10	9	9	9	10	9	8	10	9	10	9	9	8	11	8	9	7	10	9	9	9	9	11	11	9	9	10	9	10	9	9	9	10	9	8
YGR280C_CEN.PK113-7DPXR1	YGR280C_CEN.PK113-7DPXR1	6	6	6	;PXR1	1	6	6	6	3	2	2	1	1	1	2	1	1	3	4	2	2	2	2	2	3	1	1	1	3	3	2	3	3	3	3	3	3	2	2	1	1	1	2	1	1	3	4	2
YGR281W_CEN.PK113-7DYOR1	YGR281W_CEN.PK113-7DYOR1	4	4	4	;YOR1	1	4	4	4	0	0	0	0	0	0	1	0	0	0	2	0	0	0	0	1	0	0	0	0	0	1	0	0	1	1	0	0	0	0	0	0	0	0	1	0	0	0	2	0
YGR282C_CEN.PK113-7DBGL2	YGR282C_CEN.PK113-7DBGL2	8	8	8	;BGL2	1	8	8	8	7	8	8	8	8	8	8	7	8	8	8	7	8	8	8	7	7	7	8	7	7	7	8	7	7	8	8	8	7	8	8	8	8	8	8	7	8	8	8	7
YGR283C_CEN.PK113-7DORF	YGR283C_CEN.PK113-7DORF	6	6	6	;ORF	1	6	6	6	2	2	2	2	1	2	2	0	4	3	3	2	2	2	3	1	1	1	2	2	2	1	1	0	2	0	2	3	2	2	2	2	1	2	2	0	4	3	3	2
YGR284C_CEN.PK113-7DERV29	YGR284C_CEN.PK113-7DERV29	4	4	4	;ERV29	1	4	4	4	2	2	1	1	2	1	2	3	1	2	2	3	1	1	2	1	2	2	1	3	2	2	1	1	2	1	2	1	2	2	1	1	2	1	2	3	1	2	2	3
YGR285C_CEN.PK113-7DZUO1	YGR285C_CEN.PK113-7DZUO1	19	19	19	;ZUO1	1	19	19	19	16	12	17	15	17	15	15	14	17	16	17	14	17	15	17	16	15	16	17	15	17	16	17	14	16	16	16	17	16	12	17	15	17	15	15	14	17	16	17	14
YGR286C_CEN.PK113-7DBIO2	YGR286C_CEN.PK113-7DBIO2	11	11	11	;BIO2	1	11	11	11	9	4	7	6	6	4	7	7	7	6	7	8	6	7	7	5	9	7	8	7	9	7	9	8	8	5	9	5	9	4	7	6	6	4	7	7	7	6	7	8
YGR287C_CEN.PK113-7DIMA1	YGR287C_CEN.PK113-7DIMA1	12	10	10	;IMA1	1	12	10	10	5	1	4	1	2	2	3	1	1	1	2	1	6	3	4	3	4	4	5	6	6	4	3	2	3	5	8	6	3	1	3	1	1	2	2	1	1	1	1	1
YGR289C_CEN.PK113-7DMAL11	YGR289C_CEN.PK113-7DMAL11	1	1	1	;MAL11	1	1	1	1	0	1	0	0	0	0	0	0	0	0	0	1	0	1	0	0	0	1	0	1	0	1	0	1	0	0	0	0	0	1	0	0	0	0	0	0	0	0	0	1
YHL001W_CEN.PK113-7DRPL14B	YHL001W_CEN.PK113-7DRPL14B	11	1	1	;RPL14B	1	11	1	1	10	8	10	8	9	8	9	10	8	9	8	8	10	10	9	9	11	9	9	9	9	10	9	9	8	9	9	10	1	1	0	1	0	0	0	1	0	1	0	1
YHL002W_CEN.PK113-7DHSE1	YHL002W_CEN.PK113-7DHSE1	7	7	7	;HSE1	1	7	7	7	4	4	5	3	3	4	5	3	4	4	4	3	4	3	3	3	2	2	3	4	4	3	2	3	2	3	4	4	4	4	5	3	3	4	5	3	4	4	4	3
YHL003C_CEN.PK113-7DLAG1	YHL003C_CEN.PK113-7DLAG1	4	4	4	;LAG1	1	4	4	4	2	4	2	3	3	3	2	2	3	3	3	2	2	3	2	3	2	2	1	3	2	3	3	3	2	2	2	3	2	4	2	3	3	3	2	2	3	3	3	2
YHL004W_CEN.PK113-7DMRP4	YHL004W_CEN.PK113-7DMRP4	17	17	17	;MRP4	1	17	17	17	12	12	13	12	9	11	12	11	15	11	12	10	15	13	14	12	14	11	15	13	13	14	14	17	16	14	16	14	12	12	13	12	9	11	12	11	15	11	12	10
YHL007C_CEN.PK113-7DSTE20	YHL007C_CEN.PK113-7DSTE20	25	25	25	;STE20	1	25	25	25	15	8	8	10	10	10	11	14	11	8	11	10	10	10	5	12	12	13	8	11	8	14	11	9	5	6	14	12	15	8	8	10	10	10	11	14	11	8	11	10
YHL009C_CEN.PK113-7DYAP3	YHL009C_CEN.PK113-7DYAP3	1	1	1	;YAP3	1	1	1	1	0	1	0	0	1	0	1	1	0	0	0	0	0	0	1	0	1	0	0	1	0	0	1	0	1	0	0	1	0	1	0	0	1	0	1	1	0	0	0	0
YHL011C_CEN.PK113-7DPRS3	YHL011C_CEN.PK113-7DPRS3	17	17	16	;PRS3	1	17	17	16	14	10	11	10	12	9	11	11	13	11	12	10	13	13	13	11	12	10	12	10	12	10	13	10	13	9	14	13	14	10	11	10	12	9	11	11	13	11	12	10
YHL013C_CEN.PK113-7DOTU2	YHL013C_CEN.PK113-7DOTU2	5	5	5	;OTU2	1	5	5	5	4	2	2	2	2	3	2	2	4	2	4	2	3	2	2	2	1	2	3	1	1	2	2	1	3	1	4	3	4	2	2	2	2	3	2	2	4	2	4	2
YHL014C_CEN.PK113-7DYLF2	YHL014C_CEN.PK113-7DYLF2	9	9	9	;YLF2	1	9	9	9	4	2	3	2	1	0	3	2	1	1	2	2	2	3	4	1	3	2	2	2	1	2	1	2	2	1	5	4	4	2	3	2	1	0	3	2	1	1	2	2
YHL015W_CEN.PK113-7DRPS20	YHL015W_CEN.PK113-7DRPS20	14	14	14	;RPS20	1	14	14	14	13	11	12	12	12	12	12	11	11	12	13	8	12	13	12	11	12	10	12	9	12	10	12	12	12	12	13	14	13	11	12	12	12	12	12	11	11	12	13	8
YHL017W_CEN.PK113-7DORF	YHL017W_CEN.PK113-7DORF	3	3	3	;ORF	1	3	3	3	1	1	1	0	2	1	1	1	1	1	1	0	2	1	2	1	2	0	1	1	2	1	1	1	1	0	1	1	1	1	1	0	2	1	1	1	1	1	1	0
YHL018W_CEN.PK113-7DORF	YHL018W_CEN.PK113-7DORF	3	3	3	;ORF	1	3	3	3	0	0	0	1	0	0	0	0	0	0	0	0	1	0	0	0	0	0	0	1	0	0	0	0	0	0	0	0	0	0	0	1	0	0	0	0	0	0	0	0
YHL020C_CEN.PK113-7DOPI1	YHL020C_CEN.PK113-7DOPI1	5	5	5	;OPI1	1	5	5	5	3	0	1	1	2	0	0	2	1	3	2	0	3	0	3	1	4	1	1	2	4	2	2	1	1	0	3	2	3	0	1	1	2	0	0	2	1	3	2	0
YHL021C_CEN.PK113-7DAIM17	YHL021C_CEN.PK113-7DAIM17	18	18	18	;AIM17	1	18	18	18	16	13	14	12	15	13	14	13	11	12	13	11	9	9	8	7	14	8	12	8	10	7	7	7	6	6	8	11	16	13	14	12	15	13	14	13	11	12	13	11
YHL023C_CEN.PK113-7DNPR3	YHL023C_CEN.PK113-7DNPR3	5	4	4	;NPR3	1	5	4	4	1	1	3	1	1	1	2	1	3	0	1	0	0	1	1	1	3	1	1	1	2	1	0	1	2	1	1	1	1	1	2	1	1	1	2	1	2	0	1	0
YHL024W_CEN.PK113-7DRIM4	YHL024W_CEN.PK113-7DRIM4	15	15	15	;RIM4	1	15	15	15	12	8	9	5	7	8	7	7	10	9	6	8	8	6	8	5	7	4	9	7	7	6	9	6	6	4	8	7	12	8	9	5	7	8	7	7	10	9	6	8
YHL025W_CEN.PK113-7DSNF6	YHL025W_CEN.PK113-7DSNF6	3	3	3	;SNF6	1	3	3	3	1	1	1	0	2	0	1	0	1	0	1	0	1	0	0	0	2	0	1	0	1	0	1	0	1	1	1	1	1	1	1	0	2	0	1	0	1	0	1	0
YHL029C_CEN.PK113-7DOCA5	YHL029C_CEN.PK113-7DOCA5	3	3	3	;OCA5	1	3	3	3	1	1	1	1	1	3	1	0	2	1	3	0	0	1	1	1	2	0	0	0	1	0	0	1	0	0	1	1	1	1	1	1	1	3	1	0	2	1	3	0
YHL030W_CEN.PK113-7DECM29	YHL030W_CEN.PK113-7DECM29	32	32	32	;ECM29	1	32	32	32	17	12	16	15	15	14	12	13	14	15	15	12	15	19	14	13	13	13	17	14	17	12	15	13	16	11	18	17	17	12	16	15	15	14	12	13	14	15	15	12
YHL031C_CEN.PK113-7DGOS1	YHL031C_CEN.PK113-7DGOS1	14	14	14	;GOS1	1	14	14	14	9	4	9	6	5	5	7	6	7	5	7	7	7	9	7	8	7	7	8	8	6	7	6	6	8	7	10	8	9	4	9	6	5	5	7	6	7	5	7	7
YHL033C_CEN.PK113-7DRPL8A	YHL033C_CEN.PK113-7DRPL8A	19	19	4	;RPL8A	1	19	19	4	16	15	14	15	16	16	15	16	15	14	15	14	16	16	16	15	15	16	14	16	15	16	18	16	14	15	17	17	16	15	14	15	16	16	15	16	15	14	15	14
YHL034C_CEN.PK113-7DSBP1	YHL034C_CEN.PK113-7DSBP1	13	13	13	;SBP1	1	13	13	13	12	12	12	10	8	10	13	11	9	10	9	7	11	12	11	11	10	9	10	10	10	8	10	12	10	11	13	12	12	12	12	10	8	10	13	11	9	10	9	7
YHL038C_CEN.PK113-7DCBP2	YHL038C_CEN.PK113-7DCBP2	11	11	11	;CBP2	1	11	11	11	4	3	3	3	2	4	3	3	3	5	2	5	3	5	5	4	5	4	3	4	3	5	2	3	3	4	4	4	4	3	3	3	2	4	3	3	3	5	2	5
YHL039W_CEN.PK113-7DEFM1	YHL039W_CEN.PK113-7DEFM1	11	11	11	;EFM1	1	11	11	11	7	5	7	2	7	5	7	3	9	5	6	6	7	3	6	4	7	3	5	5	8	5	7	6	4	3	7	4	7	5	7	2	7	5	7	3	9	5	6	6
YHL040C_CEN.PK113-7DARN1	YHL040C_CEN.PK113-7DARN1	2	2	2	;ARN1	1	2	2	2	0	0	2	0	0	0	0	0	0	1	0	0	0	0	0	0	0	0	0	0	0	0	1	0	0	0	0	0	0	0	2	0	0	0	0	0	0	1	0	0
YHR001W_CEN.PK113-7DOSH7	YHR001W_CEN.PK113-7DOSH7	19	19	16	;OSH7	1	19	19	16	17	10	13	9	9	12	10	7	10	9	10	8	11	12	11	10	13	10	11	10	11	6	8	9	7	8	17	13	17	10	13	9	9	12	10	7	10	9	10	8
YHR001W-A_CEN.PK113-7DQCR10	YHR001W-A_CEN.PK113-7DQCR10	5	5	5	;QCR10	1	5	5	5	5	5	5	5	5	5	5	5	5	5	5	4	5	5	5	5	5	5	5	5	5	5	5	5	5	5	5	5	5	5	5	5	5	5	5	5	5	5	5	4
YHR002W_CEN.PK113-7DLEU5	YHR002W_CEN.PK113-7DLEU5	3	3	3	;LEU5	1	3	3	3	3	0	1	0	1	0	0	0	2	0	1	0	0	0	0	0	1	0	2	0	1	0	1	0	2	1	2	0	3	0	1	0	1	0	0	0	2	0	1	0
YHR003C_CEN.PK113-7DORF	YHR003C_CEN.PK113-7DORF	7	7	7	;ORF	1	7	7	7	5	2	2	2	1	1	5	2	3	1	4	3	3	3	2	1	2	1	5	2	2	2	2	2	2	1	4	4	5	2	2	2	1	1	5	2	3	1	4	3
YHR005C_CEN.PK113-7DGPA1	YHR005C_CEN.PK113-7DGPA1	15	15	15	;GPA1	1	15	15	15	11	9	10	9	9	9	12	6	9	10	10	6	5	9	8	9	9	5	8	8	7	3	6	6	5	8	9	11	11	9	10	9	9	9	12	6	9	10	10	6
YHR005C-A_CEN.PK113-7DTIM10	YHR005C-A_CEN.PK113-7DTIM10	4	4	4	;TIM10	1	4	4	4	4	4	4	3	4	4	4	4	4	4	4	4	4	4	3	4	4	4	4	4	4	3	4	4	4	4	4	4	4	4	4	3	4	4	4	4	4	4	4	4
YHR006W_CEN.PK113-7DSTP2	YHR006W_CEN.PK113-7DSTP2	5	5	5	;STP2	1	5	5	5	1	1	1	1	1	0	1	0	1	1	2	0	2	1	1	0	1	0	2	1	1	0	1	0	2	0	2	1	1	1	1	1	1	0	1	0	1	1	2	0
YHR007C_CEN.PK113-7DERG11	YHR007C_CEN.PK113-7DERG11	18	18	18	;ERG11	1	18	18	18	17	16	17	17	15	14	17	16	14	12	14	14	13	16	13	14	15	15	15	15	15	14	14	16	14	14	18	17	17	16	17	17	15	14	17	16	14	12	14	14
YHR008C_CEN.PK113-7DSOD2	YHR008C_CEN.PK113-7DSOD2	8	8	8	;SOD2	1	8	8	8	8	7	8	7	8	7	7	7	7	6	8	7	7	8	7	8	8	7	8	7	8	8	7	7	8	8	8	8	8	7	8	7	8	7	7	7	7	6	8	7
YHR009C_CEN.PK113-7DTDA3	YHR009C_CEN.PK113-7DTDA3	19	19	19	;TDA3	1	19	19	19	16	6	10	7	9	8	12	8	8	8	12	8	13	10	15	10	14	10	15	10	12	11	9	11	13	11	13	14	16	6	10	7	9	8	12	8	8	8	12	8
YHR011W_CEN.PK113-7DDIA4	YHR011W_CEN.PK113-7DDIA4	6	6	6	;DIA4	1	6	6	6	6	3	3	3	4	4	3	4	4	5	4	4	5	4	4	4	3	4	5	5	4	4	4	3	4	3	5	4	6	3	3	3	4	4	3	4	4	5	4	4
YHR012W_CEN.PK113-7DVPS29	YHR012W_CEN.PK113-7DVPS29	6	6	6	;VPS29	1	6	6	6	6	4	5	4	5	3	5	5	4	2	3	3	6	5	4	3	4	4	4	4	5	3	4	5	4	5	6	6	6	4	5	4	5	3	5	5	4	2	3	3
YHR013C_CEN.PK113-7DARD1	YHR013C_CEN.PK113-7DARD1	5	5	5	;ARD1	1	5	5	5	5	4	3	3	3	3	2	3	3	3	3	4	3	4	4	3	3	4	4	3	1	3	4	3	4	3	4	5	5	4	3	3	3	3	2	3	3	3	3	4
YHR016C_CEN.PK113-7DYSC84	YHR016C_CEN.PK113-7DYSC84	13	7	7	;YSC84	1	13	7	7	13	8	6	6	9	9	10	6	9	6	8	4	7	8	8	6	11	4	11	4	10	6	7	7	7	6	12	9	7	3	5	2	4	4	6	3	6	3	4	1
YHR017W_CEN.PK113-7DYSC83	YHR017W_CEN.PK113-7DYSC83	4	4	4	;YSC83	1	4	4	4	3	2	3	3	3	4	3	3	2	3	2	3	4	3	3	2	3	2	3	2	2	2	4	3	1	4	3	3	3	2	3	3	3	4	3	3	2	3	2	3
YHR018C_CEN.PK113-7DARG4	YHR018C_CEN.PK113-7DARG4	25	25	25	;ARG4	1	25	25	25	23	23	22	18	19	19	22	21	19	18	17	15	18	22	18	20	20	22	20	21	22	21	20	22	22	20	22	23	23	23	22	18	19	19	22	21	19	18	17	15
YHR019C_CEN.PK113-7DDED81	YHR019C_CEN.PK113-7DDED81	28	28	28	;DED81	1	28	28	28	24	22	21	22	22	21	22	19	21	17	24	17	21	20	22	19	23	18	22	17	21	21	21	24	23	21	25	24	24	22	21	22	22	21	22	19	21	17	24	17
YHR020W_CEN.PK113-7DORF	YHR020W_CEN.PK113-7DORF	38	38	38	;ORF	1	38	38	38	27	23	24	21	26	23	25	23	26	24	26	23	26	23	23	21	28	24	27	22	26	20	23	24	27	25	27	25	27	23	24	21	26	23	25	23	26	24	26	23
YHR021C_CEN.PK113-7DRPS27B;YKL156W_CEN.PK113-7DRPS27A	YHR021C_CEN.PK113-7DRPS27B;YKL156W_CEN.PK113-7DRPS27A	6;5	6;5	6;5	;RPS27B;;RPS27A	2	6	6	6	4	4	4	4	4	4	5	4	4	5	4	3	4	4	4	4	5	4	5	4	4	4	4	4	4	4	5	4	4	4	4	4	4	4	5	4	4	5	4	3
YHR023W_CEN.PK113-7DMYO1	YHR023W_CEN.PK113-7DMYO1	3	3	3	;MYO1	1	3	3	3	1	0	0	0	0	1	0	1	0	1	1	0	1	1	1	0	0	0	0	1	1	0	0	0	1	1	1	1	1	0	0	0	0	1	0	1	0	1	1	0
YHR024C_CEN.PK113-7DMAS2	YHR024C_CEN.PK113-7DMAS2	19	19	19	;MAS2	1	19	19	19	14	13	10	12	10	9	12	11	13	10	14	10	12	16	12	10	14	9	10	13	12	14	12	9	11	12	15	12	14	13	10	12	10	9	12	11	13	10	14	10
YHR025W_CEN.PK113-7DTHR1	YHR025W_CEN.PK113-7DTHR1	13	13	13	;THR1	1	13	13	13	8	7	8	6	7	7	8	8	8	8	8	8	7	8	5	8	7	9	9	7	6	8	8	8	6	9	9	10	8	7	8	6	7	7	8	8	8	8	8	8
YHR026W_CEN.PK113-7DVMA16	YHR026W_CEN.PK113-7DVMA16	1	1	1	;VMA16	1	1	1	1	0	0	0	0	0	0	1	0	1	0	0	0	0	0	0	0	1	0	0	0	1	0	0	0	0	0	0	0	0	0	0	0	0	0	1	0	1	0	0	0
YHR027C_CEN.PK113-7DRPN1	YHR027C_CEN.PK113-7DRPN1	40	40	40	;RPN1	1	40	40	40	36	32	32	32	31	30	32	33	30	31	29	29	30	31	28	33	31	29	31	27	27	28	28	31	33	27	36	33	36	32	32	32	31	30	32	33	30	31	29	29
YHR028C_CEN.PK113-7DDAP2	YHR028C_CEN.PK113-7DDAP2	16	16	16	;DAP2	1	16	16	16	10	5	5	5	7	3	5	4	6	6	4	2	8	7	7	1	6	7	8	5	7	6	7	8	6	5	9	9	10	5	5	5	7	3	5	4	6	6	4	2
YHR029C_CEN.PK113-7DYHI9	YHR029C_CEN.PK113-7DYHI9	9	9	9	;YHI9	1	9	9	9	5	6	5	4	4	6	4	5	3	4	3	4	4	5	4	4	5	5	5	4	3	4	4	5	3	5	4	5	5	6	5	4	4	6	4	5	3	4	3	4
YHR030C_CEN.PK113-7DSLT2;YPR054W_CEN.PK113-7DSMK1	YHR030C_CEN.PK113-7DSLT2	15;1	14;0	14;0	;SLT2	2	15	14	14	11	7	10	5	8	8	8	6	8	9	7	3	4	5	3	4	5	6	4	5	5	4	4	4	5	2	6	6	10	6	9	5	7	7	7	5	7	8	6	2
YHR034C_CEN.PK113-7DPIH1	YHR034C_CEN.PK113-7DPIH1	9	9	9	;PIH1	1	9	9	9	7	5	6	2	4	6	7	3	4	4	5	3	3	4	4	3	2	2	4	1	4	2	3	2	3	2	5	6	7	5	6	2	4	6	7	3	4	4	5	3
YHR037W_CEN.PK113-7DPUT2	YHR037W_CEN.PK113-7DPUT2	22	22	22	;PUT2	1	22	22	22	19	16	18	19	14	15	18	17	14	17	18	19	14	21	17	16	17	16	19	17	18	17	14	18	15	18	21	19	19	16	18	19	14	15	18	17	14	17	18	19
YHR038W_CEN.PK113-7DRRF1	YHR038W_CEN.PK113-7DRRF1	7	7	7	;RRF1	1	7	7	7	4	3	4	4	2	4	5	4	5	4	4	4	3	3	4	4	4	3	1	3	5	3	4	3	2	3	4	5	4	3	4	4	2	4	5	4	5	4	4	4
YHR039C_CEN.PK113-7DMSC7	YHR039C_CEN.PK113-7DMSC7	21	21	21	;MSC7	1	21	21	21	16	14	16	14	14	15	15	17	14	11	14	12	12	12	12	10	13	10	15	11	14	10	11	10	13	9	15	12	16	14	16	14	14	15	15	17	14	11	14	12
YHR039C-A_CEN.PK113-7DVMA10	YHR039C-A_CEN.PK113-7DVMA10	8	8	8	;VMA10	1	8	8	8	7	5	6	3	6	5	7	5	7	4	5	4	6	6	5	5	7	6	7	6	7	6	4	5	6	6	7	6	7	5	6	3	6	5	7	5	7	4	5	4
YHR040W_CEN.PK113-7DBCD1	YHR040W_CEN.PK113-7DBCD1	2	2	2	;BCD1	1	2	2	2	1	1	1	1	0	1	1	2	1	2	1	1	0	2	0	1	1	0	2	0	2	1	2	1	2	2	1	2	1	1	1	1	0	1	1	2	1	2	1	1
YHR041C_CEN.PK113-7DSRB2	YHR041C_CEN.PK113-7DSRB2	8	8	8	;SRB2	1	8	8	8	7	3	4	3	1	2	3	2	4	4	2	2	5	3	4	2	3	1	5	1	4	2	4	1	4	1	7	5	7	3	4	3	1	2	3	2	4	4	2	2
YHR042W_CEN.PK113-7DNCP1	YHR042W_CEN.PK113-7DNCP1	32	32	32	;NCP1	1	32	32	32	24	26	23	22	24	20	21	22	20	24	16	21	20	21	17	14	20	15	21	15	16	15	19	16	16	22	19	23	24	26	23	22	24	20	21	22	20	24	16	21
YHR043C_CEN.PK113-7DDOG2;YHR044C_CEN.PK113-7DDOG1	YHR043C_CEN.PK113-7DDOG2;YHR044C_CEN.PK113-7DDOG1	8;7	8;7	8;7	;DOG2;;DOG1	2	8	8	8	6	4	7	4	5	4	3	6	3	3	4	3	5	4	4	3	5	3	6	2	6	3	5	4	4	4	5	4	6	4	7	4	5	4	3	6	3	3	4	3
YHR045W_CEN.PK113-7DORF	YHR045W_CEN.PK113-7DORF	7	7	7	;ORF	1	7	7	7	5	2	4	3	3	3	3	4	4	4	3	2	4	3	6	4	3	2	5	2	3	3	3	1	3	1	3	1	5	2	4	3	3	3	3	4	4	4	3	2
YHR046C_CEN.PK113-7DINM1	YHR046C_CEN.PK113-7DINM1	7	7	7	;INM1	1	7	7	7	2	2	1	4	3	2	2	0	2	3	4	3	2	3	2	4	4	2	3	2	4	4	2	3	2	2	4	4	2	2	1	4	3	2	2	0	2	3	4	3
YHR047C_CEN.PK113-7DAAP1	YHR047C_CEN.PK113-7DAAP1	31	28	28	;AAP1	1	31	28	28	25	22	21	18	18	17	17	17	22	19	24	15	21	21	15	18	20	18	18	22	19	16	17	17	17	20	23	24	23	20	19	17	16	15	15	16	20	18	22	14
YHR049W_CEN.PK113-7DFSH1	YHR049W_CEN.PK113-7DFSH1	14	14	14	;FSH1	1	14	14	14	5	2	2	2	2	2	4	0	6	5	6	3	5	5	7	5	12	6	8	5	11	10	9	8	9	8	12	8	5	2	2	2	2	2	4	0	6	5	6	3
YHR051W_CEN.PK113-7DCOX6	YHR051W_CEN.PK113-7DCOX6	9	9	9	;COX6	1	9	9	9	8	7	9	6	8	7	8	6	8	7	7	7	8	7	7	7	9	7	8	6	7	6	7	7	8	7	8	8	8	7	9	6	8	7	8	6	8	7	7	7
YHR052W_CEN.PK113-7DCIC1	YHR052W_CEN.PK113-7DCIC1	15	15	15	;CIC1	1	15	15	15	8	6	8	6	6	7	7	7	5	7	5	5	10	7	6	7	7	5	7	7	8	7	7	7	5	6	9	9	8	6	8	6	6	7	7	7	5	7	5	5
YHR057C_CEN.PK113-7DCPR2	YHR057C_CEN.PK113-7DCPR2	3	3	3	;CPR2	1	3	3	3	2	1	2	1	2	2	3	2	2	2	2	2	2	2	1	0	0	0	1	1	1	0	1	1	1	0	2	2	2	1	2	1	2	2	3	2	2	2	2	2
YHR059W_CEN.PK113-7DFYV4	YHR059W_CEN.PK113-7DFYV4	4	4	4	;FYV4	1	4	4	4	2	2	3	3	2	2	3	2	2	2	2	2	2	2	2	2	3	2	3	2	2	2	2	2	2	2	2	2	2	2	3	3	2	2	3	2	2	2	2	2
YHR060W_CEN.PK113-7DVMA22	YHR060W_CEN.PK113-7DVMA22	4	4	4	;VMA22	1	4	4	4	3	1	2	1	3	1	3	2	4	2	2	2	3	2	3	1	3	1	3	0	3	1	2	1	2	1	4	2	3	1	2	1	3	1	3	2	4	2	2	2
YHR062C_CEN.PK113-7DRPP1	YHR062C_CEN.PK113-7DRPP1	7	7	7	;RPP1	1	7	7	7	6	3	4	2	3	3	4	3	2	3	4	4	3	6	3	5	4	3	4	3	2	3	5	3	4	3	4	4	6	3	4	2	3	3	4	3	2	3	4	4
YHR063C_CEN.PK113-7DPAN5	YHR063C_CEN.PK113-7DPAN5	15	15	15	;PAN5	1	15	15	15	11	11	9	9	10	9	9	9	9	11	10	10	12	12	10	11	10	8	8	10	8	7	11	8	8	8	12	13	11	11	9	9	10	9	9	9	9	11	10	10
YHR064C_CEN.PK113-7DSSZ1	YHR064C_CEN.PK113-7DSSZ1	28	28	28	;SSZ1	1	28	28	28	25	22	23	21	23	22	21	23	19	22	21	20	22	24	22	22	21	19	18	20	19	21	19	21	20	20	24	26	25	22	23	21	23	22	21	23	19	22	21	20
YHR065C_CEN.PK113-7DRRP3	YHR065C_CEN.PK113-7DRRP3	15	15	15	;RRP3	1	15	15	15	8	5	5	5	6	7	4	6	5	7	7	3	7	6	7	6	6	4	9	6	5	4	9	6	7	7	8	7	8	5	5	5	6	7	4	6	5	7	7	3
YHR066W_CEN.PK113-7DSSF1	YHR066W_CEN.PK113-7DSSF1	12	12	5	;SSF1	1	12	12	5	9	7	7	6	6	6	6	6	5	8	8	2	6	8	4	8	3	7	6	6	7	6	5	8	5	8	8	8	9	7	7	6	6	6	6	6	5	8	8	2
YHR068W_CEN.PK113-7DDYS1	YHR068W_CEN.PK113-7DDYS1	18	18	18	;DYS1	1	18	18	18	13	12	11	10	12	11	10	9	11	12	11	10	13	10	11	9	14	11	12	11	13	11	10	12	11	10	13	14	13	12	11	10	12	11	10	9	11	12	11	10
YHR069C_CEN.PK113-7DRRP4	YHR069C_CEN.PK113-7DRRP4	11	11	11	;RRP4	1	11	11	11	6	1	7	3	5	1	4	5	6	3	6	3	4	5	5	5	6	3	3	4	5	5	5	3	4	1	6	5	6	1	7	3	5	1	4	5	6	3	6	3
YHR070W_CEN.PK113-7DTRM5	YHR070W_CEN.PK113-7DTRM5	15	15	15	;TRM5	1	15	15	15	11	9	7	7	8	10	8	5	8	6	7	8	9	8	8	4	12	4	10	5	10	7	8	5	7	7	11	13	11	9	7	7	8	10	8	5	8	6	7	8
YHR072W_CEN.PK113-7DERG7	YHR072W_CEN.PK113-7DERG7	19	19	19	;ERG7	1	19	19	19	15	9	13	9	11	10	11	12	7	4	8	5	4	10	4	5	9	5	7	4	7	5	6	4	4	3	13	9	15	9	13	9	11	10	11	12	7	4	8	5
YHR072W-A_CEN.PK113-7DNOP10	YHR072W-A_CEN.PK113-7DNOP10	3	3	3	;NOP10	1	3	3	3	2	3	2	3	2	2	2	3	2	3	2	1	2	3	2	3	2	2	2	2	3	1	3	3	3	3	3	3	2	3	2	3	2	2	2	3	2	3	2	1
YHR073W_CEN.PK113-7DOSH3	YHR073W_CEN.PK113-7DOSH3	20	20	20	;OSH3	1	20	20	20	8	7	8	5	7	9	9	5	9	9	8	6	10	7	7	5	8	6	9	5	8	5	7	7	11	6	9	6	8	7	8	5	7	9	9	5	9	9	8	6
YHR074W_CEN.PK113-7DQNS1	YHR074W_CEN.PK113-7DQNS1	22	22	22	;QNS1	1	22	22	22	18	16	18	15	13	16	17	14	14	15	14	13	12	16	14	12	17	11	14	14	11	11	14	14	11	14	17	16	18	16	18	15	13	16	17	14	14	15	14	13
YHR076W_CEN.PK113-7DPTC7	YHR076W_CEN.PK113-7DPTC7	12	12	12	;PTC7	1	12	12	12	7	4	6	4	6	6	7	2	7	6	7	3	4	5	5	3	8	3	6	2	5	5	8	3	5	3	6	5	7	4	6	4	6	6	7	2	7	6	7	3
YHR077C_CEN.PK113-7DNMD2	YHR077C_CEN.PK113-7DNMD2	9	9	9	;NMD2	1	9	9	9	3	3	4	1	3	2	3	4	2	3	2	4	3	2	1	3	2	2	3	1	2	1	1	1	2	2	3	3	3	3	4	1	3	2	3	4	2	3	2	4
YHR081W_CEN.PK113-7DLRP1	YHR081W_CEN.PK113-7DLRP1	4	4	4	;LRP1	1	4	4	4	3	3	2	3	2	3	2	2	3	3	3	2	4	3	2	2	1	1	2	1	1	1	2	2	2	2	3	2	3	3	2	3	2	3	2	2	3	3	3	2
YHR082C_CEN.PK113-7DKSP1	YHR082C_CEN.PK113-7DKSP1	4	4	4	;KSP1	1	4	4	4	1	1	0	0	0	0	1	0	2	0	1	0	1	1	1	0	3	0	1	1	2	0	1	1	2	0	2	2	1	1	0	0	0	0	1	0	2	0	1	0
YHR083W_CEN.PK113-7DSAM35	YHR083W_CEN.PK113-7DSAM35	5	5	5	;SAM35	1	5	5	5	3	3	0	3	3	3	0	3	3	2	2	3	4	3	3	3	3	3	4	3	2	4	2	3	3	4	3	4	3	3	0	3	3	3	0	3	3	2	2	3
YHR084W_CEN.PK113-7DSTE12	YHR084W_CEN.PK113-7DSTE12	4	3	3	;STE12	1	4	3	3	1	1	1	1	2	0	1	1	1	0	2	0	1	0	2	1	2	1	4	2	2	0	2	2	1	1	2	1	0	1	1	0	1	0	1	1	1	0	1	0
YHR085W_CEN.PK113-7DIPI1	YHR085W_CEN.PK113-7DIPI1	5	5	5	;IPI1	1	5	5	5	2	4	2	4	3	3	3	2	2	3	4	2	4	1	2	1	4	2	4	0	3	0	3	1	2	2	3	3	2	4	2	4	3	3	3	2	2	3	4	2
YHR086W_CEN.PK113-7DNAM8	YHR086W_CEN.PK113-7DNAM8	4	4	4	;NAM8	1	4	4	4	2	2	1	1	2	0	2	1	1	0	2	0	1	2	3	0	2	2	2	1	2	1	2	0	1	1	3	2	2	2	1	1	2	0	2	1	1	0	2	0
YHR087W_CEN.PK113-7DRTC3	YHR087W_CEN.PK113-7DRTC3	3	3	3	;RTC3	1	3	3	3	3	2	2	2	3	2	2	1	0	0	1	0	1	1	1	1	2	1	1	1	0	0	0	1	0	1	1	1	3	2	2	2	3	2	2	1	0	0	1	0
YHR088W_CEN.PK113-7DRPF1	YHR088W_CEN.PK113-7DRPF1	11	11	11	;RPF1	1	11	11	11	7	2	6	3	2	2	6	6	6	4	5	5	5	6	6	6	6	6	3	7	6	6	5	4	5	3	7	4	7	2	6	3	2	2	6	6	6	4	5	5
YHR089C_CEN.PK113-7DGAR1	YHR089C_CEN.PK113-7DGAR1	5	5	5	;GAR1	1	5	5	5	5	5	4	3	5	4	4	4	4	5	4	4	4	5	4	4	5	4	4	4	4	5	4	5	4	5	5	5	5	5	4	3	5	4	4	4	4	5	4	4
YHR091C_CEN.PK113-7DMSR1	YHR091C_CEN.PK113-7DMSR1	17	15	15	;MSR1	1	17	15	15	8	4	5	3	7	3	7	6	7	5	7	6	10	5	9	5	6	7	8	6	5	8	7	6	5	7	8	7	6	2	3	1	5	1	5	4	5	3	5	4
YHR096C_CEN.PK113-7DHXT5;YHR094C_CEN.PK113-7DHXT1;YJL214W_CEN.PK113-7DHXT8;YLR081W_CEN.PK113-7DGAL2	YHR096C_CEN.PK113-7DHXT5	16;3;1;1	14;1;0;0	11;0;0;0	;HXT5	4	16	14	11	13	15	12	15	13	14	12	10	4	4	4	4	4	4	4	4	4	4	4	4	4	4	4	4	4	4	3	4	12	13	11	13	11	12	10	8	2	2	2	2
YHR097C_CEN.PK113-7DORF	YHR097C_CEN.PK113-7DORF	11	11	11	;ORF	1	11	11	11	8	7	8	7	6	7	7	4	4	5	5	4	5	6	4	4	8	2	3	2	4	1	4	3	3	3	8	6	8	7	8	7	6	7	7	4	4	5	5	4
YHR098C_CEN.PK113-7DSFB3	YHR098C_CEN.PK113-7DSFB3	21	21	21	;SFB3	1	21	21	21	15	13	14	11	11	13	13	12	14	14	14	12	14	11	11	11	13	13	9	11	12	12	14	13	12	14	14	13	15	13	14	11	11	13	13	12	14	14	14	12
YHR099W_CEN.PK113-7DTRA1	YHR099W_CEN.PK113-7DTRA1	42	42	42	;TRA1	1	42	42	42	18	6	14	7	13	10	9	9	11	4	12	8	8	9	8	8	14	10	12	7	12	6	9	6	10	7	19	12	18	6	14	7	13	10	9	9	11	4	12	8
YHR100C_CEN.PK113-7DGEP4	YHR100C_CEN.PK113-7DGEP4	5	5	5	;GEP4	1	5	5	5	3	2	2	2	3	0	2	0	3	2	2	1	2	1	2	2	4	1	3	1	3	1	1	1	4	2	4	1	3	2	2	2	3	0	2	0	3	2	2	1
YHR102W_CEN.PK113-7DKIC1	YHR102W_CEN.PK113-7DKIC1	7	7	7	;KIC1	1	7	7	7	5	1	4	0	1	2	4	0	2	3	3	1	0	2	3	2	4	2	3	2	2	2	1	2	1	3	5	2	5	1	4	0	1	2	4	0	2	3	3	1
YHR103W_CEN.PK113-7DSBE22	YHR103W_CEN.PK113-7DSBE22	6	6	6	;SBE22	1	6	6	6	1	0	0	0	0	0	0	0	1	0	0	0	1	0	1	0	3	1	1	0	0	0	0	0	2	0	0	0	1	0	0	0	0	0	0	0	1	0	0	0
YHR104W_CEN.PK113-7DGRE3	YHR104W_CEN.PK113-7DGRE3	21	21	21	;GRE3	1	21	21	21	18	14	16	15	13	11	15	13	12	8	14	10	13	17	15	12	16	11	16	10	12	14	14	11	14	12	19	17	18	14	16	15	13	11	15	13	12	8	14	10
YHR105W_CEN.PK113-7DYPT35	YHR105W_CEN.PK113-7DYPT35	1	1	1	;YPT35	1	1	1	1	1	0	1	0	0	0	0	0	0	0	1	1	0	0	0	0	0	0	0	0	0	0	0	0	0	0	0	0	1	0	1	0	0	0	0	0	0	0	1	1
YHR106W_CEN.PK113-7DTRR2	YHR106W_CEN.PK113-7DTRR2	5	3	3	;TRR2	1	5	3	3	2	2	2	3	3	2	2	4	2	2	2	2	2	3	3	3	2	2	2	2	2	4	2	2	2	2	2	2	0	0	0	1	1	0	0	2	0	0	0	0
YHR107C_CEN.PK113-7DCDC12	YHR107C_CEN.PK113-7DCDC12	19	19	19	;CDC12	1	19	19	19	15	11	12	12	10	10	9	10	13	12	13	12	12	12	11	10	9	12	8	10	11	11	10	10	10	10	14	13	15	11	12	12	10	10	9	10	13	12	13	12
YHR108W_CEN.PK113-7DGGA2	YHR108W_CEN.PK113-7DGGA2	13	13	13	;GGA2	1	13	13	13	10	9	8	8	8	6	8	8	8	9	8	9	10	8	8	9	10	9	8	8	9	11	7	8	8	6	8	11	10	9	8	8	8	6	8	8	8	9	8	9
YHR109W_CEN.PK113-7DCTM1	YHR109W_CEN.PK113-7DCTM1	7	7	7	;CTM1	1	7	7	7	3	1	1	2	1	2	2	0	1	3	1	2	0	2	4	1	0	0	1	1	2	1	1	1	2	1	0	4	3	1	1	2	1	2	2	0	1	3	1	2
YHR110W_CEN.PK113-7DERP5	YHR110W_CEN.PK113-7DERP5	4	4	4	;ERP5	1	4	4	4	3	1	3	0	1	1	1	1	3	2	2	1	2	1	1	0	2	1	1	1	1	0	2	0	1	0	2	3	3	1	3	0	1	1	1	1	3	2	2	1
YHR111W_CEN.PK113-7DUBA4	YHR111W_CEN.PK113-7DUBA4	11	11	11	;UBA4	1	11	11	11	9	6	7	8	9	5	9	5	8	7	5	4	7	6	7	4	7	4	7	5	8	6	7	7	7	7	8	7	9	6	7	8	9	5	9	5	8	7	5	4
YHR112C_CEN.PK113-7DORF	YHR112C_CEN.PK113-7DORF	14	14	14	;ORF	1	14	14	14	8	6	9	7	5	6	9	7	9	4	8	7	6	11	5	5	9	8	9	8	9	9	6	6	8	7	11	9	8	6	9	7	5	6	9	7	9	4	8	7
YHR113W_CEN.PK113-7DAPE4	YHR113W_CEN.PK113-7DAPE4	19	19	19	;APE4	1	19	19	19	15	7	13	6	14	10	11	9	9	10	9	8	14	10	10	7	14	8	14	6	9	7	11	6	12	6	15	12	15	7	13	6	14	10	11	9	9	10	9	8
YHR114W_CEN.PK113-7DBZZ1	YHR114W_CEN.PK113-7DBZZ1	11	11	11	;BZZ1	1	11	11	11	9	6	7	4	7	7	4	8	9	7	4	5	6	6	5	6	6	5	7	8	6	6	6	4	7	3	7	6	9	6	7	4	7	7	4	8	9	7	4	5
YHR115C_CEN.PK113-7DDMA1	YHR115C_CEN.PK113-7DDMA1	3	1	1	;DMA1	1	3	1	1	2	0	0	0	0	0	0	1	0	1	1	0	1	0	2	0	2	1	1	0	1	0	0	0	2	0	3	1	0	0	0	0	0	0	0	1	0	1	0	0
YHR116W_CEN.PK113-7DCOX23	YHR116W_CEN.PK113-7DCOX23	5	5	5	;COX23	1	5	5	5	3	3	3	3	1	2	3	3	3	2	2	3	3	3	3	4	3	2	2	3	3	2	3	3	2	2	2	2	3	3	3	3	1	2	3	3	3	2	2	3
YHR117W_CEN.PK113-7DTOM71	YHR117W_CEN.PK113-7DTOM71	19	19	19	;TOM71	1	19	19	19	12	7	10	10	11	9	9	8	12	7	8	7	11	9	7	7	8	7	10	9	12	6	7	6	12	7	12	10	12	7	10	10	11	9	9	8	12	7	8	7
YHR121W_CEN.PK113-7DLSM12	YHR121W_CEN.PK113-7DLSM12	10	10	10	;LSM12	1	10	10	10	8	6	7	7	6	6	7	7	7	7	7	7	7	8	7	6	8	9	8	7	6	6	7	7	8	6	8	8	8	6	7	7	6	6	7	7	7	7	7	7
YHR122W_CEN.PK113-7DORF	YHR122W_CEN.PK113-7DORF	6	6	6	;ORF	1	6	6	6	2	2	3	2	3	4	2	3	2	4	3	2	3	3	3	2	2	4	3	3	3	2	4	3	2	2	3	3	2	2	3	2	3	4	2	3	2	4	3	2
YHR123W_CEN.PK113-7DEPT1	YHR123W_CEN.PK113-7DEPT1	2	2	2	;EPT1	1	2	2	2	2	1	2	1	1	1	1	2	1	1	1	2	1	2	1	2	1	2	2	2	1	2	1	2	1	2	1	2	2	1	2	1	1	1	1	2	1	1	1	2
YHR127W_CEN.PK113-7DORF	YHR127W_CEN.PK113-7DORF	5	5	5	;ORF	1	5	5	5	3	3	2	5	4	4	3	4	2	2	5	5	3	4	3	3	2	4	2	2	2	2	2	4	2	2	3	4	3	3	2	5	4	4	3	4	2	2	5	5
YHR128W_CEN.PK113-7DFUR1	YHR128W_CEN.PK113-7DFUR1	12	12	12	;FUR1	1	12	12	12	9	6	6	6	6	6	6	8	5	6	7	7	7	7	7	8	10	9	9	6	8	7	6	6	7	6	10	10	9	6	6	6	6	6	6	8	5	6	7	7
YHR132C_CEN.PK113-7DECM14	YHR132C_CEN.PK113-7DECM14	10	10	10	;ECM14	1	10	10	10	7	3	6	3	5	5	6	3	3	5	5	2	2	4	4	2	6	3	5	3	3	3	2	4	3	3	5	4	7	3	6	3	5	5	6	3	3	5	5	2
YHR132W-A_CEN.PK113-7DIGO2	YHR132W-A_CEN.PK113-7DIGO2	3	3	3	;IGO2	1	3	3	3	2	3	2	2	2	3	2	2	3	3	2	3	2	3	2	2	2	2	2	3	2	3	3	2	2	2	2	2	2	3	2	2	2	3	2	2	3	3	2	3
YHR133C_CEN.PK113-7DNSG1	YHR133C_CEN.PK113-7DNSG1	6	6	6	;NSG1	1	6	6	6	2	2	1	0	2	0	1	2	1	1	1	2	3	3	2	2	2	1	3	2	1	3	2	4	3	4	5	4	2	2	1	0	2	0	1	2	1	1	1	2
YHR135C_CEN.PK113-7DYCK1	YHR135C_CEN.PK113-7DYCK1	20	20	19	;YCK1	1	20	20	19	14	9	11	8	9	11	10	10	11	11	11	9	10	13	12	9	13	11	11	8	11	8	10	9	9	9	13	14	14	9	11	8	9	11	10	10	11	11	11	9
YHR137W_CEN.PK113-7DARO9	YHR137W_CEN.PK113-7DARO9	23	23	23	;ARO9	1	23	23	23	20	19	18	16	18	19	20	14	18	17	10	10	1	1	1	1	1	0	1	0	0	0	0	0	0	0	0	1	20	19	18	16	18	19	20	14	18	17	10	10
YHR138C_CEN.PK113-7DORF	YHR138C_CEN.PK113-7DORF	4	4	4	;ORF	1	4	4	4	4	3	2	4	2	3	3	3	1	2	3	2	2	3	2	2	1	2	2	2	2	1	3	2	1	2	2	1	4	3	2	4	2	3	3	3	1	2	3	2
YHR139C_CEN.PK113-7DSPS100	YHR139C_CEN.PK113-7DSPS100	2	2	2	;SPS100	1	2	2	2	1	1	1	1	0	0	0	0	0	0	0	0	0	0	0	0	1	0	0	0	0	0	0	0	0	0	0	0	1	1	1	1	0	0	0	0	0	0	0	0
YNL162W_CEN.PK113-7DRPL42A;YHR141C_CEN.PK113-7DRPL42B	YNL162W_CEN.PK113-7DRPL42A;YHR141C_CEN.PK113-7DRPL42B	4;4	4;4	4;4	;RPL42A;;RPL42B	2	4	4	4	3	3	2	3	3	2	3	3	2	3	3	2	2	3	3	2	1	2	3	4	2	2	4	2	2	2	4	3	3	3	2	3	3	2	3	3	2	3	3	2
YHR143W-A_CEN.PK113-7DRPC10	YHR143W-A_CEN.PK113-7DRPC10	3	3	3	;RPC10	1	3	3	3	2	3	1	2	3	1	2	2	2	1	3	3	3	3	3	3	2	3	2	3	1	3	2	3	3	3	3	3	2	3	1	2	3	1	2	2	2	1	3	3
YHR144C_CEN.PK113-7DDCD1	YHR144C_CEN.PK113-7DDCD1	2	2	2	;DCD1	1	2	2	2	1	1	1	1	0	0	0	1	1	0	1	1	0	1	0	1	1	1	0	0	1	1	0	0	0	0	0	0	1	1	1	1	0	0	0	1	1	0	1	1
YHR146W_CEN.PK113-7DCRP1	YHR146W_CEN.PK113-7DCRP1	20	20	20	;CRP1	1	20	20	20	15	10	16	9	10	12	14	8	14	8	12	9	11	13	10	11	11	6	12	5	12	8	10	9	11	8	14	12	15	10	16	9	10	12	14	8	14	8	12	9
YHR147C_CEN.PK113-7DMRPL6	YHR147C_CEN.PK113-7DMRPL6	9	9	9	;MRPL6	1	9	9	9	3	6	3	4	4	5	3	5	4	3	3	4	5	5	4	5	3	5	6	6	4	5	4	7	4	5	4	5	3	6	3	4	4	5	3	5	4	3	3	4
YHR148W_CEN.PK113-7DIMP3	YHR148W_CEN.PK113-7DIMP3	8	8	8	;IMP3	1	8	8	8	5	2	4	2	2	2	2	1	1	2	3	3	1	4	1	1	3	2	2	3	3	3	1	2	4	2	4	5	5	2	4	2	2	2	2	1	1	2	3	3
YHR149C_CEN.PK113-7DSKG6	YHR149C_CEN.PK113-7DSKG6	7	7	7	;SKG6	1	7	7	7	3	2	1	2	3	2	3	0	3	2	5	0	2	3	1	3	3	2	4	1	3	0	4	1	3	1	5	5	3	2	1	2	3	2	3	0	3	2	5	0
YHR154W_CEN.PK113-7DRTT107	YHR154W_CEN.PK113-7DRTT107	6	6	6	;RTT107	1	6	6	6	2	1	2	0	1	0	0	1	0	3	0	1	1	1	2	0	2	1	2	1	2	2	0	2	2	1	2	4	2	1	2	0	1	0	0	1	0	3	0	1
YHR156C_CEN.PK113-7DLIN1	YHR156C_CEN.PK113-7DLIN1	4	4	4	;LIN1	1	4	4	4	1	1	1	1	0	1	2	1	2	0	0	0	0	0	0	0	0	0	0	1	0	0	0	0	0	0	0	0	1	1	1	1	0	1	2	1	2	0	0	0
YHR158C_CEN.PK113-7DKEL1	YHR158C_CEN.PK113-7DKEL1	34	34	34	;KEL1	1	34	34	34	18	13	15	12	12	12	11	17	13	13	16	12	13	16	16	14	17	15	16	17	17	11	12	13	13	17	18	17	18	13	15	12	12	12	11	17	13	13	16	12
YHR161C_CEN.PK113-7DYAP1801	YHR161C_CEN.PK113-7DYAP1801	5	5	5	;YAP1801	1	5	5	5	3	3	2	2	3	3	1	1	1	1	2	1	2	1	2	1	2	2	3	1	2	1	2	1	2	1	3	0	3	3	2	2	3	3	1	1	1	1	2	1
YHR162W_CEN.PK113-7DMPC2	YHR162W_CEN.PK113-7DMPC2	4	3	3	;MPC2	1	4	3	3	4	3	3	3	3	2	2	4	2	2	0	1	0	1	0	1	0	1	0	1	0	1	0	1	0	0	0	0	3	2	2	2	2	2	2	3	2	2	0	0
YHR163W_CEN.PK113-7DSOL3	YHR163W_CEN.PK113-7DSOL3	13	13	13	;SOL3	1	13	13	13	11	10	11	9	11	10	10	9	9	11	10	8	11	6	7	7	9	5	8	5	10	6	9	7	8	6	11	9	11	10	11	9	11	10	10	9	9	11	10	8
YHR165C_CEN.PK113-7DPRP8	YHR165C_CEN.PK113-7DPRP8	11	11	11	;PRP8	1	11	11	11	3	0	0	1	2	1	2	1	1	2	2	0	1	2	1	2	2	1	0	0	0	1	2	1	1	0	3	2	3	0	0	1	2	1	2	1	1	2	2	0
YHR166C_CEN.PK113-7DCDC23	YHR166C_CEN.PK113-7DCDC23	2	2	2	;CDC23	1	2	2	2	2	1	1	0	1	0	1	0	1	0	1	1	0	1	0	0	1	1	1	0	1	0	1	0	0	0	2	1	2	1	1	0	1	0	1	0	1	0	1	1
YHR167W_CEN.PK113-7DTHP2	YHR167W_CEN.PK113-7DTHP2	3	3	3	;THP2	1	3	3	3	0	0	1	0	0	0	1	0	0	0	0	0	0	0	0	1	3	0	0	0	0	0	1	0	0	0	0	1	0	0	1	0	0	0	1	0	0	0	0	0
YHR168W_CEN.PK113-7DMTG2	YHR168W_CEN.PK113-7DMTG2	6	6	6	;MTG2	1	6	6	6	2	0	0	1	0	1	0	2	0	1	0	2	2	3	1	0	1	3	3	2	1	3	3	0	3	1	3	3	2	0	0	1	0	1	0	2	0	1	0	2
YHR169W_CEN.PK113-7DDBP8	YHR169W_CEN.PK113-7DDBP8	12	12	12	;DBP8	1	12	12	12	7	3	5	3	1	5	6	3	5	5	5	4	5	7	2	5	6	4	6	2	5	6	5	3	5	4	7	5	7	3	5	3	1	5	6	3	5	5	5	4
YHR170W_CEN.PK113-7DNMD3	YHR170W_CEN.PK113-7DNMD3	18	18	18	;NMD3	1	18	18	18	15	13	14	15	16	15	15	11	16	14	17	12	16	14	17	12	16	13	17	12	15	14	14	14	17	12	16	16	15	13	14	15	16	15	15	11	16	14	17	12
YHR171W_CEN.PK113-7DATG7	YHR171W_CEN.PK113-7DATG7	4	4	4	;ATG7	1	4	4	4	3	1	0	1	0	0	0	1	0	0	0	1	0	2	0	0	0	1	1	1	1	1	0	1	0	0	2	1	3	1	0	1	0	0	0	1	0	0	0	1
YHR172W_CEN.PK113-7DSPC97	YHR172W_CEN.PK113-7DSPC97	3	3	3	;SPC97	1	3	3	3	1	1	0	0	0	0	0	1	1	1	1	0	2	0	0	0	0	0	1	0	3	0	0	0	1	1	2	0	1	1	0	0	0	0	0	1	1	1	1	0
YHR176W_CEN.PK113-7DFMO1	YHR176W_CEN.PK113-7DFMO1	5	5	5	;FMO1	1	5	5	5	3	1	2	2	2	1	2	1	3	3	3	3	4	4	3	3	3	2	2	4	3	3	2	3	3	2	3	3	3	1	2	2	2	1	2	1	3	3	3	3
YHR179W_CEN.PK113-7DOYE2	YHR179W_CEN.PK113-7DOYE2	25	25	22	;OYE2	1	25	25	22	21	20	18	19	19	19	17	14	16	17	17	14	23	21	23	20	21	17	23	21	23	22	22	23	22	23	24	23	21	20	18	19	19	19	17	14	16	17	17	14
YHR183W_CEN.PK113-7DGND1	YHR183W_CEN.PK113-7DGND1	34	34	27	;GND1	1	34	34	27	33	30	28	30	31	29	30	31	28	30	31	29	29	32	29	29	29	31	28	31	28	29	29	30	28	30	31	32	33	30	28	30	31	29	30	31	28	30	31	29
YHR186C_CEN.PK113-7DKOG1	YHR186C_CEN.PK113-7DKOG1	16	16	16	;KOG1	1	16	16	16	2	1	2	2	3	1	0	1	4	3	1	1	3	2	3	2	3	1	2	2	1	2	5	2	2	2	4	6	2	1	2	2	3	1	0	1	4	3	1	1
YHR187W_CEN.PK113-7DIKI1	YHR187W_CEN.PK113-7DIKI1	3	3	3	;IKI1	1	3	3	3	2	1	2	2	2	1	3	2	2	2	2	1	2	1	2	1	2	1	2	1	2	1	2	1	2	1	2	2	2	1	2	2	2	1	3	2	2	2	2	1
YHR188C_CEN.PK113-7DGPI16	YHR188C_CEN.PK113-7DGPI16	7	7	7	;GPI16	1	7	7	7	5	4	2	2	1	2	3	1	3	3	4	2	1	2	2	3	1	2	3	1	1	1	2	1	3	1	5	3	5	4	2	2	1	2	3	1	3	3	4	2
YHR190W_CEN.PK113-7DERG9	YHR190W_CEN.PK113-7DERG9	16	16	16	;ERG9	1	16	16	16	15	14	14	14	13	14	12	10	13	14	11	12	12	14	12	13	11	10	13	12	10	12	13	12	12	13	14	14	15	14	14	14	13	14	12	10	13	14	11	12
YHR192W_CEN.PK113-7DLNP1	YHR192W_CEN.PK113-7DLNP1	4	4	4	;LNP1	1	4	4	4	3	2	3	1	3	2	3	2	3	2	3	2	2	1	2	2	3	1	3	1	3	2	1	1	2	1	3	2	3	2	3	1	3	2	3	2	3	2	3	2
YHR193C_CEN.PK113-7DEGD2	YHR193C_CEN.PK113-7DEGD2	10	10	10	;EGD2	1	10	10	10	10	9	9	8	9	8	9	9	9	8	9	9	9	9	9	8	8	9	8	8	9	9	8	8	8	8	10	10	10	9	9	8	9	8	9	9	9	8	9	9
YHR195W_CEN.PK113-7DNVJ1	YHR195W_CEN.PK113-7DNVJ1	3	3	3	;NVJ1	1	3	3	3	2	0	0	0	1	0	2	0	1	0	1	0	0	1	1	0	0	0	1	1	0	0	0	0	1	0	0	1	2	0	0	0	1	0	2	0	1	0	1	0
YHR196W_CEN.PK113-7DUTP9	YHR196W_CEN.PK113-7DUTP9	17	17	17	;UTP9	1	17	17	17	13	8	6	9	10	8	6	9	10	10	11	9	9	10	9	10	10	9	11	10	9	9	8	10	10	7	13	12	13	8	6	9	10	8	6	9	10	10	11	9
YHR197W_CEN.PK113-7DRIX1	YHR197W_CEN.PK113-7DRIX1	20	20	20	;RIX1	1	20	20	20	13	7	10	5	8	7	10	6	10	8	9	6	9	7	9	5	10	8	10	8	9	5	10	8	11	8	13	11	13	7	10	5	8	7	10	6	10	8	9	6
YHR198C_CEN.PK113-7DAIM18	YHR198C_CEN.PK113-7DAIM18	5	5	5	;AIM18	1	5	5	5	3	2	3	2	2	1	2	3	3	2	2	1	2	3	3	2	4	2	3	1	2	2	2	2	4	1	2	3	3	2	3	2	2	1	2	3	3	2	2	1
YHR199C_CEN.PK113-7DAIM46	YHR199C_CEN.PK113-7DAIM46	4	4	4	;AIM46	1	4	4	4	3	1	2	2	1	1	1	1	2	0	3	2	1	2	1	1	1	1	2	1	1	1	0	1	2	0	3	2	3	1	2	2	1	1	1	1	2	0	3	2
YHR200W_CEN.PK113-7DRPN10	YHR200W_CEN.PK113-7DRPN10	9	9	9	;RPN10	1	9	9	9	9	7	7	9	7	8	9	8	7	8	7	8	8	9	7	9	9	9	9	8	7	8	9	8	8	8	9	9	9	7	7	9	7	8	9	8	7	8	7	8
YHR201C_CEN.PK113-7DPPX1	YHR201C_CEN.PK113-7DPPX1	14	14	14	;PPX1	1	14	14	14	8	5	6	6	6	8	10	4	6	7	5	4	7	5	4	4	8	5	8	3	6	2	6	2	5	5	9	8	8	5	6	6	6	8	10	4	6	7	5	4
YHR202W_CEN.PK113-7DORF	YHR202W_CEN.PK113-7DORF	2	2	2	;ORF	1	2	2	2	1	1	1	1	2	1	0	1	0	1	0	0	0	1	2	1	0	0	1	0	0	0	0	1	1	1	0	0	1	1	1	1	2	1	0	1	0	1	0	0
YHR203C_CEN.PK113-7DRPS4B	YHR203C_CEN.PK113-7DRPS4B	28	28	28	;RPS4B	1	28	28	28	22	23	22	22	23	23	24	23	22	22	22	23	23	24	22	24	26	24	25	25	22	24	26	25	24	24	24	26	22	23	22	22	23	23	24	23	22	22	22	23
YHR205W_CEN.PK113-7DSCH9	YHR205W_CEN.PK113-7DSCH9	14	14	14	;SCH9	1	14	14	14	7	3	6	5	7	4	7	6	6	7	6	7	7	9	7	9	6	7	7	7	7	6	7	4	8	5	8	8	7	3	6	5	7	4	7	6	6	7	6	7
YHR206W_CEN.PK113-7DSKN7	YHR206W_CEN.PK113-7DSKN7	7	6	6	;SKN7	1	7	6	6	5	2	2	1	2	1	1	1	3	1	3	1	2	3	2	2	2	1	3	2	3	2	2	1	2	0	3	4	4	2	2	1	2	1	1	1	3	1	3	1
YHR207C_CEN.PK113-7DSET5	YHR207C_CEN.PK113-7DSET5	6	6	6	;SET5	1	6	6	6	4	0	1	2	3	1	3	1	1	1	3	0	1	0	1	1	2	0	0	1	1	2	2	0	2	0	2	0	4	0	1	2	3	1	3	1	1	1	3	0
YHR208W_CEN.PK113-7DBAT1	YHR208W_CEN.PK113-7DBAT1	20	20	18	;BAT1	1	20	20	18	19	17	17	17	17	16	18	16	15	16	18	13	17	17	17	14	15	15	15	16	17	14	15	15	17	17	18	18	19	17	17	17	17	16	18	16	15	16	18	13
YHR209W_CEN.PK113-7DCRG1	YHR209W_CEN.PK113-7DCRG1	2	2	2	;CRG1	1	2	2	2	1	0	1	0	1	0	1	0	1	0	1	0	0	0	0	0	0	0	0	0	0	0	0	0	0	0	0	0	1	0	1	0	1	0	1	0	1	0	1	0
YIL002W-A_CEN.PK113-7DORF	YIL002W-A_CEN.PK113-7DORF	2	2	2	;ORF	1	2	2	2	1	1	1	1	1	2	1	1	1	1	1	2	1	1	1	2	1	2	1	1	1	0	2	1	1	2	1	1	1	1	1	1	1	2	1	1	1	1	1	2
YIL003W_CEN.PK113-7DCFD1	YIL003W_CEN.PK113-7DCFD1	1	1	1	;CFD1	1	1	1	1	0	0	1	0	0	0	1	0	0	0	0	0	0	0	0	0	1	0	0	0	0	0	0	0	0	0	0	0	0	0	1	0	0	0	1	0	0	0	0	0
YIL004C_CEN.PK113-7DBET1	YIL004C_CEN.PK113-7DBET1	4	4	4	;BET1	1	4	4	4	3	3	3	3	3	4	3	3	4	3	3	1	3	3	3	3	3	3	3	3	3	3	3	3	3	3	3	3	3	3	3	3	3	4	3	3	4	3	3	1
YIL005W_CEN.PK113-7DEPS1	YIL005W_CEN.PK113-7DEPS1	19	19	19	;EPS1	1	19	19	19	9	5	10	3	7	7	11	8	8	6	8	6	7	8	7	7	6	7	7	6	7	4	5	2	9	4	7	6	9	5	10	3	7	7	11	8	8	6	8	6
YIL007C_CEN.PK113-7DNAS2	YIL007C_CEN.PK113-7DNAS2	5	5	5	;NAS2	1	5	5	5	3	2	2	3	5	4	1	3	3	2	2	3	3	3	2	2	1	1	3	2	2	2	3	2	2	1	4	3	3	2	2	3	5	4	1	3	3	2	2	3
YIL008W_CEN.PK113-7DURM1	YIL008W_CEN.PK113-7DURM1	2	2	2	;URM1	1	2	2	2	1	0	2	1	2	1	1	2	1	0	2	1	2	2	2	1	2	1	2	1	2	1	1	1	2	0	2	1	1	0	2	1	2	1	1	2	1	0	2	1
YIL009W_CEN.PK113-7DFAA3	YIL009W_CEN.PK113-7DFAA3	20	15	15	;FAA3	1	20	15	15	13	10	9	10	11	10	11	13	7	9	8	12	9	11	10	12	7	11	8	10	12	11	6	11	7	11	13	12	8	6	4	7	7	5	7	9	4	5	4	9
YIL010W_CEN.PK113-7DDOT5	YIL010W_CEN.PK113-7DDOT5	6	6	6	;DOT5	1	6	6	6	5	3	4	2	3	5	3	3	4	3	4	4	4	5	4	4	4	4	4	4	4	5	4	2	3	4	5	5	5	3	4	2	3	5	3	3	4	3	4	4
YIL015W_CEN.PK113-7DBAR1	YIL015W_CEN.PK113-7DBAR1	5	5	5	;BAR1	1	5	5	5	4	3	4	3	2	4	4	2	3	4	4	2	5	5	5	5	4	4	5	4	3	4	5	4	4	5	4	5	4	3	4	3	2	4	4	2	3	4	4	2
YIL016W_CEN.PK113-7DSNL1	YIL016W_CEN.PK113-7DSNL1	4	4	4	;SNL1	1	4	4	4	2	2	2	2	2	1	3	4	2	2	2	2	2	1	1	1	2	1	2	1	2	1	1	1	1	1	3	3	2	2	2	2	2	1	3	4	2	2	2	2
YIL017C_CEN.PK113-7DVID28	YIL017C_CEN.PK113-7DVID28	1	1	1	;VID28	1	1	1	1	1	0	0	0	0	0	1	0	0	0	0	0	0	0	0	0	0	0	0	0	0	0	0	0	0	0	0	0	1	0	0	0	0	0	1	0	0	0	0	0
YIL020C_CEN.PK113-7DHIS6	YIL020C_CEN.PK113-7DHIS6	7	7	7	;HIS6	1	7	7	7	3	3	0	0	2	2	0	3	2	4	2	3	3	5	1	1	1	2	3	2	3	2	1	0	3	4	6	4	3	3	0	0	2	2	0	3	2	4	2	3
YIL021W_CEN.PK113-7DRPB3	YIL021W_CEN.PK113-7DRPB3	8	8	8	;RPB3	1	8	8	8	6	4	6	6	6	6	6	5	4	7	6	5	6	6	4	5	6	6	5	5	4	7	4	5	4	4	7	7	6	4	6	6	6	6	6	5	4	7	6	5
YIL022W_CEN.PK113-7DTIM44	YIL022W_CEN.PK113-7DTIM44	19	19	19	;TIM44	1	19	19	19	17	16	15	13	16	17	16	13	14	16	15	12	15	14	16	13	14	12	12	13	14	14	15	14	13	13	16	16	17	16	15	13	16	17	16	13	14	16	15	12
YIL026C_CEN.PK113-7DIRR1	YIL026C_CEN.PK113-7DIRR1	9	9	9	;IRR1	1	9	9	9	3	3	4	3	4	4	4	1	4	2	4	3	3	2	1	2	3	2	3	2	4	2	2	2	2	2	3	2	3	3	4	3	4	4	4	1	4	2	4	3
YIL027C_CEN.PK113-7DEMC5	YIL027C_CEN.PK113-7DEMC5	4	4	4	;EMC5	1	4	4	4	3	2	3	3	2	2	3	3	3	3	2	3	2	4	3	2	3	3	2	2	3	3	3	2	3	3	3	2	3	2	3	3	2	2	3	3	3	3	2	3
YIL030C_CEN.PK113-7DSSM4	YIL030C_CEN.PK113-7DSSM4	19	19	19	;SSM4	1	19	19	19	9	5	7	7	8	5	4	6	5	6	3	5	7	9	6	7	10	7	7	7	6	5	7	6	8	7	10	8	9	5	7	7	8	5	4	6	5	6	3	5
YIL033C_CEN.PK113-7DBCY1	YIL033C_CEN.PK113-7DBCY1	17	17	17	;BCY1	1	17	17	17	14	14	14	15	16	13	13	14	12	12	13	12	11	10	15	9	11	9	12	11	12	10	11	12	11	14	11	12	14	14	14	15	16	13	13	14	12	12	13	12
YIL034C_CEN.PK113-7DCAP2	YIL034C_CEN.PK113-7DCAP2	13	13	13	;CAP2	1	13	13	13	7	7	10	7	8	7	12	6	7	7	8	7	6	8	8	8	8	7	8	7	8	6	8	9	9	8	10	8	7	7	10	7	8	7	12	6	7	7	8	7
YIL035C_CEN.PK113-7DCKA1	YIL035C_CEN.PK113-7DCKA1	11	11	11	;CKA1	1	11	11	11	9	4	6	3	5	6	5	5	3	5	4	3	5	8	4	4	8	4	8	3	7	4	4	8	5	5	8	9	9	4	6	3	5	6	5	5	3	5	4	3
YIL036W_CEN.PK113-7DCST6	YIL036W_CEN.PK113-7DCST6	12	12	12	;CST6	1	12	12	12	9	7	6	7	8	9	6	7	9	6	3	5	10	7	9	4	5	7	6	5	8	4	5	4	5	6	8	8	9	7	6	7	8	9	6	7	9	6	3	5
YIL038C_CEN.PK113-7DNOT3	YIL038C_CEN.PK113-7DNOT3	19	19	19	;NOT3	1	19	19	19	10	10	9	9	9	11	11	11	8	9	10	9	11	11	5	10	9	11	10	11	6	10	8	8	8	10	11	13	10	10	9	9	9	11	11	11	8	9	10	9
YIL039W_CEN.PK113-7DTED1	YIL039W_CEN.PK113-7DTED1	12	12	12	;TED1	1	12	12	12	11	6	10	4	6	6	8	4	7	6	7	2	7	6	6	7	4	4	8	4	8	4	8	6	7	6	9	8	11	6	10	4	6	6	8	4	7	6	7	2
YIL040W_CEN.PK113-7DAPQ12	YIL040W_CEN.PK113-7DAPQ12	2	2	2	;APQ12	1	2	2	2	0	1	0	1	0	0	0	0	0	1	0	0	0	0	0	0	0	0	0	0	0	1	0	0	0	0	0	0	0	1	0	1	0	0	0	0	0	1	0	0
YIL041W_CEN.PK113-7DGVP36	YIL041W_CEN.PK113-7DGVP36	18	18	18	;GVP36	1	18	18	18	16	16	16	14	14	16	16	15	17	14	16	14	15	17	16	13	14	13	16	13	14	13	13	13	14	14	16	15	16	16	16	14	14	16	16	15	17	14	16	14
YIL042C_CEN.PK113-7DPKP1	YIL042C_CEN.PK113-7DPKP1	5	5	5	;PKP1	1	5	5	5	3	1	4	2	1	2	3	1	1	2	2	1	2	0	1	0	2	0	1	0	2	0	0	0	1	0	2	0	3	1	4	2	1	2	3	1	1	2	2	1
YIL043C_CEN.PK113-7DCBR1	YIL043C_CEN.PK113-7DCBR1	17	17	17	;CBR1	1	17	17	17	13	10	13	9	9	10	12	9	9	8	10	8	9	9	8	9	14	8	11	10	8	8	7	9	7	8	12	12	13	10	13	9	9	10	12	9	9	8	10	8
YIL044C_CEN.PK113-7DAGE2	YIL044C_CEN.PK113-7DAGE2	9	9	9	;AGE2	1	9	9	9	4	4	5	4	2	3	4	3	3	2	4	4	2	3	2	4	3	5	3	7	3	4	3	3	3	3	6	7	4	4	5	4	2	3	4	3	3	2	4	4
YIL046W_CEN.PK113-7DMET30	YIL046W_CEN.PK113-7DMET30	4	4	4	;MET30	1	4	4	4	1	0	2	0	1	0	0	0	3	1	0	1	0	1	0	0	1	1	2	1	0	0	1	0	2	0	1	1	1	0	2	0	1	0	0	0	3	1	0	1
YIL048W_CEN.PK113-7DNEO1	YIL048W_CEN.PK113-7DNEO1	15	15	15	;NEO1	1	15	15	15	9	1	6	3	7	4	6	2	5	5	3	2	6	2	5	2	4	2	4	2	6	1	6	1	8	2	4	1	9	1	6	3	7	4	6	2	5	5	3	2
YIL051C_CEN.PK113-7DMMF1	YIL051C_CEN.PK113-7DMMF1	8	8	8	;MMF1	1	8	8	8	6	6	5	5	6	5	6	4	6	6	6	5	6	5	6	6	7	6	5	5	6	5	6	5	5	7	6	7	6	6	5	5	6	5	6	4	6	6	6	5
YIL053W_CEN.PK113-7DRHR2	YIL053W_CEN.PK113-7DRHR2	15	15	9	;RHR2	1	15	15	9	14	8	10	10	9	9	8	7	6	7	6	6	7	9	9	8	7	10	11	9	10	11	8	11	11	8	13	11	14	8	10	10	9	9	8	7	6	7	6	6
YIL055C_CEN.PK113-7DORF	YIL055C_CEN.PK113-7DORF	7	7	7	;ORF	1	7	7	7	4	4	2	1	1	3	1	0	1	0	0	0	0	0	0	0	0	0	1	0	0	0	0	0	0	0	0	1	4	4	2	1	1	3	1	0	1	0	0	0
YIL057C_CEN.PK113-7DRGI2	YIL057C_CEN.PK113-7DRGI2	2	2	2	;RGI2	1	2	2	2	2	0	2	1	1	1	0	1	0	0	0	0	0	0	0	0	0	0	0	0	0	0	0	0	0	0	0	0	2	0	2	1	1	1	0	1	0	0	0	0
YIL061C_CEN.PK113-7DSNP1	YIL061C_CEN.PK113-7DSNP1	2	2	2	;SNP1	1	2	2	2	1	1	1	1	0	1	1	1	1	1	0	1	0	0	1	1	0	1	2	1	0	1	1	1	0	1	0	0	1	1	1	1	0	1	1	1	1	1	0	1
YIL062C_CEN.PK113-7DARC15	YIL062C_CEN.PK113-7DARC15	5	5	5	;ARC15	1	5	5	5	5	5	5	4	5	4	5	4	5	5	5	4	4	3	5	3	5	4	5	3	5	4	3	4	5	4	4	4	5	5	5	4	5	4	5	4	5	5	5	4
YIL063C_CEN.PK113-7DYRB2	YIL063C_CEN.PK113-7DYRB2	8	8	8	;YRB2	1	8	8	8	6	4	7	6	5	5	5	4	6	5	5	4	5	6	5	5	6	4	6	4	6	5	5	4	6	4	6	5	6	4	7	6	5	5	5	4	6	5	5	4
YIL064W_CEN.PK113-7DSEE1	YIL064W_CEN.PK113-7DSEE1	7	7	7	;SEE1	1	7	7	7	4	2	4	2	2	2	4	3	3	3	4	2	5	2	4	3	5	2	4	2	5	2	2	4	4	3	6	6	4	2	4	2	2	2	4	3	3	3	4	2
YIL065C_CEN.PK113-7DFIS1	YIL065C_CEN.PK113-7DFIS1	7	7	7	;FIS1	1	7	7	7	3	2	4	3	2	2	2	4	2	2	4	4	2	3	4	4	4	4	2	4	3	4	2	3	2	3	3	2	3	2	4	3	2	2	2	4	2	2	4	4
YIL066C_CEN.PK113-7DRNR3	YIL066C_CEN.PK113-7DRNR3	10	1	1	;RNR3	1	10	1	1	7	5	4	4	4	4	5	5	6	4	5	6	5	8	6	8	8	5	4	5	6	6	3	5	7	5	8	8	0	0	0	0	0	0	0	0	0	0	0	1
YIL068C_CEN.PK113-7DSEC6	YIL068C_CEN.PK113-7DSEC6	5	5	5	;SEC6	1	5	5	5	2	1	1	0	0	1	2	0	1	0	2	1	1	1	0	0	1	0	2	0	1	1	0	1	0	1	1	1	2	1	1	0	0	1	2	0	1	0	2	1
YIL070C_CEN.PK113-7DMAM33	YIL070C_CEN.PK113-7DMAM33	6	6	6	;MAM33	1	6	6	6	5	5	6	5	5	5	5	4	5	5	5	4	5	5	5	5	5	5	6	4	5	4	5	5	5	5	5	5	5	5	6	5	5	5	5	4	5	5	5	4
YIL074C_CEN.PK113-7DSER33	YIL074C_CEN.PK113-7DSER33	20	20	11	;SER33	1	20	20	11	18	18	18	18	19	17	19	17	18	20	19	19	20	20	19	20	19	18	18	18	18	20	20	20	19	17	18	20	18	18	18	18	19	17	19	17	18	20	19	19
YIL075C_CEN.PK113-7DRPN2	YIL075C_CEN.PK113-7DRPN2	39	38	38	;RPN2	1	39	38	38	32	22	27	23	26	26	26	26	22	25	24	27	25	27	22	19	26	25	25	26	24	24	24	27	22	26	32	32	31	22	26	23	25	25	25	26	22	24	24	26
YIL076W_CEN.PK113-7DSEC28	YIL076W_CEN.PK113-7DSEC28	10	10	10	;SEC28	1	10	10	10	8	7	6	9	7	7	6	6	7	8	5	5	8	8	7	5	6	4	8	5	7	6	7	8	8	8	8	9	8	7	6	9	7	7	6	6	7	8	5	5
YIL077C_CEN.PK113-7DORF	YIL077C_CEN.PK113-7DORF	1	1	1	;ORF	1	1	1	1	1	0	0	0	0	0	1	0	1	0	1	0	1	0	0	0	0	0	0	1	1	0	0	0	0	0	0	0	1	0	0	0	0	0	1	0	1	0	1	0
YIL078W_CEN.PK113-7DTHS1	YIL078W_CEN.PK113-7DTHS1	45	45	45	;THS1	1	45	45	45	37	34	33	36	39	34	33	32	36	35	34	35	39	36	38	32	37	34	35	35	34	34	37	35	37	35	38	41	37	34	33	36	39	34	33	32	36	35	34	35
YIL079C_CEN.PK113-7DAIR1	YIL079C_CEN.PK113-7DAIR1	1	1	1	;AIR1	1	1	1	1	0	0	0	0	0	0	1	0	0	0	0	0	0	1	0	0	1	0	0	0	0	0	1	0	0	0	1	1	0	0	0	0	0	0	1	0	0	0	0	0
YIL083C_CEN.PK113-7DCAB2	YIL083C_CEN.PK113-7DCAB2	13	13	13	;CAB2	1	13	13	13	10	10	11	8	9	6	8	4	8	8	8	6	8	9	8	6	10	6	8	4	6	5	6	6	8	6	10	8	10	10	11	8	9	6	8	4	8	8	8	6
YIL084C_CEN.PK113-7DSDS3	YIL084C_CEN.PK113-7DSDS3	2	2	2	;SDS3	1	2	2	2	2	1	2	1	1	2	2	1	2	1	2	1	1	2	1	1	2	1	1	1	2	1	1	1	1	1	2	2	2	1	2	1	1	2	2	1	2	1	2	1
YIL085C_CEN.PK113-7DKTR7	YIL085C_CEN.PK113-7DKTR7	3	3	3	;KTR7	1	3	3	3	3	0	3	0	2	0	3	1	3	0	3	0	3	0	1	0	1	0	1	1	1	2	0	0	1	1	2	1	3	0	3	0	2	0	3	1	3	0	3	0
YIL087C_CEN.PK113-7DAIM19	YIL087C_CEN.PK113-7DAIM19	3	3	3	;AIM19	1	3	3	3	2	1	1	1	1	0	0	1	1	0	1	1	2	2	1	2	1	1	2	1	2	1	0	0	2	0	2	2	2	1	1	1	1	0	0	1	1	0	1	1
YIL088C_CEN.PK113-7DAVT7	YIL088C_CEN.PK113-7DAVT7	5	5	5	;AVT7	1	5	5	5	4	2	2	2	2	2	1	3	3	3	3	3	3	4	1	3	2	4	4	5	3	3	3	1	3	3	4	3	4	2	2	2	2	2	1	3	3	3	3	3
YIL090W_CEN.PK113-7DICE2	YIL090W_CEN.PK113-7DICE2	3	3	3	;ICE2	1	3	3	3	2	1	3	1	2	1	3	2	1	1	1	2	2	2	2	2	2	2	2	2	1	2	1	1	1	1	2	1	2	1	3	1	2	1	3	2	1	1	1	2
YIL091C_CEN.PK113-7DUTP25	YIL091C_CEN.PK113-7DUTP25	13	13	13	;UTP25	1	13	13	13	5	4	6	3	2	3	4	4	3	3	5	6	4	4	5	3	4	5	3	4	3	2	1	2	3	4	4	6	5	4	6	3	2	3	4	4	3	3	5	6
YIL093C_CEN.PK113-7DRSM25	YIL093C_CEN.PK113-7DRSM25	15	15	15	;RSM25	1	15	15	15	12	7	7	5	9	6	6	5	8	7	6	7	9	7	10	7	12	6	8	6	13	7	11	5	10	6	13	11	12	7	7	5	9	6	6	5	8	7	6	7
YIL094C_CEN.PK113-7DLYS12	YIL094C_CEN.PK113-7DLYS12	24	24	24	;LYS12	1	24	24	24	21	15	18	17	19	20	20	17	19	18	18	17	20	19	19	17	21	18	19	16	17	16	20	15	17	19	21	21	21	15	18	17	19	20	20	17	19	18	18	17
YIL095W_CEN.PK113-7DPRK1;YNL020C_CEN.PK113-7DARK1	YIL095W_CEN.PK113-7DPRK1	4;1	4;1	4;1	;PRK1	2	4	4	4	2	0	0	1	1	0	1	0	1	1	1	1	0	3	0	1	1	0	0	1	1	0	1	1	1	1	0	1	2	0	0	1	1	0	1	0	1	1	1	1
YIL096C_CEN.PK113-7DORF	YIL096C_CEN.PK113-7DORF	2	2	2	;ORF	1	2	2	2	1	1	2	0	2	1	2	1	2	1	1	0	1	1	1	0	1	1	1	0	2	1	1	0	2	1	1	2	1	1	2	0	2	1	2	1	2	1	1	0
YIL097W_CEN.PK113-7DFYV10	YIL097W_CEN.PK113-7DFYV10	3	3	3	;FYV10	1	3	3	3	1	1	1	2	0	0	3	0	1	1	1	0	0	1	1	1	1	0	1	0	1	0	1	0	1	1	1	1	1	1	1	2	0	0	3	0	1	1	1	0
YIL098C_CEN.PK113-7DFMC1	YIL098C_CEN.PK113-7DFMC1	7	7	7	;FMC1	1	7	7	7	6	1	3	1	4	3	3	3	4	5	4	3	4	3	2	3	4	2	3	3	5	3	5	0	3	3	6	4	6	1	3	1	4	3	3	3	4	5	4	3
YIL103W_CEN.PK113-7DDPH1	YIL103W_CEN.PK113-7DDPH1	7	7	7	;DPH1	1	7	7	7	5	3	3	3	3	3	5	2	5	3	5	2	5	3	4	1	4	2	4	2	4	1	1	4	3	2	5	4	5	3	3	3	3	3	5	2	5	3	5	2
YIL104C_CEN.PK113-7DSHQ1	YIL104C_CEN.PK113-7DSHQ1	5	5	5	;SHQ1	1	5	5	5	0	2	1	1	2	1	1	0	1	2	0	0	0	0	2	0	0	0	1	0	1	2	0	1	0	2	2	1	0	2	1	1	2	1	1	0	1	2	0	0
YIL105C_CEN.PK113-7DSLM1	YIL105C_CEN.PK113-7DSLM1	10	10	10	;SLM1	1	10	10	10	5	4	3	5	6	5	2	3	4	5	2	3	2	4	3	3	2	1	3	3	1	2	3	2	4	3	6	6	5	4	3	5	6	5	2	3	4	5	2	3
YIL106W_CEN.PK113-7DMOB1	YIL106W_CEN.PK113-7DMOB1	8	8	8	;MOB1	1	8	8	8	3	2	2	2	1	2	2	4	2	2	1	5	3	3	1	2	2	4	2	4	1	5	2	2	1	1	2	2	3	2	2	2	1	2	2	4	2	2	1	5
YIL107C_CEN.PK113-7DPFK26	YIL107C_CEN.PK113-7DPFK26	9	9	9	;PFK26	1	9	9	9	4	2	2	3	3	2	1	3	1	1	1	1	1	1	1	1	1	0	1	1	1	1	2	1	0	1	1	2	4	2	2	3	3	2	1	3	1	1	1	1
YIL108W_CEN.PK113-7DORF	YIL108W_CEN.PK113-7DORF	17	17	17	;ORF	1	17	17	17	7	7	7	5	6	5	4	5	5	4	2	6	6	7	2	4	7	5	3	5	4	2	5	2	2	5	4	7	7	7	7	5	6	5	4	5	5	4	2	6
YIL109C_CEN.PK113-7DSEC24	YIL109C_CEN.PK113-7DSEC24	33	33	32	;SEC24	1	33	33	32	23	20	18	21	22	22	19	27	21	19	20	20	21	24	17	22	24	20	21	19	18	17	19	20	20	19	27	28	23	20	18	21	22	22	19	27	21	19	20	20
YIL110W_CEN.PK113-7DHPM1	YIL110W_CEN.PK113-7DHPM1	8	8	8	;HPM1	1	8	8	8	4	2	2	2	6	3	4	3	3	3	5	4	2	4	3	2	4	2	4	3	4	1	3	2	3	3	3	3	4	2	2	2	6	3	4	3	3	3	5	4
YIL114C_CEN.PK113-7DPOR2	YIL114C_CEN.PK113-7DPOR2	2	2	2	;POR2	1	2	2	2	1	0	1	0	0	0	0	1	1	0	0	0	0	0	0	0	1	1	0	0	0	0	1	0	0	0	1	0	1	0	1	0	0	0	0	1	1	0	0	0
YIL115C_CEN.PK113-7DNUP159	YIL115C_CEN.PK113-7DNUP159	36	36	36	;NUP159	1	36	36	36	23	10	19	12	14	12	19	19	17	15	16	11	17	20	14	13	23	14	20	19	14	13	14	11	13	15	20	18	23	10	19	12	14	12	19	19	17	15	16	11
YIL116W_CEN.PK113-7DHIS5	YIL116W_CEN.PK113-7DHIS5	16	16	16	;HIS5	1	16	16	16	13	9	10	9	8	7	11	7	9	8	9	5	8	8	10	8	11	7	8	5	12	7	9	7	11	9	14	11	13	9	10	9	8	7	11	7	9	8	9	5
YIL117C_CEN.PK113-7DPRM5	YIL117C_CEN.PK113-7DPRM5	3	3	3	;PRM5	1	3	3	3	1	1	1	1	0	0	0	1	1	0	0	1	0	0	0	0	0	0	0	0	0	0	0	0	0	0	0	0	1	1	1	1	0	0	0	1	1	0	0	1
YIL118W_CEN.PK113-7DRHO3	YIL118W_CEN.PK113-7DRHO3	9	9	9	;RHO3	1	9	9	9	7	6	6	6	5	6	5	6	7	6	8	6	6	7	5	7	7	5	5	7	8	8	5	6	7	7	8	7	7	6	6	6	5	6	5	6	7	6	8	6
YIL123W_CEN.PK113-7DSIM1	YIL123W_CEN.PK113-7DSIM1	2	2	2	;SIM1	1	2	2	2	2	1	2	1	2	2	1	2	2	0	2	0	2	1	2	1	1	0	1	1	2	0	1	0	2	1	2	2	2	1	2	1	2	2	1	2	2	0	2	0
YIL124W_CEN.PK113-7DAYR1	YIL124W_CEN.PK113-7DAYR1	11	11	11	;AYR1	1	11	11	11	11	9	10	8	9	7	9	10	8	7	7	5	4	6	4	6	7	4	5	5	2	5	5	6	5	7	7	7	11	9	10	8	9	7	9	10	8	7	7	5
YIL125W_CEN.PK113-7DKGD1	YIL125W_CEN.PK113-7DKGD1	45	45	45	;KGD1	1	45	45	45	42	30	37	30	37	31	37	29	31	30	37	30	35	37	33	34	39	39	37	37	37	32	36	37	34	36	41	39	42	30	37	30	37	31	37	29	31	30	37	30
YIL126W_CEN.PK113-7DSTH1	YIL126W_CEN.PK113-7DSTH1	35	35	33	;STH1	1	35	35	33	22	18	13	20	21	16	21	14	19	14	20	13	20	16	17	14	16	13	21	16	22	18	18	14	20	19	18	22	22	18	13	20	21	16	21	14	19	14	20	13
YIL127C_CEN.PK113-7DRRT14	YIL127C_CEN.PK113-7DRRT14	1	1	1	;RRT14	1	1	1	1	1	1	1	1	1	1	1	1	1	1	1	1	1	1	1	1	1	1	1	1	1	1	1	1	1	1	1	1	1	1	1	1	1	1	1	1	1	1	1	1
YIL128W_CEN.PK113-7DMET18	YIL128W_CEN.PK113-7DMET18	21	21	21	;MET18	1	21	21	21	11	5	7	6	5	8	6	4	7	6	5	5	5	8	8	4	15	4	9	7	8	6	8	4	4	5	10	9	11	5	7	6	5	8	6	4	7	6	5	5
YIL129C_CEN.PK113-7DTAO3	YIL129C_CEN.PK113-7DTAO3	6	6	6	;TAO3	1	6	6	6	3	2	1	1	1	0	0	0	4	1	2	1	2	1	1	0	2	1	0	0	1	1	0	2	2	1	1	1	3	2	1	1	1	0	0	0	4	1	2	1
YIL130W_CEN.PK113-7DASG1	YIL130W_CEN.PK113-7DASG1	10	10	10	;ASG1	1	10	10	10	3	3	2	4	2	1	3	2	1	2	0	3	2	4	2	6	4	2	1	1	2	1	2	4	1	5	4	3	3	3	2	4	2	1	3	2	1	2	0	3
YIL131C_CEN.PK113-7DFKH1	YIL131C_CEN.PK113-7DFKH1	7	7	7	;FKH1	1	7	7	7	3	2	2	2	2	1	1	1	1	1	1	1	2	2	1	1	3	2	2	2	1	3	2	2	4	3	3	2	3	2	2	2	2	1	1	1	1	1	1	1
YIL133C_CEN.PK113-7DRPL16A	YIL133C_CEN.PK113-7DRPL16A	15	6	6	;RPL16A	1	15	6	6	13	11	13	12	11	13	13	12	12	11	11	13	12	12	12	13	13	12	12	12	12	13	13	13	12	13	13	13	4	4	5	5	4	5	4	4	4	4	4	5
YIL135C_CEN.PK113-7DVHS2	YIL135C_CEN.PK113-7DVHS2	12	12	12	;VHS2	1	12	12	12	7	6	5	6	3	5	4	4	5	5	5	3	6	6	5	6	5	6	5	5	5	5	4	5	4	6	6	7	7	6	5	6	3	5	4	4	5	5	5	3
YIL137C_CEN.PK113-7DTMA108	YIL137C_CEN.PK113-7DTMA108	24	24	24	;TMA108	1	24	24	24	19	14	17	12	13	16	16	14	14	13	16	15	16	15	15	11	18	13	15	13	19	15	12	15	17	15	19	16	19	14	17	12	13	16	16	14	14	13	16	15
YIL138C_CEN.PK113-7DTPM2	YIL138C_CEN.PK113-7DTPM2	9	9	9	;TPM2	1	9	9	9	8	8	7	7	8	7	8	7	7	6	7	3	5	8	7	6	6	6	8	4	6	5	6	6	6	5	7	7	8	8	7	7	8	7	8	7	7	6	7	3
YIL140W_CEN.PK113-7DAXL2	YIL140W_CEN.PK113-7DAXL2	3	3	3	;AXL2	1	3	3	3	2	0	1	2	2	3	0	2	1	1	1	1	1	1	1	1	0	2	1	0	0	0	1	0	1	0	2	0	2	0	1	2	2	3	0	2	1	1	1	1
YIL142W_CEN.PK113-7DCCT2;REV__CON__Q3TTY5	YIL142W_CEN.PK113-7DCCT2	27;1	27;1	27;1	;CCT2	2	27	27	27	23	19	20	19	22	19	21	21	21	17	20	20	21	20	21	24	21	21	23	21	24	23	21	19	23	22	24	24	23	19	20	19	22	19	21	21	21	17	20	20
YIL143C_CEN.PK113-7DSSL2	YIL143C_CEN.PK113-7DSSL2	12	12	12	;SSL2	1	12	12	12	7	1	6	1	2	3	4	2	3	2	2	2	2	1	1	4	5	2	3	3	3	1	1	1	3	2	4	3	7	1	6	1	2	3	4	2	3	2	2	2
YIL144W_CEN.PK113-7DTID3	YIL144W_CEN.PK113-7DTID3	2	2	2	;TID3	1	2	2	2	0	0	0	0	0	0	0	0	1	0	1	0	0	0	1	0	0	0	1	0	0	0	0	0	0	0	0	0	0	0	0	0	0	0	0	0	1	0	1	0
YIL145C_CEN.PK113-7DPAN6	YIL145C_CEN.PK113-7DPAN6	6	6	6	;PAN6	1	6	6	6	2	2	3	3	2	2	3	3	2	2	2	1	1	2	1	1	3	1	2	2	2	1	2	1	2	2	2	2	2	2	3	3	2	2	3	3	2	2	2	1
YIL146C_CEN.PK113-7DATG32	YIL146C_CEN.PK113-7DATG32	2	2	2	;ATG32	1	2	2	2	1	1	1	1	2	1	1	1	1	2	1	1	1	1	1	1	1	1	1	1	1	1	1	1	1	1	1	1	1	1	1	1	2	1	1	1	1	2	1	1
YKR094C_CEN.PK113-7DRPL40B;YIL148W_CEN.PK113-7DRPL40A	YKR094C_CEN.PK113-7DRPL40B;YIL148W_CEN.PK113-7DRPL40A	7;7	1;1	1;1	;RPL40B;;RPL40A	2	7	1	1	7	7	7	7	7	7	7	7	7	7	7	6	7	7	7	7	6	7	7	7	7	7	7	7	7	7	7	7	1	1	1	1	1	1	1	1	1	1	1	0
YIL149C_CEN.PK113-7DMLP2	YIL149C_CEN.PK113-7DMLP2	16	16	16	;MLP2	1	16	16	16	4	4	3	2	5	5	6	2	3	7	7	1	4	2	2	3	4	1	4	2	2	3	5	4	3	3	6	5	4	4	3	2	5	5	6	2	3	7	7	1
YIL153W_CEN.PK113-7DRRD1	YIL153W_CEN.PK113-7DRRD1	2	2	2	;RRD1	1	2	2	2	1	1	0	1	1	1	1	1	1	1	1	0	1	1	1	1	2	1	1	1	2	1	1	1	1	1	1	1	1	1	0	1	1	1	1	1	1	1	1	0
YIL154C_CEN.PK113-7DIMP2'	YIL154C_CEN.PK113-7DIMP2'	2	2	2	;IMP2	1	2	2	2	1	1	1	1	1	1	1	1	0	0	0	1	1	1	1	2	1	1	1	0	1	2	2	0	1	0	1	1	1	1	1	1	1	1	1	1	0	0	0	1
YIL155C_CEN.PK113-7DGUT2	YIL155C_CEN.PK113-7DGUT2	43	43	43	;GUT2	1	43	43	43	39	36	39	36	37	37	39	35	36	35	37	34	38	38	36	35	39	34	37	31	37	33	35	35	35	35	39	37	39	36	39	36	37	37	39	35	36	35	37	34
YIL156W_CEN.PK113-7DUBP7	YIL156W_CEN.PK113-7DUBP7	3	3	3	;UBP7	1	3	3	3	1	1	0	0	0	0	0	0	2	0	1	1	0	0	0	0	0	0	0	0	0	0	0	0	0	0	0	0	1	1	0	0	0	0	0	0	2	0	1	1
YIL156W-B_CEN.PK113-7DORF	YIL156W-B_CEN.PK113-7DORF	2	2	2	;ORF	1	2	2	2	0	0	0	0	0	0	1	0	0	0	2	0	0	0	0	0	2	0	0	0	1	0	0	0	0	0	0	0	0	0	0	0	0	0	1	0	0	0	2	0
YIL157C_CEN.PK113-7DCOA1	YIL157C_CEN.PK113-7DCOA1	6	6	6	;COA1	1	6	6	6	4	3	4	4	3	4	5	2	4	4	5	3	2	4	4	2	6	3	4	4	4	2	3	4	3	2	5	3	4	3	4	4	3	4	5	2	4	4	5	3
YIL159W_CEN.PK113-7DBNR1	YIL159W_CEN.PK113-7DBNR1	2	2	1	;BNR1	1	2	2	1	0	0	0	0	0	0	0	0	1	0	2	0	0	0	1	0	0	0	1	0	0	0	0	0	0	1	1	0	0	0	0	0	0	0	0	0	1	0	2	0
YIL160C_CEN.PK113-7DPOT1	YIL160C_CEN.PK113-7DPOT1	18	18	18	;POT1	1	18	18	18	14	12	14	13	10	13	13	13	13	12	11	10	5	5	4	3	3	2	4	3	3	0	1	2	2	2	3	2	14	12	14	13	10	13	13	13	13	12	11	10
YIL161W_CEN.PK113-7DORF	YIL161W_CEN.PK113-7DORF	1	1	1	;ORF	1	1	1	1	0	0	1	0	0	0	0	0	1	0	1	0	0	0	1	0	0	0	1	1	1	0	0	0	1	1	1	1	0	0	1	0	0	0	0	0	1	0	1	0
YIL162W_CEN.PK113-7DSUC2	YIL162W_CEN.PK113-7DSUC2	11	11	11	;SUC2	1	11	11	11	9	8	9	9	8	8	8	6	6	7	6	4	8	7	6	6	5	7	7	6	7	5	7	7	9	6	9	8	9	8	9	9	8	8	8	6	6	7	6	4
YIR001C_CEN.PK113-7DSGN1	YIR001C_CEN.PK113-7DSGN1	7	7	7	;SGN1	1	7	7	7	3	2	3	4	4	2	4	3	4	4	4	3	4	5	4	4	3	4	3	4	4	5	1	4	4	4	3	5	3	2	3	4	4	2	4	3	4	4	4	3
YIR003W_CEN.PK113-7DAIM21	YIR003W_CEN.PK113-7DAIM21	20	20	20	;AIM21	1	20	20	20	15	12	11	11	12	12	12	10	11	6	12	9	10	8	10	6	11	4	9	9	7	7	11	7	11	5	12	14	15	12	11	11	12	12	12	10	11	6	12	9
YIR004W_CEN.PK113-7DDJP1	YIR004W_CEN.PK113-7DDJP1	21	21	21	;DJP1	1	21	21	21	17	12	15	12	11	11	13	7	12	13	16	13	14	15	10	13	14	9	11	12	13	11	13	10	11	9	14	15	17	12	15	12	11	11	13	7	12	13	16	13
YIR006C_CEN.PK113-7DPAN1;REV__YFL022C_CEN.PK113-7DFRS2	YIR006C_CEN.PK113-7DPAN1	34;1	34;1	34;1	;PAN1	2	34	34	34	27	24	24	20	19	21	22	23	23	19	21	23	20	24	23	24	24	24	21	25	25	25	20	25	19	24	25	28	27	24	24	20	19	21	22	23	23	19	21	23
YIR007W_CEN.PK113-7DORF	YIR007W_CEN.PK113-7DORF	1	1	1	;ORF	1	1	1	1	1	0	1	0	1	0	1	0	1	0	1	0	1	0	0	0	0	0	0	0	1	0	0	0	0	0	1	0	1	0	1	0	1	0	1	0	1	0	1	0
YIR008C_CEN.PK113-7DPRI1	YIR008C_CEN.PK113-7DPRI1	13	13	13	;PRI1	1	13	13	13	10	4	7	3	3	3	8	5	5	4	7	6	3	5	2	4	5	5	4	3	5	2	4	2	2	3	7	7	10	4	7	3	3	3	8	5	5	4	7	6
YIR009W_CEN.PK113-7DMSL1	YIR009W_CEN.PK113-7DMSL1	2	2	2	;MSL1	1	2	2	2	1	2	0	0	0	0	0	0	1	2	0	1	1	0	0	0	0	0	0	0	1	0	0	0	1	0	2	1	1	2	0	0	0	0	0	0	1	2	0	1
YIR012W_CEN.PK113-7DSQT1	YIR012W_CEN.PK113-7DSQT1	8	8	8	;SQT1	1	8	8	8	7	4	6	3	5	3	5	3	5	4	5	3	4	5	4	4	6	3	6	2	6	2	4	4	5	5	6	7	7	4	6	3	5	3	5	3	5	4	5	3
YIR017C_CEN.PK113-7DMET28	YIR017C_CEN.PK113-7DMET28	2	2	2	;MET28	1	2	2	2	0	1	1	0	0	0	0	0	0	1	0	1	0	0	0	0	2	0	1	0	0	0	1	0	1	0	0	0	0	1	1	0	0	0	0	0	0	1	0	1
YIR021W_CEN.PK113-7DMRS1	YIR021W_CEN.PK113-7DMRS1	5	5	5	;MRS1	1	5	5	5	2	0	2	0	1	1	2	0	1	1	0	1	3	1	2	1	2	1	3	1	2	1	1	3	2	0	2	2	2	0	2	0	1	1	2	0	1	1	0	1
YIR022W_CEN.PK113-7DSEC11	YIR022W_CEN.PK113-7DSEC11	4	4	4	;SEC11	1	4	4	4	3	3	3	2	3	2	3	3	3	2	3	4	3	2	2	2	2	2	2	3	2	2	3	3	2	1	2	3	3	3	3	2	3	2	3	3	3	2	3	4
YIR023W_CEN.PK113-7DDAL81	YIR023W_CEN.PK113-7DDAL81	3	3	3	;DAL81	1	3	3	3	0	0	2	0	1	1	1	0	0	0	1	0	0	0	1	0	1	0	0	0	0	0	0	1	0	0	0	0	0	0	2	0	1	1	1	0	0	0	1	0
YIR024C_CEN.PK113-7DORF	YIR024C_CEN.PK113-7DORF	3	3	3	;ORF	1	3	3	3	1	2	1	0	1	1	1	1	1	0	0	2	1	1	0	0	0	1	0	1	0	1	0	0	0	1	1	2	1	2	1	0	1	1	1	1	1	0	0	2
YIR026C_CEN.PK113-7DYVH1	YIR026C_CEN.PK113-7DYVH1	9	9	9	;YVH1	1	9	9	9	6	3	7	4	6	5	7	5	6	5	4	4	5	5	6	4	6	4	4	4	5	5	6	5	6	4	6	6	6	3	7	4	6	5	7	5	6	5	4	4
YIR029W_CEN.PK113-7DDAL2	YIR029W_CEN.PK113-7DDAL2	9	9	9	;DAL2	1	9	9	9	4	4	4	3	1	2	3	3	3	5	8	4	2	4	2	1	4	3	3	2	5	2	1	1	2	1	2	3	4	4	4	3	1	2	3	3	3	5	8	4
YIR030C_CEN.PK113-7DDCG1	YIR030C_CEN.PK113-7DDCG1	2	2	2	;DCG1	1	2	2	2	0	1	0	1	0	1	0	1	0	1	0	1	0	1	1	1	1	1	1	1	0	2	2	1	0	1	0	2	0	1	0	1	0	1	0	1	0	1	0	1
YIR032C_CEN.PK113-7DDAL3	YIR032C_CEN.PK113-7DDAL3	4	4	4	;DAL3	1	4	4	4	2	1	2	2	2	1	1	1	2	2	1	2	0	1	1	1	2	1	1	0	1	1	0	1	1	0	1	0	2	1	2	2	2	1	1	1	2	2	1	2
YIR034C_CEN.PK113-7DLYS1	YIR034C_CEN.PK113-7DLYS1	20	20	20	;LYS1	1	20	20	20	20	19	19	17	17	19	16	16	17	17	17	16	18	17	18	16	18	17	18	18	18	18	19	17	19	17	20	19	20	19	19	17	17	19	16	16	17	17	17	16
YIR035C_CEN.PK113-7DORF	YIR035C_CEN.PK113-7DORF	6	6	6	;ORF	1	6	6	6	4	3	3	1	2	2	2	3	1	3	3	3	2	3	1	1	3	1	2	3	2	2	2	1	3	2	3	3	4	3	3	1	2	2	2	3	1	3	3	3
YIR036C_CEN.PK113-7DIRC24	YIR036C_CEN.PK113-7DIRC24	14	14	14	;IRC24	1	14	14	14	11	10	10	8	10	10	10	9	8	7	10	8	6	12	8	7	10	8	7	8	9	9	9	8	8	8	11	12	11	10	10	8	10	10	10	9	8	7	10	8
YIR037W_CEN.PK113-7DHYR1	YIR037W_CEN.PK113-7DHYR1	9	9	7	;HYR1	1	9	9	7	7	5	8	5	7	6	7	4	5	6	6	5	6	5	6	4	6	5	6	4	6	5	5	4	5	5	7	5	7	5	8	5	7	6	7	4	5	6	6	5
YIR038C_CEN.PK113-7DGTT1	YIR038C_CEN.PK113-7DGTT1	7	7	7	;GTT1	1	7	7	7	5	6	5	5	5	5	4	4	5	4	5	3	2	4	3	3	4	4	2	3	3	3	3	4	1	3	4	5	5	6	5	5	5	5	4	4	5	4	5	3
YJL001W_CEN.PK113-7DPRE3	YJL001W_CEN.PK113-7DPRE3	7	7	7	;PRE3	1	7	7	7	7	6	5	7	7	6	6	5	7	6	7	5	6	6	4	4	5	6	6	6	6	6	6	4	7	6	7	6	7	6	5	7	7	6	6	5	7	6	7	5
YJL002C_CEN.PK113-7DOST1	YJL002C_CEN.PK113-7DOST1	9	9	9	;OST1	1	9	9	9	7	3	5	3	4	4	4	4	3	3	5	4	3	4	5	4	6	5	5	3	5	4	6	2	6	3	6	4	7	3	5	3	4	4	4	4	3	3	5	4
YJL003W_CEN.PK113-7DCOX16	YJL003W_CEN.PK113-7DCOX16	2	2	2	;COX16	1	2	2	2	1	1	0	1	0	0	0	1	0	0	0	0	1	1	0	1	0	1	0	2	0	0	0	1	1	2	1	2	1	1	0	1	0	0	0	1	0	0	0	0
YJL005W_CEN.PK113-7DCYR1	YJL005W_CEN.PK113-7DCYR1	15	15	15	;CYR1	1	15	15	15	5	2	1	1	2	1	1	2	3	0	1	2	3	5	4	2	3	3	4	4	2	3	2	0	3	2	2	5	5	2	1	1	2	1	1	2	3	0	1	2
YJL006C_CEN.PK113-7DCTK2	YJL006C_CEN.PK113-7DCTK2	5	5	5	;CTK2	1	5	5	5	1	1	1	2	1	0	1	1	2	0	1	1	1	2	0	3	0	1	2	0	1	0	1	0	0	0	1	1	1	1	1	2	1	0	1	1	2	0	1	1
YJL008C_CEN.PK113-7DCCT8	YJL008C_CEN.PK113-7DCCT8	23	23	23	;CCT8	1	23	23	23	20	17	16	18	18	18	16	17	17	18	18	20	18	21	18	17	19	16	19	18	20	17	19	17	18	15	21	20	20	17	16	18	18	18	16	17	17	18	18	20
YJL010C_CEN.PK113-7DNOP9	YJL010C_CEN.PK113-7DNOP9	22	22	22	;NOP9	1	22	22	22	13	11	9	12	12	11	11	9	13	12	12	11	10	12	11	9	12	10	13	8	10	9	11	11	11	8	13	12	13	11	9	12	12	11	11	9	13	12	12	11
YJL011C_CEN.PK113-7DRPC17	YJL011C_CEN.PK113-7DRPC17	5	5	5	;RPC17	1	5	5	5	3	2	3	0	1	1	1	1	1	1	2	2	2	2	2	1	1	1	1	1	2	1	1	2	1	1	2	2	3	2	3	0	1	1	1	1	1	1	2	2
YJL012C_CEN.PK113-7DVTC4	YJL012C_CEN.PK113-7DVTC4	23	23	23	;VTC4	1	23	23	23	14	7	7	6	6	7	7	7	6	11	10	9	11	13	12	9	10	12	10	9	15	12	11	8	13	11	18	13	14	7	7	6	6	7	7	7	6	11	10	9
YJL014W_CEN.PK113-7DCCT3	YJL014W_CEN.PK113-7DCCT3	32	32	32	;CCT3	1	32	32	32	28	22	21	17	21	21	21	23	23	20	20	21	23	26	21	20	24	25	21	20	23	26	19	21	23	25	27	26	28	22	21	17	21	21	21	23	23	20	20	21
YJL019W_CEN.PK113-7DMPS3	YJL019W_CEN.PK113-7DMPS3	4	4	4	;MPS3	1	4	4	4	2	1	1	0	0	2	1	0	1	0	1	0	0	1	0	1	1	0	1	1	0	0	1	2	0	1	1	2	2	1	1	0	0	2	1	0	1	0	1	0
YJL020C_CEN.PK113-7DBBC1	YJL020C_CEN.PK113-7DBBC1	38	38	38	;BBC1	1	38	38	38	35	28	35	27	31	28	33	30	30	26	29	23	28	25	22	27	27	23	25	24	18	21	25	18	23	22	30	30	35	28	35	27	31	28	33	30	30	26	29	23
YJL024C_CEN.PK113-7DAPS3	YJL024C_CEN.PK113-7DAPS3	1	1	1	;APS3	1	1	1	1	1	0	1	1	1	1	0	0	0	1	0	1	1	1	1	1	1	1	1	0	1	1	0	1	0	1	1	1	1	0	1	1	1	1	0	0	0	1	0	1
YJL026W_CEN.PK113-7DRNR2	YJL026W_CEN.PK113-7DRNR2	17	17	17	;RNR2	1	17	17	17	16	12	14	12	15	13	16	13	15	12	13	11	14	12	11	8	14	9	14	9	14	9	12	9	10	11	15	11	16	12	14	12	15	13	16	13	15	12	13	11
YJL029C_CEN.PK113-7DVPS53	YJL029C_CEN.PK113-7DVPS53	13	13	13	;VPS53	1	13	13	13	8	3	3	5	7	4	5	1	4	5	3	3	3	0	2	1	3	1	3	1	1	0	7	4	4	3	4	4	8	3	3	5	7	4	5	1	4	5	3	3
YJL030W_CEN.PK113-7DMAD2	YJL030W_CEN.PK113-7DMAD2	1	1	1	;MAD2	1	1	1	1	1	0	1	1	1	0	1	1	0	0	0	1	1	1	1	1	0	1	1	1	1	1	1	1	0	0	1	1	1	0	1	1	1	0	1	1	0	0	0	1
YJL031C_CEN.PK113-7DBET4	YJL031C_CEN.PK113-7DBET4	7	7	7	;BET4	1	7	7	7	4	3	3	3	4	3	3	3	3	3	4	2	5	1	3	1	3	3	4	3	3	3	3	3	3	3	3	3	4	3	3	3	4	3	3	3	3	3	4	2
YJL033W_CEN.PK113-7DHCA4	YJL033W_CEN.PK113-7DHCA4	22	22	22	;HCA4	1	22	22	22	13	7	9	5	9	13	8	9	8	10	8	7	6	8	7	7	12	9	11	7	8	9	11	10	5	11	13	13	13	7	9	5	9	13	8	9	8	10	8	7
YJL034W_CEN.PK113-7DKAR2	YJL034W_CEN.PK113-7DKAR2	35	35	33	;KAR2	1	35	35	33	27	24	26	23	24	23	25	24	25	22	23	18	27	24	21	25	27	23	22	26	24	25	24	24	22	27	26	24	27	24	26	23	24	23	25	24	25	22	23	18
YJL036W_CEN.PK113-7DSNX4	YJL036W_CEN.PK113-7DSNX4	13	13	13	;SNX4	1	13	13	13	9	7	7	5	7	7	10	5	8	3	7	2	3	4	3	4	5	2	4	3	5	3	5	1	3	1	5	6	9	7	7	5	7	7	10	5	8	3	7	2
YJL039C_CEN.PK113-7DNUP192	YJL039C_CEN.PK113-7DNUP192	25	25	25	;NUP192	1	25	25	25	10	5	9	5	7	8	8	5	11	6	8	4	5	10	9	3	9	7	10	3	8	5	9	3	8	5	11	11	10	5	9	5	7	8	8	5	11	6	8	4
YJL042W_CEN.PK113-7DMHP1	YJL042W_CEN.PK113-7DMHP1	25	25	25	;MHP1	1	25	25	25	14	6	6	4	4	2	9	6	6	4	4	4	5	7	8	9	12	5	8	6	6	9	7	5	6	7	15	10	14	6	6	4	4	2	9	6	6	4	4	4
YJL044C_CEN.PK113-7DGYP6	YJL044C_CEN.PK113-7DGYP6	6	6	6	;GYP6	1	6	6	6	0	1	1	0	1	1	1	0	0	1	0	1	1	1	1	0	0	0	0	1	1	0	0	1	0	1	0	0	0	1	1	0	1	1	1	0	0	1	0	1
YJL045W_CEN.PK113-7DORF	YJL045W_CEN.PK113-7DORF	8	1	1	;ORF	1	8	1	1	6	5	5	6	5	5	5	4	5	5	5	5	5	6	6	5	5	5	6	6	5	6	7	6	7	5	6	6	0	0	0	0	0	0	0	0	0	0	0	0
YJL046W_CEN.PK113-7DAIM22	YJL046W_CEN.PK113-7DAIM22	8	8	8	;AIM22	1	8	8	8	3	2	2	0	2	2	3	0	4	3	2	2	2	4	2	3	3	2	2	3	4	3	2	3	4	2	4	3	3	2	2	0	2	2	3	0	4	3	2	2
YJL047C_CEN.PK113-7DRTT101	YJL047C_CEN.PK113-7DRTT101	4	4	4	;RTT101	1	4	4	4	3	0	1	1	0	0	0	0	1	0	2	0	0	0	0	0	2	0	0	0	0	0	0	0	0	0	1	1	3	0	1	1	0	0	0	0	1	0	2	0
YJL048C_CEN.PK113-7DUBX6	YJL048C_CEN.PK113-7DUBX6	2	2	2	;UBX6	1	2	2	2	1	1	1	1	1	1	1	2	1	1	1	0	1	1	1	1	1	1	0	1	1	0	1	1	1	0	1	1	1	1	1	1	1	1	1	2	1	1	1	0
YJL049W_CEN.PK113-7DORF	YJL049W_CEN.PK113-7DORF	6	6	6	;ORF	1	6	6	6	1	1	2	2	1	2	2	2	1	2	1	1	1	1	1	1	0	1	1	1	1	1	1	1	1	2	0	1	1	1	2	2	1	2	2	2	1	2	1	1
YJL050W_CEN.PK113-7DMTR4	YJL050W_CEN.PK113-7DMTR4	31	31	31	;MTR4	1	31	31	31	18	16	17	13	14	14	16	16	17	13	18	15	18	18	15	17	14	18	15	15	20	18	15	13	17	15	21	20	18	16	17	13	14	14	16	16	17	13	18	15
YJL052W_CEN.PK113-7DTDH1	YJL052W_CEN.PK113-7DTDH1	19	12	12	;TDH1	1	19	12	12	18	17	18	17	17	16	17	15	17	15	19	11	14	15	14	12	17	14	16	16	16	12	14	11	14	13	17	15	11	10	12	10	11	10	11	8	10	8	12	5
YJL053W_CEN.PK113-7DPEP8	YJL053W_CEN.PK113-7DPEP8	7	7	7	;PEP8	1	7	7	7	4	3	4	2	4	3	6	4	4	2	5	3	4	3	3	2	3	1	4	2	4	4	3	2	3	2	4	2	4	3	4	2	4	3	6	4	4	2	5	3
YJL054W_CEN.PK113-7DTIM54	YJL054W_CEN.PK113-7DTIM54	16	16	16	;TIM54	1	16	16	16	8	6	5	7	7	8	6	10	7	7	8	7	9	6	8	8	7	8	7	8	9	9	8	9	8	8	9	7	8	6	5	7	7	8	6	10	7	7	8	7
YJL055W_CEN.PK113-7DORF	YJL055W_CEN.PK113-7DORF	9	8	8	;ORF	1	9	8	8	8	7	8	6	9	7	8	7	8	6	8	8	7	8	9	7	7	7	8	8	8	7	8	7	8	6	8	8	7	6	7	5	8	6	7	6	7	5	7	7
YJL060W_CEN.PK113-7DBNA3	YJL060W_CEN.PK113-7DBNA3	18	18	18	;BNA3	1	18	18	18	10	10	12	10	11	11	10	9	13	10	10	9	10	10	10	10	12	11	10	11	12	12	10	11	11	11	10	11	10	10	12	10	11	11	10	9	13	10	10	9
YJL061W_CEN.PK113-7DNUP82	YJL061W_CEN.PK113-7DNUP82	15	15	15	;NUP82	1	15	15	15	9	8	7	6	6	5	5	6	7	8	4	4	9	5	8	5	7	5	5	5	8	7	7	4	5	6	9	10	9	8	7	6	6	5	5	6	7	8	4	4
YJL062W-A_CEN.PK113-7DCOA3	YJL062W-A_CEN.PK113-7DCOA3	2	2	2	;COA3	1	2	2	2	2	1	1	1	2	2	1	2	1	2	1	2	2	1	2	1	2	2	2	1	2	2	2	2	2	2	2	2	2	1	1	1	2	2	1	2	1	2	1	2
YJL063C_CEN.PK113-7DMRPL8	YJL063C_CEN.PK113-7DMRPL8	13	13	13	;MRPL8	1	13	13	13	10	6	7	7	7	6	8	6	8	9	9	7	9	8	9	8	10	10	9	9	10	7	9	9	10	6	10	9	10	6	7	7	7	6	8	6	8	9	9	7
YJL066C_CEN.PK113-7DMPM1	YJL066C_CEN.PK113-7DMPM1	8	8	8	;MPM1	1	8	8	8	6	5	7	4	4	5	6	4	6	5	7	4	7	5	4	4	8	4	7	4	6	4	5	6	4	4	7	6	6	5	7	4	4	5	6	4	6	5	7	4
YJL068C_CEN.PK113-7DORF	YJL068C_CEN.PK113-7DORF	13	13	13	;ORF	1	13	13	13	9	9	9	10	10	10	8	9	10	9	7	8	10	10	8	5	8	8	6	6	7	8	8	9	8	10	9	8	9	9	9	10	10	10	8	9	10	9	7	8
YJL069C_CEN.PK113-7DUTP18	YJL069C_CEN.PK113-7DUTP18	8	8	8	;UTP18	1	8	8	8	4	2	2	3	2	3	5	3	4	3	4	4	3	4	3	3	6	2	3	2	5	1	3	3	3	4	4	4	4	2	2	3	2	3	5	3	4	3	4	4
YJL071W_CEN.PK113-7DARG2	YJL071W_CEN.PK113-7DARG2	6	6	6	;ARG2	1	6	6	6	3	4	3	3	2	3	2	2	2	2	2	3	1	2	0	2	0	1	0	3	2	1	2	2	1	3	3	2	3	4	3	3	2	3	2	2	2	2	2	3
YJL073W_CEN.PK113-7DJEM1	YJL073W_CEN.PK113-7DJEM1	4	4	4	;JEM1	1	4	4	4	3	3	1	0	0	2	1	0	0	1	2	0	3	2	0	0	3	1	0	0	1	0	0	2	1	0	2	1	3	3	1	0	0	2	1	0	0	1	2	0
YJL074C_CEN.PK113-7DSMC3	YJL074C_CEN.PK113-7DSMC3	29	29	29	;SMC3	1	29	29	29	19	5	10	10	13	12	11	9	16	8	17	9	12	10	6	10	9	8	9	6	15	7	9	9	8	9	17	18	19	5	10	10	13	12	11	9	16	8	17	9
YJL076W_CEN.PK113-7DNET1	YJL076W_CEN.PK113-7DNET1	28	28	28	;NET1	1	28	28	28	20	9	12	10	16	10	13	12	12	11	13	10	12	13	14	9	14	8	15	11	13	11	14	12	12	11	17	14	20	9	12	10	16	10	13	12	12	11	13	10
YJL078C_CEN.PK113-7DPRY3	YJL078C_CEN.PK113-7DPRY3	1	1	1	;PRY3	1	1	1	1	1	1	1	1	1	1	1	1	1	0	1	1	1	1	1	1	1	1	1	1	1	0	1	1	1	1	1	1	1	1	1	1	1	1	1	1	1	0	1	1
YJL080C_CEN.PK113-7DSCP160	YJL080C_CEN.PK113-7DSCP160	61	61	61	;SCP160	1	61	61	61	48	46	42	45	45	44	43	46	42	43	47	39	43	44	49	42	44	43	45	45	42	40	47	47	47	46	49	49	48	46	42	45	45	44	43	46	42	43	47	39
YJL081C_CEN.PK113-7DARP4	YJL081C_CEN.PK113-7DARP4	15	15	15	;ARP4	1	15	15	15	11	8	8	6	7	7	8	5	9	7	7	5	8	8	7	5	9	7	9	5	8	5	5	7	5	4	10	8	11	8	8	6	7	7	8	5	9	7	7	5
YJL082W_CEN.PK113-7DIML2	YJL082W_CEN.PK113-7DIML2	19	18	18	;IML2	1	19	18	18	10	6	6	6	9	5	13	3	8	3	10	5	4	4	5	2	4	3	3	3	5	3	5	5	6	5	9	5	10	6	6	6	9	5	12	3	8	3	10	5
YJL084C_CEN.PK113-7DALY2	YJL084C_CEN.PK113-7DALY2	6	6	6	;ALY2	1	6	6	6	4	1	2	2	1	1	2	0	3	1	1	0	1	2	2	0	1	1	0	0	1	1	0	0	0	1	3	1	4	1	2	2	1	1	2	0	3	1	1	0
YJL085W_CEN.PK113-7DEXO70	YJL085W_CEN.PK113-7DEXO70	7	7	7	;EXO70	1	7	7	7	3	1	1	0	0	0	1	0	1	2	1	0	1	1	2	0	0	1	2	2	0	1	1	2	1	0	2	3	3	1	1	0	0	0	1	0	1	2	1	0
YJL087C_CEN.PK113-7DTRL1	YJL087C_CEN.PK113-7DTRL1	15	15	15	;TRL1	1	15	15	15	6	1	5	3	4	4	7	3	7	5	5	3	6	8	6	6	6	2	7	4	6	2	10	2	5	0	7	4	6	1	5	3	4	4	7	3	7	5	5	3
YJL088W_CEN.PK113-7DARG3	YJL088W_CEN.PK113-7DARG3	20	20	20	;ARG3	1	20	20	20	18	16	16	15	13	15	18	16	17	15	16	17	15	17	13	15	18	16	14	18	16	17	14	13	15	15	19	17	18	16	16	15	13	15	18	16	17	15	16	17
YJL091C_CEN.PK113-7DGWT1	YJL091C_CEN.PK113-7DGWT1	1	1	1	;GWT1	1	1	1	1	1	0	1	0	0	0	1	0	1	0	1	0	0	0	1	0	1	0	1	0	1	0	0	0	0	0	1	0	1	0	1	0	0	0	1	0	1	0	1	0
YJL096W_CEN.PK113-7DMRPL49	YJL096W_CEN.PK113-7DMRPL49	5	5	5	;MRPL49	1	5	5	5	4	3	1	2	2	3	3	4	3	3	4	3	3	4	3	4	5	4	3	4	4	4	3	3	3	3	4	4	4	3	1	2	2	3	3	4	3	3	4	3
YJL098W_CEN.PK113-7DSAP185	YJL098W_CEN.PK113-7DSAP185	8	8	8	;SAP185	1	8	8	8	3	2	3	1	1	2	1	1	0	2	3	2	2	2	1	1	2	2	0	3	1	4	3	0	3	3	4	2	3	2	3	1	1	2	1	1	0	2	3	2
YJL101C_CEN.PK113-7DGSH1	YJL101C_CEN.PK113-7DGSH1	21	21	21	;GSH1	1	21	21	21	14	9	11	11	12	8	9	8	9	8	13	10	9	10	9	10	15	10	8	8	16	9	11	8	12	10	14	14	14	9	11	11	12	8	9	8	9	8	13	10
YJL102W_CEN.PK113-7DMEF2	YJL102W_CEN.PK113-7DMEF2	8	8	8	;MEF2	1	8	8	8	2	1	2	1	2	1	3	3	1	3	2	2	3	4	5	3	4	1	2	3	3	3	5	2	2	3	2	3	2	1	2	1	2	1	3	3	1	3	2	2
YJL104W_CEN.PK113-7DPAM16	YJL104W_CEN.PK113-7DPAM16	5	5	5	;PAM16	1	5	5	5	5	3	3	4	5	3	4	3	4	3	4	2	5	5	4	4	4	3	5	2	3	4	4	5	4	2	5	5	5	3	3	4	5	3	4	3	4	3	4	2
YJL109C_CEN.PK113-7DUTP10	YJL109C_CEN.PK113-7DUTP10	41	41	41	;UTP10	1	41	41	41	29	21	22	20	17	21	22	20	23	19	20	22	20	28	23	20	24	17	21	19	19	19	22	25	20	23	27	28	29	21	22	20	17	21	22	20	23	19	20	22
YJL110C_CEN.PK113-7DGZF3	YJL110C_CEN.PK113-7DGZF3	1	1	1	;GZF3	1	1	1	1	0	0	0	0	0	0	1	0	0	0	1	0	0	1	1	0	1	0	1	0	0	1	1	0	0	0	0	1	0	0	0	0	0	0	1	0	0	0	1	0
YJL111W_CEN.PK113-7DCCT7	YJL111W_CEN.PK113-7DCCT7	29	29	29	;CCT7	1	29	29	29	24	20	22	20	22	20	21	18	21	21	21	20	21	22	22	17	21	20	20	22	22	19	20	20	21	22	22	23	24	20	22	20	22	20	21	18	21	21	21	20
YJL112W_CEN.PK113-7DMDV1	YJL112W_CEN.PK113-7DMDV1	16	16	16	;MDV1	1	16	16	16	7	7	5	6	5	6	3	3	5	7	7	9	9	8	7	6	7	8	11	8	9	7	8	8	8	9	10	8	7	7	5	6	5	6	3	3	5	7	7	9
YJL115W_CEN.PK113-7DASF1	YJL115W_CEN.PK113-7DASF1	5	5	5	;ASF1	1	5	5	5	5	3	2	2	3	3	3	1	4	3	3	4	3	4	2	3	2	2	2	3	3	3	3	3	2	3	4	4	5	3	2	2	3	3	3	1	4	3	3	4
YJL117W_CEN.PK113-7DPHO86	YJL117W_CEN.PK113-7DPHO86	10	10	10	;PHO86	1	10	10	10	9	6	8	5	7	6	8	7	9	7	8	7	6	6	6	6	7	5	6	5	8	4	4	6	8	6	7	8	9	6	8	5	7	6	8	7	9	7	8	7
YJL121C_CEN.PK113-7DRPE1	YJL121C_CEN.PK113-7DRPE1	10	10	10	;RPE1	1	10	10	10	8	8	7	8	7	8	8	9	7	7	7	7	9	7	8	9	8	6	8	9	8	6	5	8	8	6	9	8	8	8	7	8	7	8	8	9	7	7	7	7
YJL122W_CEN.PK113-7DALB1	YJL122W_CEN.PK113-7DALB1	6	6	6	;ALB1	1	6	6	6	5	4	5	3	3	4	4	2	6	4	4	2	4	3	4	3	5	1	5	1	5	2	5	2	4	3	4	3	5	4	5	3	3	4	4	2	6	4	4	2
YJL123C_CEN.PK113-7DMTC1	YJL123C_CEN.PK113-7DMTC1	17	17	17	;MTC1	1	17	17	17	13	12	8	11	10	14	11	9	11	12	12	9	10	12	11	12	10	10	11	10	11	8	12	8	10	12	13	11	13	12	8	11	10	14	11	9	11	12	12	9
YJL124C_CEN.PK113-7DLSM1	YJL124C_CEN.PK113-7DLSM1	8	8	8	;LSM1	1	8	8	8	5	4	5	3	4	4	5	4	3	4	4	5	5	4	4	4	8	5	3	5	3	3	4	3	4	4	5	5	5	4	5	3	4	4	5	4	3	4	4	5
YJL125C_CEN.PK113-7DGCD14	YJL125C_CEN.PK113-7DGCD14	12	12	11	;GCD14	1	12	12	11	6	4	4	4	7	5	5	4	6	6	7	5	3	5	8	4	2	5	6	5	6	4	8	5	6	5	7	6	6	4	4	4	7	5	5	4	6	6	7	5
YJL126W_CEN.PK113-7DNIT2	YJL126W_CEN.PK113-7DNIT2	2	2	2	;NIT2	1	2	2	2	1	1	0	1	1	0	2	0	1	1	1	1	0	0	0	0	0	0	0	0	0	0	0	0	0	1	1	0	1	1	0	1	1	0	2	0	1	1	1	1
YJL128C_CEN.PK113-7DPBS2	YJL128C_CEN.PK113-7DPBS2	20	20	20	;PBS2	1	20	20	20	10	7	7	5	7	8	12	5	8	6	7	6	7	11	6	7	8	7	9	5	10	6	4	8	10	10	10	12	10	7	7	5	7	8	12	5	8	6	7	6
YJL130C_CEN.PK113-7DURA2	YJL130C_CEN.PK113-7DURA2	128	128	126	;URA2	1	128	128	126	115	99	108	102	101	104	100	94	101	99	105	88	106	108	105	97	115	107	107	102	110	103	105	107	109	108	117	116	115	99	108	102	101	104	100	94	101	99	105	88
YJL131C_CEN.PK113-7DAIM23	YJL131C_CEN.PK113-7DAIM23	3	3	3	;AIM23	1	3	3	3	1	0	0	0	0	0	0	0	1	1	1	1	1	0	0	0	2	0	1	1	2	0	0	0	0	0	0	0	1	0	0	0	0	0	0	0	1	1	1	1
YJL133C-A_CEN.PK113-7DORF	YJL133C-A_CEN.PK113-7DORF	1	1	1	;ORF	1	1	1	1	0	0	0	0	0	0	0	1	0	0	0	0	0	0	0	0	0	0	0	0	0	0	0	0	0	0	0	0	0	0	0	0	0	0	0	1	0	0	0	0
YJL133W_CEN.PK113-7DMRS3	YJL133W_CEN.PK113-7DMRS3	2	2	2	;MRS3	1	2	2	2	1	1	1	0	1	1	1	1	1	0	1	1	1	1	1	2	1	1	1	0	1	0	1	0	1	0	1	1	1	1	1	0	1	1	1	1	1	0	1	1
YJL134W_CEN.PK113-7DLCB3;YKR053C_CEN.PK113-7DYSR3	YJL134W_CEN.PK113-7DLCB3	3;1	3;1	3;1	;LCB3	2	3	3	3	0	1	1	1	1	1	1	1	1	1	1	1	0	0	1	1	0	2	0	2	1	1	2	1	1	2	2	1	0	1	1	1	1	1	1	1	1	1	1	1
YJL136C_CEN.PK113-7DRPS21B	YJL136C_CEN.PK113-7DRPS21B	7	7	1	;RPS21B	1	7	7	1	5	6	5	6	5	5	5	6	5	5	6	5	6	6	6	6	6	6	5	6	6	6	5	6	6	6	7	7	5	6	5	6	5	5	5	6	5	5	6	5
YJL137C_CEN.PK113-7DGLG2	YJL137C_CEN.PK113-7DGLG2	6	6	6	;GLG2	1	6	6	6	3	5	3	5	4	3	4	3	4	4	4	5	4	4	4	4	4	4	2	4	3	4	3	5	3	4	5	5	3	5	3	5	4	3	4	3	4	4	4	5
YJL139C_CEN.PK113-7DYUR1	YJL139C_CEN.PK113-7DYUR1	3	3	3	;YUR1	1	3	3	3	0	0	0	0	0	0	0	0	1	0	1	0	0	0	0	0	0	0	1	0	1	0	0	0	0	0	0	0	0	0	0	0	0	0	0	0	1	0	1	0
YJL140W_CEN.PK113-7DRPB4	YJL140W_CEN.PK113-7DRPB4	10	10	10	;RPB4	1	10	10	10	8	4	6	4	6	5	5	5	3	5	6	5	5	2	4	3	6	3	7	3	4	3	6	5	6	3	7	7	8	4	6	4	6	5	5	5	3	5	6	5
YJL141C_CEN.PK113-7DYAK1	YJL141C_CEN.PK113-7DYAK1	6	6	6	;YAK1	1	6	6	6	3	3	3	3	2	3	4	4	2	2	0	2	0	2	2	2	2	2	2	3	1	1	1	2	2	1	0	2	3	3	3	3	2	3	4	4	2	2	0	2
YJL143W_CEN.PK113-7DTIM17	YJL143W_CEN.PK113-7DTIM17	3	3	3	;TIM17	1	3	3	3	0	1	1	1	0	0	0	1	0	0	0	1	0	1	0	1	2	1	0	1	0	1	0	0	0	0	0	1	0	1	1	1	0	0	0	1	0	0	0	1
YJL145W_CEN.PK113-7DSFH5	YJL145W_CEN.PK113-7DSFH5	16	16	16	;SFH5	1	16	16	16	11	10	12	8	11	11	14	4	12	11	12	9	9	12	9	7	10	5	8	7	11	3	9	4	9	7	12	12	11	10	12	8	11	11	14	4	12	11	12	9
YJL146W_CEN.PK113-7DIDS2	YJL146W_CEN.PK113-7DIDS2	6	6	6	;IDS2	1	6	6	6	3	3	3	1	3	3	3	1	1	2	2	4	3	4	4	2	3	2	3	3	3	2	2	1	4	2	4	4	3	3	3	1	3	3	3	1	1	2	2	4
YJL148W_CEN.PK113-7DRPA34	YJL148W_CEN.PK113-7DRPA34	6	6	6	;RPA34	1	6	6	6	4	5	4	4	6	3	3	5	4	6	5	3	6	5	6	4	4	4	4	4	6	4	5	4	3	3	4	5	4	5	4	4	6	3	3	5	4	6	5	3
YJL151C_CEN.PK113-7DSNA3	YJL151C_CEN.PK113-7DSNA3	2	2	2	;SNA3	1	2	2	2	1	2	1	2	2	2	1	2	2	2	2	1	2	2	2	1	1	1	2	1	1	1	2	2	2	1	2	2	1	2	1	2	2	2	1	2	2	2	2	1
YJL153C_CEN.PK113-7DINO1	YJL153C_CEN.PK113-7DINO1	23	23	23	;INO1	1	23	23	23	21	20	19	20	19	19	19	17	19	20	20	19	21	23	21	21	19	20	20	19	21	17	20	21	20	20	22	21	21	20	19	20	19	19	19	17	19	20	20	19
YJL154C_CEN.PK113-7DVPS35	YJL154C_CEN.PK113-7DVPS35	14	14	14	;VPS35	1	14	14	14	8	4	9	6	8	3	5	6	5	4	4	2	5	4	6	3	5	3	5	2	6	3	4	4	2	5	7	4	8	4	9	6	8	3	5	6	5	4	4	2
YJL155C_CEN.PK113-7DFBP26	YJL155C_CEN.PK113-7DFBP26	15	15	15	;FBP26	1	15	15	15	10	6	8	7	5	7	7	7	6	6	4	5	5	5	5	5	5	2	5	4	4	4	6	3	2	5	5	7	10	6	8	7	5	7	7	7	6	6	4	5
YJL156C_CEN.PK113-7DSSY5	YJL156C_CEN.PK113-7DSSY5	4	4	4	;SSY5	1	4	4	4	0	1	0	0	0	1	1	0	0	1	1	0	1	2	0	0	1	0	0	0	2	2	0	2	0	2	1	2	0	1	0	0	0	1	1	0	0	1	1	0
YJL158C_CEN.PK113-7DCIS3;YJL160C_CEN.PK113-7DORF	YJL158C_CEN.PK113-7DCIS3	3;1	3;1	3;1	;CIS3	2	3	3	3	3	2	2	2	2	3	3	3	2	2	2	2	2	3	2	2	3	3	3	3	2	2	3	3	3	3	3	3	3	2	2	2	2	3	3	3	2	2	2	2
YJL164C_CEN.PK113-7DTPK1	YJL164C_CEN.PK113-7DTPK1	4	2	2	;TPK1	1	4	2	2	3	2	1	3	3	2	1	3	1	1	1	1	1	2	2	2	2	2	2	2	2	1	1	1	0	2	2	2	1	1	0	1	2	1	0	1	0	0	0	0
YJL165C_CEN.PK113-7DHAL5	YJL165C_CEN.PK113-7DHAL5	20	20	20	;HAL5	1	20	20	20	9	7	8	4	3	6	8	3	6	10	7	4	5	7	5	5	7	8	5	5	5	4	5	5	5	6	6	4	9	7	8	4	3	6	8	3	6	10	7	4
YJL166W_CEN.PK113-7DQCR8	YJL166W_CEN.PK113-7DQCR8	7	7	7	;QCR8	1	7	7	7	7	7	6	7	6	7	5	7	7	7	7	7	7	7	6	7	6	5	7	7	6	6	6	7	6	7	6	6	7	7	6	7	6	7	5	7	7	7	7	7
YJL167W_CEN.PK113-7DERG20	YJL167W_CEN.PK113-7DERG20	19	19	19	;ERG20	1	19	19	19	15	13	15	13	14	14	14	14	12	13	12	13	13	15	14	14	14	14	15	14	14	14	13	16	15	14	15	16	15	13	15	13	14	14	14	14	12	13	12	13
YJL168C_CEN.PK113-7DSET2	YJL168C_CEN.PK113-7DSET2	5	5	5	;SET2	1	5	5	5	4	0	1	2	3	3	1	1	1	2	2	3	3	3	2	2	4	1	2	3	4	3	3	1	2	0	3	3	4	0	1	2	3	3	1	1	1	2	2	3
YJL171C_CEN.PK113-7DORF	YJL171C_CEN.PK113-7DORF	5	5	5	;ORF	1	5	5	5	4	2	2	3	3	3	3	3	2	3	2	2	2	3	3	3	2	3	4	3	2	3	3	3	4	3	4	4	4	2	2	3	3	3	3	3	2	3	2	2
YJL172W_CEN.PK113-7DCPS1	YJL172W_CEN.PK113-7DCPS1	16	16	16	;CPS1	1	16	16	16	10	10	11	11	9	12	8	12	10	12	11	12	7	10	7	8	10	6	9	9	8	7	5	9	6	8	9	9	10	10	11	11	9	12	8	12	10	12	11	12
YJL173C_CEN.PK113-7DRFA3	YJL173C_CEN.PK113-7DRFA3	5	5	5	;RFA3	1	5	5	5	4	4	4	4	4	5	4	4	4	4	4	3	4	4	5	5	3	4	5	4	4	3	4	4	4	4	4	4	4	4	4	4	4	5	4	4	4	4	4	3
YJL174W_CEN.PK113-7DKRE9	YJL174W_CEN.PK113-7DKRE9	2	2	2	;KRE9	1	2	2	2	2	1	1	1	0	0	0	2	1	0	1	1	1	0	1	2	0	1	2	1	1	2	1	0	1	0	2	0	2	1	1	1	0	0	0	2	1	0	1	1
YJL176C_CEN.PK113-7DSWI3	YJL176C_CEN.PK113-7DSWI3	24	24	23	;SWI3	1	24	24	23	16	7	11	5	7	10	11	4	9	8	10	8	7	16	7	11	10	8	4	10	4	9	6	6	6	7	11	13	16	7	11	5	7	10	11	4	9	8	10	8
YJL177W_CEN.PK113-7DRPL17B	YJL177W_CEN.PK113-7DRPL17B	9	1	1	;RPL17B	1	9	1	1	7	7	7	6	7	6	6	7	6	6	7	7	7	7	7	8	8	7	7	6	8	8	7	7	7	8	7	7	1	1	1	1	1	1	1	1	1	1	1	1
YJL178C_CEN.PK113-7DATG27	YJL178C_CEN.PK113-7DATG27	8	8	8	;ATG27	1	8	8	8	7	5	6	4	6	5	7	4	6	6	5	3	5	5	4	2	6	2	5	3	6	3	5	5	5	6	8	7	7	5	6	4	6	5	7	4	6	6	5	3
YJL179W_CEN.PK113-7DPFD1	YJL179W_CEN.PK113-7DPFD1	4	4	4	;PFD1	1	4	4	4	1	2	1	1	0	0	0	1	2	0	3	2	3	1	2	1	1	2	0	1	2	1	2	2	1	1	3	2	1	2	1	1	0	0	0	1	2	0	3	2
YJL180C_CEN.PK113-7DATP12	YJL180C_CEN.PK113-7DATP12	12	12	12	;ATP12	1	12	12	12	10	5	7	6	5	7	6	4	7	7	5	7	8	7	8	8	8	6	8	8	8	7	8	6	8	7	10	8	10	5	7	6	5	7	6	4	7	7	5	7
YJL182C_CEN.PK113-7DORF	YJL182C_CEN.PK113-7DORF	1	1	1	;ORF	1	1	1	1	1	1	0	1	1	1	1	1	1	1	0	0	1	1	1	1	0	1	1	1	0	1	0	1	1	1	0	0	1	1	0	1	1	1	1	1	1	1	0	0
YJL183W_CEN.PK113-7DMNN11	YJL183W_CEN.PK113-7DMNN11	13	13	13	;MNN11	1	13	13	13	9	7	8	11	10	10	8	5	9	7	10	8	11	10	9	8	6	8	10	10	9	7	10	8	8	10	10	10	9	7	8	11	10	10	8	5	9	7	10	8
YJL184W_CEN.PK113-7DGON7	YJL184W_CEN.PK113-7DGON7	4	4	4	;GON7	1	4	4	4	1	3	1	1	1	0	0	0	1	1	0	1	1	0	1	0	1	1	1	1	1	1	0	1	0	1	1	1	1	3	1	1	1	0	0	0	1	1	0	1
YJL186W_CEN.PK113-7DMNN5	YJL186W_CEN.PK113-7DMNN5	22	22	22	;MNN5	1	22	22	22	14	10	13	9	14	11	14	9	16	12	17	6	12	10	9	7	14	7	11	5	8	9	9	10	11	6	13	9	14	10	13	9	14	11	14	9	16	12	17	6
YJL189W_CEN.PK113-7DRPL39	YJL189W_CEN.PK113-7DRPL39	2	2	2	;RPL39	1	2	2	2	2	2	2	1	2	2	2	2	2	2	2	2	2	2	2	2	2	2	2	2	2	2	2	2	2	2	2	2	2	2	2	1	2	2	2	2	2	2	2	2
YJL192C_CEN.PK113-7DSOP4	YJL192C_CEN.PK113-7DSOP4	2	2	2	;SOP4	1	2	2	2	2	1	2	1	1	1	2	1	2	1	2	1	1	2	1	1	2	1	1	1	2	2	1	0	2	0	2	2	2	1	2	1	1	1	2	1	2	1	2	1
YJL197W_CEN.PK113-7DUBP12	YJL197W_CEN.PK113-7DUBP12	13	13	13	;UBP12	1	13	13	13	5	2	4	3	2	0	3	1	4	2	5	5	1	3	1	2	6	4	2	4	6	4	1	2	1	4	6	6	5	2	4	3	2	0	3	1	4	2	5	5
YJL198W_CEN.PK113-7DPHO90	YJL198W_CEN.PK113-7DPHO90	6	6	6	;PHO90	1	6	6	6	4	1	2	1	3	2	2	2	4	4	4	2	2	1	1	1	2	0	0	2	0	1	2	1	3	1	1	0	4	1	2	1	3	2	2	2	4	4	4	2
YJL200C_CEN.PK113-7DACO2	YJL200C_CEN.PK113-7DACO2	31	30	30	;ACO2	1	31	30	30	28	25	24	24	21	21	23	22	21	23	23	22	25	25	24	23	25	23	25	23	21	23	26	29	24	24	26	29	28	24	24	24	21	21	23	22	21	23	23	22
YJL201W_CEN.PK113-7DECM25	YJL201W_CEN.PK113-7DECM25	11	11	11	;ECM25	1	11	11	11	5	4	3	4	3	6	4	4	4	5	5	2	6	6	4	4	5	4	5	4	5	3	7	6	4	5	6	6	5	4	3	4	3	6	4	4	4	5	5	2
YJL203W_CEN.PK113-7DPRP21	YJL203W_CEN.PK113-7DPRP21	2	2	2	;PRP21	1	2	2	2	0	1	0	0	0	0	0	0	0	0	1	0	0	0	0	0	0	0	0	0	1	0	0	0	0	0	0	0	0	1	0	0	0	0	0	0	0	0	1	0
YJL204C_CEN.PK113-7DRCY1	YJL204C_CEN.PK113-7DRCY1	8	8	8	;RCY1	1	8	8	8	2	2	4	4	1	2	1	4	1	3	2	3	2	1	3	1	1	2	1	1	3	1	1	1	1	1	1	2	2	2	4	4	1	2	1	4	1	3	2	3
YJL207C_CEN.PK113-7DLAA1	YJL207C_CEN.PK113-7DLAA1	13	13	13	;LAA1	1	13	13	13	7	4	6	4	4	3	7	5	4	3	5	4	6	3	3	4	6	5	5	6	6	3	5	5	6	5	5	7	7	4	6	4	4	3	7	5	4	3	5	4
YJL208C_CEN.PK113-7DNUC1	YJL208C_CEN.PK113-7DNUC1	12	12	12	;NUC1	1	12	12	12	8	8	7	4	7	6	6	6	5	7	8	8	9	9	8	8	8	7	8	9	8	9	9	7	6	7	9	7	8	8	7	4	7	6	6	6	5	7	8	8
YJL209W_CEN.PK113-7DCBP1	YJL209W_CEN.PK113-7DCBP1	2	2	2	;CBP1	1	2	2	2	0	0	1	0	1	0	1	1	0	0	1	0	1	1	1	0	1	2	1	1	1	0	1	1	1	1	0	0	0	0	1	0	1	0	1	1	0	0	1	0
YJL210W_CEN.PK113-7DPEX2	YJL210W_CEN.PK113-7DPEX2	2	2	2	;PEX2	1	2	2	2	1	0	1	0	1	1	2	0	1	1	1	0	1	0	0	0	1	0	1	0	1	0	0	1	1	0	1	0	1	0	1	0	1	1	2	0	1	1	1	0
YJL213W_CEN.PK113-7DORF	YJL213W_CEN.PK113-7DORF	10	10	10	;ORF	1	10	10	10	8	5	7	6	6	6	7	7	6	6	5	6	5	6	6	5	4	5	7	4	8	5	5	6	6	5	7	8	8	5	7	6	6	6	7	7	6	6	5	6
YJL216C_CEN.PK113-7DIMA5	YJL216C_CEN.PK113-7DIMA5	9	8	8	;IMA5	1	9	8	8	5	1	3	3	3	3	5	2	3	2	4	3	3	1	1	1	2	0	1	1	3	0	0	0	0	0	1	0	4	1	2	3	2	3	4	2	3	2	3	3
YJL217W_CEN.PK113-7DREE1	YJL217W_CEN.PK113-7DREE1	13	13	13	;REE1	1	13	13	13	12	8	11	10	9	10	8	10	9	9	8	9	9	11	6	8	8	9	8	11	7	9	6	8	7	6	10	10	12	8	11	10	9	10	8	10	9	9	8	9
YJR001W_CEN.PK113-7DAVT1	YJR001W_CEN.PK113-7DAVT1	6	6	6	;AVT1	1	6	6	6	1	1	1	1	2	1	0	0	1	1	1	1	1	3	2	2	1	1	1	1	1	2	1	3	1	1	1	1	1	1	1	1	2	1	0	0	1	1	1	1
YJR002W_CEN.PK113-7DMPP10	YJR002W_CEN.PK113-7DMPP10	15	15	15	;MPP10	1	15	15	15	11	7	10	8	7	6	11	6	9	8	11	7	7	7	7	7	11	6	9	5	9	5	9	9	7	10	11	11	11	7	10	8	7	6	11	6	9	8	11	7
YJR003C_CEN.PK113-7DORF	YJR003C_CEN.PK113-7DORF	6	6	6	;ORF	1	6	6	6	3	1	3	2	2	2	3	2	2	1	1	0	1	1	2	1	2	1	2	1	1	0	2	1	2	0	2	2	3	1	3	2	2	2	3	2	2	1	1	0
YJR005W_CEN.PK113-7DAPL1	YJR005W_CEN.PK113-7DAPL1	11	11	11	;APL1	1	11	11	11	9	4	7	4	4	2	5	4	6	6	9	4	8	4	5	5	7	5	7	3	6	5	5	6	5	4	8	8	9	4	7	4	4	2	5	4	6	6	9	4
YJR006W_CEN.PK113-7DPOL31	YJR006W_CEN.PK113-7DPOL31	9	9	9	;POL31	1	9	9	9	4	4	5	3	2	3	2	4	3	3	4	1	3	4	4	4	5	5	3	3	4	4	2	2	4	2	3	4	4	4	5	3	2	3	2	4	3	3	4	1
YJR007W_CEN.PK113-7DSUI2	YJR007W_CEN.PK113-7DSUI2	18	18	18	;SUI2	1	18	18	18	14	14	14	12	11	13	13	15	12	14	15	14	12	15	13	14	11	11	11	12	11	13	11	14	13	12	16	16	14	14	14	12	11	13	13	15	12	14	15	14
YJR008W_CEN.PK113-7DMHO1	YJR008W_CEN.PK113-7DMHO1	7	7	7	;MHO1	1	7	7	7	4	0	4	2	3	2	2	3	1	1	0	1	1	0	0	0	1	0	0	0	0	0	0	0	0	0	1	1	4	0	4	2	3	2	2	3	1	1	0	1
YJR009C_CEN.PK113-7DTDH2	YJR009C_CEN.PK113-7DTDH2	19	4	3	;TDH2	1	19	4	3	17	17	18	17	17	17	18	17	17	16	17	18	17	17	18	17	18	18	18	17	18	17	17	18	18	18	18	18	4	4	4	4	4	4	4	4	4	4	4	4
YJR010C-A_CEN.PK113-7DSPC1	YJR010C-A_CEN.PK113-7DSPC1	2	2	2	;SPC1	1	2	2	2	2	1	1	1	1	1	1	1	1	1	1	1	1	1	1	1	2	1	2	1	1	1	1	1	1	0	2	2	2	1	1	1	1	1	1	1	1	1	1	1
YJR010W_CEN.PK113-7DMET3	YJR010W_CEN.PK113-7DMET3	28	28	28	;MET3	1	28	28	28	20	17	19	19	18	18	23	18	19	16	20	18	21	20	21	20	25	19	21	19	22	19	20	21	20	20	22	21	20	17	19	19	18	18	23	18	19	16	20	18
YJR014W_CEN.PK113-7DTMA22	YJR014W_CEN.PK113-7DTMA22	6	6	6	;TMA22	1	6	6	6	4	4	3	4	3	3	4	4	3	3	3	4	3	4	3	3	3	5	4	4	3	4	3	4	3	3	5	5	4	4	3	4	3	3	4	4	3	3	3	4
YJR016C_CEN.PK113-7DILV3	YJR016C_CEN.PK113-7DILV3	31	31	31	;ILV3	1	31	31	31	29	26	29	25	27	25	26	24	27	24	27	21	24	25	29	27	27	24	26	23	30	26	27	27	28	27	29	29	29	26	29	25	27	25	26	24	27	24	27	21
YJR017C_CEN.PK113-7DESS1	YJR017C_CEN.PK113-7DESS1	7	7	7	;ESS1	1	7	7	7	4	5	3	4	5	3	4	4	4	4	4	5	4	3	4	3	3	4	4	5	6	4	4	4	5	4	4	4	4	5	3	4	5	3	4	4	4	4	4	5
YJR019C_CEN.PK113-7DTES1	YJR019C_CEN.PK113-7DTES1	12	12	12	;TES1	1	12	12	12	6	8	6	6	7	8	9	8	5	7	7	6	5	3	3	4	6	7	7	5	3	5	4	4	3	5	6	6	6	8	6	6	7	8	9	8	5	7	7	6
YJR022W_CEN.PK113-7DLSM8	YJR022W_CEN.PK113-7DLSM8	3	3	3	;LSM8	1	3	3	3	2	1	1	0	1	1	1	0	2	1	1	0	1	2	1	0	1	0	2	0	1	0	0	1	1	1	0	1	2	1	1	0	1	1	1	0	2	1	1	0
YJR024C_CEN.PK113-7DMDE1	YJR024C_CEN.PK113-7DMDE1	4	4	4	;MDE1	1	4	4	4	4	4	4	2	4	4	4	4	3	3	4	3	3	4	3	3	4	3	3	3	3	2	4	4	2	3	4	3	4	4	4	2	4	4	4	4	3	3	4	3
YJR025C_CEN.PK113-7DBNA1	YJR025C_CEN.PK113-7DBNA1	10	10	10	;BNA1	1	10	10	10	9	8	8	10	8	7	7	8	7	6	5	4	5	7	5	6	4	6	5	7	4	5	5	6	6	7	8	6	9	8	8	10	8	7	7	8	7	6	5	4
YJR031C_CEN.PK113-7DGEA1	YJR031C_CEN.PK113-7DGEA1	4	4	4	;GEA1	1	4	4	4	0	0	1	0	1	0	0	0	0	0	0	0	1	0	0	0	1	0	1	0	1	0	1	0	0	0	2	2	0	0	1	0	1	0	0	0	0	0	0	0
YJR032W_CEN.PK113-7DCPR7	YJR032W_CEN.PK113-7DCPR7	9	9	9	;CPR7	1	9	9	9	6	2	5	1	4	2	3	4	2	5	5	4	5	4	5	4	4	3	6	4	6	3	3	4	4	5	5	6	6	2	5	1	4	2	3	4	2	5	5	4
YJR033C_CEN.PK113-7DRAV1	YJR033C_CEN.PK113-7DRAV1	14	14	14	;RAV1	1	14	14	14	3	3	4	2	4	4	3	4	3	3	3	0	1	3	0	2	1	2	2	1	2	3	3	2	1	2	7	4	3	3	4	2	4	4	3	4	3	3	3	0
YJR034W_CEN.PK113-7DPET191	YJR034W_CEN.PK113-7DPET191	6	6	6	;PET191	1	6	6	6	5	3	2	2	3	3	2	2	4	3	2	2	3	3	2	4	3	1	3	4	5	2	4	3	4	3	3	4	5	3	2	2	3	3	2	2	4	3	2	2
YJR040W_CEN.PK113-7DGEF1	YJR040W_CEN.PK113-7DGEF1	4	4	4	;GEF1	1	4	4	4	2	3	2	0	1	2	2	1	1	1	1	0	1	0	1	0	1	0	1	1	1	0	1	1	0	0	0	0	2	3	2	0	1	2	2	1	1	1	1	0
YJR041C_CEN.PK113-7DURB2	YJR041C_CEN.PK113-7DURB2	12	12	12	;URB2	1	12	12	12	3	1	1	1	0	1	2	4	4	1	1	4	4	4	1	0	3	0	1	1	2	0	0	1	3	0	1	0	3	1	1	1	0	1	2	4	4	1	1	4
YJR042W_CEN.PK113-7DNUP85	YJR042W_CEN.PK113-7DNUP85	11	11	11	;NUP85	1	11	11	11	6	4	6	4	3	2	8	2	4	3	6	4	4	2	2	2	4	2	5	2	5	2	2	4	4	4	5	3	6	4	6	4	3	2	8	2	4	3	6	4
YJR045C_CEN.PK113-7DSSC1;YEL030W_CEN.PK113-7DECM10	YJR045C_CEN.PK113-7DSSC1	31;7	31;7	31;7	;SSC1	2	31	31	31	29	28	29	29	27	27	27	27	27	30	27	27	30	31	30	28	26	28	30	28	28	27	28	29	28	28	29	30	29	28	29	29	27	27	27	27	27	30	27	27
YJR046W_CEN.PK113-7DTAH11	YJR046W_CEN.PK113-7DTAH11	8	8	8	;TAH11	1	8	8	8	3	2	1	2	4	2	3	1	1	2	2	1	2	2	3	1	1	2	1	2	2	3	3	2	3	2	2	2	3	2	1	2	4	2	3	1	1	2	2	1
YJR048W_CEN.PK113-7DCYC1;YEL039C_CEN.PK113-7DCYC7	YJR048W_CEN.PK113-7DCYC1	11;3	11;3	11;3	;CYC1	2	11	11	11	8	6	5	8	5	6	8	4	7	8	5	7	9	10	9	9	7	10	6	10	7	9	8	9	9	9	9	9	8	6	5	8	5	6	8	4	7	8	5	7
YJR051W_CEN.PK113-7DOSM1	YJR051W_CEN.PK113-7DOSM1	11	11	11	;OSM1	1	11	11	11	9	6	6	6	4	4	4	7	4	6	5	5	4	7	4	6	5	8	5	6	2	5	4	6	4	4	6	7	9	6	6	6	4	4	4	7	4	6	5	5
YJR052W_CEN.PK113-7DRAD7	YJR052W_CEN.PK113-7DRAD7	1	1	1	;RAD7	1	1	1	1	0	1	1	0	0	1	1	0	0	0	0	0	0	0	0	0	0	0	0	0	0	0	0	0	0	0	1	0	0	1	1	0	0	1	1	0	0	0	0	0
YJR055W_CEN.PK113-7DHIT1	YJR055W_CEN.PK113-7DHIT1	2	2	2	;HIT1	1	2	2	2	1	1	0	0	1	2	0	1	1	1	1	1	1	1	1	1	1	1	1	1	1	0	1	0	1	1	0	1	1	1	0	0	1	2	0	1	1	1	1	1
YJR057W_CEN.PK113-7DCDC8	YJR057W_CEN.PK113-7DCDC8	2	2	2	;CDC8	1	2	2	2	1	1	1	1	1	1	1	1	1	1	1	1	1	1	1	2	1	1	1	1	1	2	1	1	1	1	1	1	1	1	1	1	1	1	1	1	1	1	1	1
YJR058C_CEN.PK113-7DAPS2	YJR058C_CEN.PK113-7DAPS2	3	3	3	;APS2	1	3	3	3	1	1	1	1	2	0	2	1	2	1	0	1	1	1	0	1	1	1	1	0	1	1	1	1	1	1	1	1	1	1	1	1	2	0	2	1	2	1	0	1
YJR059W_CEN.PK113-7DPTK2	YJR059W_CEN.PK113-7DPTK2	16	16	16	;PTK2	1	16	16	16	11	9	9	10	8	8	8	7	8	7	6	5	10	9	10	9	7	9	10	9	10	9	8	11	7	10	12	13	11	9	9	10	8	8	8	7	8	7	6	5
YJR060W_CEN.PK113-7DCBF1	YJR060W_CEN.PK113-7DCBF1	7	7	7	;CBF1	1	7	7	7	4	2	3	4	3	4	4	4	3	3	4	3	3	4	3	3	3	4	4	3	3	4	2	2	3	3	3	4	4	2	3	4	3	4	4	4	3	3	4	3
YJR062C_CEN.PK113-7DNTA1	YJR062C_CEN.PK113-7DNTA1	3	3	3	;NTA1	1	3	3	3	1	0	2	0	2	1	1	0	0	0	1	1	1	0	1	0	0	0	1	0	1	0	1	0	1	0	1	0	1	0	2	0	2	1	1	0	0	0	1	1
YJR063W_CEN.PK113-7DRPA12	YJR063W_CEN.PK113-7DRPA12	2	2	2	;RPA12	1	2	2	2	2	2	1	1	1	2	2	2	2	1	2	1	2	2	2	0	1	2	1	2	2	1	2	1	1	2	2	2	2	2	1	1	1	2	2	2	2	1	2	1
YJR064W_CEN.PK113-7DCCT5	YJR064W_CEN.PK113-7DCCT5	23	23	23	;CCT5	1	23	23	23	19	17	15	14	16	14	15	16	11	12	16	14	14	17	13	13	15	15	13	15	14	13	14	13	15	14	18	18	19	17	15	14	16	14	15	16	11	12	16	14
YJR065C_CEN.PK113-7DARP3	YJR065C_CEN.PK113-7DARP3	17	17	17	;ARP3	1	17	17	17	15	16	14	16	15	13	14	16	14	12	14	16	15	16	14	15	14	16	14	17	13	16	13	16	14	14	15	16	15	16	14	16	15	13	14	16	14	12	14	16
YJR066W_CEN.PK113-7DTOR1	YJR066W_CEN.PK113-7DTOR1	15	15	13	;TOR1	1	15	15	13	3	2	5	3	1	2	3	1	3	1	2	2	3	2	2	2	5	3	2	3	1	3	2	5	2	4	2	3	3	2	5	3	1	2	3	1	3	1	2	2
YJR068W_CEN.PK113-7DRFC2	YJR068W_CEN.PK113-7DRFC2	15	15	15	;RFC2	1	15	15	15	11	8	7	9	11	9	8	7	8	8	5	10	9	8	7	6	6	6	4	7	7	5	5	8	8	5	11	11	11	8	7	9	11	9	8	7	8	8	5	10
YJR069C_CEN.PK113-7DHAM1	YJR069C_CEN.PK113-7DHAM1	11	11	11	;HAM1	1	11	11	11	9	8	5	8	7	8	5	8	7	9	6	8	7	11	6	10	6	9	6	7	8	7	8	9	7	8	9	10	9	8	5	8	7	8	5	8	7	9	6	8
YJR070C_CEN.PK113-7DLIA1	YJR070C_CEN.PK113-7DLIA1	20	20	20	;LIA1	1	20	20	20	20	16	18	17	17	16	18	15	17	16	19	14	18	17	19	19	18	16	19	16	18	17	18	17	18	18	20	19	20	16	18	17	17	16	18	15	17	16	19	14
YJR072C_CEN.PK113-7DNPA3	YJR072C_CEN.PK113-7DNPA3	13	13	13	;NPA3	1	13	13	13	10	6	7	5	9	7	10	6	10	7	7	4	9	6	8	5	8	5	8	5	9	7	8	7	7	9	11	8	10	6	7	5	9	7	10	6	10	7	7	4
YJR073C_CEN.PK113-7DOPI3	YJR073C_CEN.PK113-7DOPI3	3	3	3	;OPI3	1	3	3	3	2	1	3	2	2	2	1	1	3	1	3	2	3	2	3	2	2	1	3	1	2	2	2	1	3	2	2	1	2	1	3	2	2	2	1	1	3	1	3	2
YJR074W_CEN.PK113-7DMOG1	YJR074W_CEN.PK113-7DMOG1	5	5	5	;MOG1	1	5	5	5	5	2	5	3	4	4	3	2	4	3	3	2	5	3	4	3	3	2	1	2	4	3	3	3	3	3	5	3	5	2	5	3	4	4	3	2	4	3	3	2
YJR075W_CEN.PK113-7DHOC1	YJR075W_CEN.PK113-7DHOC1	9	9	9	;HOC1	1	9	9	9	5	3	3	3	3	2	3	2	3	2	2	2	4	4	2	5	4	3	2	2	3	3	3	3	2	4	7	6	5	3	3	3	3	2	3	2	3	2	2	2
YJR076C_CEN.PK113-7DCDC11	YJR076C_CEN.PK113-7DCDC11	15	15	15	;CDC11	1	15	15	15	11	10	7	9	10	7	8	5	10	8	8	9	11	13	8	7	8	6	12	8	9	7	11	9	12	9	13	14	11	10	7	9	10	7	8	5	10	8	8	9
YJR077C_CEN.PK113-7DMIR1	YJR077C_CEN.PK113-7DMIR1	18	18	18	;MIR1	1	18	18	18	18	17	16	17	17	16	17	16	18	17	16	18	18	16	18	18	17	18	18	18	17	18	18	18	17	17	17	18	18	17	16	17	17	16	17	16	18	17	16	18
YJR078W_CEN.PK113-7DBNA2	YJR078W_CEN.PK113-7DBNA2	8	8	8	;BNA2	1	8	8	8	3	1	2	0	3	1	2	0	5	6	5	1	3	3	3	2	4	2	4	0	2	1	0	1	2	1	4	5	3	1	2	0	3	1	2	0	5	6	5	1
YJR080C_CEN.PK113-7DAIM24	YJR080C_CEN.PK113-7DAIM24	15	15	15	;AIM24	1	15	15	15	9	6	9	7	7	8	10	6	9	8	9	8	8	11	9	11	12	10	9	8	8	8	11	10	10	9	10	10	9	6	9	7	7	8	10	6	9	8	9	8
YJR082C_CEN.PK113-7DEAF6	YJR082C_CEN.PK113-7DEAF6	2	2	2	;EAF6	1	2	2	2	0	0	1	0	0	0	0	0	0	0	0	1	0	0	0	0	0	0	0	0	0	0	0	0	0	0	0	0	0	0	1	0	0	0	0	0	0	0	0	1
YJR083C_CEN.PK113-7DACF4	YJR083C_CEN.PK113-7DACF4	3	3	3	;ACF4	1	3	3	3	0	1	1	0	0	0	0	0	1	1	1	0	1	0	0	1	1	0	0	0	0	0	1	0	1	0	0	0	0	1	1	0	0	0	0	0	1	1	1	0
YJR084W_CEN.PK113-7DORF	YJR084W_CEN.PK113-7DORF	5	5	5	;ORF	1	5	5	5	2	1	2	2	1	0	2	1	2	0	2	1	1	2	2	2	3	0	2	1	2	1	2	2	1	1	1	2	2	1	2	2	1	0	2	1	2	0	2	1
[truncated: 1,696 more rows]
[truncated: 237 more columns]

## Sheet: notes
Criteria for filtering:
In all 4 runs, the number of detected peptides should be > 1
Inferring protein fractions:
Taking LFQ intensity (protein of interest)/sum of LFQ intensities (WITHOUT contaminant and reverse peptide intensities)
Sheet ‘avgs’:
Contaminant and reverse peptides not listed

## Sheet: 0.20
Protein IDs	Majority protein IDs	Peptide counts (all)	Peptide counts (razor+unique)	Peptide counts (unique)	Fasta headers	Number of proteins	Peptides	Razor + unique peptides	Unique peptides	Peptides rate0.20_1	Peptides rate0.20_2	Peptides rate0.20_3	Peptides rate0.20_4	Razor + unique peptides rate0.20_1	Razor + unique peptides rate0.20_2	Razor + unique peptides rate0.20_3	Razor + unique peptides rate0.20_4	Unique peptides rate0.20_1	Unique peptides rate0.20_2	Unique peptides rate0.20_3	Unique peptides rate0.20_4	Mol. weight [kDa]	Sequence length	Sequence lengths	Fraction average	Fraction 1	Q-value	Score	Identification type rate0.20_1	Identification type rate0.20_2	Identification type rate0.20_3	Identification type rate0.20_4	Sequence coverage rate0.20_1 [%]	Sequence coverage rate0.20_2 [%]	Sequence coverage rate0.20_3 [%]	Sequence coverage rate0.20_4 [%]	Intensity rate0.20_1	Intensity rate0.20_2	Intensity rate0.20_3	Intensity rate0.20_4	iBAQ rate0.20_1	iBAQ rate0.20_2	iBAQ rate0.20_3	iBAQ rate0.20_4	LFQ intensity rate0.20_1	LFQ intensity rate0.20_2	LFQ intensity rate0.20_3	LFQ intensity rate0.20_4	MS/MS count rate0.20_1
CON__P00761	CON__P00761	5	5	5		1	5	5	5	4	5	4	4	4	5	4	4	4	5	4	4	24.409	231	231	1	175	0	302.51	By MS/MS	By MS/MS	By MS/MS	By MS/MS	25.1	25.1	25.1	25.1	7634500000	7087500000	7353400000	6824800000	636210000	590630000	612790000	568730000	7727800000	7131500000	7396300000	6910100000	11
CON__P04264;CON__Q922U2;CON__Q5XQN5;CON__Q8BGZ7;CON__P50446	CON__P04264	20;2;2;1;1	20;2;2;1;1	16;2;2;1;1		5	20	20	16	16	15	4	5	16	15	4	5	13	12	4	4	66.017	644	644;580;601;551;553	1	255	0	316.11	By MS/MS	By MS/MS	By MS/MS	By MS/MS	38	35.4	14.8	9.5	386330000	407960000	46795000	84849000	11038000	11656000	1337000	2424300	356820000	352550000	91978000	62213000	11
CON__P13645;CON__P19001;CON__Q7Z3Y7;CON__P02533;CON__Q148H6;CON__P08727;CON__Q04695;CON__P05784;CON__Q14532;CON__Q7Z3Z0;CON__Q6IFX2;CON__A2AB72;CON__O76015;CON__Q7Z3Y8;CON__O76014;CON__A2A5Y0;CON__Q3ZAW8;CON__REFSEQ:XP_986630;CON__Q14525;CON__Q497I4	CON__P13645	17;2;2;2;2;2;2;2;1;1;1;1;1;1;1;1;1;1;1;1	17;2;2;2;2;2;2;2;1;1;1;1;1;1;1;1;1;1;1;1	12;0;1;0;1;0;0;0;0;1;0;0;0;1;0;0;0;0;0;0		20	17	17	12	15	13	8	8	15	13	8	8	10	8	5	4	59.51	593	593;403;486;472;464;400;432;423;448;450;452;453;456;459;471;416;474;476;404;455	1	230	0	317.54	By MS/MS	By MS/MS	By MS/MS	By MS/MS	32	26.8	17.4	14.5	336570000	231770000	93561000	48420000	12020000	8277500	3341500	1729300	280870000	196150000	116430000	43093000	10
CON__P15636	CON__P15636	9	9	9		1	9	9	9	6	5	6	6	6	5	6	6	6	5	6	6	68.124	653	653	1	318	0	178.09	By MS/MS	By MS/MS	By MS/MS	By MS/MS	11.9	11.9	11.9	14.7	3393600000	3240300000	3249000000	2926600000	125690000	120010000	120330000	108390000	3399200000	3238400000	3272800000	2866000000	15
CON__P35527	CON__P35527	16	15	15		1	16	15	15	12	9	4	2	11	8	4	2	11	8	4	2	62.129	623	623	1	183	0	240.77	By MS/MS	By MS/MS	By MS/MS	By MS/MS	31.8	27.9	16.1	5.9	373460000	273610000	45314000	34585000	12449000	9120300	1510500	1152800	284150000	269350000	71994000	53814000	12
COX1_YEASTCOX1	COX1_YEASTCOX1	4	3	3	;COX1	1	4	3	3	3	2	4	3	2	1	3	2	2	1	3	2	58.797	534	534	1	106	0	181.53	By MS/MS	By MS/MS	By MS/MS	By MS/MS	7.3	4.7	11.8	9.2	784530000	693460000	731830000	589410000	87170000	77051000	81314000	65490000	757460000	814890000	681450000	627990000	4
COX2_YEASTCOX2	COX2_YEASTCOX2	7	7	7	;COX2	1	7	7	7	7	7	7	6	7	7	7	6	7	7	7	6	28.567	251	251	1	295	0	287.24	By MS/MS	By MS/MS	By MS/MS	By MS/MS	37.5	37.5	37.5	29.5	3186100000	2885900000	3386000000	2468500000	318610000	288590000	338600000	246850000	3222200000	2976700000	3109300000	2578700000	15
CYB_YEASTCOB;MBI4_YEASTBI4;MBI2_YEASTBI2;MBI3_YEASTBI3	CYB_YEASTCOB;MBI4_YEASTBI4;MBI2_YEASTBI2;MBI3_YEASTBI3	3;3;2;2	3;3;2;2	3;3;2;2	;COB;;BI4;;BI2;;BI3	4	3	3	3	2	2	3	3	2	2	3	3	2	2	3	3	43.655	385	385;638;423;517	1	85	0	8.5662	By MS/MS	By MS/MS	By MS/MS	By MS/MS	4.9	4.9	7	7	159590000	142870000	306110000	316560000	31919000	28574000	61223000	63311000	249670000	237280000	246970000	232840000	3
REV__YPR117W_CEN.PK113-7DORF;REV__YJR046W_CEN.PK113-7DTAH11	REV__YPR117W_CEN.PK113-7DORF	4;1	4;1	4;1	;ORF	2	4	4	4	3	2	3	2	3	2	3	2	3	2	3	2	285.9	2489	2489;604	1	68	0.00029682	4.0919	By MS/MS	By MS/MS	By MS/MS	By MS/MS	0	0	0	0	3020800000	1306300000	1424000000	1393600000	NaN	NaN	NaN	NaN	1498200000	1721400000	1519700000	1448700000	3
RMAR_YEASTVAR1	RMAR_YEASTVAR1	16	16	16	;VAR1	1	16	16	16	8	7	6	7	8	7	6	7	8	7	6	7	47.123	398	398	1	255	0	128	By MS/MS	By MS/MS	By MS/MS	By MS/MS	27.1	22.4	17.6	21.6	210150000	100290000	97862000	110640000	9552200	4558800	4448300	5029000	164730000	139800000	144170000	142730000	7
YAL003W_CEN.PK113-7DEFB1	YAL003W_CEN.PK113-7DEFB1	15	15	15	;EFB1	1	15	15	15	13	12	13	14	13	12	13	14	13	12	13	14	22.627	206	206	1	1051	0	323.31	By MS/MS	By MS/MS	By MS/MS	By MS/MS	63.1	82	82	85.4	14202000000	12890000000	14313000000	11556000000	1291100000	1171800000	1301100000	1050500000	12751000000	12064000000	13741000000	11336000000	52
YAL007C_CEN.PK113-7DERP2	YAL007C_CEN.PK113-7DERP2	4	3	3	;ERP2	1	4	3	3	4	4	4	3	3	3	3	2	3	3	3	2	24.063	215	215	1	77	0	99.242	By MS/MS	By MS/MS	By MS/MS	By MS/MS	25.1	25.1	25.1	18.6	260590000	232540000	268160000	170600000	32574000	29068000	33520000	21325000	248560000	215520000	262900000	203900000	4
YAL012W_CEN.PK113-7DCYS3	YAL012W_CEN.PK113-7DCYS3	16	16	16	;CYS3	1	16	16	16	14	13	13	13	14	13	13	13	14	13	13	13	42.542	394	394	1	609	0	323.31	By MS/MS	By MS/MS	By MS/MS	By MS/MS	53.3	53	57.4	53	6960400000	5576800000	6264600000	5316500000	348020000	278840000	313230000	265830000	6342400000	5517500000	6185400000	5220900000	31
YAL016W_CEN.PK113-7DTPD3	YAL016W_CEN.PK113-7DTPD3	15	15	15	;TPD3	1	15	15	15	13	6	11	6	13	6	11	6	13	6	11	6	70.907	635	635	1	260	0	253.18	By MS/MS	By MS/MS	By MS/MS	By MS/MS	29.6	12.1	22.7	13.1	704350000	299580000	530380000	330590000	22721000	9663700	17109000	10664000	426900000	407550000	403340000	396230000	14
YAL019W_CEN.PK113-7DFUN30	YAL019W_CEN.PK113-7DFUN30	13	13	12	;FUN30	1	13	13	12	4	4	3	4	4	4	3	4	4	4	3	4	128.51	1131	1131	1	123	0	35.454	By MS/MS	By MS/MS	By MS/MS	By MS/MS	4.3	3.5	3.1	3.7	41119000	39002000	52668000	65066000	632610	600020	810280	1001000	45203000	53163000	26452000	49624000	2
YAL023C_CEN.PK113-7DPMT2	YAL023C_CEN.PK113-7DPMT2	25	25	21	;PMT2	1	25	25	21	17	13	16	11	17	13	16	11	13	11	15	9	86.869	759	759	1	563	0	323.31	By MS/MS	By MS/MS	By MS/MS	By MS/MS	27.5	25.8	29.5	21.1	847540000	620460000	810830000	493800000	21732000	15909000	20790000	12661000	797490000	714090000	774890000	626310000	16
YAL025C_CEN.PK113-7DMAK16	YAL025C_CEN.PK113-7DMAK16	6	6	6	;MAK16	1	6	6	6	3	3	3	4	3	3	3	4	3	3	3	4	35.695	306	306	1	146	0	41.148	By MS/MS	By MS/MS	By MS/MS	By MS/MS	14.7	14.7	14.7	17.3	116380000	87669000	110830000	89360000	7758800	5844600	7388800	5957300	127060000	100960000	118200000	93153000	4
YAL026C_CEN.PK113-7DDRS2	YAL026C_CEN.PK113-7DDRS2	7	7	7	;DRS2	1	7	7	7	4	2	4	2	4	2	4	2	4	2	4	2	153.76	1355	1355	1	65	0	43.943	By MS/MS	By MS/MS	By MS/MS	By MS/MS	4.5	2.5	5.1	2.6	73554000	13564000	46815000	19257000	1167500	215300	743090	305670	49507000	41762000	36694000	36285000	4
YAL029C_CEN.PK113-7DMYO4	YAL029C_CEN.PK113-7DMYO4	22	18	18	;MYO4	1	22	18	18	13	5	9	6	9	4	7	4	9	4	7	4	169.34	1471	1471	1	152	0	132.16	By MS/MS	By MS/MS	By MS/MS	By MS/MS	13.9	5	9.4	6.2	93944000	25673000	67147000	32334000	968500	264670	692230	333340	78098000	52905000	68842000	44386000	6
YAL035W_CEN.PK113-7DFUN12	YAL035W_CEN.PK113-7DFUN12	37	37	37	;FUN12	1	37	37	37	34	29	27	28	34	29	27	28	34	29	27	28	112.27	1002	1002	1	1069	0	323.31	By MS/MS	By MS/MS	By MS/MS	By MS/MS	40.5	35.3	33.9	34.5	2890000000	2419900000	2485700000	2033900000	58980000	49387000	50728000	41508000	2497800000	2435400000	2454000000	2182400000	41
YAL036C_CEN.PK113-7DRBG1	YAL036C_CEN.PK113-7DRBG1	15	15	15	;RBG1	1	15	15	15	12	6	9	6	12	6	9	6	12	6	9	6	40.701	369	369	1	249	0	197.96	By MS/MS	By MS/MS	By MS/MS	By MS/MS	39.3	20.6	29.3	20.3	371560000	228200000	255570000	205710000	15482000	9508300	10649000	8571100	281480000	281010000	294870000	258730000	9
YAL038W_CEN.PK113-7DCDC19	YAL038W_CEN.PK113-7DCDC19	39	39	36	;CDC19	1	39	39	36	36	35	34	36	36	35	34	36	33	32	31	33	54.544	500	500	1	1844	0	323.31	By MS/MS	By MS/MS	By MS/MS	By MS/MS	70.2	70.2	67.6	70.2	46897000000	43727000000	43605000000	37927000000	1421100000	1325100000	1321400000	1149300000	46431000000	43169000000	44654000000	38409000000	98
YAL039C_CEN.PK113-7DCYC3	YAL039C_CEN.PK113-7DCYC3	9	9	9	;CYC3	1	9	9	9	5	7	4	4	5	7	4	4	5	7	4	4	30.091	269	269	1	156	0	27.89	By MS/MS	By MS/MS	By MS/MS	By MS/MS	23.8	31.6	11.5	20.8	119340000	131740000	87693000	67280000	9179700	10134000	6745600	5175400	123540000	110080000	112490000	106960000	5
YAL041W_CEN.PK113-7DCDC24	YAL041W_CEN.PK113-7DCDC24	8	8	8	;CDC24	1	8	8	8	6	3	3	3	6	3	3	3	6	3	3	3	96.938	854	854	1	54	0	24.875	By MS/MS	By MS/MS	By MS/MS	By MS/MS	8.7	5.6	4.3	3.9	34985000	30017000	24830000	19440000	647870	555880	459810	360000	14640000	13545000	17624000	16398000	2
YAL042W_CEN.PK113-7DERV46	YAL042W_CEN.PK113-7DERV46	12	12	12	;ERV46	1	12	12	12	10	5	7	6	10	5	7	6	10	5	7	6	46.235	415	415	1	169	0	147.54	By MS/MS	By MS/MS	By MS/MS	By MS/MS	38.8	19.8	30.8	23.4	215190000	150270000	195820000	137960000	8607800	6010700	7832900	5518400	155220000	169730000	165480000	150030000	6
YAL043C_CEN.PK113-7DPTA1	YAL043C_CEN.PK113-7DPTA1	17	17	17	;PTA1	1	17	17	17	9	3	5	4	9	3	5	4	9	3	5	4	88.472	785	785	1	135	0	59.516	By MS/MS	By MS/MS	By MS/MS	By MS/MS	16.7	5.1	10.2	6.8	116120000	47873000	71950000	39966000	2369800	977000	1468400	815630	67080000	65928000	73287000	54569000	8
YAL044C_CEN.PK113-7DGCV3	YAL044C_CEN.PK113-7DGCV3	5	5	5	;GCV3	1	5	5	5	5	4	5	5	5	4	5	5	5	4	5	5	18.793	170	170	1	246	0	323.31	By MS/MS	By MS/MS	By MS/MS	By MS/MS	34.7	30	34.7	34.7	1372600000	1010300000	1284300000	931910000	196080000	144320000	183470000	133130000	1268700000	1232800000	1341000000	1072600000	10
YAL049C_CEN.PK113-7DAIM2	YAL049C_CEN.PK113-7DAIM2	11	11	11	;AIM2	1	11	11	11	9	5	6	5	9	5	6	5	9	5	6	5	27.089	246	246	1	249	0	151.75	By MS/MS	By MS/MS	By MS/MS	By MS/MS	55.7	23.2	40.2	28	492950000	183640000	272000000	206160000	30809000	11477000	17000000	12885000	343030000	272480000	333770000	272530000	8
YAL053W_CEN.PK113-7DFLC2	YAL053W_CEN.PK113-7DFLC2	13	13	13	;FLC2	1	13	13	13	10	3	7	3	10	3	7	3	10	3	7	3	87.454	783	783	1	124	0	84.153	By MS/MS	By MS/MS	By MS/MS	By MS/MS	20.8	5.9	12.8	5.9	148900000	38255000	91761000	35852000	4136000	1062700	2548900	995880	80853000	64722000	73874000	63750000	9
YAL054C_CEN.PK113-7DACS1	YAL054C_CEN.PK113-7DACS1	36	35	35	;ACS1	1	36	35	35	32	34	31	34	31	33	30	33	31	33	30	33	79.173	713	713	1	689	0	323.31	By MS/MS	By MS/MS	By MS/MS	By MS/MS	55.7	58.1	52	58.2	19502000000	17920000000	18465000000	16220000000	527070000	484340000	499060000	438380000	19483000000	17778000000	18194000000	16223000000	74
YAL060W_CEN.PK113-7DBDH1	YAL060W_CEN.PK113-7DBDH1	13	13	13	;BDH1	1	13	13	13	10	8	9	9	10	8	9	9	10	8	9	9	41.582	382	382	1	370	0	179.01	By MS/MS	By MS/MS	By MS/MS	By MS/MS	30.9	25.9	30.9	28.5	959550000	761270000	949330000	1063800000	45693000	36251000	45206000	50656000	1143900000	1025000000	996410000	987590000	9
YAL062W_CEN.PK113-7DGDH3	YAL062W_CEN.PK113-7DGDH3	13	5	5	;GDH3	1	13	5	5	9	10	10	11	3	4	4	5	3	4	4	5	49.627	457	457	1	54	0	91.497	By MS/MS	By MS/MS	By MS/MS	By MS/MS	26.9	28.7	31.5	33.5	49195000	84146000	84153000	87283000	1537300	2629600	2629800	2727600	52430000	67599000	55006000	86866000	3
YAR002C-A_CEN.PK113-7DERP1	YAR002C-A_CEN.PK113-7DERP1	6	6	6	;ERP1	1	6	6	6	6	5	5	5	6	5	5	5	6	5	5	5	24.723	219	219	1	173	0	134.8	By MS/MS	By MS/MS	By MS/MS	By MS/MS	41.6	29.2	36.1	29.2	515840000	547990000	341180000	501380000	51584000	54799000	34118000	50138000	494150000	487230000	490820000	439400000	7
YAR002W_CEN.PK113-7DNUP60	YAR002W_CEN.PK113-7DNUP60	20	20	20	;NUP60	1	20	20	20	11	9	8	8	11	9	8	8	11	9	8	8	59.039	539	539	1	254	0	120.69	By MS/MS	By MS/MS	By MS/MS	By MS/MS	32.5	22.6	21.7	21.9	189440000	92551000	124350000	118000000	5262400	2570900	3454200	3277600	149960000	133960000	151350000	124070000	5
YAR007C_CEN.PK113-7DRFA1	YAR007C_CEN.PK113-7DRFA1	24	24	24	;RFA1	1	24	24	24	19	14	15	12	19	14	15	12	19	14	15	12	70.347	621	621	1	431	0	323.31	By MS/MS	By MS/MS	By MS/MS	By MS/MS	40.7	33.5	31.6	30.9	852200000	588170000	652890000	531090000	22426000	15478000	17181000	13976000	744880000	679620000	731420000	615280000	16
YAR015W_CEN.PK113-7DADE1	YAR015W_CEN.PK113-7DADE1	22	22	22	;ADE1	1	22	22	22	18	20	17	19	18	20	17	19	18	20	17	19	34.603	306	306	1	559	0	323.31	By MS/MS	By MS/MS	By MS/MS	By MS/MS	61.8	69.3	62.4	66.3	3591300000	3185300000	3576500000	3030300000	138130000	122510000	137560000	116550000	3321100000	3073800000	3319200000	2913100000	27
YBL004W_CEN.PK113-7DUTP20	YBL004W_CEN.PK113-7DUTP20	24	24	24	;UTP20	1	24	24	24	6	5	7	7	6	5	7	7	6	5	7	7	287.57	2493	2493	1	200	0	60.111	By MS/MS	By MS/MS	By MS/MS	By MS/MS	2.6	2.5	3.2	3.6	42675000	57765000	39471000	66795000	284500	385100	263140	445300	60380000	59116000	59540000	55348000	3
YBL007C_CEN.PK113-7DSLA1	YBL007C_CEN.PK113-7DSLA1	30	30	30	;SLA1	1	30	30	30	26	16	23	16	26	16	23	16	26	16	23	16	135.71	1244	1244	1	521	0	279.17	By MS/MS	By MS/MS	By MS/MS	By MS/MS	34.4	22.3	30.6	22.1	581150000	380590000	544680000	317460000	11860000	7767200	11116000	6478800	418750000	396620000	396200000	348620000	20
YBL011W_CEN.PK113-7DSCT1	YBL011W_CEN.PK113-7DSCT1	11	11	11	;SCT1	1	11	11	11	4	4	4	3	4	4	4	3	4	4	4	3	85.468	758	758	1	117	0	99.292	By MS/MS	By MS/MS	By MS/MS	By MS/MS	5.7	5.4	8.2	4.1	39294000	21870000	26751000	17687000	893050	497050	607970	401980	39066000	33473000	29489000	26875000	3
YBL015W_CEN.PK113-7DACH1	YBL015W_CEN.PK113-7DACH1	35	35	35	;ACH1	1	35	35	35	32	30	30	29	32	30	30	29	32	30	30	29	58.711	526	526	1	1543	0	323.31	By MS/MS	By MS/MS	By MS/MS	By MS/MS	71.9	62.2	68.8	64.8	9310700000	5970900000	7018200000	5927900000	300350000	192610000	226390000	191220000	7286600000	6927000000	7258800000	6262700000	66
YBL016W_CEN.PK113-7DFUS3	YBL016W_CEN.PK113-7DFUS3	9	9	9	;FUS3	1	9	9	9	3	3	2	3	3	3	2	3	3	3	2	3	40.772	353	353	1	91	0	19.822	By MS/MS	By MS/MS	By MS/MS	By MS/MS	7.9	7.9	10.2	7.9	23455000	9508200	20505000	20424000	1066100	432190	932040	928350	23798000	21442000	20561000	23891000	1
YBL017C_CEN.PK113-7DPEP1	YBL017C_CEN.PK113-7DPEP1	34	34	34	;PEP1	1	34	34	34	21	16	20	12	21	16	20	12	21	16	20	12	177.78	1579	1579	1	486	0	290.41	By MS/MS	By MS/MS	By MS/MS	By MS/MS	18.2	13.9	17.7	11	447050000	273390000	339740000	196810000	5259400	3216300	3997000	2315400	310300000	278540000	284670000	274850000	16
YBL022C_CEN.PK113-7DPIM1	YBL022C_CEN.PK113-7DPIM1	47	47	47	;PIM1	1	47	47	47	32	28	29	23	32	28	29	23	32	28	29	23	127.11	1133	1133	1	1047	0	323.31	By MS/MS	By MS/MS	By MS/MS	By MS/MS	34.7	29.9	31	25.3	2521800000	2084200000	2233100000	1658000000	34078000	28165000	30177000	22406000	2261600000	2143000000	2165200000	1863900000	39
YBL023C_CEN.PK113-7DMCM2	YBL023C_CEN.PK113-7DMCM2	19	19	18	;MCM2	1	19	19	18	10	11	8	6	10	11	8	6	10	11	8	6	98.778	868	868	1	167	0	68.843	By MS/MS	By MS/MS	By MS/MS	By MS/MS	16.8	16.9	12.2	10.9	129100000	116350000	39658000	68869000	2347300	2115500	721050	1252200	75140000	71949000	41625000	63154000	7
YBL024W_CEN.PK113-7DNCL1	YBL024W_CEN.PK113-7DNCL1	37	37	37	;NCL1	1	37	37	37	31	24	22	21	31	24	22	21	31	24	22	21	77.878	684	684	1	777	0	323.31	By MS/MS	By MS/MS	By MS/MS	By MS/MS	56.4	44.7	40.4	40.6	1276200000	986100000	1003500000	858130000	26045000	20124000	20479000	17513000	1062800000	984170000	1058000000	931130000	25
YBL026W_CEN.PK113-7DLSM2	YBL026W_CEN.PK113-7DLSM2	5	5	5	;LSM2	1	5	5	5	5	5	4	5	5	5	4	5	5	5	4	5	11.163	95	95	1	117	0	32.581	By MS/MS	By MS/MS	By MS/MS	By MS/MS	54.7	54.7	42.1	54.7	210100000	192460000	144280000	166930000	23344000	21385000	16031000	18548000	197810000	186220000	173970000	149440000	4
YBL027W_CEN.PK113-7DRPL19B;YBR084C-A_CEN.PK113-7DRPL19A;REV__YKR086W_CEN.PK113-7DPRP16	YBL027W_CEN.PK113-7DRPL19B;YBR084C-A_CEN.PK113-7DRPL19A	13;13;1	13;13;1	13;13;1	;RPL19B;;RPL19A	3	13	13	13	12	11	10	11	12	11	10	11	12	11	10	11	21.704	189	189;189;1071	1	503	0	248.83	By MS/MS	By MS/MS	By MS/MS	By MS/MS	39.2	35.4	35.4	36	10044000000	9681100000	9594400000	8685300000	1004400000	968110000	959440000	868530000	9224300000	9773300000	9066100000	8855600000	22
YBL030C_CEN.PK113-7DPET9;YBR085W_CEN.PK113-7DAAC3	YBL030C_CEN.PK113-7DPET9	24;5	24;5	23;4	;PET9	2	24	24	23	20	19	18	17	20	19	18	17	19	18	17	16	34.426	318	318;307	1	818	0	323.31	By MS/MS	By MS/MS	By MS/MS	By MS/MS	47.8	54.4	48.4	48.7	26534000000	23133000000	23982000000	19749000000	1153600000	1005800000	1042700000	858660000	25756000000	23846000000	24689000000	21552000000	51
YBL032W_CEN.PK113-7DHEK2;REV__YNL002C_CEN.PK113-7DRLP7	YBL032W_CEN.PK113-7DHEK2	13;1	13;1	13;1	;HEK2	2	13	13	13	9	10	7	6	9	10	7	6	9	10	7	6	41.682	381	381;322	1	203	0	62.148	By MS/MS	By MS/MS	By MS/MS	By MS/MS	19.2	33.3	28.9	16.5	195210000	222360000	127990000	146380000	8873400	10107000	5817500	6653500	166820000	160660000	161550000	147980000	8
YBL033C_CEN.PK113-7DRIB1	YBL033C_CEN.PK113-7DRIB1	14	14	14	;RIB1	1	14	14	14	10	9	7	6	10	9	7	6	10	9	7	6	38.332	345	345	1	231	0	164.17	By MS/MS	By MS/MS	By MS/MS	By MS/MS	37.4	35.1	25.8	20	137370000	128210000	96622000	84930000	5283400	4931100	3716200	3266500	117260000	107890000	102020000	102790000	9
YBL035C_CEN.PK113-7DPOL12	YBL035C_CEN.PK113-7DPOL12	12	12	12	;POL12	1	12	12	12	5	3	8	2	5	3	8	2	5	3	8	2	78.773	705	705	1	138	0	62.109	By MS/MS	By MS/MS	By MS/MS	By MS/MS	10.2	8.2	16.2	4.3	26600000	15537000	72433000	9569600	682060	398380	1857300	245370	34938000	31279000	66306000	18366000	2
YBL036C_CEN.PK113-7DORF	YBL036C_CEN.PK113-7DORF	14	14	14	;ORF	1	14	14	14	8	6	11	5	8	6	11	5	8	6	11	5	29.123	257	257	1	189	0	135.03	By MS/MS	By MS/MS	By MS/MS	By MS/MS	38.9	30	54.1	24.5	364150000	338820000	461240000	237380000	20231000	18823000	25624000	13188000	349380000	350230000	332280000	291450000	5
YBL037W_CEN.PK113-7DAPL3	YBL037W_CEN.PK113-7DAPL3	13	13	13	;APL3	1	13	13	13	8	6	6	5	8	6	6	5	8	6	6	5	115.01	1025	1025	1	158	0	81.328	By MS/MS	By MS/MS	By MS/MS	By MS/MS	11.2	9	7.4	7.9	84475000	69468000	70580000	64861000	1157200	951620	966850	888510	55848000	61999000	70311000	59129000	3
YBL038W_CEN.PK113-7DMRPL16	YBL038W_CEN.PK113-7DMRPL16	7	7	7	;MRPL16	1	7	7	7	5	4	5	4	5	4	5	4	5	4	5	4	26.518	232	232	1	137	0	46.834	By MS/MS	By MS/MS	By MS/MS	By MS/MS	22.8	19.8	23.3	17.7	145610000	122870000	131030000	123880000	8089300	6825900	7279600	6882500	126450000	124870000	123400000	117520000	4
YBL039C_CEN.PK113-7DURA7	YBL039C_CEN.PK113-7DURA7	28	28	23	;URA7	1	28	28	23	23	18	18	19	23	18	18	19	19	14	14	15	64.71	579	579	1	762	0	323.31	By MS/MS	By MS/MS	By MS/MS	By MS/MS	51.6	39.2	45.3	45.6	1383900000	989880000	960420000	1006500000	40702000	29114000	28248000	29602000	1180100000	1081000000	1158200000	1096600000	19
YBL041W_CEN.PK113-7DPRE7	YBL041W_CEN.PK113-7DPRE7	13	13	13	;PRE7	1	13	13	13	11	10	11	11	11	10	11	11	11	10	11	11	26.871	241	241	1	362	0	201.71	By MS/MS	By MS/MS	By MS/MS	By MS/MS	59.8	53.1	56	53.1	1022900000	944900000	724310000	915820000	78684000	72684000	55716000	70448000	982340000	813290000	1065100000	771210000	15
YBL045C_CEN.PK113-7DCOR1	YBL045C_CEN.PK113-7DCOR1	24	24	24	;COR1	1	24	24	24	22	19	20	20	22	19	20	20	22	19	20	20	50.227	457	457	1	979	0	323.31	By MS/MS	By MS/MS	By MS/MS	By MS/MS	60	53.6	59.7	58.4	15430000000	13015000000	14964000000	11679000000	617190000	520620000	598570000	467170000	14634000000	13913000000	14465000000	12077000000	53
YBL047C_CEN.PK113-7DEDE1	YBL047C_CEN.PK113-7DEDE1	46	46	46	;EDE1	1	46	46	46	37	31	33	27	37	31	33	27	37	31	33	27	150.77	1381	1381	1	969	0	323.31	By MS/MS	By MS/MS	By MS/MS	By MS/MS	41.4	37.7	36.1	31.1	1980000000	1391200000	1691300000	1229500000	30461000	21403000	26020000	18916000	1730400000	1550300000	1591600000	1400500000	36
YBL050W_CEN.PK113-7DSEC17	YBL050W_CEN.PK113-7DSEC17	13	13	13	;SEC17	1	13	13	13	11	9	13	8	11	9	13	8	11	9	13	8	32.802	292	292	1	328	0	302.55	By MS/MS	By MS/MS	By MS/MS	By MS/MS	57.9	50.7	64.4	43.8	1011200000	749830000	1034100000	727750000	50559000	37491000	51706000	36388000	903250000	785040000	858540000	770290000	15
YBL051C_CEN.PK113-7DPIN4	YBL051C_CEN.PK113-7DPIN4	12	12	12	;PIN4	1	12	12	12	7	7	5	4	7	7	5	4	7	7	5	4	73.785	668	668	1	194	0	66.38	By MS/MS	By MS/MS	By MS/MS	By MS/MS	21.1	21.3	15.9	14.8	121740000	88883000	95794000	67743000	8695800	6348800	6842400	4838800	105650000	98412000	100770000	85352000	6
YBL055C_CEN.PK113-7DORF	YBL055C_CEN.PK113-7DORF	11	11	11	;ORF	1	11	11	11	6	3	4	2	6	3	4	2	6	3	4	2	47.333	418	418	1	93	0	74.836	By MS/MS	By MS/MS	By MS/MS	By MS/MS	21.1	8.4	16.3	5.3	42079000	30031000	30351000	20850000	1402600	1001000	1011700	694990	38479000	36024000	40449000	36517000	5
YBL056W_CEN.PK113-7DPTC3	YBL056W_CEN.PK113-7DPTC3	12	10	10	;PTC3	1	12	10	10	10	8	9	8	9	7	7	6	9	7	7	6	51.331	468	468	1	183	0	252.7	By MS/MS	By MS/MS	By MS/MS	By MS/MS	32.1	22.2	30.3	19.4	371240000	318440000	286860000	255310000	19539000	16760000	15098000	13438000	331000000	282950000	275230000	255190000	9
YBL058W_CEN.PK113-7DSHP1	YBL058W_CEN.PK113-7DSHP1	17	17	17	;SHP1	1	17	17	17	14	12	12	12	14	12	12	12	14	12	12	12	47.05	424	424	1	437	0	323.31	By MS/MS	By MS/MS	By MS/MS	By MS/MS	47.2	42	43.2	42	850400000	800750000	772550000	671300000	32708000	30798000	29713000	25819000	844570000	737810000	774280000	683260000	14
YBL064C_CEN.PK113-7DPRX1	YBL064C_CEN.PK113-7DPRX1	12	12	12	;PRX1	1	12	12	12	11	11	10	11	11	11	10	11	11	11	10	11	29.495	261	261	1	337	0	146.37	By MS/MS	By MS/MS	By MS/MS	By MS/MS	49.4	49.4	49	49.4	1482400000	1545500000	1483700000	1385700000	87201000	90914000	87276000	81509000	1450900000	1438400000	1384300000	1298900000	15
YBL066C_CEN.PK113-7DSEF1	YBL066C_CEN.PK113-7DSEF1	15	15	15	;SEF1	1	15	15	15	6	2	3	2	6	2	3	2	6	2	3	2	127.9	1148	1148	1	115	0	43.275	By MS/MS	By MS/MS	By MS/MS	By MS/MS	8.4	1.9	6.3	4.3	887660000	715250000	26585000	14470000	14317000	11536000	428780	233380	400440000	429380000	260310000	182030000	1
YBL067C_CEN.PK113-7DUBP13	YBL067C_CEN.PK113-7DUBP13	8	8	8	;UBP13	1	8	8	8	3	4	4	3	3	4	4	3	3	4	4	3	83.914	747	747	1	56	0	31.004	By MS/MS	By MS/MS	By MS/MS	By MS/MS	9.9	14.6	11.5	7.6	39456000	50494000	46513000	144390000	962340	1231600	1134500	3521600	48213000	52308000	49823000	44832000	3
YBL068W_CEN.PK113-7DPRS4	YBL068W_CEN.PK113-7DPRS4	12	11	8	;PRS4	1	12	11	8	8	5	6	4	7	4	5	3	5	3	3	3	35.72	326	326	1	170	0	40.492	By MS/MS	By MS/MS	By MS/MS	By MS/MS	29.4	16.6	20.9	13.5	129850000	73264000	62747000	55536000	7213800	4070200	3486000	3085300	90773000	87936000	70215000	82111000	5
YBL069W_CEN.PK113-7DAST1;YBL068W-A_CEN.PK113-7DORF	YBL069W_CEN.PK113-7DAST1	8;2	8;2	7;1	;AST1	2	8	8	7	7	5	6	5	7	5	6	5	6	5	5	5	48.348	429	429;78	1	144	0	82.755	By MS/MS	By MS/MS	By MS/MS	By MS/MS	19.8	14	17.5	15.2	97075000	112380000	69143000	89227000	5393100	6243100	3841300	4957000	95511000	98144000	87544000	95735000	5
YBL075C_CEN.PK113-7DSSA3	YBL075C_CEN.PK113-7DSSA3	28	16	16	;SSA3	1	28	16	16	18	13	19	16	9	6	10	8	9	6	10	8	70.546	649	649	1	149	0	267.87	By MS/MS	By MS/MS	By MS/MS	By MS/MS	34.5	25.7	37.6	32.7	7307000000	6234700000	6151400000	5820700000	214910000	183370000	180920000	171200000	7457400000	6078300000	6262800000	5599600000	11
YBL076C_CEN.PK113-7DILS1	YBL076C_CEN.PK113-7DILS1	55	55	55	;ILS1	1	55	55	55	49	40	45	44	49	40	45	44	49	40	45	44	122.98	1072	1072	1	1486	0	323.31	By MS/MS	By MS/MS	By MS/MS	By MS/MS	55.3	47.2	53.6	53.5	5573700000	4436100000	4871200000	4410000000	80778000	64291000	70598000	63913000	5172100000	4789400000	5049100000	4446900000	63
YBL079W_CEN.PK113-7DNUP170	YBL079W_CEN.PK113-7DNUP170	35	35	35	;NUP170	1	35	35	35	16	8	16	9	16	8	16	9	16	8	16	9	169.47	1502	1502	1	302	0	144.71	By MS/MS	By MS/MS	By MS/MS	By MS/MS	18.2	6.9	16	7.3	271680000	115510000	280360000	131560000	3052600	1297900	3150200	1478200	216120000	182310000	222200000	166760000	11
YBL085W_CEN.PK113-7DBOI1	YBL085W_CEN.PK113-7DBOI1	16	16	15	;BOI1	1	16	16	15	5	2	3	3	5	2	3	3	4	1	3	3	109.29	980	980	1	112	0	39.133	By MS/MS	By MS/MS	By MS/MS	By MS/MS	6.5	2.6	5.7	3.5	16742000	0	11096000	58613000	232520	0	154100	814070	30710000	0	28278000	30513000	3
YBL090W_CEN.PK113-7DMRP21	YBL090W_CEN.PK113-7DMRP21	7	7	7	;MRP21	1	7	7	7	5	3	4	2	5	3	4	2	5	3	4	2	20.394	177	177	1	108	0	45.113	By MS/MS	By MS/MS	By MS/MS	By MS/MS	32.2	22	28.2	10.2	170620000	62929000	139310000	42050000	14218000	5244100	11609000	3504200	126330000	94119000	122660000	55039000	4
YBL091C_CEN.PK113-7DMAP2	YBL091C_CEN.PK113-7DMAP2	15	15	15	;MAP2	1	15	15	15	12	7	9	9	12	7	9	9	12	7	9	9	47.518	421	421	1	243	0	173.11	By MS/MS	By MS/MS	By MS/MS	By MS/MS	34.9	24.9	28.7	27.1	299130000	186510000	252440000	219210000	12464000	7771200	10518000	9133700	209280000	187680000	196530000	183430000	8
YBL092W_CEN.PK113-7DRPL32	YBL092W_CEN.PK113-7DRPL32	12	12	12	;RPL32	1	12	12	12	11	9	10	9	11	9	10	9	11	9	10	9	14.771	130	130	1	430	0	83.198	By MS/MS	By MS/MS	By MS/MS	By MS/MS	59.2	56.9	57.7	56.9	9285800000	8096200000	8150100000	7861600000	928580000	809620000	815010000	786160000	8619800000	8577000000	7788000000	7676400000	20
YBL098W_CEN.PK113-7DBNA4	YBL098W_CEN.PK113-7DBNA4	16	16	16	;BNA4	1	16	16	16	13	9	9	12	13	9	9	12	13	9	9	12	52.429	460	460	1	271	0	88.849	By MS/MS	By MS/MS	By MS/MS	By MS/MS	37.8	22.6	23.7	38.5	435000000	238970000	336830000	294630000	14032000	7708700	10865000	9504300	348620000	320270000	336900000	285520000	10
YBL099W_CEN.PK113-7DATP1	YBL099W_CEN.PK113-7DATP1	32	32	32	;ATP1	1	32	32	32	30	29	30	29	30	29	30	29	30	29	30	29	58.607	545	545	1	1724	0	323.31	By MS/MS	By MS/MS	By MS/MS	By MS/MS	61.7	60.4	60.4	60.4	39747000000	36246000000	38779000000	33109000000	1204400000	1098400000	1175100000	1003300000	39150000000	35562000000	38891000000	32835000000	99
YBL101C_CEN.PK113-7DECM21	YBL101C_CEN.PK113-7DECM21	20	20	20	;ECM21	1	20	20	20	11	8	9	11	11	8	9	11	11	8	9	11	123.61	1117	1117	1	209	0	84.459	By MS/MS	By MS/MS	By MS/MS	By MS/MS	16.3	12.4	11.2	15	214360000	172520000	161760000	156070000	3514200	2828200	2651700	2558500	167920000	157170000	148080000	125000000	8
YBL102W_CEN.PK113-7DSFT2	YBL102W_CEN.PK113-7DSFT2	5	5	5	;SFT2	1	5	5	5	3	4	2	3	3	4	2	3	3	4	2	3	24.274	215	215	1	87	0	139.62	By MS/MS	By MS/MS	By MS/MS	By MS/MS	19.1	24.2	13	19.1	102150000	124670000	65032000	101960000	11350000	13852000	7225800	11329000	92330000	105760000	81548000	82871000	2
YBL105C_CEN.PK113-7DPKC1	YBL105C_CEN.PK113-7DPKC1	16	16	16	;PKC1	1	16	16	16	8	4	4	5	8	4	4	5	8	4	4	5	131.48	1151	1151	1	134	0	40.845	By MS/MS	By MS/MS	By MS/MS	By MS/MS	9	4	3.7	5.1	95526000	38997000	51354000	43701000	1364700	557100	733630	624290	64360000	53572000	58190000	64758000	5
YBL107C_CEN.PK113-7DMIC23	YBL107C_CEN.PK113-7DMIC23	6	6	6	;MIC23	1	6	6	6	5	2	3	2	5	2	3	2	5	2	3	2	22.965	196	196	1	76	0	65.861	By MS/MS	By MS/MS	By MS/MS	By MS/MS	28.1	11.2	18.4	11.2	113880000	33808000	65870000	25944000	7591700	2253900	4391400	1729600	67192000	52737000	58267000	41230000	2
YBR003W_CEN.PK113-7DCOQ1	YBR003W_CEN.PK113-7DCOQ1	15	15	15	;COQ1	1	15	15	15	10	6	5	4	10	6	5	4	10	6	5	4	52.61	473	473	1	195	0	100.11	By MS/MS	By MS/MS	By MS/MS	By MS/MS	31.7	16.1	15.4	11	161520000	119070000	103170000	55129000	4894700	3608300	3126400	1670600	126940000	113360000	136990000	91966000	5
YBR005W_CEN.PK113-7DRCR1	YBR005W_CEN.PK113-7DRCR1	5	5	5	;RCR1	1	5	5	5	3	2	3	2	3	2	3	2	3	2	3	2	23.929	213	213	1	57	0	66.661	By MS/MS	By MS/MS	By MS/MS	By MS/MS	23.9	17.8	23.9	17.8	63697000	39892000	55457000	27719000	5308100	3324300	4621400	2309900	58106000	42164000	47887000	29381000	2
YBR006W_CEN.PK113-7DUGA2	YBR006W_CEN.PK113-7DUGA2	11	11	11	;UGA2	1	11	11	11	6	4	5	5	6	4	5	5	6	4	5	5	54.203	497	497	1	132	0	129.71	By MS/MS	By MS/MS	By MS/MS	By MS/MS	19.5	11.7	15.9	16.7	234570000	111010000	164090000	218390000	9021900	4269600	6311000	8399600	194530000	126680000	167540000	161520000	7
YBR011C_CEN.PK113-7DIPP1	YBR011C_CEN.PK113-7DIPP1	16	16	16	;IPP1	1	16	16	16	15	15	15	14	15	15	15	14	15	15	15	14	32.299	287	287	1	855	0	323.31	By MS/MS	By MS/MS	By MS/MS	By MS/MS	67.9	67.9	65.5	65.5	14945000000	13235000000	13121000000	10978000000	747230000	661770000	656070000	548920000	14134000000	13212000000	13649000000	11456000000	57
YBR015C_CEN.PK113-7DMNN2	YBR015C_CEN.PK113-7DMNN2	17	17	17	;MNN2	1	17	17	17	10	8	10	7	10	8	10	7	10	8	10	7	67.872	597	597	1	287	0	228.77	By MS/MS	By MS/MS	By MS/MS	By MS/MS	22.1	18.8	22.1	13.7	365160000	319940000	343040000	196790000	9869200	8647000	9271400	5318800	328850000	318270000	298140000	281790000	9
YBR016W_CEN.PK113-7DORF	YBR016W_CEN.PK113-7DORF	2	2	2	;ORF	1	2	2	2	2	2	2	2	2	2	2	2	2	2	2	2	14.488	127	127	1	55	0	35.001	By MS/MS	By MS/MS	By MS/MS	By MS/MS	24.4	24.4	24.4	24.4	44167000	45860000	46545000	45414000	14722000	15287000	15515000	15138000	41827000	38196000	44388000	45002000	2
YBR017C_CEN.PK113-7DKAP104	YBR017C_CEN.PK113-7DKAP104	15	15	15	;KAP104	1	15	15	15	8	6	6	6	8	6	6	6	8	6	6	6	103.45	916	916	1	201	0	60.667	By MS/MS	By MS/MS	By MS/MS	By MS/MS	10.8	8	7.5	7.9	189650000	121390000	117170000	124240000	4741200	3034800	2929300	3106100	144360000	132690000	135220000	123670000	5
YBR023C_CEN.PK113-7DCHS3	YBR023C_CEN.PK113-7DCHS3	21	21	21	;CHS3	1	21	21	21	6	4	5	3	6	4	5	3	6	4	5	3	131.58	1165	1165	1	149	0	82.24	By MS/MS	By MS/MS	By MS/MS	By MS/MS	6.4	4.5	6.8	3.3	58592000	51484000	27326000	28003000	887760	780060	414040	424280	49573000	52116000	33837000	38990000	4
YBR025C_CEN.PK113-7DOLA1	YBR025C_CEN.PK113-7DOLA1	26	26	26	;OLA1	1	26	26	26	24	21	21	19	24	21	21	19	24	21	21	19	44.174	394	394	1	864	0	323.31	By MS/MS	By MS/MS	By MS/MS	By MS/MS	70.3	64.2	65.7	51.8	4512100000	3598600000	3455000000	3325100000	161150000	128520000	123390000	118750000	4014500000	3788400000	3908700000	3562400000	30
YBR026C_CEN.PK113-7DETR1	YBR026C_CEN.PK113-7DETR1	3	3	3	;ETR1	1	3	3	3	3	3	3	3	3	3	3	3	3	3	3	3	11.516	101	101	1	98	0	12.312	By MS/MS	By MS/MS	By MS/MS	By MS/MS	32.7	32.7	32.7	32.7	424320000	368590000	381400000	333990000	60617000	52656000	54485000	47713000	417390000	353080000	374160000	336170000	5
YBR029C_CEN.PK113-7DCDS1	YBR029C_CEN.PK113-7DCDS1	9	9	9	;CDS1	1	9	9	9	8	5	7	6	8	5	7	6	8	5	7	6	51.822	457	457	1	224	0	34.311	By MS/MS	By MS/MS	By MS/MS	By MS/MS	17.5	11.2	15.1	13.6	1879600000	1598500000	1702000000	1705600000	75183000	63940000	68081000	68225000	2117200000	2012900000	1751200000	1889000000	8
YBR034C_CEN.PK113-7DHMT1	YBR034C_CEN.PK113-7DHMT1	10	10	10	;HMT1	1	10	10	10	9	7	6	8	9	7	6	8	9	7	6	8	39.786	348	348	1	237	0	138.82	By MS/MS	By MS/MS	By MS/MS	By MS/MS	37.6	27.6	23.6	29.3	460120000	325590000	314170000	303160000	24217000	17136000	16535000	15956000	375140000	349410000	357470000	315870000	8
YBR035C_CEN.PK113-7DPDX3	YBR035C_CEN.PK113-7DPDX3	13	13	13	;PDX3	1	13	13	13	11	11	9	12	11	11	9	12	11	11	9	12	26.908	228	228	1	367	0	311.25	By MS/MS	By MS/MS	By MS/MS	By MS/MS	55.7	53.9	43.9	58.3	1608000000	1089500000	1223900000	1155100000	107200000	72630000	81593000	77003000	1431600000	1183400000	1330400000	1091700000	13
YBR037C_CEN.PK113-7DSCO1	YBR037C_CEN.PK113-7DSCO1	6	6	6	;SCO1	1	6	6	6	6	2	4	2	6	2	4	2	6	2	4	2	33.166	295	295	1	113	0	33.411	By MS/MS	By MS/MS	By MS/MS	By MS/MS	26.1	5.8	15.9	5.8	175530000	44332000	131430000	35068000	9238700	2333200	6917500	1845700	121230000	90261000	107610000	81359000	4
YBR039W_CEN.PK113-7DATP3	YBR039W_CEN.PK113-7DATP3	16	16	16	;ATP3	1	16	16	16	15	11	14	12	15	11	14	12	15	11	14	12	34.35	311	311	1	431	0	314.05	By MS/MS	By MS/MS	By MS/MS	By MS/MS	46.3	36.3	44.4	37	5898600000	4326900000	4948500000	3691900000	256460000	188120000	215150000	160520000	5180500000	4837100000	4927000000	4136700000	22
YBR044C_CEN.PK113-7DTCM62	YBR044C_CEN.PK113-7DTCM62	13	13	13	;TCM62	1	13	13	13	3	2	2	2	3	2	2	2	3	2	2	2	64.251	572	572	1	99	0	42.803	By MS/MS	By MS/MS	By MS/MS	By MS/MS	7.9	4.4	5.6	5.6	26542000	13317000	20773000	9880600	737290	369900	577040	274460	40048000	32066000	36934000	24830000	3
YBR046C_CEN.PK113-7DZTA1	YBR046C_CEN.PK113-7DZTA1	13	13	13	;ZTA1	1	13	13	13	10	7	10	10	10	7	10	10	10	7	10	10	37.018	334	334	1	167	0	193.24	By MS/MS	By MS/MS	By MS/MS	By MS/MS	42.2	30.2	41.3	39.8	597220000	452770000	612780000	509040000	27146000	20580000	27854000	23138000	542040000	508580000	587380000	487550000	8
YBR049C_CEN.PK113-7DREB1;YDR026C_CEN.PK113-7DNSI1	YBR049C_CEN.PK113-7DREB1	18;1	18;1	18;1	;REB1	2	18	18	18	10	7	8	6	10	7	8	6	10	7	8	6	91.873	810	810;570	1	189	0	183.5	By MS/MS	By MS/MS	By MS/MS	By MS/MS	19.5	11.4	13.1	14	201150000	147120000	193720000	157740000	4906200	3588300	4724900	3847400	181640000	149810000	161650000	151820000	11
YBR052C_CEN.PK113-7DRFS1	YBR052C_CEN.PK113-7DRFS1	7	7	7	;RFS1	1	7	7	7	6	5	6	6	6	5	6	6	6	5	6	6	22.921	210	210	1	194	0	320.7	By MS/MS	By MS/MS	By MS/MS	By MS/MS	49.5	43.3	49.5	47.6	414680000	266490000	437920000	214000000	31898000	20499000	33686000	16462000	382050000	313540000	398130000	268360000	7
YBR053C_CEN.PK113-7DORF	YBR053C_CEN.PK113-7DORF	10	10	10	;ORF	1	10	10	10	8	5	9	7	8	5	9	7	8	5	9	7	40.295	358	358	1	142	0	157.57	By MS/MS	By MS/MS	By MS/MS	By MS/MS	35.2	25.7	38.5	35.2	412040000	224350000	422370000	258320000	17915000	9754500	18364000	11231000	307040000	243840000	324190000	201780000	10
YBR054W_CEN.PK113-7DYRO2	YBR054W_CEN.PK113-7DYRO2	2	1	1	;YRO2	1	2	1	1	2	2	2	2	1	1	1	1	1	1	1	1	38.719	344	344	1	5	0	16.813	By MS/MS	By MS/MS	By MS/MS	By MS/MS	9.6	9.6	9.6	9.6	16548000	29394000	19519000	22560000	1272900	2261100	1501500	1735400	16548000	29394000	19519000	22560000	1
YBR056W_CEN.PK113-7DORF	YBR056W_CEN.PK113-7DORF	14	14	14	;ORF	1	14	14	14	9	9	8	6	9	9	8	6	9	9	8	6	57.821	501	501	1	166	0	61.67	By MS/MS	By MS/MS	By MS/MS	By MS/MS	20.2	17.6	17.4	12.4	219850000	209350000	195000000	112810000	7328200	6978400	6499900	3760300	191180000	185800000	194970000	131980000	9
YBR059C_CEN.PK113-7DAKL1	YBR059C_CEN.PK113-7DAKL1	17	17	17	;AKL1	1	17	17	17	10	8	6	9	10	8	6	9	10	8	6	9	123.99	1108	1108	1	198	0	93.106	By MS/MS	By MS/MS	By MS/MS	By MS/MS	17	13.3	9.4	14.4	116540000	104310000	70459000	98091000	1739500	1556900	1051600	1464000	81817000	91459000	82833000	84608000	10
YBR061C_CEN.PK113-7DTRM7	YBR061C_CEN.PK113-7DTRM7	5	5	5	;TRM7	1	5	5	5	3	2	3	3	3	2	3	3	3	2	3	3	34.7	310	310	1	65	0	33.806	By MS/MS	By MS/MS	By MS/MS	By MS/MS	11.6	6.1	16.8	11.9	85452000	23157000	86841000	25591000	7768400	2105100	7894700	2326400	40514000	33031000	39829000	28509000	2
YBR072W_CEN.PK113-7DHSP26	YBR072W_CEN.PK113-7DHSP26	12	12	12	;HSP26	1	12	12	12	12	12	11	12	12	12	11	12	12	12	11	12	23.879	214	214	1	299	0	320.77	By MS/MS	By MS/MS	By MS/MS	By MS/MS	60.3	60.3	56.1	60.3	29212000000	29707000000	26197000000	23841000000	2247100000	2285100000	2015100000	1833900000	29691000000	28946000000	25010000000	23385000000	38
YBR074W_CEN.PK113-7DORF	YBR074W_CEN.PK113-7DORF	13	13	13	;ORF	1	13	13	13	4	2	5	3	4	2	5	3	4	2	5	3	111.03	976	976	1	129	0	54.14	By MS/MS	By MS/MS	By MS/MS	By MS/MS	6	3.4	7	4.2	68257000	28113000	59209000	26652000	1516800	624720	1315700	592260	61009000	53677000	64878000	40195000	2
YBR077C_CEN.PK113-7DSLM4	YBR077C_CEN.PK113-7DSLM4	6	6	6	;SLM4	1	6	6	6	5	2	3	3	5	2	3	3	5	2	3	3	18.354	162	162	1	91	0	41.298	By MS/MS	By MS/MS	By MS/MS	By MS/MS	36.4	14.2	19.8	29.6	113360000	56459000	63096000	82664000	14169000	7057300	7887100	10333000	83537000	81384000	76797000	78802000	4
YBR078W_CEN.PK113-7DECM33	YBR078W_CEN.PK113-7DECM33	6	6	6	;ECM33	1	6	6	6	6	6	6	5	6	6	6	5	6	6	6	5	43.768	429	429	1	230	0	154.59	By MS/MS	By MS/MS	By MS/MS	By MS/MS	15.4	15.4	15.4	15.2	4146200000	3588800000	3885600000	3365300000	414620000	358880000	388560000	336530000	4020600000	3738100000	3731700000	3454600000	12
YBR079C_CEN.PK113-7DRPG1	YBR079C_CEN.PK113-7DRPG1	65	65	65	;RPG1	1	65	65	65	55	40	45	44	55	40	45	44	55	40	45	44	110.34	964	964	1	1595	0	323.31	By MS/MS	By MS/MS	By MS/MS	By MS/MS	58.8	45.5	50	48.5	3699100000	2653800000	3234700000	2638100000	51377000	36859000	44927000	36641000	3188000000	3060800000	3016400000	2829100000	57
YBR080C_CEN.PK113-7DSEC18	YBR080C_CEN.PK113-7DSEC18	25	25	25	;SEC18	1	25	25	25	15	15	12	16	15	15	12	16	15	15	12	16	84.055	758	758	1	472	0	282.9	By MS/MS	By MS/MS	By MS/MS	By MS/MS	22.4	23.5	17.7	23.7	763950000	741390000	412000000	716430000	16977000	16475000	9155600	15921000	689880000	654890000	669000000	577600000	12
YBR082C_CEN.PK113-7DUBC4	YBR082C_CEN.PK113-7DUBC4	3	2	2	;UBC4	1	3	2	2	3	3	3	3	2	2	2	2	2	2	2	2	16.456	148	148	1	64	0	43.321	By MS/MS	By MS/MS	By MS/MS	By MS/MS	24.3	24.3	24.3	24.3	274160000	175760000	259330000	161800000	45693000	29293000	43222000	26966000	219030000	141780000	212840000	119920000	3
YBR084W_CEN.PK113-7DMIS1	YBR084W_CEN.PK113-7DMIS1	41	37	37	;MIS1	1	41	37	37	34	28	23	27	31	27	22	26	31	27	22	26	106.22	975	975	1	832	0	323.31	By MS/MS	By MS/MS	By MS/MS	By MS/MS	43.6	39.2	32.7	36.1	1274600000	954600000	839440000	849030000	20895000	15649000	13761000	13918000	1053300000	965110000	983550000	902160000	27
YBR085C-A_CEN.PK113-7DORF	YBR085C-A_CEN.PK113-7DORF	5	5	5	;ORF	1	5	5	5	5	3	4	3	5	3	4	3	5	3	4	3	9.4044	85	85	1	96	0	85.057	By MS/MS	By MS/MS	By MS/MS	By MS/MS	85.9	58.8	74.1	58.8	489180000	275900000	472410000	265720000	97836000	55181000	94481000	53144000	340300000	270310000	319360000	305060000	4
YBR086C_CEN.PK113-7DIST2	YBR086C_CEN.PK113-7DIST2	22	22	22	;IST2	1	22	22	22	13	13	10	12	13	13	10	12	13	13	10	12	105.85	946	946	1	318	0	323.31	By MS/MS	By MS/MS	By MS/MS	By MS/MS	17.7	17.5	14.8	16.3	505190000	432720000	320360000	397140000	10749000	9206900	6816300	8449900	431300000	385940000	379560000	370340000	8
YBR087W_CEN.PK113-7DRFC5	YBR087W_CEN.PK113-7DRFC5	8	8	8	;RFC5	1	8	8	8	4	3	3	4	4	3	3	4	4	3	3	4	39.941	354	354	1	102	0	63.6	By MS/MS	By MS/MS	By MS/MS	By MS/MS	16.7	11.9	12.7	18.6	78694000	52203000	57741000	34421000	3026700	2007800	2220800	1323900	70920000	71760000	72067000	50124000	4
YBR088C_CEN.PK113-7DPOL30	YBR088C_CEN.PK113-7DPOL30	16	16	16	;POL30	1	16	16	16	14	11	14	14	14	11	14	14	14	11	14	14	28.916	258	258	1	431	0	208.46	By MS/MS	By MS/MS	By MS/MS	By MS/MS	57.8	48.1	63.6	59.7	2010000000	1555000000	1853300000	1589100000	111670000	86389000	102960000	88285000	1889100000	1751600000	1781900000	1501600000	18
YBR089C-A_CEN.PK113-7DNHP6B	YBR089C-A_CEN.PK113-7DNHP6B	3	3	3	;NHP6B	1	3	3	3	3	3	2	2	3	3	2	2	3	3	2	2	11.476	99	99	1	51	0	46.635	By MS/MS	By MS/MS	By MS/MS	By MS/MS	34.3	34.3	20.2	20.2	344420000	303700000	266550000	286780000	57404000	50617000	44426000	47796000	292110000	270660000	254080000	281350000	3
YBR094W_CEN.PK113-7DPBY1	YBR094W_CEN.PK113-7DPBY1	22	22	22	;PBY1	1	22	22	22	11	8	7	10	11	8	7	10	11	8	7	10	86.352	753	753	1	237	0	142.47	By MS/MS	By MS/MS	By MS/MS	By MS/MS	19	14.6	16.2	19.1	276710000	172030000	173820000	152870000	6435200	4000700	4042200	3555000	199500000	190980000	207710000	157690000	9
YBR095C_CEN.PK113-7DRXT2	YBR095C_CEN.PK113-7DRXT2	6	6	6	;RXT2	1	6	6	6	4	3	4	2	4	3	4	2	4	3	4	2	48.629	430	430	1	64	0	49.197	By MS/MS	By MS/MS	By MS/MS	By MS/MS	18.1	9.8	18.1	6.3	51800000	35078000	54032000	25283000	2590000	1753900	2701600	1264100	39681000	38133000	40559000	25386000	3
YBR096W_CEN.PK113-7DORF	YBR096W_CEN.PK113-7DORF	6	6	6	;ORF	1	6	6	6	6	4	4	2	6	4	4	2	6	4	4	2	27.092	230	230	1	120	0	49.929	By MS/MS	By MS/MS	By MS/MS	By MS/MS	40.9	32.2	32.2	16.5	157510000	90908000	109120000	54559000	9844700	5681800	6819900	3410000	109720000	84248000	119400000	76603000	4
YBR101C_CEN.PK113-7DFES1	YBR101C_CEN.PK113-7DFES1	10	10	10	;FES1	1	10	10	10	9	9	8	8	9	9	8	8	9	9	8	8	32.604	290	290	1	243	0	142.68	By MS/MS	By MS/MS	By MS/MS	By MS/MS	40	41.7	37.9	38.3	431920000	453570000	459830000	404030000	22732000	23872000	24201000	21264000	427810000	397340000	421900000	355410000	9
YBR102C_CEN.PK113-7DEXO84	YBR102C_CEN.PK113-7DEXO84	12	12	12	;EXO84	1	12	12	12	8	2	3	4	8	2	3	4	8	2	3	4	85.537	753	753	1	90	0	45.53	By MS/MS	By MS/MS	By MS/MS	By MS/MS	14.2	3.5	4.4	9.8	78074000	31015000	13651000	47505000	1661100	659880	290450	1010700	39001000	42746000	20759000	40142000	2
YBR106W_CEN.PK113-7DPHO88	YBR106W_CEN.PK113-7DPHO88	9	9	9	;PHO88	1	9	9	9	7	8	7	7	7	8	7	7	7	8	7	7	21.137	188	188	1	215	0	112.6	By MS/MS	By MS/MS	By MS/MS	By MS/MS	36.2	43.1	43.1	41	1558200000	1647400000	1187100000	1476000000	103880000	109830000	79140000	98403000	1414300000	1506200000	1522800000	1412500000	8
YBR108W_CEN.PK113-7DAIM3	YBR108W_CEN.PK113-7DAIM3	8	8	8	;AIM3	1	8	8	8	5	3	3	4	5	3	3	4	5	3	3	4	103.86	947	947	1	93	0	18.226	By MS/MS	By MS/MS	By MS/MS	By MS/MS	8.4	5.3	5.3	6.3	52053000	22643000	22786000	18727000	1301300	566060	569660	468180	25414000	27362000	26954000	26097000	3
YBR109C_CEN.PK113-7DCMD1	YBR109C_CEN.PK113-7DCMD1	8	8	8	;CMD1	1	8	8	8	8	7	8	6	8	7	8	6	8	7	8	6	16.135	147	147	1	205	0	323.31	By MS/MS	By MS/MS	By MS/MS	By MS/MS	69.4	60.5	69.4	55.1	1798200000	1476300000	1684100000	1343700000	224780000	184530000	210510000	167970000	1564800000	1464700000	1494100000	1331000000	8
YBR110W_CEN.PK113-7DALG1	YBR110W_CEN.PK113-7DALG1	6	6	6	;ALG1	1	6	6	6	3	2	2	2	3	2	2	2	3	2	2	2	51.928	449	449	1	54	0	35.148	By MS/MS	By MS/MS	By MS/MS	By MS/MS	8.5	7.1	7.1	7.1	136230000	18992000	23930000	23907000	4865400	678280	854650	853820	69296000	51138000	47165000	47084000	1
YBR111C_CEN.PK113-7DYSA1	YBR111C_CEN.PK113-7DYSA1	6	6	6	;YSA1	1	6	6	6	6	5	5	6	6	5	5	6	6	5	5	6	26.087	231	231	1	130	0	81.485	By MS/MS	By MS/MS	By MS/MS	By MS/MS	32	29	29	32	298290000	281000000	283270000	241840000	22946000	21615000	21790000	18603000	249190000	230690000	241230000	207260000	8
YBR112C_CEN.PK113-7DCYC8	YBR112C_CEN.PK113-7DCYC8	25	25	25	;CYC8	1	25	25	25	21	17	15	19	21	17	15	19	21	17	15	19	107.2	966	966	1	598	0	293.13	By MS/MS	By MS/MS	By MS/MS	By MS/MS	32.7	32.5	26.7	33	786380000	544830000	510740000	569790000	21254000	14725000	13804000	15400000	610000000	595370000	565470000	548330000	21
YBR115C_CEN.PK113-7DLYS2	YBR115C_CEN.PK113-7DLYS2	63	63	63	;LYS2	1	63	63	63	52	46	43	44	52	46	43	44	52	46	43	44	155.34	1392	1392	1	1630	0	323.31	By MS/MS	By MS/MS	By MS/MS	By MS/MS	46.5	42.5	39.6	41.5	4169300000	3203900000	3127200000	2955600000	44354000	34084000	33269000	31442000	3633400000	3330200000	3383300000	2960500000	65
YBR117C_CEN.PK113-7DTKL2	YBR117C_CEN.PK113-7DTKL2	16	16	16	;TKL2	1	16	16	16	11	9	12	5	11	9	12	5	11	9	12	5	75.157	682	682	1	105	0	60.001	By MS/MS	By MS/MS	By MS/MS	By MS/MS	22	16.1	26.5	7.2	957990000	926650000	884760000	721680000	29030000	28080000	26811000	21869000	676240000	645440000	676170000	519530000	10
YBR120C_CEN.PK113-7DCBP6	YBR120C_CEN.PK113-7DCBP6	8	8	8	;CBP6	1	8	8	8	7	4	6	4	7	4	6	4	7	4	6	4	18.678	162	162	1	169	0	69.999	By MS/MS	By MS/MS	By MS/MS	By MS/MS	38.9	22.2	33.3	22.2	283080000	198440000	233370000	202550000	20220000	14174000	16669000	14468000	241510000	225870000	234470000	230210000	4
YBR121C_CEN.PK113-7DGRS1	YBR121C_CEN.PK113-7DGRS1	41	41	41	;GRS1	1	41	41	41	33	31	25	28	33	31	25	28	33	31	25	28	75.338	667	667	1	1090	0	323.31	By MS/MS	By MS/MS	By MS/MS	By MS/MS	58.6	53.4	46	50.8	7237400000	6346900000	5962400000	5663700000	157340000	137980000	129620000	123120000	6728700000	6407000000	6686900000	5882000000	42
YBR125C_CEN.PK113-7DPTC4	YBR125C_CEN.PK113-7DPTC4	9	9	9	;PTC4	1	9	9	9	5	4	5	4	5	4	5	4	5	4	5	4	44.175	393	393	1	113	0	50.634	By MS/MS	By MS/MS	By MS/MS	By MS/MS	16.8	14.2	16.8	14.2	82280000	62870000	85351000	62943000	3047400	2328500	3161100	2331200	69825000	62551000	71252000	63743000	3
YBR126C_CEN.PK113-7DTPS1	YBR126C_CEN.PK113-7DTPS1	18	18	18	;TPS1	1	18	18	18	15	11	13	11	15	11	13	11	15	11	13	11	56.147	495	495	1	377	0	323.31	By MS/MS	By MS/MS	By MS/MS	By MS/MS	43.6	30.1	39.4	31.1	1466300000	969440000	1332500000	982340000	63752000	42149000	57935000	42710000	1300500000	1111100000	1258800000	976420000	18
YBR127C_CEN.PK113-7DVMA2	YBR127C_CEN.PK113-7DVMA2	29	29	29	;VMA2	1	29	29	29	25	23	26	24	25	23	26	24	25	23	26	24	57.749	517	517	1	1061	0	323.31	By MS/MS	By MS/MS	By MS/MS	By MS/MS	64.2	58.2	69.1	60	6649800000	5898400000	7069300000	5544200000	195580000	173480000	207920000	163060000	6720900000	6422200000	6455300000	5820600000	45
YBR130C_CEN.PK113-7DSHE3	YBR130C_CEN.PK113-7DSHE3	5	5	5	;SHE3	1	5	5	5	4	4	3	3	4	4	3	3	4	4	3	3	47.416	425	425	1	122	0	69.595	By MS/MS	By MS/MS	By MS/MS	By MS/MS	10.6	11.8	8.5	8.5	202040000	42528000	201090000	39677000	8418300	1772000	8378900	1653200	154320000	112020000	156570000	106950000	4
YBR139W_CEN.PK113-7DORF	YBR139W_CEN.PK113-7DORF	8	8	8	;ORF	1	8	8	8	4	3	6	3	4	3	6	3	4	3	6	3	57.638	508	508	1	74	0	59.63	By MS/MS	By MS/MS	By MS/MS	By MS/MS	12	7.9	19.1	7.9	68683000	37290000	98399000	35622000	3270600	1775700	4685700	1696300	67753000	54038000	78160000	52236000	4
YBR142W_CEN.PK113-7DMAK5	YBR142W_CEN.PK113-7DMAK5	25	25	25	;MAK5	1	25	25	25	13	8	9	10	13	8	9	10	13	8	9	10	87.047	773	773	1	277	0	91.941	By MS/MS	By MS/MS	By MS/MS	By MS/MS	20.3	11.8	14.6	12	195750000	93012000	99975000	94505000	4255500	2022000	2173400	2054500	139080000	131840000	121590000	125600000	9
YBR143C_CEN.PK113-7DSUP45	YBR143C_CEN.PK113-7DSUP45	26	26	26	;SUP45	1	26	26	26	23	19	17	18	23	19	17	18	23	19	17	18	49.005	437	437	1	633	0	323.31	By MS/MS	By MS/MS	By MS/MS	By MS/MS	52.2	47.1	44.2	46.9	2486900000	2264800000	2247100000	1997800000	82896000	75492000	74903000	66593000	2354400000	2255200000	2305100000	2068200000	22
YBR145W_CEN.PK113-7DADH5	YBR145W_CEN.PK113-7DADH5	9	9	9	;ADH5	1	9	9	9	6	8	7	7	6	8	7	7	6	8	7	7	37.648	351	351	1	176	0	39.66	By MS/MS	By MS/MS	By MS/MS	By MS/MS	24.5	31.6	26.8	26.8	10147000000	9773200000	9627400000	8605300000	563700000	542960000	534860000	478070000	9216400000	8262700000	9956000000	7831900000	12
YBR146W_CEN.PK113-7DMRPS9	YBR146W_CEN.PK113-7DMRPS9	9	9	9	;MRPS9	1	9	9	9	8	6	6	6	8	6	6	6	8	6	6	6	31.925	278	278	1	189	0	80.831	By MS/MS	By MS/MS	By MS/MS	By MS/MS	43.5	32.7	34.9	38.1	236700000	82733000	203870000	136820000	13923000	4866700	11993000	8048200	189640000	129380000	199970000	130090000	6
YBR149W_CEN.PK113-7DARA1	YBR149W_CEN.PK113-7DARA1	20	20	20	;ARA1	1	20	20	20	16	16	17	16	16	16	17	16	16	16	17	16	38.883	344	344	1	528	0	323.31	By MS/MS	By MS/MS	By MS/MS	By MS/MS	63.1	64	61	63.4	4746100000	4119200000	4310100000	3753600000	215730000	187240000	195910000	170620000	4253500000	3717000000	4221300000	3310100000	30
YBR151W_CEN.PK113-7DAPD1	YBR151W_CEN.PK113-7DAPD1	5	5	5	;APD1	1	5	5	5	3	3	2	2	3	3	2	2	3	3	2	2	35.758	316	316	1	92	0	18.254	By MS/MS	By MS/MS	By MS/MS	By MS/MS	10.8	10.8	7	7	69476000	57707000	25474000	39567000	3158000	2623100	1157900	1798500	50399000	52885000	50612000	48261000	2
YBR154C_CEN.PK113-7DRPB5	YBR154C_CEN.PK113-7DRPB5	8	8	8	;RPB5	1	8	8	8	7	6	6	6	7	6	6	6	7	6	6	6	25.079	215	215	1	198	0	122.67	By MS/MS	By MS/MS	By MS/MS	By MS/MS	45.6	43.7	36.7	36.7	365510000	432920000	304700000	408250000	30459000	36077000	25392000	34021000	374690000	405300000	400990000	318930000	10
YBR155W_CEN.PK113-7DCNS1	YBR155W_CEN.PK113-7DCNS1	10	10	10	;CNS1	1	10	10	10	4	4	4	4	4	4	4	4	4	4	4	4	44.112	385	385	1	122	0	37.349	By MS/MS	By MS/MS	By MS/MS	By MS/MS	11.7	11.9	11.7	12.2	261210000	54661000	72816000	270500000	10047000	2102300	2800600	10404000	137290000	122440000	138620000	150720000	2
YBR159W_CEN.PK113-7DIFA38	YBR159W_CEN.PK113-7DIFA38	8	8	8	;IFA38	1	8	8	8	5	4	5	5	5	4	5	5	5	4	5	5	38.708	347	347	1	121	0	61.05	By MS/MS	By MS/MS	By MS/MS	By MS/MS	16.1	13	16.1	16.1	292570000	263500000	289970000	251720000	15398000	13869000	15261000	13248000	270570000	230960000	246600000	208360000	5
YBR160W_CEN.PK113-7DCDC28	YBR160W_CEN.PK113-7DCDC28	13	13	10	;CDC28	1	13	13	10	9	10	8	7	9	10	8	7	7	7	6	5	34.061	298	298	1	230	0	55.668	By MS/MS	By MS/MS	By MS/MS	By MS/MS	27.9	28.2	29.5	22.1	246150000	214070000	125900000	132770000	9846100	8562800	5035800	5310900	177790000	184650000	154420000	152780000	6
YBR162C_CEN.PK113-7DTOS1	YBR162C_CEN.PK113-7DTOS1	7	7	7	;TOS1	1	7	7	7	6	6	4	6	6	6	4	6	6	6	4	6	47.994	455	455	1	152	0	89.749	By MS/MS	By MS/MS	By MS/MS	By MS/MS	22.4	23.1	13.8	23.1	365030000	352500000	310360000	367090000	24335000	23500000	20691000	24473000	310580000	280710000	285200000	276880000	5
YBR164C_CEN.PK113-7DARL1	YBR164C_CEN.PK113-7DARL1	9	9	9	;ARL1	1	9	9	9	8	6	6	6	8	6	6	6	8	6	6	6	20.434	183	183	1	173	0	56.452	By MS/MS	By MS/MS	By MS/MS	By MS/MS	49.2	38.8	38.8	39.3	337630000	208350000	302130000	194370000	24117000	14882000	21581000	13883000	282250000	230290000	304350000	222790000	8
YBR166C_CEN.PK113-7DTYR1	YBR166C_CEN.PK113-7DTYR1	13	13	13	;TYR1	1	13	13	13	7	7	5	5	7	7	5	5	7	7	5	5	50.923	452	452	1	138	0	29.86	By MS/MS	By MS/MS	By MS/MS	By MS/MS	22.6	18.1	15	11.9	162050000	137510000	82557000	67090000	5787400	4911000	2948500	2396100	96124000	98697000	85226000	76757000	7
YBR169C_CEN.PK113-7DSSE2	YBR169C_CEN.PK113-7DSSE2	28	22	22	;SSE2	1	28	22	22	19	17	16	18	14	13	11	13	14	13	11	13	77.62	693	693	1	123	0	133.82	By MS/MS	By MS/MS	By MS/MS	By MS/MS	32.3	32	30.6	31.7	516360000	559180000	351390000	331400000	11475000	12426000	7808600	7364400	523430000	573760000	461470000	372470000	15
YBR170C_CEN.PK113-7DNPL4	YBR170C_CEN.PK113-7DNPL4	15	15	15	;NPL4	1	15	15	15	12	10	9	8	12	10	9	8	12	10	9	8	65.781	580	580	1	259	0	131.63	By MS/MS	By MS/MS	By MS/MS	By MS/MS	30.3	28.1	24.5	23.1	395490000	289900000	228070000	190460000	10986000	8052800	6335200	5290700	292140000	264620000	269680000	237250000	7
YBR171W_CEN.PK113-7DSEC66	YBR171W_CEN.PK113-7DSEC66	7	7	7	;SEC66	1	7	7	7	6	3	5	4	6	3	5	4	6	3	5	4	24.231	206	206	1	134	0	26.541	By MS/MS	By MS/MS	By MS/MS	By MS/MS	30.6	18.9	25.7	22.3	276290000	204740000	263980000	187820000	17268000	12796000	16499000	11739000	223070000	236820000	234030000	182850000	5
YBR172C_CEN.PK113-7DSMY2	YBR172C_CEN.PK113-7DSMY2	17	17	17	;SMY2	1	17	17	17	7	2	4	3	7	2	4	3	7	2	4	3	81.396	740	740	1	156	0	120.78	By MS/MS	By MS/MS	By MS/MS	By MS/MS	15.8	3.8	7.8	5.3	268430000	33087000	72760000	48263000	7456400	919080	2021100	1340600	99860000	88793000	92722000	81478000	4
YBR177C_CEN.PK113-7DEHT1	YBR177C_CEN.PK113-7DEHT1	21	21	21	;EHT1	1	21	21	21	18	12	14	10	18	12	14	10	18	12	14	10	51.255	451	451	1	504	0	322.7	By MS/MS	By MS/MS	By MS/MS	By MS/MS	57.6	35.5	49.4	33.9	1166200000	802730000	858090000	519700000	40215000	27680000	29589000	17921000	1007600000	947150000	934600000	835760000	15
YBR179C_CEN.PK113-7DFZO1	YBR179C_CEN.PK113-7DFZO1	15	15	15	;FZO1	1	15	15	15	5	2	3	2	5	2	3	2	5	2	3	2	97.807	855	855	1	112	0	31.093	By MS/MS	By MS/MS	By MS/MS	By MS/MS	6.2	2.3	3.9	2.2	34012000	11479000	21535000	9568600	629860	212570	398790	177200	36076000	20363000	29728000	17780000	4
YBR185C_CEN.PK113-7DMBA1	YBR185C_CEN.PK113-7DMBA1	7	7	7	;MBA1	1	7	7	7	7	3	5	4	7	3	5	4	7	3	5	4	31.811	278	278	1	135	0	21.4	By MS/MS	By MS/MS	By MS/MS	By MS/MS	30.6	15.8	25.5	20.9	194730000	75494000	144790000	69254000	9272700	3595000	6894600	3297800	126250000	102850000	146380000	91196000	4
YBR189W_CEN.PK113-7DRPS9B	YBR189W_CEN.PK113-7DRPS9B	21	21	2	;RPS9B	1	21	21	2	20	17	18	20	20	17	18	20	2	2	2	2	22.298	195	195	1	774	0	295.26	By MS/MS	By MS/MS	By MS/MS	By MS/MS	59	55.4	52.3	55.9	579220000	548530000	604760000	555570000	36201000	34283000	37798000	34723000	626030000	548050000	655870000	658940000	5
YBR191W_CEN.PK113-7DRPL21A	YBR191W_CEN.PK113-7DRPL21A	9	9	1	;RPL21A	1	9	9	1	8	7	7	7	8	7	7	7	1	1	1	1	18.242	160	160	1	270	0	61.152	By MS/MS	By MS/MS	By MS/MS	By MS/MS	53.1	40	40	40	749320000	751380000	760240000	468760000	83258000	83487000	84471000	52084000	712800000	711910000	722190000	592020000	2
YBR196C_CEN.PK113-7DPGI1	YBR196C_CEN.PK113-7DPGI1	25	25	25	;PGI1	1	25	25	25	25	22	24	23	25	22	24	23	25	22	24	23	61.298	554	554	1	1140	0	323.31	By MS/MS	By MS/MS	By MS/MS	By MS/MS	60.8	57.2	56.7	57.4	12761000000	11564000000	11917000000	10234000000	440050000	398760000	410950000	352890000	12203000000	11486000000	11272000000	10037000000	60
YBR198C_CEN.PK113-7DTAF5	YBR198C_CEN.PK113-7DTAF5	24	24	24	;TAF5	1	24	24	24	16	13	12	8	16	13	12	8	16	13	12	8	88.922	798	798	1	338	0	152.89	By MS/MS	By MS/MS	By MS/MS	By MS/MS	26.7	22.9	22.7	13.5	301450000	822020000	175370000	142870000	5910700	16118000	3438600	2801400	281370000	302140000	271200000	252990000	12
YBR199W_CEN.PK113-7DKTR4	YBR199W_CEN.PK113-7DKTR4	10	10	10	;KTR4	1	10	10	10	5	2	5	2	5	2	5	2	5	2	5	2	54.555	464	464	1	62	0	39.903	By MS/MS	By MS/MS	By MS/MS	By MS/MS	16.2	4.3	14	5.6	60837000	28163000	74847000	22273000	2172700	1005800	2673100	795470	30707000	23279000	42682000	24291000	3
YBR200W_CEN.PK113-7DBEM1	YBR200W_CEN.PK113-7DBEM1	11	11	11	;BEM1	1	11	11	11	5	2	5	2	5	2	5	2	5	2	5	2	61.605	551	551	1	117	0	65.565	By MS/MS	By MS/MS	By MS/MS	By MS/MS	12.5	5.1	12.5	5.1	77181000	18354000	42540000	17596000	2489700	592070	1372300	567630	47887000	53751000	41631000	32123000	5
YBR202W_CEN.PK113-7DMCM7	YBR202W_CEN.PK113-7DMCM7	17	17	17	;MCM7	1	17	17	17	5	2	4	2	5	2	4	2	5	2	4	2	94.942	845	845	1	108	0	41.818	By MS/MS	By MS/MS	By MS/MS	By MS/MS	7.5	2.6	5.2	3.7	61508000	10999000	45734000	10844000	1182800	211520	879490	208550	37008000	30512000	31954000	30144000	3
YBR207W_CEN.PK113-7DFTH1	YBR207W_CEN.PK113-7DFTH1	6	6	6	;FTH1	1	6	6	6	6	5	6	5	6	5	6	5	6	5	6	5	51.419	465	465	1	140	0	43.478	By MS/MS	By MS/MS	By MS/MS	By MS/MS	16.3	12	16.3	12	102170000	67726000	98188000	53975000	6009900	3983900	5775800	3175000	77773000	66352000	67365000	62062000	5
YBR212W_CEN.PK113-7DNGR1	YBR212W_CEN.PK113-7DNGR1	13	13	13	;NGR1	1	13	13	13	8	7	8	3	8	7	8	3	8	7	8	3	74.74	670	670	1	146	0	45.009	By MS/MS	By MS/MS	By MS/MS	By MS/MS	17.6	14.2	18.8	6.6	134810000	85185000	106270000	46586000	6127800	3872100	4830600	2117500	86128000	84308000	84127000	73679000	5
YBR214W_CEN.PK113-7DSDS24	YBR214W_CEN.PK113-7DSDS24	15	14	14	;SDS24	1	15	14	14	11	12	11	11	10	11	10	10	10	11	10	10	57.16	527	527	1	161	0	210.38	By MS/MS	By MS/MS	By MS/MS	By MS/MS	31.9	38.5	32.6	37.4	542890000	684510000	560430000	448990000	21716000	27380000	22417000	17959000	569330000	595850000	543950000	452100000	11
YBR215W_CEN.PK113-7DHPC2	YBR215W_CEN.PK113-7DHPC2	4	4	4	;HPC2	1	4	4	4	4	2	2	2	4	2	2	2	4	2	2	2	67.76	625	625	1	58	0	15.163	By MS/MS	By MS/MS	By MS/MS	By MS/MS	10.1	4.8	5.4	5.4	31636000	14995000	15820000	18294000	1020500	483710	510320	590130	20520000	13623000	15591000	18424000	4
YBR221C_CEN.PK113-7DPDB1	YBR221C_CEN.PK113-7DPDB1	12	12	12	;PDB1	1	12	12	12	11	11	12	12	11	11	12	12	11	11	12	12	40.039	366	366	1	368	0	323.31	By MS/MS	By MS/MS	By MS/MS	By MS/MS	37.7	46.2	46.4	46.4	3698100000	4055000000	3970100000	3903700000	205450000	225280000	220560000	216870000	3910100000	3848000000	4033200000	3547400000	20
YBR222C_CEN.PK113-7DPCS60	YBR222C_CEN.PK113-7DPCS60	21	21	21	;PCS60	1	21	21	21	17	15	15	18	17	15	15	18	17	15	15	18	60.488	543	543	1	368	0	206.65	By MS/MS	By MS/MS	By MS/MS	By MS/MS	32	29.8	29.5	33.9	879140000	826810000	876520000	780020000	26641000	25055000	26561000	23637000	733390000	691340000	777970000	641820000	19
YBR227C_CEN.PK113-7DMCX1	YBR227C_CEN.PK113-7DMCX1	11	11	11	;MCX1	1	11	11	11	6	3	6	4	6	3	6	4	6	3	6	4	57.817	520	520	1	140	0	51.409	By MS/MS	By MS/MS	By MS/MS	By MS/MS	12.5	6.3	13.1	8.1	127580000	64724000	90039000	41265000	3866200	1961300	2728500	1250500	106180000	104990000	100040000	86550000	4
YBR229C_CEN.PK113-7DROT2	YBR229C_CEN.PK113-7DROT2	9	9	9	;ROT2	1	9	9	9	3	3	3	2	3	3	3	2	3	3	3	2	110.34	954	954	1	60	0	35.785	By MS/MS	By MS/MS	By MS/MS	By MS/MS	4.4	4.3	4.8	2.8	41585000	28268000	41395000	18158000	815390	554270	811670	356050	25769000	28015000	24154000	25616000	1
YBR230C_CEN.PK113-7DOM14	YBR230C_CEN.PK113-7DOM14	4	4	4	;OM14	1	4	4	4	4	4	4	4	4	4	4	4	4	4	4	4	14.686	134	134	1	130	0	49.989	By MS/MS	By MS/MS	By MS/MS	By MS/MS	40.3	40.3	40.3	40.3	448410000	418870000	387390000	343090000	74735000	69812000	64566000	57182000	416070000	388910000	398470000	304740000	8
YBR233W_CEN.PK113-7DPBP2	YBR233W_CEN.PK113-7DPBP2	8	8	8	;PBP2	1	8	8	8	5	6	6	5	5	6	6	5	5	6	6	5	45.782	413	413	1	133	0	53.496	By MS/MS	By MS/MS	By MS/MS	By MS/MS	18.9	26.4	23.5	20.8	57046000	70889000	84136000	64696000	3002400	3731000	4428200	3405100	52343000	54853000	60895000	57111000	5
YBR234C_CEN.PK113-7DARC40	YBR234C_CEN.PK113-7DARC40	17	17	17	;ARC40	1	17	17	17	15	9	13	7	15	9	13	7	15	9	13	7	42.444	384	384	1	321	0	323.31	By MS/MS	By MS/MS	By MS/MS	By MS/MS	56	32.3	50.3	29.2	1105000000	650910000	973200000	521310000	50226000	29587000	44236000	23696000	812510000	694380000	814940000	667160000	20
YBR236C_CEN.PK113-7DABD1	YBR236C_CEN.PK113-7DABD1	8	8	8	;ABD1	1	8	8	8	3	3	3	4	3	3	3	4	3	3	3	4	50.359	436	436	1	85	0	35.997	By matching	By MS/MS	By MS/MS	By MS/MS	9.9	10.8	11.2	12.4	69404000	66701000	54245000	68476000	2776200	2668000	2169800	2739000	63464000	48466000	54463000	43873000	0
YBR244W_CEN.PK113-7DGPX2	YBR244W_CEN.PK113-7DGPX2	3	1	1	;GPX2	1	3	1	1	3	2	2	2	1	0	0	0	1	0	0	0	18.406	162	162	1	5	0.0041759	2.2712	By MS/MS	By matching	By matching	By matching	19.8	11.1	11.1	11.1	7312700	0	0	0	664790	0	0	0	7113900	0	0	0	0
YBR245C_CEN.PK113-7DISW1	YBR245C_CEN.PK113-7DISW1	31	31	27	;ISW1	1	31	31	27	23	16	21	16	23	16	21	16	20	14	19	13	127.61	1100	1100	1	483	0	157.85	By MS/MS	By MS/MS	By MS/MS	By MS/MS	26.7	16.5	25	17.1	437240000	277090000	325250000	250420000	6158400	3902600	4580900	3527100	342470000	301420000	317740000	276460000	14
YBR247C_CEN.PK113-7DENP1	YBR247C_CEN.PK113-7DENP1	23	23	23	;ENP1	1	23	23	23	16	10	16	12	16	10	16	12	16	10	16	12	55.136	483	483	1	423	0	219.53	By MS/MS	By MS/MS	By MS/MS	By MS/MS	42	28.4	43.7	34.4	423300000	294580000	339910000	263150000	13228000	9205700	10622000	8223500	422180000	397220000	367410000	372550000	12
YBR248C_CEN.PK113-7DHIS7	YBR248C_CEN.PK113-7DHIS7	31	31	31	;HIS7	1	31	31	31	27	20	22	20	27	20	22	20	27	20	22	20	61.067	552	552	1	679	0	323.31	By MS/MS	By MS/MS	By MS/MS	By MS/MS	57.6	44	47.6	43.8	2527600000	1809300000	2037000000	1635900000	68315000	48899000	55055000	44213000	2030300000	1903400000	1970600000	1776000000	31
YBR249C_CEN.PK113-7DARO4	YBR249C_CEN.PK113-7DARO4	19	19	18	;ARO4	1	19	19	18	17	17	17	17	17	17	17	17	16	17	16	17	39.749	370	370	1	599	0	323.31	By MS/MS	By MS/MS	By MS/MS	By MS/MS	62.2	60.8	62.2	60.8	4468600000	4156000000	4251300000	3683700000	223430000	207800000	212560000	184190000	4577800000	4045100000	4390400000	3593800000	29
YBR251W_CEN.PK113-7DMRPS5	YBR251W_CEN.PK113-7DMRPS5	12	12	12	;MRPS5	1	12	12	12	7	4	6	6	7	4	6	6	7	4	6	6	34.883	307	307	1	177	0	35.37	By MS/MS	By MS/MS	By MS/MS	By MS/MS	27.7	13.4	25.1	19.2	202400000	111260000	334460000	360030000	10120000	5563200	16723000	18001000	263730000	243040000	258390000	235030000	3
YBR252W_CEN.PK113-7DDUT1	YBR252W_CEN.PK113-7DDUT1	3	3	3	;DUT1	1	3	3	3	3	2	3	3	3	2	3	3	3	2	3	3	15.307	147	147	1	87	0	104.95	By MS/MS	By MS/MS	By MS/MS	By MS/MS	23.8	18.4	23.8	23.8	193290000	32095000	119510000	119140000	21477000	3566100	13279000	13238000	136550000	81254000	144510000	107370000	4
YBR256C_CEN.PK113-7DRIB5	YBR256C_CEN.PK113-7DRIB5	10	10	10	;RIB5	1	10	10	10	8	7	8	7	8	7	8	7	8	7	8	7	26.195	238	238	1	188	0	120.15	By MS/MS	By MS/MS	By MS/MS	By MS/MS	47.1	40.3	47.1	39.1	564490000	472840000	597120000	375290000	47041000	39403000	49760000	31274000	472940000	418680000	469710000	349400000	8
YBR260C_CEN.PK113-7DRGD1	YBR260C_CEN.PK113-7DRGD1	8	8	8	;RGD1	1	8	8	8	6	3	4	2	6	3	4	2	6	3	4	2	74.618	666	666	1	113	0	20.397	By MS/MS	By MS/MS	By MS/MS	By MS/MS	12.2	6.2	8.7	3.5	92550000	41507000	69927000	26589000	2257300	1012400	1705500	648520	63473000	48905000	63347000	38028000	6
YBR261C_CEN.PK113-7DTAE1	YBR261C_CEN.PK113-7DTAE1	6	6	6	;TAE1	1	6	6	6	4	4	3	5	4	4	3	5	4	4	3	5	26.067	232	232	1	119	0	68.085	By MS/MS	By MS/MS	By MS/MS	By MS/MS	20.3	20.3	16.4	26.3	145260000	128510000	72684000	107090000	12105000	10709000	6057000	8923900	112480000	118500000	129510000	120700000	5
YBR262C_CEN.PK113-7DAIM5	YBR262C_CEN.PK113-7DAIM5	6	6	6	;AIM5	1	6	6	6	6	4	3	3	6	4	3	3	6	4	3	3	12.388	106	106	1	124	0	57.453	By MS/MS	By MS/MS	By MS/MS	By MS/MS	61.3	44.3	30.2	23.6	309860000	198830000	204580000	70428000	34428000	22092000	22731000	7825400	214130000	221540000	221460000	156980000	3
YBR263W_CEN.PK113-7DSHM1	YBR263W_CEN.PK113-7DSHM1	29	28	28	;SHM1	1	29	28	28	26	22	25	21	25	21	24	20	25	21	24	20	53.686	490	490	1	697	0	323.31	By MS/MS	By MS/MS	By MS/MS	By MS/MS	65.9	64.5	69.6	49.6	3289000000	2555100000	2952000000	1980600000	99667000	77426000	89456000	60018000	2693900000	2498000000	2585900000	2144100000	29
YBR265W_CEN.PK113-7DTSC10	YBR265W_CEN.PK113-7DTSC10	8	8	8	;TSC10	1	8	8	8	4	4	3	3	4	4	3	3	4	4	3	3	35.972	320	320	1	126	0	38.131	By MS/MS	By MS/MS	By MS/MS	By MS/MS	19.1	16.9	14.7	14.1	75323000	46784000	79532000	27705000	3964400	2462300	4185900	1458200	87139000	61115000	92707000	52145000	6
YBR267W_CEN.PK113-7DREI1	YBR267W_CEN.PK113-7DREI1	8	8	8	;REI1	1	8	8	8	4	3	4	3	4	3	4	3	4	3	4	3	45.862	393	393	1	94	0	43.57	By MS/MS	By MS/MS	By MS/MS	By MS/MS	12.7	8.7	14.2	8.7	65832000	36962000	31142000	14590000	3134800	1760100	1482900	694760	38695000	37188000	41197000	30470000	3
YBR269C_CEN.PK113-7DFMP21	YBR269C_CEN.PK113-7DFMP21	6	6	6	;FMP21	1	6	6	6	4	2	3	3	4	2	3	3	4	2	3	3	15.504	138	138	1	98	0	102.24	By MS/MS	By MS/MS	By MS/MS	By MS/MS	37.7	21.7	30.4	30.4	271360000	98204000	152740000	157910000	24669000	8927600	13886000	14356000	141490000	141750000	142330000	144560000	3
YBR272C_CEN.PK113-7DHSM3	YBR272C_CEN.PK113-7DHSM3	9	9	9	;HSM3	1	9	9	9	5	4	5	4	5	4	5	4	5	4	5	4	55.731	482	482	1	105	0	55.905	By MS/MS	By MS/MS	By MS/MS	By MS/MS	8.9	6.8	9.8	6.8	56595000	54327000	52984000	53152000	1825600	1752500	1709200	1714600	42844000	57826000	52634000	46427000	3
YBR273C_CEN.PK113-7DUBX7	YBR273C_CEN.PK113-7DUBX7	12	12	12	;UBX7	1	12	12	12	6	4	4	3	6	4	4	3	6	4	4	3	50.03	436	436	1	79	0	70.665	By MS/MS	By MS/MS	By MS/MS	By MS/MS	22.7	16.1	15.8	11.5	85168000	55960000	60362000	45124000	3041700	1998600	2155800	1611600	69916000	48432000	46879000	39841000	5
YBR279W_CEN.PK113-7DPAF1	YBR279W_CEN.PK113-7DPAF1	12	12	12	;PAF1	1	12	12	12	7	6	7	4	7	6	7	4	7	6	7	4	51.8	445	445	1	199	0	150.66	By MS/MS	By MS/MS	By MS/MS	By MS/MS	23.8	23.4	24.3	15.3	230000000	129400000	169550000	68611000	8846300	4976900	6521000	2638900	181710000	171830000	183110000	136910000	6
YBR280C_CEN.PK113-7DSAF1	YBR280C_CEN.PK113-7DSAF1	10	10	10	;SAF1	1	10	10	10	5	4	3	6	5	4	3	6	5	4	3	6	70.495	637	637	1	67	0	12.814	By MS/MS	By MS/MS	By MS/MS	By MS/MS	9.6	7.2	5.8	14	47466000	22608000	16965000	25712000	1318500	628000	471260	714230	38812000	22415000	24436000	21715000	5
YBR281C_CEN.PK113-7DDUG2	YBR281C_CEN.PK113-7DDUG2	16	16	16	;DUG2	1	16	16	16	6	3	7	6	6	3	7	6	6	3	7	6	98.07	878	878	1	194	0	62.366	By MS/MS	By MS/MS	By MS/MS	By MS/MS	10.1	4.8	9.6	9	311460000	139220000	189100000	160640000	7786500	3480500	4727500	4016100	221010000	188410000	211470000	188720000	8
YBR283C_CEN.PK113-7DSSH1	YBR283C_CEN.PK113-7DSSH1	9	9	9	;SSH1	1	9	9	9	7	5	4	5	7	5	4	5	7	5	4	5	53.311	490	490	1	153	0	35.442	By MS/MS	By MS/MS	By MS/MS	By MS/MS	12.4	9	7.3	9	438350000	320330000	319990000	266810000	20874000	15254000	15238000	12705000	359220000	332270000	349480000	288220000	8
YBR286W_CEN.PK113-7DAPE3	YBR286W_CEN.PK113-7DAPE3	16	16	16	;APE3	1	16	16	16	12	11	12	12	12	11	12	12	12	11	12	12	60.137	537	537	1	438	0	323.31	By MS/MS	By MS/MS	By MS/MS	By MS/MS	35.6	29.6	34.1	33.9	2953700000	2423300000	2802900000	1945400000	98456000	80776000	93432000	64845000	2439800000	2294400000	2299400000	2017900000	22
YBR287W_CEN.PK113-7DORF	YBR287W_CEN.PK113-7DORF	4	4	4	;ORF	1	4	4	4	3	2	2	2	3	2	2	2	3	2	2	2	47.506	427	427	1	64	0	31.23	By MS/MS	By MS/MS	By MS/MS	By MS/MS	9.6	8.2	8.2	8.2	73079000	49620000	69235000	44568000	4871900	3308000	4615700	2971200	65509000	52850000	69069000	47483000	2
YBR288C_CEN.PK113-7DAPM3	YBR288C_CEN.PK113-7DAPM3	13	13	13	;APM3	1	13	13	13	8	3	5	5	8	3	5	5	8	3	5	5	54.837	483	483	1	162	0	110.5	By MS/MS	By MS/MS	By MS/MS	By MS/MS	25.7	11.2	17	18.4	153520000	56000000	79461000	62039000	5904600	2153800	3056200	2386100	94352000	104720000	96524000	78289000	5
YBR291C_CEN.PK113-7DCTP1	YBR291C_CEN.PK113-7DCTP1	11	11	11	;CTP1	1	11	11	11	9	5	7	4	9	5	7	4	9	5	7	4	32.173	299	299	1	203	0	71.595	By MS/MS	By MS/MS	By MS/MS	By MS/MS	30.4	21.1	25.4	16.1	671090000	443320000	598310000	360900000	31957000	21111000	28491000	17186000	561040000	561220000	536890000	482980000	6
YBR294W_CEN.PK113-7DSUL1	YBR294W_CEN.PK113-7DSUL1	18	18	18	;SUL1	1	18	18	18	11	4	6	4	11	4	6	4	11	4	6	4	95.95	859	859	1	255	0	89.361	By MS/MS	By MS/MS	By MS/MS	By MS/MS	16.4	5.8	9.4	5.8	138510000	63809000	103680000	58185000	3743400	1724600	2802200	1572600	110450000	121340000	132270000	112640000	3
YBR299W_CEN.PK113-7DMAL32	YBR299W_CEN.PK113-7DMAL32	25	25	23	;MAL32	1	25	25	23	18	12	16	11	18	12	16	11	16	12	15	11	68.141	584	584	1	678	0	323.31	By MS/MS	By MS/MS	By MS/MS	By MS/MS	41.1	31.2	37.2	29.5	809200000	413500000	611670000	395480000	24521000	12530000	18536000	11984000	735780000	611230000	674820000	615120000	13
YCL001W_CEN.PK113-7DRER1	YCL001W_CEN.PK113-7DRER1	7	7	7	;RER1	1	7	7	7	4	3	4	3	4	3	4	3	4	3	4	3	22.27	188	188	1	89	0	130.75	By MS/MS	By MS/MS	By MS/MS	By MS/MS	22.9	19.1	23.4	19.1	163940000	133550000	99878000	115640000	16394000	13355000	9987800	11564000	136470000	123750000	111390000	105700000	4
YCL009C_CEN.PK113-7DILV6	YCL009C_CEN.PK113-7DILV6	15	15	15	;ILV6	1	15	15	15	13	10	14	9	13	10	14	9	13	10	14	9	33.986	309	309	1	565	0	323.31	By MS/MS	By MS/MS	By MS/MS	By MS/MS	68.6	59.5	68.9	57.6	3568200000	2598300000	3983300000	2116000000	198230000	144350000	221300000	117550000	3268300000	2607200000	3453000000	2239600000	28
YCL011C_CEN.PK113-7DGBP2	YCL011C_CEN.PK113-7DGBP2	16	16	16	;GBP2	1	16	16	16	7	4	8	4	7	4	8	4	7	4	8	4	48.728	427	427	1	179	0	144.94	By MS/MS	By MS/MS	By MS/MS	By MS/MS	21.8	13.8	24.6	11.5	218380000	131380000	216640000	77733000	8735200	5255100	8665400	3109300	184230000	139490000	177540000	106370000	7
YCL018W_CEN.PK113-7DLEU2	YCL018W_CEN.PK113-7DLEU2	3	3	3	;LEU2	1	3	3	3	3	3	3	3	3	3	3	3	3	3	3	3	14.12	125	125	1	107	0	15.312	By MS/MS	By MS/MS	By MS/MS	By MS/MS	33.6	33.6	33.6	33.6	533620000	459200000	500210000	430950000	106720000	91839000	100040000	86190000	491780000	484640000	472200000	451140000	4
YCL026C-B_CEN.PK113-7DHBN1	YCL026C-B_CEN.PK113-7DHBN1	6	6	6	;HBN1	1	6	6	6	6	4	6	4	6	4	6	4	6	4	6	4	20.994	193	193	1	168	0	38.2	By MS/MS	By MS/MS	By MS/MS	By MS/MS	32.6	17.1	32.6	17.1	266040000	202780000	273160000	204290000	24186000	18434000	24832000	18572000	188980000	194950000	202900000	212070000	5
YCL028W_CEN.PK113-7DRNQ1	YCL028W_CEN.PK113-7DRNQ1	5	5	5	;RNQ1	1	5	5	5	4	3	3	4	4	3	3	4	4	3	3	4	42.579	405	405	1	169	0	128.81	By MS/MS	By MS/MS	By MS/MS	By MS/MS	18.3	13.3	14.1	18.3	543640000	313810000	341070000	421810000	67955000	39226000	42634000	52726000	443030000	431480000	468960000	342460000	6
YCL030C_CEN.PK113-7DHIS4	YCL030C_CEN.PK113-7DHIS4	38	38	38	;HIS4	1	38	38	38	35	29	27	31	35	29	27	31	35	29	27	31	87.72	799	799	1	1225	0	323.31	By MS/MS	By MS/MS	By MS/MS	By MS/MS	51.4	43.3	43.9	47.2	6579800000	6772200000	5675300000	5767200000	164500000	169310000	141880000	144180000	6653600000	6481300000	6393200000	5649500000	49
YCL032W_CEN.PK113-7DSTE50	YCL032W_CEN.PK113-7DSTE50	3	3	3	;STE50	1	3	3	3	2	2	3	2	2	2	3	2	2	2	3	2	38.97	346	346	1	46	0	19.696	By MS/MS	By MS/MS	By MS/MS	By MS/MS	11.3	11.3	14.5	11.3	51474000	33076000	46935000	47162000	3431600	2205100	3129000	3144100	44998000	38920000	41558000	42089000	2
[truncated: 2,109 more rows]
[truncated: 15 more columns]

## Sheet: 0.23
Protein IDs	Majority protein IDs	Peptide counts (all)	Peptide counts (razor+unique)	Peptide counts (unique)	Fasta headers	Number of proteins	Peptides	Razor + unique peptides	Unique peptides	Peptides rate0.23_1	Peptides rate0.23_2	Peptides rate0.23_3	Peptides rate0.23_4	Razor + unique peptides rate0.23_1	Razor + unique peptides rate0.23_2	Razor + unique peptides rate0.23_3	Razor + unique peptides rate0.23_4	Unique peptides rate0.23_1	Unique peptides rate0.23_2	Unique peptides rate0.23_3	Unique peptides rate0.23_4	Mol. weight [kDa]	Sequence length	Sequence lengths	Fraction average	Fraction 1	Q-value	Score	Identification type rate0.23_1	Identification type rate0.23_2	Identification type rate0.23_3	Identification type rate0.23_4	Sequence coverage rate0.23_1 [%]	Sequence coverage rate0.23_2 [%]	Sequence coverage rate0.23_3 [%]	Sequence coverage rate0.23_4 [%]	Intensity rate0.23_1	Intensity rate0.23_2	Intensity rate0.23_3	Intensity rate0.23_4	iBAQ rate0.23_1	iBAQ rate0.23_2	iBAQ rate0.23_3	iBAQ rate0.23_4	LFQ intensity rate0.23_1	LFQ intensity rate0.23_2	LFQ intensity rate0.23_3	LFQ intensity rate0.23_4	MS/MS count rate0.23_1
[truncated: 2,255 more rows]
[truncated: 15 more columns]

[truncated: 14 more sheets: 0.27, 0.3A, 0.3B, 0.32, 0.34, 0.2_fractions, 0.23_fractions, 0.27_fractions, 0.3A_fractions, 0.3B_fractions, 0.32_fractions, 0.34_fractions, avgs, av_biolSamples]
