# Supplementary material for: Whole-cell modeling in yeast predicts compartment-specific proteome constraints that drive metabolic strategies
Source: Nat Commun. 2022 Feb 10;13:801. doi: 10.1038/s41467-022-28467-6 (PMC8831649; doi:10.1038/s41467-022-28467-6)
Supplement: Supplementary file 6 — Supplementary Data 3 [file 41467_2022_28467_MOESM6_ESM.xlsx]

## Sheet: Contents
Supplementary Dataset 3
Label-free quantitative proteomics data for the cultures, grown in excess sugar batches.
Sheet	Description
proteinGroups	Raw table of information on proteins, detected in the mass spectrometry runs
notes	Notes on filtering of unrealiable quantifications and other QC measures
TrehaloseA	Filtered entries for the samples, taken from trehalose batch cultures (Batch set #1)
TrehaloseB	Ditto, for trehalose (Batch set #2)
Galactose	Ditto, for galactose
Maltose	Ditto, for maltose
Glucose	Ditto, for glucose
TrehaloseA_fractions	Computed proteome fractions (LFQ intensity of the protein/sum of LFQ intensities), trehalose batch cultures (Batch set #1)
TrehaloseB_fractions	Ditto, for trehalose (Batch set #2)
Galactose_fractions	Ditto, for galactose
Maltose_fractions	Ditto, for maltose
Glucose_fractions	Ditto, for glucose
avgs	Protein fractions in total proteome, averaged over all samples (biological and technical replicates)
av_biolSamples	Protein fractions in total proteome of individual biological samples (2 technical replicates each)

## Sheet: proteinGroups
Protein IDs	Majority protein IDs	Peptide counts (all)	Peptide counts (razor+unique)	Peptide counts (unique)	Fasta headers	Number of proteins	Peptides	Razor + unique peptides	Unique peptides	Peptides galactose_1	Peptides galactose_2	Peptides galactose_3	Peptides galactose_4	Peptides glucose_1	Peptides glucose_2	Peptides glucose_3	Peptides glucose_4	Peptides maltose_1	Peptides maltose_2	Peptides maltose_3	Peptides maltose_4	Peptides trehalose_1	Peptides trehalose_2	Peptides trehalose_2_1	Peptides trehalose_2_2	Peptides trehalose_2_3	Peptides trehalose_2_4	Peptides trehalose_3	Peptides trehalose_4	Razor + unique peptides galactose_1	Razor + unique peptides galactose_2	Razor + unique peptides galactose_3	Razor + unique peptides galactose_4	Razor + unique peptides glucose_1	Razor + unique peptides glucose_2	Razor + unique peptides glucose_3	Razor + unique peptides glucose_4	Razor + unique peptides maltose_1	Razor + unique peptides maltose_2	Razor + unique peptides maltose_3	Razor + unique peptides maltose_4	Razor + unique peptides trehalose_1	Razor + unique peptides trehalose_2	Razor + unique peptides trehalose_2_1	Razor + unique peptides trehalose_2_2	Razor + unique peptides trehalose_2_3	Razor + unique peptides trehalose_2_4	Razor + unique peptides trehalose_3	Razor + unique peptides trehalose_4
REV__YIL114C_CEN.PK113-7DPOR2	REV__YIL114C_CEN.PK113-7DPOR2	1	1	1	;POR2	1	1	1	1	0	0	0	0	0	1	0	1	1	1	0	0	0	0	0	0	0	0	0	0	0	0	0	0	0	1	0	1	1	1	0	0	0	0	0	0	0	0	0	0
YOR118W_CEN.PK113-7DRTC5	YOR118W_CEN.PK113-7DRTC5	1	1	1	;RTC5	1	1	1	1	0	1	0	0	1	0	0	0	0	0	0	1	0	0	0	0	1	1	0	0	0	1	0	0	1	0	0	0	0	0	0	1	0	0	0	0	1	1	0	0
YOR264W_CEN.PK113-7DDSE3	YOR264W_CEN.PK113-7DDSE3	1	1	1	;DSE3	1	1	1	1	0	1	0	1	0	0	0	0	0	0	0	0	0	0	0	0	0	0	0	0	0	1	0	1	0	0	0	0	0	0	0	0	0	0	0	0	0	0	0	0
YPL044C_CEN.PK113-7DORF	YPL044C_CEN.PK113-7DORF	1	1	1	;ORF	1	1	1	1	1	0	0	1	0	0	0	0	0	0	0	0	1	1	1	1	1	1	1	1	1	0	0	1	0	0	0	0	0	0	0	0	1	1	1	1	1	1	1	1
YLL060C_CEN.PK113-7DGTT2	YLL060C_CEN.PK113-7DGTT2	1	1	1	;GTT2	1	1	1	1	0	0	0	0	0	0	0	0	0	0	0	0	1	0	0	0	1	1	1	0	0	0	0	0	0	0	0	0	0	0	0	0	1	0	0	0	1	1	1	0
YBL018C_CEN.PK113-7DPOP8	YBL018C_CEN.PK113-7DPOP8	1	1	1	;POP8	1	1	1	1	0	0	1	1	0	0	0	0	0	0	0	0	0	1	1	1	1	1	0	0	0	0	1	1	0	0	0	0	0	0	0	0	0	1	1	1	1	1	0	0
REV__YHR113W_CEN.PK113-7DAPE4	REV__YHR113W_CEN.PK113-7DAPE4	1	1	1	;APE4	1	1	1	1	0	0	0	0	1	0	1	0	0	0	0	1	0	0	0	0	0	0	0	0	0	0	0	0	1	0	1	0	0	0	0	1	0	0	0	0	0	0	0	0
YNL024C-A_CEN.PK113-7DKSH1	YNL024C-A_CEN.PK113-7DKSH1	1	1	1	;KSH1	1	1	1	1	1	0	1	0	1	1	0	0	1	1	1	1	1	1	1	1	1	1	1	1	1	0	1	0	1	1	0	0	1	1	1	1	1	1	1	1	1	1	1	1
YPR170W-B_CEN.PK113-7DORF	YPR170W-B_CEN.PK113-7DORF	1	1	1	;ORF	1	1	1	1	1	1	1	1	1	1	1	1	1	1	1	1	0	1	1	1	1	1	1	1	1	1	1	1	1	1	1	1	1	1	1	1	0	1	1	1	1	1	1	1
YDR200C_CEN.PK113-7DVPS64	YDR200C_CEN.PK113-7DVPS64	1	1	1	;VPS64	1	1	1	1	1	1	1	1	0	0	0	0	0	0	0	0	0	0	1	0	1	0	0	0	1	1	1	1	0	0	0	0	0	0	0	0	0	0	1	0	1	0	0	0
YLR117C_CEN.PK113-7DCLF1	YLR117C_CEN.PK113-7DCLF1	1	1	1	;CLF1	1	1	1	1	1	1	0	1	1	1	1	0	0	0	0	0	0	0	0	1	1	1	0	0	1	1	0	1	1	1	1	0	0	0	0	0	0	0	0	1	1	1	0	0
YJL062W_CEN.PK113-7DLAS21	YJL062W_CEN.PK113-7DLAS21	1	1	1	;LAS21	1	1	1	1	1	1	0	1	1	1	0	0	0	0	0	0	0	0	0	0	0	0	0	0	1	1	0	1	1	1	0	0	0	0	0	0	0	0	0	0	0	0	0	0
YGR227W_CEN.PK113-7DDIE2	YGR227W_CEN.PK113-7DDIE2	1	1	1	;DIE2	1	1	1	1	1	1	1	1	1	1	1	0	1	1	0	0	1	1	1	1	1	1	0	0	1	1	1	1	1	1	1	0	1	1	0	0	1	1	1	1	1	1	0	0
YLR260W_CEN.PK113-7DLCB5	YLR260W_CEN.PK113-7DLCB5	1	1	1	;LCB5	1	1	1	1	1	0	0	1	0	0	0	1	0	0	0	0	0	0	0	0	0	0	0	0	1	0	0	1	0	0	0	1	0	0	0	0	0	0	0	0	0	0	0	0
YGL108C_CEN.PK113-7DORF	YGL108C_CEN.PK113-7DORF	1	1	1	;ORF	1	1	1	1	0	0	0	0	1	0	0	0	0	0	0	0	1	1	1	1	0	1	0	0	0	0	0	0	1	0	0	0	0	0	0	0	1	1	1	1	0	1	0	0
YDR475C_CEN.PK113-7DJIP4	YDR475C_CEN.PK113-7DJIP4	1	1	1	;JIP4	1	1	1	1	0	0	0	0	0	0	0	0	0	0	0	0	0	0	1	0	1	0	0	0	0	0	0	0	0	0	0	0	0	0	0	0	0	0	1	0	1	0	0	0
YOL125W_CEN.PK113-7DTRM13	YOL125W_CEN.PK113-7DTRM13	1	1	1	;TRM13	1	1	1	1	0	0	0	1	0	0	0	0	0	0	0	0	0	0	0	0	0	0	0	0	0	0	0	1	0	0	0	0	0	0	0	0	0	0	0	0	0	0	0	0
YOR149C_CEN.PK113-7DSMP3	YOR149C_CEN.PK113-7DSMP3	1	1	1	;SMP3	1	1	1	1	1	0	0	0	0	0	0	0	0	0	0	0	1	1	1	1	1	0	0	1	1	0	0	0	0	0	0	0	0	0	0	0	1	1	1	1	1	0	0	1
YGR166W_CEN.PK113-7DTRS65	YGR166W_CEN.PK113-7DTRS65	1	1	1	;TRS65	1	1	1	1	1	0	0	0	0	0	0	0	0	0	0	0	1	0	1	0	0	0	0	0	1	0	0	0	0	0	0	0	0	0	0	0	1	0	1	0	0	0	0	0
REV__YOR213C_CEN.PK113-7DSAS5	REV__YOR213C_CEN.PK113-7DSAS5	1	1	1	;SAS5	1	1	1	1	1	0	0	1	1	1	1	0	1	0	0	1	1	0	0	0	1	1	0	0	1	0	0	1	1	1	1	0	1	0	0	1	1	0	0	0	1	1	0	0
REV__YGR274C_CEN.PK113-7DTAF1	REV__YGR274C_CEN.PK113-7DTAF1	1	1	1	;TAF1	1	1	1	1	1	1	1	1	1	1	1	1	1	1	1	1	1	1	1	1	1	1	1	1	1	1	1	1	1	1	1	1	1	1	1	1	1	1	1	1	1	1	1	1
YIL061C_CEN.PK113-7DSNP1	YIL061C_CEN.PK113-7DSNP1	1	1	1	;SNP1	1	1	1	1	0	1	0	0	1	0	0	0	1	0	1	0	1	1	0	0	0	0	0	0	0	1	0	0	1	0	0	0	1	0	1	0	1	1	0	0	0	0	0	0
YBR126W-A_CEN.PK113-7DORF	YBR126W-A_CEN.PK113-7DORF	1	1	1	;ORF	1	1	1	1	1	1	1	1	1	1	0	1	1	1	1	1	1	1	0	1	1	1	0	1	1	1	1	1	1	1	0	1	1	1	1	1	1	1	0	1	1	1	0	1
REV__YOR193W_CEN.PK113-7DPEX27	REV__YOR193W_CEN.PK113-7DPEX27	1	1	1	;PEX27	1	1	1	1	0	0	0	0	0	0	0	0	0	0	0	1	0	0	0	0	0	0	0	0	0	0	0	0	0	0	0	0	0	0	0	1	0	0	0	0	0	0	0	0
YKR068C_CEN.PK113-7DBET3	YKR068C_CEN.PK113-7DBET3	1	1	1	;BET3	1	1	1	1	1	1	1	1	1	1	0	1	1	1	0	0	1	1	1	1	1	1	1	1	1	1	1	1	1	1	0	1	1	1	0	0	1	1	1	1	1	1	1	1
YDR325W_CEN.PK113-7DYCG1	YDR325W_CEN.PK113-7DYCG1	1	1	1	;YCG1	1	1	1	1	0	0	1	0	0	1	1	0	0	0	1	0	0	1	0	0	0	0	0	0	0	0	1	0	0	1	1	0	0	0	1	0	0	1	0	0	0	0	0	0
YDR180W_CEN.PK113-7DSCC2	YDR180W_CEN.PK113-7DSCC2	1	1	1	;SCC2	1	1	1	1	1	0	0	0	0	0	0	0	0	0	0	0	0	0	1	0	0	0	0	0	1	0	0	0	0	0	0	0	0	0	0	0	0	0	1	0	0	0	0	0
YLR395C_CEN.PK113-7DCOX8	YLR395C_CEN.PK113-7DCOX8	1	1	1	;COX8	1	1	1	1	1	1	1	1	1	1	1	1	1	1	1	1	0	1	1	0	1	1	1	1	1	1	1	1	1	1	1	1	1	1	1	1	0	1	1	0	1	1	1	1
YBL028C_CEN.PK113-7DORF	YBL028C_CEN.PK113-7DORF	1	1	1	;ORF	1	1	1	1	1	1	0	0	1	0	1	0	0	1	1	0	1	1	1	0	1	1	0	0	1	1	0	0	1	0	1	0	0	1	1	0	1	1	1	0	1	1	0	0
YMR087W_CEN.PK113-7DORF	YMR087W_CEN.PK113-7DORF	1	1	1	;ORF	1	1	1	1	1	1	0	0	0	0	0	0	0	0	0	0	0	0	0	0	0	0	0	0	1	1	0	0	0	0	0	0	0	0	0	0	0	0	0	0	0	0	0	0
YOR214C_CEN.PK113-7DORF	YOR214C_CEN.PK113-7DORF	1	1	1	;ORF	1	1	1	1	0	1	0	1	1	1	1	1	1	1	1	1	1	1	1	0	1	1	0	1	0	1	0	1	1	1	1	1	1	1	1	1	1	1	1	0	1	1	0	1
REV__YJL012C_CEN.PK113-7DVTC4	REV__YJL012C_CEN.PK113-7DVTC4	1	1	1	;VTC4	1	1	1	1	0	1	1	1	1	1	0	1	1	1	1	1	0	1	1	1	1	1	1	1	0	1	1	1	1	1	0	1	1	1	1	1	0	1	1	1	1	1	1	1
YMR112C_CEN.PK113-7DMED11	YMR112C_CEN.PK113-7DMED11	1	1	1	;MED11	1	1	1	1	0	0	0	0	0	0	0	0	1	0	1	0	0	0	0	0	0	0	0	0	0	0	0	0	0	0	0	0	1	0	1	0	0	0	0	0	0	0	0	0
YBR210W_CEN.PK113-7DERV15	YBR210W_CEN.PK113-7DERV15	1	1	1	;ERV15	1	1	1	1	1	1	1	0	1	1	0	0	1	0	0	0	0	1	1	0	0	0	0	0	1	1	1	0	1	1	0	0	1	0	0	0	0	1	1	0	0	0	0	0
REV__YDR258C_CEN.PK113-7DHSP78	REV__YDR258C_CEN.PK113-7DHSP78	1	1	1	;HSP78	1	1	1	1	1	1	1	1	1	1	1	1	1	1	1	1	1	1	1	1	1	1	1	1	1	1	1	1	1	1	1	1	1	1	1	1	1	1	1	1	1	1	1	1
YGL136C_CEN.PK113-7DMRM2	YGL136C_CEN.PK113-7DMRM2	1	1	1	;MRM2	1	1	1	1	0	0	0	0	0	0	0	0	0	0	0	0	1	0	1	0	0	0	0	0	0	0	0	0	0	0	0	0	0	0	0	0	1	0	1	0	0	0	0	0
YJR049C_CEN.PK113-7DUTR1	YJR049C_CEN.PK113-7DUTR1	1	1	1	;UTR1	1	1	1	1	0	0	0	0	0	0	1	0	0	0	0	0	0	0	0	0	0	0	0	0	0	0	0	0	0	0	1	0	0	0	0	0	0	0	0	0	0	0	0	0
YKL095W_CEN.PK113-7DYJU2	YKL095W_CEN.PK113-7DYJU2	1	1	1	;YJU2	1	1	1	1	0	1	0	1	1	1	0	1	1	0	0	0	0	1	0	0	0	0	0	0	0	1	0	1	1	1	0	1	1	0	0	0	0	1	0	0	0	0	0	0
YIL156W-B_CEN.PK113-7DORF	YIL156W-B_CEN.PK113-7DORF	1	1	1	;ORF	1	1	1	1	0	0	0	0	0	0	0	0	0	0	0	0	0	0	1	0	1	0	0	0	0	0	0	0	0	0	0	0	0	0	0	0	0	0	1	0	1	0	0	0
YBR187W_CEN.PK113-7DGDT1	YBR187W_CEN.PK113-7DGDT1	1	1	1	;GDT1	1	1	1	1	0	1	0	1	1	1	1	0	1	0	1	0	0	0	0	0	0	0	0	0	0	1	0	1	1	1	1	0	1	0	1	0	0	0	0	0	0	0	0	0
YGR036C_CEN.PK113-7DCAX4	YGR036C_CEN.PK113-7DCAX4	1	1	1	;CAX4	1	1	1	1	0	0	0	0	1	0	0	1	0	0	1	0	0	0	0	0	0	0	0	0	0	0	0	0	1	0	0	1	0	0	1	0	0	0	0	0	0	0	0	0
REV__YOR187W_CEN.PK113-7DTUF1	REV__YOR187W_CEN.PK113-7DTUF1	1	1	1	;TUF1	1	1	1	1	1	1	0	0	0	1	0	1	0	1	1	1	1	1	1	1	1	1	1	1	1	1	0	0	0	1	0	1	0	1	1	1	1	1	1	1	1	1	1	1
YMR244W_CEN.PK113-7DORF	YMR244W_CEN.PK113-7DORF	1	1	1	;ORF	1	1	1	1	0	0	0	0	0	0	0	0	0	0	0	0	1	0	0	0	0	0	0	0	0	0	0	0	0	0	0	0	0	0	0	0	1	0	0	0	0	0	0	0
YKL065W-A_CEN.PK113-7DORF	YKL065W-A_CEN.PK113-7DORF	1	1	1	;ORF	1	1	1	1	0	0	0	0	0	0	0	0	0	0	0	0	1	1	1	1	1	1	1	1	0	0	0	0	0	0	0	0	0	0	0	0	1	1	1	1	1	1	1	1
YGR021W_CEN.PK113-7DORF	YGR021W_CEN.PK113-7DORF	1	1	1	;ORF	1	1	1	1	0	1	0	1	0	0	0	0	0	0	0	0	0	0	1	0	1	1	0	0	0	1	0	1	0	0	0	0	0	0	0	0	0	0	1	0	1	1	0	0
YKR087C_CEN.PK113-7DOMA1	YKR087C_CEN.PK113-7DOMA1	1	1	1	;OMA1	1	1	1	1	0	0	0	0	0	0	0	0	0	0	0	0	0	0	1	1	1	0	0	1	0	0	0	0	0	0	0	0	0	0	0	0	0	0	1	1	1	0	0	1
REV__YDR186C_CEN.PK113-7DORF	REV__YDR186C_CEN.PK113-7DORF	1	1	1	;ORF	1	1	1	1	0	0	0	0	0	0	0	0	0	0	1	0	0	0	0	0	1	0	0	0	0	0	0	0	0	0	0	0	0	0	1	0	0	0	0	0	1	0	0	0
YLR245C_CEN.PK113-7DCDD1	YLR245C_CEN.PK113-7DCDD1	1	1	1	;CDD1	1	1	1	1	0	1	0	0	0	0	0	0	0	0	0	0	1	0	0	0	1	1	0	0	0	1	0	0	0	0	0	0	0	0	0	0	1	0	0	0	1	1	0	0
YFR042W_CEN.PK113-7DKEG1	YFR042W_CEN.PK113-7DKEG1	1	1	1	;KEG1	1	1	1	1	1	1	1	1	1	1	0	1	1	0	0	1	0	0	0	0	1	1	1	0	1	1	1	1	1	1	0	1	1	0	0	1	0	0	0	0	1	1	1	0
YCR020W-B_CEN.PK113-7DHTL1	YCR020W-B_CEN.PK113-7DHTL1	1	1	1	;HTL1	1	1	1	1	1	1	1	1	1	0	1	0	1	0	1	0	1	1	0	1	1	1	1	1	1	1	1	1	1	0	1	0	1	0	1	0	1	1	0	1	1	1	1	1
YGR252W_CEN.PK113-7DGCN5	YGR252W_CEN.PK113-7DGCN5	1	1	1	;GCN5	1	1	1	1	1	1	0	1	1	0	0	1	0	0	0	0	0	0	0	1	0	0	0	0	1	1	0	1	1	0	0	1	0	0	0	0	0	0	0	1	0	0	0	0
YMR313C_CEN.PK113-7DTGL3	YMR313C_CEN.PK113-7DTGL3	1	1	1	;TGL3	1	1	1	1	0	0	0	0	0	0	0	0	0	0	0	0	1	0	0	0	0	0	0	0	0	0	0	0	0	0	0	0	0	0	0	0	1	0	0	0	0	0	0	0
YBR119W_CEN.PK113-7DMUD1	YBR119W_CEN.PK113-7DMUD1	1	1	1	;MUD1	1	1	1	1	1	0	0	0	0	0	0	0	0	0	0	0	0	1	0	0	0	1	0	1	1	0	0	0	0	0	0	0	0	0	0	0	0	1	0	0	0	1	0	1
YNR064C_CEN.PK113-7DORF	YNR064C_CEN.PK113-7DORF	1	1	1	;ORF	1	1	1	1	0	0	0	0	0	0	0	0	0	0	0	0	1	0	0	0	0	0	0	0	0	0	0	0	0	0	0	0	0	0	0	0	1	0	0	0	0	0	0	0
YMR117C_CEN.PK113-7DSPC24	YMR117C_CEN.PK113-7DSPC24	1	1	1	;SPC24	1	1	1	1	0	0	0	0	1	0	0	0	0	0	0	1	1	1	0	1	1	1	0	1	0	0	0	0	1	0	0	0	0	0	0	1	1	1	0	1	1	1	0	1
REV__YBR167C_CEN.PK113-7DPOP7	REV__YBR167C_CEN.PK113-7DPOP7	1	1	1	;POP7	1	1	1	1	0	0	0	1	1	0	0	0	0	0	0	0	1	1	0	0	1	1	1	1	0	0	0	1	1	0	0	0	0	0	0	0	1	1	0	0	1	1	1	1
YIL002W-A_CEN.PK113-7DORF	YIL002W-A_CEN.PK113-7DORF	1	1	1	;ORF	1	1	1	1	0	0	0	0	0	0	0	0	0	0	0	0	0	0	1	0	0	0	0	0	0	0	0	0	0	0	0	0	0	0	0	0	0	0	1	0	0	0	0	0
YDR067C_CEN.PK113-7DOCA6	YDR067C_CEN.PK113-7DOCA6	1	1	1	;OCA6	1	1	1	1	1	1	0	1	0	1	0	0	1	0	1	0	1	1	1	1	1	1	1	1	1	1	0	1	0	1	0	0	1	0	1	0	1	1	1	1	1	1	1	1
YGR004W_CEN.PK113-7DPEX31	YGR004W_CEN.PK113-7DPEX31	1	1	1	;PEX31	1	1	1	1	0	0	0	1	0	0	0	1	0	0	0	0	1	0	1	0	0	0	1	0	0	0	0	1	0	0	0	1	0	0	0	0	1	0	1	0	0	0	1	0
YJR050W_CEN.PK113-7DISY1	YJR050W_CEN.PK113-7DISY1	1	1	1	;ISY1	1	1	1	1	0	0	0	0	1	0	0	0	0	0	0	0	1	0	0	1	0	0	0	0	0	0	0	0	1	0	0	0	0	0	0	0	1	0	0	1	0	0	0	0
REV__YHR060W_CEN.PK113-7DVMA22	REV__YHR060W_CEN.PK113-7DVMA22	1	1	1	;VMA22	1	1	1	1	0	0	1	1	1	0	0	1	0	1	0	0	0	1	1	1	1	0	0	0	0	0	1	1	1	0	0	1	0	1	0	0	0	1	1	1	1	0	0	0
YBR028C_CEN.PK113-7DYPK3	YBR028C_CEN.PK113-7DYPK3	1	1	1	;YPK3	1	1	1	1	1	1	1	0	0	0	0	0	0	0	1	0	0	0	0	0	0	0	0	0	1	1	1	0	0	0	0	0	0	0	1	0	0	0	0	0	0	0	0	0
YJL127C-B_CEN.PK113-7DORF	YJL127C-B_CEN.PK113-7DORF	1	1	1	;ORF	1	1	1	1	0	0	1	0	0	0	0	0	0	0	0	0	1	0	1	0	1	0	1	1	0	0	1	0	0	0	0	0	0	0	0	0	1	0	1	0	1	0	1	1
YHR082C_CEN.PK113-7DKSP1	YHR082C_CEN.PK113-7DKSP1	1	1	1	;KSP1	1	1	1	1	0	0	0	1	0	0	0	0	0	0	0	0	0	0	0	1	0	0	0	0	0	0	0	1	0	0	0	0	0	0	0	0	0	0	0	1	0	0	0	0
REV__YOL069W_CEN.PK113-7DNUF2	REV__YOL069W_CEN.PK113-7DNUF2	1	1	1	;NUF2	1	1	1	1	1	1	1	1	1	0	1	1	0	0	0	0	0	0	0	0	1	1	0	0	1	1	1	1	1	0	1	1	0	0	0	0	0	0	0	0	1	1	0	0
YDR243C_CEN.PK113-7DPRP28	YDR243C_CEN.PK113-7DPRP28	1	1	1	;PRP28	1	1	1	1	1	0	1	1	1	0	0	0	0	0	0	0	0	0	0	1	0	0	0	0	1	0	1	1	1	0	0	0	0	0	0	0	0	0	0	1	0	0	0	0
YDR525W-A_CEN.PK113-7DSNA2	YDR525W-A_CEN.PK113-7DSNA2	1	1	1	;SNA2	1	1	1	1	1	1	0	1	0	1	0	0	0	0	1	1	1	1	1	1	1	1	1	1	1	1	0	1	0	1	0	0	0	0	1	1	1	1	1	1	1	1	1	1
YDR503C_CEN.PK113-7DLPP1	YDR503C_CEN.PK113-7DLPP1	1	1	1	;LPP1	1	1	1	1	0	0	1	1	0	0	0	0	0	0	0	0	1	0	1	1	0	0	0	0	0	0	1	1	0	0	0	0	0	0	0	0	1	0	1	1	0	0	0	0
YDR031W_CEN.PK113-7DMIC14	YDR031W_CEN.PK113-7DMIC14	1	1	1	;MIC14	1	1	1	1	1	0	0	0	0	0	0	0	0	0	0	0	0	1	1	1	1	0	0	1	1	0	0	0	0	0	0	0	0	0	0	0	0	1	1	1	1	0	0	1
YGR154C_CEN.PK113-7DGTO1	YGR154C_CEN.PK113-7DGTO1	1	1	1	;GTO1	1	1	1	1	0	0	0	0	0	0	0	0	0	0	0	0	0	1	0	0	0	1	0	1	0	0	0	0	0	0	0	0	0	0	0	0	0	1	0	0	0	1	0	1
YMR198W_CEN.PK113-7DCIK1	YMR198W_CEN.PK113-7DCIK1	1	1	1	;CIK1	1	1	1	1	1	1	1	1	1	1	1	1	1	0	1	1	0	1	0	1	1	1	0	1	1	1	1	1	1	1	1	1	1	0	1	1	0	1	0	1	1	1	0	1
YDR196C_CEN.PK113-7DCAB5	YDR196C_CEN.PK113-7DCAB5	1	1	1	;CAB5	1	1	1	1	1	1	1	0	0	0	0	0	0	0	0	0	1	1	1	0	1	1	1	1	1	1	1	0	0	0	0	0	0	0	0	0	1	1	1	0	1	1	1	1
YIL046W_CEN.PK113-7DMET30	YIL046W_CEN.PK113-7DMET30	1	1	1	;MET30	1	1	1	1	1	1	1	0	0	0	0	0	1	1	0	0	0	0	0	0	0	0	0	0	1	1	1	0	0	0	0	0	1	1	0	0	0	0	0	0	0	0	0	0
YDR308C_CEN.PK113-7DSRB7	YDR308C_CEN.PK113-7DSRB7	1	1	1	;SRB7	1	1	1	1	0	0	0	0	0	0	1	0	0	0	0	1	0	0	0	0	0	0	0	0	0	0	0	0	0	0	1	0	0	0	0	1	0	0	0	0	0	0	0	0
ATP6_YEASTATP6	ATP6_YEASTATP6	1	1	1	;ATP6	1	1	1	1	1	1	1	1	1	0	1	1	1	1	1	0	1	1	1	1	1	1	1	1	1	1	1	1	1	0	1	1	1	1	1	0	1	1	1	1	1	1	1	1
YJR097W_CEN.PK113-7DJJJ3	YJR097W_CEN.PK113-7DJJJ3	1	1	1	;JJJ3	1	1	1	1	0	0	0	0	0	0	0	0	0	0	0	0	0	1	0	0	0	0	0	0	0	0	0	0	0	0	0	0	0	0	0	0	0	1	0	0	0	0	0	0
YLR459W_CEN.PK113-7DGAB1	YLR459W_CEN.PK113-7DGAB1	1	1	1	;GAB1	1	1	1	1	1	1	1	1	1	1	1	1	1	1	1	0	0	1	0	0	1	1	0	0	1	1	1	1	1	1	1	1	1	1	1	0	0	1	0	0	1	1	0	0
YKL012W_CEN.PK113-7DPRP40	YKL012W_CEN.PK113-7DPRP40	1	1	1	;PRP40	1	1	1	1	0	1	0	1	0	0	1	0	0	0	0	0	0	0	0	0	1	1	0	0	0	1	0	1	0	0	1	0	0	0	0	0	0	0	0	0	1	1	0	0
YDR204W_CEN.PK113-7DCOQ4	YDR204W_CEN.PK113-7DCOQ4	1	1	1	;COQ4	1	1	1	1	1	1	0	1	0	0	0	0	0	0	0	0	0	1	1	1	1	1	0	0	1	1	0	1	0	0	0	0	0	0	0	0	0	1	1	1	1	1	0	0
YKL034W_CEN.PK113-7DTUL1	YKL034W_CEN.PK113-7DTUL1	1	1	1	;TUL1	1	1	1	1	1	1	1	1	1	0	0	0	0	0	0	0	0	0	1	1	1	1	0	1	1	1	1	1	1	0	0	0	0	0	0	0	0	0	1	1	1	1	0	1
YBR215W_CEN.PK113-7DHPC2	YBR215W_CEN.PK113-7DHPC2	1	1	1	;HPC2	1	1	1	1	0	0	0	0	1	0	0	0	0	1	0	0	1	0	0	1	0	0	0	1	0	0	0	0	1	0	0	0	0	1	0	0	1	0	0	1	0	0	0	1
YDL189W_CEN.PK113-7DRBS1	YDL189W_CEN.PK113-7DRBS1	1	1	1	;RBS1	1	1	1	1	1	1	1	1	1	1	0	1	1	1	1	1	0	0	0	0	0	0	0	0	1	1	1	1	1	1	0	1	1	1	1	1	0	0	0	0	0	0	0	0
YBR060C_CEN.PK113-7DORC2	YBR060C_CEN.PK113-7DORC2	1	1	1	;ORC2	1	1	1	1	1	0	0	1	1	0	0	1	0	0	0	0	0	0	1	0	0	0	0	0	1	0	0	1	1	0	0	1	0	0	0	0	0	0	1	0	0	0	0	0
YKL052C_CEN.PK113-7DASK1	YKL052C_CEN.PK113-7DASK1	1	1	1	;ASK1	1	1	1	1	1	1	1	1	0	1	1	1	1	1	1	1	1	1	1	1	1	0	0	0	1	1	1	1	0	1	1	1	1	1	1	1	1	1	1	1	1	0	0	0
YKL055C_CEN.PK113-7DOAR1	YKL055C_CEN.PK113-7DOAR1	1	1	1	;OAR1	1	1	1	1	0	0	0	0	0	0	0	0	0	0	0	0	0	0	1	0	1	1	0	1	0	0	0	0	0	0	0	0	0	0	0	0	0	0	1	0	1	1	0	1
YJL057C_CEN.PK113-7DIKS1	YJL057C_CEN.PK113-7DIKS1	1	1	1	;IKS1	1	1	1	1	0	0	0	0	0	0	0	0	0	0	0	0	0	0	1	0	0	0	0	0	0	0	0	0	0	0	0	0	0	0	0	0	0	0	1	0	0	0	0	0
YDR400W_CEN.PK113-7DURH1	YDR400W_CEN.PK113-7DURH1	1	1	1	;URH1	1	1	1	1	0	0	0	1	0	0	0	0	0	0	0	0	0	0	0	0	0	0	0	0	0	0	0	1	0	0	0	0	0	0	0	0	0	0	0	0	0	0	0	0
YGL041W-A_CEN.PK113-7DORF	YGL041W-A_CEN.PK113-7DORF	1	1	1	;ORF	1	1	1	1	1	0	1	1	0	0	0	1	0	1	1	0	1	0	0	1	1	0	0	0	1	0	1	1	0	0	0	1	0	1	1	0	1	0	0	1	1	0	0	0
YMR123W_CEN.PK113-7DPKR1	YMR123W_CEN.PK113-7DPKR1	1	1	1	;PKR1	1	1	1	1	0	0	0	1	0	1	1	1	0	1	0	0	0	0	0	0	0	0	0	0	0	0	0	1	0	1	1	1	0	1	0	0	0	0	0	0	0	0	0	0
YBR220C_CEN.PK113-7DORF	YBR220C_CEN.PK113-7DORF	1	1	1	;ORF	1	1	1	1	0	0	0	1	0	0	0	1	1	0	0	0	1	1	1	0	1	0	0	1	0	0	0	1	0	0	0	1	1	0	0	0	1	1	1	0	1	0	0	1
YHR067W_CEN.PK113-7DHTD2	YHR067W_CEN.PK113-7DHTD2	1	1	1	;HTD2	1	1	1	1	0	1	0	0	0	0	0	0	0	0	0	0	1	1	0	0	0	0	0	1	0	1	0	0	0	0	0	0	0	0	0	0	1	1	0	0	0	0	0	1
YJR102C_CEN.PK113-7DVPS25	YJR102C_CEN.PK113-7DVPS25	1	1	1	;VPS25	1	1	1	1	1	1	1	1	1	1	1	1	1	1	1	1	1	1	1	1	1	1	1	1	1	1	1	1	1	1	1	1	1	1	1	1	1	1	1	1	1	1	1	1
YLR226W_CEN.PK113-7DBUR2	YLR226W_CEN.PK113-7DBUR2	1	1	1	;BUR2	1	1	1	1	1	0	0	1	1	0	0	0	0	0	0	0	0	0	1	0	1	0	0	0	1	0	0	1	1	0	0	0	0	0	0	0	0	0	1	0	1	0	0	0
YLR132C_CEN.PK113-7DUSB1	YLR132C_CEN.PK113-7DUSB1	1	1	1	;USB1	1	1	1	1	1	1	1	1	1	1	1	0	1	1	1	0	1	1	1	1	1	1	1	1	1	1	1	1	1	1	1	0	1	1	1	0	1	1	1	1	1	1	1	1
YLR407W_CEN.PK113-7DORF	YLR407W_CEN.PK113-7DORF	1	1	1	;ORF	1	1	1	1	0	1	1	1	1	0	0	1	0	1	1	1	0	0	0	0	0	0	0	0	0	1	1	1	1	0	0	1	0	1	1	1	0	0	0	0	0	0	0	0
YNR027W_CEN.PK113-7DBUD17	YNR027W_CEN.PK113-7DBUD17	1	1	1	;BUD17	1	1	1	1	1	0	0	0	0	0	0	0	1	0	0	0	0	0	1	0	0	0	0	0	1	0	0	0	0	0	0	0	1	0	0	0	0	0	1	0	0	0	0	0
YLR326W_CEN.PK113-7DORF	YLR326W_CEN.PK113-7DORF	1	1	1	;ORF	1	1	1	1	0	0	0	1	0	0	0	0	0	0	0	0	0	0	0	0	0	0	0	0	0	0	0	1	0	0	0	0	0	0	0	0	0	0	0	0	0	0	0	0
YGL083W_CEN.PK113-7DSCY1	YGL083W_CEN.PK113-7DSCY1	1	1	1	;SCY1	1	1	1	1	1	1	1	1	1	0	0	0	1	0	1	1	0	0	0	1	1	0	0	0	1	1	1	1	1	0	0	0	1	0	1	1	0	0	0	1	1	0	0	0
YNR032C-A_CEN.PK113-7DHUB1	YNR032C-A_CEN.PK113-7DHUB1	1	1	1	;HUB1	1	1	1	1	1	1	0	0	1	0	0	0	1	1	0	0	1	1	1	1	1	1	1	1	1	1	0	0	1	0	0	0	1	1	0	0	1	1	1	1	1	1	1	1
YNL133C_CEN.PK113-7DFYV6	YNL133C_CEN.PK113-7DFYV6	1	1	1	;FYV6	1	1	1	1	1	1	1	0	1	0	1	0	0	1	1	0	0	1	1	1	1	0	1	1	1	1	1	0	1	0	1	0	0	1	1	0	0	1	1	1	1	0	1	1
YPR193C_CEN.PK113-7DHPA2	YPR193C_CEN.PK113-7DHPA2	1	1	1	;HPA2	1	1	1	1	0	0	0	0	0	0	0	0	0	0	0	0	0	1	1	0	0	1	1	0	0	0	0	0	0	0	0	0	0	0	0	0	0	1	1	0	0	1	1	0
YMR132C_CEN.PK113-7DJLP2	YMR132C_CEN.PK113-7DJLP2	1	1	1	;JLP2	1	1	1	1	0	1	0	1	1	1	0	1	1	1	0	1	0	0	0	0	0	0	0	0	0	1	0	1	1	1	0	1	1	1	0	1	0	0	0	0	0	0	0	0
YOR348C_CEN.PK113-7DPUT4	YOR348C_CEN.PK113-7DPUT4	1	1	1	;PUT4	1	1	1	1	0	0	0	0	0	0	0	0	0	0	0	0	1	0	0	1	0	1	0	0	0	0	0	0	0	0	0	0	0	0	0	0	1	0	0	1	0	1	0	0
YEL038W_CEN.PK113-7DUTR4	YEL038W_CEN.PK113-7DUTR4	1	1	1	;UTR4	1	1	1	1	0	0	0	0	0	0	0	0	0	0	0	0	1	1	0	0	0	0	1	1	0	0	0	0	0	0	0	0	0	0	0	0	1	1	0	0	0	0	1	1
YDL036C_CEN.PK113-7DPUS9	YDL036C_CEN.PK113-7DPUS9	1	1	1	;PUS9	1	1	1	1	1	0	0	0	1	0	0	0	0	0	1	0	0	1	1	0	1	1	0	1	1	0	0	0	1	0	0	0	0	0	1	0	0	1	1	0	1	1	0	1
YCR019W_CEN.PK113-7DMAK32	YCR019W_CEN.PK113-7DMAK32	1	1	1	;MAK32	1	1	1	1	0	0	0	0	0	0	0	0	0	0	0	0	1	0	0	0	0	0	0	0	0	0	0	0	0	0	0	0	0	0	0	0	1	0	0	0	0	0	0	0
YDL042C_CEN.PK113-7DSIR2	YDL042C_CEN.PK113-7DSIR2	1	1	1	;SIR2	1	1	1	1	1	1	0	1	1	0	0	0	0	1	0	0	1	0	1	0	1	0	0	0	1	1	0	1	1	0	0	0	0	1	0	0	1	0	1	0	1	0	0	0
YLR079W_CEN.PK113-7DSIC1	YLR079W_CEN.PK113-7DSIC1	1	1	1	;SIC1	1	1	1	1	0	0	0	0	0	0	0	0	0	0	0	0	0	0	0	1	0	0	0	0	0	0	0	0	0	0	0	0	0	0	0	0	0	0	0	1	0	0	0	0
YDR018C_CEN.PK113-7DORF	YDR018C_CEN.PK113-7DORF	1	1	1	;ORF	1	1	1	1	0	0	0	0	0	0	0	0	0	0	0	0	1	1	0	0	0	1	0	0	0	0	0	0	0	0	0	0	0	0	0	0	1	1	0	0	0	1	0	0
YMR003W_CEN.PK113-7DAIM34	YMR003W_CEN.PK113-7DAIM34	1	1	1	;AIM34	1	1	1	1	1	1	1	1	0	0	0	0	0	0	0	0	1	0	1	0	1	0	1	1	1	1	1	1	0	0	0	0	0	0	0	0	1	0	1	0	1	0	1	1
YJL182C_CEN.PK113-7DORF	YJL182C_CEN.PK113-7DORF	1	1	1	;ORF	1	1	1	1	1	1	0	1	0	0	0	0	0	0	0	1	0	1	1	1	1	0	1	1	1	1	0	1	0	0	0	0	0	0	0	1	0	1	1	1	1	0	1	1
YOR275C_CEN.PK113-7DRIM20	YOR275C_CEN.PK113-7DRIM20	1	1	1	;RIM20	1	1	1	1	1	1	1	1	0	0	0	0	0	0	0	0	0	0	1	1	1	0	1	0	1	1	1	1	0	0	0	0	0	0	0	0	0	0	1	1	1	0	1	0
YCR091W_CEN.PK113-7DKIN82	YCR091W_CEN.PK113-7DKIN82	1	1	1	;KIN82	1	1	1	1	0	0	1	1	0	0	0	0	0	1	0	0	0	1	0	0	0	0	0	0	0	0	1	1	0	0	0	0	0	1	0	0	0	1	0	0	0	0	0	0
YNL259C_CEN.PK113-7DATX1	YNL259C_CEN.PK113-7DATX1	1	1	1	;ATX1	1	1	1	1	0	0	1	0	1	0	0	0	0	0	1	0	1	1	1	0	1	1	0	1	0	0	1	0	1	0	0	0	0	0	1	0	1	1	1	0	1	1	0	1
YDL159W_CEN.PK113-7DSTE7	YDL159W_CEN.PK113-7DSTE7	1	1	1	;STE7	1	1	1	1	1	0	1	1	0	0	0	0	0	1	0	0	0	0	0	0	0	0	0	0	1	0	1	1	0	0	0	0	0	1	0	0	0	0	0	0	0	0	0	0
YHR050W_CEN.PK113-7DSMF2	YHR050W_CEN.PK113-7DSMF2	1	1	1	;SMF2	1	1	1	1	1	1	0	0	0	0	0	0	0	0	0	0	0	0	0	0	0	0	0	0	1	1	0	0	0	0	0	0	0	0	0	0	0	0	0	0	0	0	0	0
YIL164C_CEN.PK113-7DNIT1	YIL164C_CEN.PK113-7DNIT1	1	1	1	;NIT1	1	1	1	1	1	0	0	0	1	1	0	0	1	1	0	0	1	0	0	1	1	1	1	0	1	0	0	0	1	1	0	0	1	1	0	0	1	0	0	1	1	1	1	0
YNL286W_CEN.PK113-7DCUS2	YNL286W_CEN.PK113-7DCUS2	1	1	1	;CUS2	1	1	1	1	0	1	0	1	0	0	0	0	0	0	0	0	0	1	1	0	1	0	0	1	0	1	0	1	0	0	0	0	0	0	0	0	0	1	1	0	1	0	0	1
YJL048C_CEN.PK113-7DUBX6	YJL048C_CEN.PK113-7DUBX6	1	1	1	;UBX6	1	1	1	1	0	0	0	0	0	0	0	0	0	0	0	0	1	1	1	1	1	1	1	0	0	0	0	0	0	0	0	0	0	0	0	0	1	1	1	1	1	1	1	0
YML058W_CEN.PK113-7DSML1	YML058W_CEN.PK113-7DSML1	1	1	1	;SML1	1	1	1	1	0	1	0	0	0	0	0	0	0	0	0	0	0	0	1	1	1	1	0	1	0	1	0	0	0	0	0	0	0	0	0	0	0	0	1	1	1	1	0	1
YDR100W_CEN.PK113-7DTVP15	YDR100W_CEN.PK113-7DTVP15	1	1	1	;TVP15	1	1	1	1	1	1	1	1	1	0	0	0	0	0	1	0	1	1	1	1	1	1	1	1	1	1	1	1	1	0	0	0	0	0	1	0	1	1	1	1	1	1	1	1
YDR456W_CEN.PK113-7DNHX1	YDR456W_CEN.PK113-7DNHX1	1	1	1	;NHX1	1	1	1	1	0	0	0	0	1	0	0	0	1	0	0	1	0	0	0	0	1	1	0	0	0	0	0	0	1	0	0	0	1	0	0	1	0	0	0	0	1	1	0	0
YDL170W_CEN.PK113-7DUGA3	YDL170W_CEN.PK113-7DUGA3	1	1	1	;UGA3	1	1	1	1	1	0	0	0	0	1	1	0	1	1	0	0	0	0	0	0	1	0	0	0	1	0	0	0	0	1	1	0	1	1	0	0	0	0	0	0	1	0	0	0
YPL234C_CEN.PK113-7DVMA11	YPL234C_CEN.PK113-7DVMA11	1	1	1	;VMA11	1	1	1	1	1	1	1	1	1	1	0	0	1	1	1	1	1	0	1	1	1	1	1	1	1	1	1	1	1	1	0	0	1	1	1	1	1	0	1	1	1	1	1	1
YMR240C_CEN.PK113-7DCUS1	YMR240C_CEN.PK113-7DCUS1	1	1	1	;CUS1	1	1	1	1	1	1	1	1	1	0	0	1	0	1	0	0	1	1	1	1	1	1	1	1	1	1	1	1	1	0	0	1	0	1	0	0	1	1	1	1	1	1	1	1
YIL123W_CEN.PK113-7DSIM1	YIL123W_CEN.PK113-7DSIM1	1	1	1	;SIM1	1	1	1	1	0	0	0	1	0	0	0	0	1	0	0	0	0	0	0	0	0	0	0	0	0	0	0	1	0	0	0	0	1	0	0	0	0	0	0	0	0	0	0	0
YOL009C_CEN.PK113-7DMDM12	YOL009C_CEN.PK113-7DMDM12	1	1	1	;MDM12	1	1	1	1	0	1	0	0	0	0	0	0	0	0	0	0	1	0	0	0	0	1	0	1	0	1	0	0	0	0	0	0	0	0	0	0	1	0	0	0	0	1	0	1
YKL038W_CEN.PK113-7DRGT1	YKL038W_CEN.PK113-7DRGT1	1	1	1	;RGT1	1	1	1	1	1	1	1	1	1	1	1	1	1	1	1	1	1	1	1	1	1	1	1	1	1	1	1	1	1	1	1	1	1	1	1	1	1	1	1	1	1	1	1	1
YBR268W_CEN.PK113-7DMRPL37	YBR268W_CEN.PK113-7DMRPL37	1	1	1	;MRPL37	1	1	1	1	1	1	1	1	1	1	1	1	1	1	1	1	1	1	1	1	1	1	0	1	1	1	1	1	1	1	1	1	1	1	1	1	1	1	1	1	1	1	0	1
YDR183W_CEN.PK113-7DPLP1	YDR183W_CEN.PK113-7DPLP1	1	1	1	;PLP1	1	1	1	1	1	0	0	1	0	0	0	1	1	0	0	0	1	0	1	0	0	0	0	0	1	0	0	1	0	0	0	1	1	0	0	0	1	0	1	0	0	0	0	0
YIL008W_CEN.PK113-7DURM1	YIL008W_CEN.PK113-7DURM1	1	1	1	;URM1	1	1	1	1	0	1	1	0	1	1	0	1	1	1	1	0	1	1	1	1	1	1	1	1	0	1	1	0	1	1	0	1	1	1	1	0	1	1	1	1	1	1	1	1
YPL007C_CEN.PK113-7DTFC8	YPL007C_CEN.PK113-7DTFC8	1	1	1	;TFC8	1	1	1	1	1	1	0	1	1	0	1	0	1	0	0	0	1	0	1	0	1	1	1	1	1	1	0	1	1	0	1	0	1	0	0	0	1	0	1	0	1	1	1	1
YJL174W_CEN.PK113-7DKRE9	YJL174W_CEN.PK113-7DKRE9	1	1	1	;KRE9	1	1	1	1	1	1	1	1	1	1	1	1	1	1	1	1	1	1	1	1	1	1	1	1	1	1	1	1	1	1	1	1	1	1	1	1	1	1	1	1	1	1	1	1
YJR010C-A_CEN.PK113-7DSPC1	YJR010C-A_CEN.PK113-7DSPC1	1	1	1	;SPC1	1	1	1	1	1	1	1	1	1	1	1	1	1	1	1	1	1	1	1	1	1	1	1	1	1	1	1	1	1	1	1	1	1	1	1	1	1	1	1	1	1	1	1	1
YEL027W_CEN.PK113-7DVMA3	YEL027W_CEN.PK113-7DVMA3	1	1	1	;VMA3	1	1	1	1	1	1	1	1	1	1	1	1	1	1	1	1	1	1	0	0	1	0	1	0	1	1	1	1	1	1	1	1	1	1	1	1	1	1	0	0	1	0	1	0
YLR103C_CEN.PK113-7DCDC45	YLR103C_CEN.PK113-7DCDC45	1	1	1	;CDC45	1	1	1	1	0	0	0	1	0	0	0	0	0	0	0	0	0	0	0	0	0	0	0	0	0	0	0	1	0	0	0	0	0	0	0	0	0	0	0	0	0	0	0	0
YDR479C_CEN.PK113-7DPEX29	YDR479C_CEN.PK113-7DPEX29	1	1	1	;PEX29	1	1	1	1	0	0	0	1	0	0	0	0	0	0	0	0	0	0	0	0	0	0	0	0	0	0	0	1	0	0	0	0	0	0	0	0	0	0	0	0	0	0	0	0
YJL133C-A_CEN.PK113-7DORF	YJL133C-A_CEN.PK113-7DORF	1	1	1	;ORF	1	1	1	1	0	0	0	0	0	0	0	0	0	0	1	0	1	0	0	1	1	1	1	1	0	0	0	0	0	0	0	0	0	0	1	0	1	0	0	1	1	1	1	1
YDR007W_CEN.PK113-7DTRP1	YDR007W_CEN.PK113-7DTRP1	1	1	1	;TRP1	1	1	1	1	1	0	0	0	0	0	0	0	0	0	0	0	1	0	0	0	0	0	0	1	1	0	0	0	0	0	0	0	0	0	0	0	1	0	0	0	0	0	0	1
YOR353C_CEN.PK113-7DSOG2	YOR353C_CEN.PK113-7DSOG2	1	1	1	;SOG2	1	1	1	1	1	0	0	1	1	1	0	0	1	0	1	1	0	0	0	0	0	0	0	0	1	0	0	1	1	1	0	0	1	0	1	1	0	0	0	0	0	0	0	0
YBR016W_CEN.PK113-7DORF	YBR016W_CEN.PK113-7DORF	1	1	1	;ORF	1	1	1	1	1	1	1	0	1	0	0	1	0	0	0	0	1	1	1	1	1	1	1	1	1	1	1	0	1	0	0	1	0	0	0	0	1	1	1	1	1	1	1	1
YHL017W_CEN.PK113-7DORF	YHL017W_CEN.PK113-7DORF	1	1	1	;ORF	1	1	1	1	1	1	0	1	1	1	1	1	1	1	1	1	1	1	1	1	1	1	0	0	1	1	0	1	1	1	1	1	1	1	1	1	1	1	1	1	1	1	0	0
YOR152C_CEN.PK113-7DORF	YOR152C_CEN.PK113-7DORF	1	1	1	;ORF	1	1	1	1	0	0	1	1	0	0	0	1	0	0	0	0	0	0	0	0	1	1	0	0	0	0	1	1	0	0	0	1	0	0	0	0	0	0	0	0	1	1	0	0
YOR137C_CEN.PK113-7DSIA1	YOR137C_CEN.PK113-7DSIA1	1	1	1	;SIA1	1	1	1	1	1	1	1	1	1	1	1	1	1	1	1	1	1	1	1	1	1	1	1	1	1	1	1	1	1	1	1	1	1	1	1	1	1	1	1	1	1	1	1	1
YDL003W_CEN.PK113-7DMCD1	YDL003W_CEN.PK113-7DMCD1	1	1	1	;MCD1	1	1	1	1	1	0	1	1	1	0	0	1	0	0	1	0	0	0	0	0	0	0	0	0	1	0	1	1	1	0	0	1	0	0	1	0	0	0	0	0	0	0	0	0
YIL127C_CEN.PK113-7DRRT14	YIL127C_CEN.PK113-7DRRT14	1	1	1	;RRT14	1	1	1	1	0	1	0	1	1	1	1	1	0	1	0	0	0	1	1	1	0	1	0	1	0	1	0	1	1	1	1	1	0	1	0	0	0	1	1	1	0	1	0	1
YDL054C_CEN.PK113-7DMCH1	YDL054C_CEN.PK113-7DMCH1	1	1	1	;MCH1	1	1	1	1	1	1	0	0	1	1	1	1	1	0	1	0	0	0	0	0	0	0	0	0	1	1	0	0	1	1	1	1	1	0	1	0	0	0	0	0	0	0	0	0
YGL198W_CEN.PK113-7DYIP4	YGL198W_CEN.PK113-7DYIP4	1	1	1	;YIP4	1	1	1	1	0	1	1	1	1	1	1	1	1	1	1	1	1	1	1	0	1	1	1	1	0	1	1	1	1	1	1	1	1	1	1	1	1	1	1	0	1	1	1	1
YAL008W_CEN.PK113-7DFUN14	YAL008W_CEN.PK113-7DFUN14	1	1	1	;FUN14	1	1	1	1	1	1	1	1	1	1	1	0	0	1	1	0	1	1	1	1	1	1	1	1	1	1	1	1	1	1	1	0	0	1	1	0	1	1	1	1	1	1	1	1
YKL207W_CEN.PK113-7DEMC3	YKL207W_CEN.PK113-7DEMC3	1	1	1	;EMC3	1	1	1	1	0	1	1	1	1	1	0	1	1	1	0	1	1	0	1	0	1	1	0	1	0	1	1	1	1	1	0	1	1	1	0	1	1	0	1	0	1	1	0	1
COX3_YEASTCOX3	COX3_YEASTCOX3	1	1	1	;COX3	1	1	1	1	1	1	1	1	1	0	0	1	0	1	0	0	0	0	0	0	1	1	0	0	1	1	1	1	1	0	0	1	0	1	0	0	0	0	0	0	1	1	0	0
YOL119C_CEN.PK113-7DMCH4	YOL119C_CEN.PK113-7DMCH4	1	1	1	;MCH4	1	1	1	1	0	0	0	0	1	1	1	1	0	0	0	0	0	0	0	0	0	0	0	0	0	0	0	0	1	1	1	1	0	0	0	0	0	0	0	0	0	0	0	0
YDR512C_CEN.PK113-7DEMI1	YDR512C_CEN.PK113-7DEMI1	1	1	1	;EMI1	1	1	1	1	0	0	0	1	0	0	0	0	0	0	0	0	0	0	0	1	0	0	0	0	0	0	0	1	0	0	0	0	0	0	0	0	0	0	0	1	0	0	0	0
YMR040W_CEN.PK113-7DYET2	YMR040W_CEN.PK113-7DYET2	1	1	1	;YET2	1	1	1	1	1	1	1	1	0	0	0	0	0	0	0	0	0	0	0	0	0	0	0	0	1	1	1	1	0	0	0	0	0	0	0	0	0	0	0	0	0	0	0	0
YLR390W_CEN.PK113-7DECM19	YLR390W_CEN.PK113-7DECM19	1	1	1	;ECM19	1	1	1	1	1	0	0	1	1	0	0	0	0	0	0	0	0	1	0	1	0	0	0	0	1	0	0	1	1	0	0	0	0	0	0	0	0	1	0	1	0	0	0	0
YER074W-A_CEN.PK113-7DYOS1	YER074W-A_CEN.PK113-7DYOS1	1	1	1	;YOS1	1	1	1	1	1	1	1	1	1	1	1	1	1	1	0	0	1	1	1	1	1	1	1	1	1	1	1	1	1	1	1	1	1	1	0	0	1	1	1	1	1	1	1	1
YDR352W_CEN.PK113-7DORF	YDR352W_CEN.PK113-7DORF	1	1	1	;ORF	1	1	1	1	1	0	0	0	1	0	1	1	1	1	0	1	0	0	0	0	0	0	0	0	1	0	0	0	1	0	1	1	1	1	0	1	0	0	0	0	0	0	0	0
YNL305C_CEN.PK113-7DBXI1	YNL305C_CEN.PK113-7DBXI1	1	1	1	;BXI1	1	1	1	1	1	1	0	1	1	1	0	1	1	0	1	0	1	1	1	1	1	1	1	1	1	1	0	1	1	1	0	1	1	0	1	0	1	1	1	1	1	1	1	1
YLL009C_CEN.PK113-7DCOX17	YLL009C_CEN.PK113-7DCOX17	1	1	1	;COX17	1	1	1	1	1	1	1	1	1	1	1	1	1	1	1	1	1	1	1	1	1	1	1	1	1	1	1	1	1	1	1	1	1	1	1	1	1	1	1	1	1	1	1	1
YDR119W-A_CEN.PK113-7DCOX26	YDR119W-A_CEN.PK113-7DCOX26	1	1	1	;COX26	1	1	1	1	0	1	0	0	0	0	0	0	0	0	0	0	1	1	0	0	0	0	1	1	0	1	0	0	0	0	0	0	0	0	0	0	1	1	0	0	0	0	1	1
YHR060W_CEN.PK113-7DVMA22	YHR060W_CEN.PK113-7DVMA22	1	1	1	;VMA22	1	1	1	1	1	1	1	1	1	1	0	0	1	1	1	1	1	1	1	1	1	1	0	1	1	1	1	1	1	1	0	0	1	1	1	1	1	1	1	1	1	1	0	1
YMR200W_CEN.PK113-7DROT1	YMR200W_CEN.PK113-7DROT1	1	1	1	;ROT1	1	1	1	1	1	1	1	1	1	1	1	1	1	1	1	1	1	1	1	1	1	1	1	1	1	1	1	1	1	1	1	1	1	1	1	1	1	1	1	1	1	1	1	1
YNL070W_CEN.PK113-7DTOM7	YNL070W_CEN.PK113-7DTOM7	1	1	1	;TOM7	1	1	1	1	1	1	1	1	1	1	1	1	1	1	1	1	1	1	1	1	1	1	1	1	1	1	1	1	1	1	1	1	1	1	1	1	1	1	1	1	1	1	1	1
YBL029C-A_CEN.PK113-7DORF	YBL029C-A_CEN.PK113-7DORF	1	1	1	;ORF	1	1	1	1	1	0	0	0	1	0	0	0	0	0	0	0	1	1	0	1	1	1	1	1	1	0	0	0	1	0	0	0	0	0	0	0	1	1	0	1	1	1	1	1
YOR045W_CEN.PK113-7DTOM6	YOR045W_CEN.PK113-7DTOM6	1	1	1	;TOM6	1	1	1	1	1	1	0	1	1	1	1	0	1	1	1	1	1	1	0	1	1	1	1	1	1	1	0	1	1	1	1	0	1	1	1	1	1	1	0	1	1	1	1	1
YLL014W_CEN.PK113-7DEMC6	YLL014W_CEN.PK113-7DEMC6	1	1	1	;EMC6	1	1	1	1	1	1	0	1	1	1	0	1	1	0	1	1	0	1	0	1	1	1	0	1	1	1	0	1	1	1	0	1	1	0	1	1	0	1	0	1	1	1	0	1
YIL079C_CEN.PK113-7DAIR1	YIL079C_CEN.PK113-7DAIR1	1	1	1	;AIR1	1	1	1	1	0	0	0	1	1	1	1	1	1	1	1	0	0	0	0	1	0	0	0	0	0	0	0	1	1	1	1	1	1	1	1	0	0	0	0	1	0	0	0	0
YMR002W_CEN.PK113-7DMIC17	YMR002W_CEN.PK113-7DMIC17	1	1	1	;MIC17	1	1	1	1	1	1	1	1	1	1	1	1	1	1	1	1	1	1	1	1	1	1	1	1	1	1	1	1	1	1	1	1	1	1	1	1	1	1	1	1	1	1	1	1
YGL121C_CEN.PK113-7DGPG1	YGL121C_CEN.PK113-7DGPG1	1	1	1	;GPG1	1	1	1	1	0	0	0	0	0	0	0	0	0	0	0	0	1	1	1	1	1	1	0	1	0	0	0	0	0	0	0	0	0	0	0	0	1	1	1	1	1	1	0	1
YBR089C-A_CEN.PK113-7DNHP6B	YBR089C-A_CEN.PK113-7DNHP6B	1	1	1	;NHP6B	1	1	1	1	1	1	1	1	1	1	1	1	1	1	1	0	1	1	1	1	1	1	1	1	1	1	1	1	1	1	1	1	1	1	1	0	1	1	1	1	1	1	1	1
YGL054C_CEN.PK113-7DERV14	YGL054C_CEN.PK113-7DERV14	1	1	1	;ERV14	1	1	1	1	1	1	1	1	1	0	0	0	1	1	0	1	1	1	1	1	1	1	1	1	1	1	1	1	1	0	0	0	1	1	0	1	1	1	1	1	1	1	1	1
REV__YJR126C_CEN.PK113-7DVPS70	REV__YJR126C_CEN.PK113-7DVPS70	2	2	2	;VPS70	1	2	2	2	1	0	1	0	0	0	0	1	0	0	0	0	0	0	1	1	1	1	0	0	1	0	1	0	0	0	0	1	0	0	0	0	0	0	1	1	1	1	0	0
REV__YLR288C_CEN.PK113-7DMEC3	REV__YLR288C_CEN.PK113-7DMEC3	2	2	2	;MEC3	1	2	2	2	0	0	0	0	0	0	0	0	0	0	0	0	1	1	1	0	1	1	1	1	0	0	0	0	0	0	0	0	0	0	0	0	1	1	1	0	1	1	1	1
YHR178W_CEN.PK113-7DSTB5	YHR178W_CEN.PK113-7DSTB5	2	2	2	;STB5	1	2	2	2	0	0	0	0	1	0	0	0	0	0	0	2	0	0	0	0	0	1	0	0	0	0	0	0	1	0	0	0	0	0	0	2	0	0	0	0	0	1	0	0
YNL218W_CEN.PK113-7DMGS1	YNL218W_CEN.PK113-7DMGS1	2	2	2	;MGS1	1	2	2	2	1	0	0	0	0	0	0	0	0	0	0	0	0	1	0	0	0	0	0	0	1	0	0	0	0	0	0	0	0	0	0	0	0	1	0	0	0	0	0	0
YBR068C_CEN.PK113-7DBAP2	YBR068C_CEN.PK113-7DBAP2	2	1	1	;BAP2	1	2	1	1	2	2	2	2	1	0	0	0	0	1	1	1	2	2	1	1	2	2	1	1	1	1	1	1	1	0	0	0	0	0	0	0	1	1	0	0	1	1	0	0
YHL020C_CEN.PK113-7DOPI1	YHL020C_CEN.PK113-7DOPI1	2	2	2	;OPI1	1	2	2	2	0	1	0	0	2	0	0	1	0	0	0	0	0	0	0	0	0	0	0	0	0	1	0	0	2	0	0	1	0	0	0	0	0	0	0	0	0	0	0	0
REV__YLL007C_CEN.PK113-7DORF	REV__YLL007C_CEN.PK113-7DORF	2	2	2	;ORF	1	2	2	2	0	1	0	2	1	0	0	1	0	0	0	0	0	1	1	0	1	1	0	0	0	1	0	2	1	0	0	1	0	0	0	0	0	1	1	0	1	1	0	0
YMR294W_CEN.PK113-7DJNM1	YMR294W_CEN.PK113-7DJNM1	2	2	2	;JNM1	1	2	2	2	0	0	1	0	0	0	0	0	0	0	0	1	0	0	0	0	0	0	0	0	0	0	1	0	0	0	0	0	0	0	0	1	0	0	0	0	0	0	0	0
YBL061C_CEN.PK113-7DSKT5	YBL061C_CEN.PK113-7DSKT5	2	2	2	;SKT5	1	2	2	2	1	1	0	0	0	0	0	0	0	0	0	0	0	0	0	0	0	0	0	0	1	1	0	0	0	0	0	0	0	0	0	0	0	0	0	0	0	0	0	0
REV__YDR524C_CEN.PK113-7DAGE1	REV__YDR524C_CEN.PK113-7DAGE1	2	2	2	;AGE1	1	2	2	2	2	1	0	0	1	1	1	1	1	2	1	1	2	1	1	1	1	1	0	1	2	1	0	0	1	1	1	1	1	2	1	1	2	1	1	1	1	1	0	1
YJL084C_CEN.PK113-7DALY2	YJL084C_CEN.PK113-7DALY2	2	2	2	;ALY2	1	2	2	2	0	0	0	2	1	0	0	1	0	0	0	0	1	0	0	0	2	0	0	0	0	0	0	2	1	0	0	1	0	0	0	0	1	0	0	0	2	0	0	0
YNR012W_CEN.PK113-7DURK1	YNR012W_CEN.PK113-7DURK1	2	2	2	;URK1	1	2	2	2	1	1	0	0	1	0	0	0	1	0	1	1	0	1	1	1	1	1	0	1	1	1	0	0	1	0	0	0	1	0	1	1	0	1	1	1	1	1	0	1
YGR171C_CEN.PK113-7DMSM1	YGR171C_CEN.PK113-7DMSM1	2	2	2	;MSM1	1	2	2	2	1	1	1	1	0	0	0	0	0	0	0	0	0	0	0	0	1	0	0	0	1	1	1	1	0	0	0	0	0	0	0	0	0	0	0	0	1	0	0	0
YGR183C_CEN.PK113-7DQCR9	YGR183C_CEN.PK113-7DQCR9	2	2	2	;QCR9	1	2	2	2	2	2	1	1	2	1	0	1	1	0	1	1	1	1	0	1	2	1	0	1	2	2	1	1	2	1	0	1	1	0	1	1	1	1	0	1	2	1	0	1
YPL092W_CEN.PK113-7DSSU1	YPL092W_CEN.PK113-7DSSU1	2	2	2	;SSU1	1	2	2	2	0	0	0	0	1	0	0	0	0	0	0	0	1	1	0	1	1	1	0	1	0	0	0	0	1	0	0	0	0	0	0	0	1	1	0	1	1	1	0	1
YIL003W_CEN.PK113-7DCFD1	YIL003W_CEN.PK113-7DCFD1	2	2	2	;CFD1	1	2	2	2	1	1	0	1	1	0	1	0	1	0	0	0	1	0	0	1	1	1	1	0	1	1	0	1	1	0	1	0	1	0	0	0	1	0	0	1	1	1	1	0
YEL044W_CEN.PK113-7DIES6	YEL044W_CEN.PK113-7DIES6	2	2	2	;IES6	1	2	2	2	1	2	1	1	2	0	0	1	0	0	0	0	0	0	0	1	2	1	0	0	1	2	1	1	2	0	0	1	0	0	0	0	0	0	0	1	2	1	0	0
YGL098W_CEN.PK113-7DUSE1	YGL098W_CEN.PK113-7DUSE1	2	2	2	;USE1	1	2	2	2	0	0	0	1	0	0	0	0	0	0	0	0	0	1	0	0	0	0	0	0	0	0	0	1	0	0	0	0	0	0	0	0	0	1	0	0	0	0	0	0
REV__YOL141W_CEN.PK113-7DPPM2	REV__YOL141W_CEN.PK113-7DPPM2	2	2	2	;PPM2	1	2	2	2	1	2	0	0	2	0	0	0	0	0	0	0	1	2	2	1	2	2	1	0	1	2	0	0	2	0	0	0	0	0	0	0	1	2	2	1	2	2	1	0
YJL070C_CEN.PK113-7DORF	YJL070C_CEN.PK113-7DORF	2	2	2	;ORF	1	2	2	2	1	0	1	0	0	0	0	0	1	0	0	0	0	0	0	1	1	1	0	0	1	0	1	0	0	0	0	0	1	0	0	0	0	0	0	1	1	1	0	0
YMR273C_CEN.PK113-7DZDS1	YMR273C_CEN.PK113-7DZDS1	2	2	2	;ZDS1	1	2	2	2	0	0	0	0	0	0	1	0	0	0	0	0	0	0	1	1	0	0	0	0	0	0	0	0	0	0	1	0	0	0	0	0	0	0	1	1	0	0	0	0
YNL072W_CEN.PK113-7DRNH201	YNL072W_CEN.PK113-7DRNH201	2	2	2	;RNH201	1	2	2	2	0	0	0	2	1	0	0	1	0	1	0	0	0	0	0	0	0	0	0	0	0	0	0	2	1	0	0	1	0	1	0	0	0	0	0	0	0	0	0	0
YMR244C-A_CEN.PK113-7DCOA6	YMR244C-A_CEN.PK113-7DCOA6	2	2	2	;COA6	1	2	2	2	1	1	1	1	2	2	1	1	2	1	1	2	1	2	1	1	1	1	2	1	1	1	1	1	2	2	1	1	2	1	1	2	1	2	1	1	1	1	2	1
YNL278W_CEN.PK113-7DCAF120	YNL278W_CEN.PK113-7DCAF120	2	2	2	;CAF120	1	2	2	2	2	1	1	1	1	0	0	0	0	0	1	0	0	0	0	0	0	0	0	0	2	1	1	1	1	0	0	0	0	0	1	0	0	0	0	0	0	0	0	0
YNL238W_CEN.PK113-7DKEX2	YNL238W_CEN.PK113-7DKEX2	2	2	2	;KEX2	1	2	2	2	2	0	0	0	2	0	0	1	0	2	0	0	0	0	0	0	2	0	0	0	2	0	0	0	2	0	0	1	0	2	0	0	0	0	0	0	2	0	0	0
YBR140C_CEN.PK113-7DIRA1	YBR140C_CEN.PK113-7DIRA1	2	2	2	;IRA1	1	2	2	2	1	1	0	2	1	1	0	1	1	1	1	0	0	1	0	0	1	1	0	0	1	1	0	2	1	1	0	1	1	1	1	0	0	1	0	0	1	1	0	0
YNL147W_CEN.PK113-7DLSM7	YNL147W_CEN.PK113-7DLSM7	2	2	2	;LSM7	1	2	2	2	1	1	0	1	1	0	1	0	0	1	1	0	1	2	1	2	1	1	1	0	1	1	0	1	1	0	1	0	0	1	1	0	1	2	1	2	1	1	1	0
YBR129C_CEN.PK113-7DOPY1	YBR129C_CEN.PK113-7DOPY1	2	2	2	;OPY1	1	2	2	2	1	2	0	0	0	1	0	0	0	0	0	0	0	1	0	0	1	1	1	0	1	2	0	0	0	1	0	0	0	0	0	0	0	1	0	0	1	1	1	0
YHL018W_CEN.PK113-7DORF	YHL018W_CEN.PK113-7DORF	2	2	2	;ORF	1	2	2	2	0	0	0	0	1	0	0	0	0	0	0	0	2	1	0	1	1	1	1	1	0	0	0	0	1	0	0	0	0	0	0	0	2	1	0	1	1	1	1	1
YPL087W_CEN.PK113-7DYDC1	YPL087W_CEN.PK113-7DYDC1	2	2	2	;YDC1	1	2	2	2	1	1	1	1	1	0	0	1	0	0	1	0	1	1	1	1	1	1	0	1	1	1	1	1	1	0	0	1	0	0	1	0	1	1	1	1	1	1	0	1
REV__CON__Q6KB66-1	REV__CON__Q6KB66-1	2	2	2		1	2	2	2	1	0	0	0	0	1	0	0	1	0	1	0	1	0	1	1	0	0	1	0	1	0	0	0	0	1	0	0	1	0	1	0	1	0	1	1	0	0	1	0
REV__YGR271W_CEN.PK113-7DSLH1	REV__YGR271W_CEN.PK113-7DSLH1	2	2	2	;SLH1	1	2	2	2	1	0	0	0	0	0	0	0	0	0	0	0	1	0	1	1	0	0	0	0	1	0	0	0	0	0	0	0	0	0	0	0	1	0	1	1	0	0	0	0
YCL005W-A_CEN.PK113-7DVMA9	YCL005W-A_CEN.PK113-7DVMA9	2	2	2	;VMA9	1	2	2	2	1	0	0	1	1	1	1	1	1	1	1	0	0	0	0	0	0	1	0	0	1	0	0	1	1	1	1	1	1	1	1	0	0	0	0	0	0	1	0	0
REV__YDR457W_CEN.PK113-7DTOM1	REV__YDR457W_CEN.PK113-7DTOM1	2	2	2	;TOM1	1	2	2	2	1	0	0	1	2	1	1	1	1	1	1	1	0	1	0	1	1	1	1	1	1	0	0	1	2	1	1	1	1	1	1	1	0	1	0	1	1	1	1	1
YNL199C_CEN.PK113-7DGCR2	YNL199C_CEN.PK113-7DGCR2	2	2	2	;GCR2	1	2	2	2	1	0	0	1	0	0	0	0	0	0	0	0	0	0	0	0	0	1	0	0	1	0	0	1	0	0	0	0	0	0	0	0	0	0	0	0	0	1	0	0
REV__YLR342W_CEN.PK113-7DFKS1	REV__YLR342W_CEN.PK113-7DFKS1	2	2	2	;FKS1	1	2	2	2	1	1	0	0	1	0	0	1	1	0	0	0	1	0	2	2	1	2	1	2	1	1	0	0	1	0	0	1	1	0	0	0	1	0	2	2	1	2	1	2
REV__YBR275C_CEN.PK113-7DRIF1	REV__YBR275C_CEN.PK113-7DRIF1	2	2	2	;RIF1	1	2	2	2	1	0	1	1	1	0	0	1	0	1	1	0	1	0	1	1	0	0	0	1	1	0	1	1	1	0	0	1	0	1	1	0	1	0	1	1	0	0	0	1
YDR282C_CEN.PK113-7DORF	YDR282C_CEN.PK113-7DORF	2	2	2	;ORF	1	2	2	2	2	1	0	1	0	0	0	0	0	0	0	0	1	1	1	1	1	1	1	0	2	1	0	1	0	0	0	0	0	0	0	0	1	1	1	1	1	1	1	0
REV__YML062C_CEN.PK113-7DMFT1	REV__YML062C_CEN.PK113-7DMFT1	2	2	2	;MFT1	1	2	2	2	0	1	1	1	1	1	1	1	1	0	1	1	0	1	0	1	1	1	1	2	0	1	1	1	1	1	1	1	1	0	1	1	0	1	0	1	1	1	1	2
REV__YBR136W_CEN.PK113-7DMEC1	REV__YBR136W_CEN.PK113-7DMEC1	2	2	2	;MEC1	1	2	2	2	1	0	0	0	1	1	1	0	1	1	0	1	1	1	2	1	2	2	0	1	1	0	0	0	1	1	1	0	1	1	0	1	1	1	2	1	2	2	0	1
YIR024C_CEN.PK113-7DORF	YIR024C_CEN.PK113-7DORF	2	2	2	;ORF	1	2	2	2	1	0	0	1	0	0	0	0	0	0	0	0	1	0	1	1	1	1	1	0	1	0	0	1	0	0	0	0	0	0	0	0	1	0	1	1	1	1	1	0
YBR074W_CEN.PK113-7DORF	YBR074W_CEN.PK113-7DORF	2	2	2	;ORF	1	2	2	2	2	1	0	2	1	1	0	1	1	0	1	2	0	0	0	0	0	0	0	0	2	1	0	2	1	1	0	1	1	0	1	2	0	0	0	0	0	0	0	0
YPR067W_CEN.PK113-7DISA2	YPR067W_CEN.PK113-7DISA2	2	2	2	;ISA2	1	2	2	2	1	1	1	1	1	0	0	0	0	0	0	0	0	1	1	1	1	1	0	0	1	1	1	1	1	0	0	0	0	0	0	0	0	1	1	1	1	1	0	0
YOR127W_CEN.PK113-7DRGA1	YOR127W_CEN.PK113-7DRGA1	2	2	2	;RGA1	1	2	2	2	0	1	0	0	0	0	0	0	0	0	0	1	1	0	0	0	1	0	0	0	0	1	0	0	0	0	0	0	0	0	0	1	1	0	0	0	1	0	0	0
REV__YIL022W_CEN.PK113-7DTIM44	REV__YIL022W_CEN.PK113-7DTIM44	2	2	2	;TIM44	1	2	2	2	1	0	0	0	0	0	0	0	0	1	0	0	0	0	0	1	0	0	0	0	1	0	0	0	0	0	0	0	0	1	0	0	0	0	0	1	0	0	0	0
YDL156W_CEN.PK113-7DCMR1	YDL156W_CEN.PK113-7DCMR1	2	2	2	;CMR1	1	2	2	2	1	1	0	1	1	0	1	1	1	1	0	1	0	0	0	1	1	2	0	0	1	1	0	1	1	0	1	1	1	1	0	1	0	0	0	1	1	2	0	0
YKR023W_CEN.PK113-7DORF	YKR023W_CEN.PK113-7DORF	2	2	2	;ORF	1	2	2	2	1	0	0	1	0	1	0	1	0	0	0	0	0	0	1	1	0	1	0	1	1	0	0	1	0	1	0	1	0	0	0	0	0	0	1	1	0	1	0	1
YHR105W_CEN.PK113-7DYPT35	YHR105W_CEN.PK113-7DYPT35	2	2	2	;YPT35	1	2	2	2	0	0	0	0	0	0	0	0	0	0	0	0	0	2	0	1	1	1	1	0	0	0	0	0	0	0	0	0	0	0	0	0	0	2	0	1	1	1	1	0
YER047C_CEN.PK113-7DSAP1	YER047C_CEN.PK113-7DSAP1	2	2	2	;SAP1	1	2	2	2	0	0	1	1	1	0	0	0	0	0	0	0	1	0	1	1	0	0	0	1	0	0	1	1	1	0	0	0	0	0	0	0	1	0	1	1	0	0	0	1
YDR110W_CEN.PK113-7DFOB1	YDR110W_CEN.PK113-7DFOB1	2	1	1	;FOB1	1	2	1	1	1	1	0	0	1	1	0	1	1	1	1	1	1	0	1	1	0	1	0	1	0	0	0	0	0	1	0	0	0	0	0	0	0	0	0	0	0	0	0	0
YKL002W_CEN.PK113-7DDID4	YKL002W_CEN.PK113-7DDID4	2	2	2	;DID4	1	2	2	2	1	0	1	0	1	0	0	1	0	0	0	1	0	1	0	1	1	0	0	1	1	0	1	0	1	0	0	1	0	0	0	1	0	1	0	1	1	0	0	1
YGL178W_CEN.PK113-7DMPT5	YGL178W_CEN.PK113-7DMPT5	2	2	2	;MPT5	1	2	2	2	1	1	0	0	0	0	0	0	0	0	0	0	0	0	0	0	0	0	0	0	1	1	0	0	0	0	0	0	0	0	0	0	0	0	0	0	0	0	0	0
YLR146C_CEN.PK113-7DSPE4	YLR146C_CEN.PK113-7DSPE4	2	2	2	;SPE4	1	2	2	2	1	1	1	1	1	0	0	1	0	0	0	0	1	1	0	0	1	1	0	1	1	1	1	1	1	0	0	1	0	0	0	0	1	1	0	0	1	1	0	1
YDL238C_CEN.PK113-7DGUD1	YDL238C_CEN.PK113-7DGUD1	2	2	2	;GUD1	1	2	2	2	0	0	0	0	0	0	0	0	0	0	0	0	0	0	1	1	1	0	0	1	0	0	0	0	0	0	0	0	0	0	0	0	0	0	1	1	1	0	0	1
YDR115W_CEN.PK113-7DORF	YDR115W_CEN.PK113-7DORF	2	2	2	;ORF	1	2	2	2	2	2	2	2	2	0	1	2	2	2	1	0	0	0	2	1	2	2	1	0	2	2	2	2	2	0	1	2	2	2	1	0	0	0	2	1	2	2	1	0
YGR102C_CEN.PK113-7DGTF1	YGR102C_CEN.PK113-7DGTF1	2	2	2	;GTF1	1	2	2	2	1	0	0	0	1	0	0	0	0	0	0	0	1	1	1	2	1	1	0	0	1	0	0	0	1	0	0	0	0	0	0	0	1	1	1	2	1	1	0	0
CON__Q9NSB4	CON__Q9NSB4	2	2	2		1	2	2	2	0	0	0	0	1	1	0	0	0	0	0	0	0	1	0	0	0	0	0	0	0	0	0	0	1	1	0	0	0	0	0	0	0	1	0	0	0	0	0	0
YKR027W_CEN.PK113-7DBCH2	YKR027W_CEN.PK113-7DBCH2	2	2	2	;BCH2	1	2	2	2	1	1	0	0	0	0	0	0	0	0	0	0	1	0	1	0	1	1	0	0	1	1	0	0	0	0	0	0	0	0	0	0	1	0	1	0	1	1	0	0
REV__YFL008W_CEN.PK113-7DSMC1	REV__YFL008W_CEN.PK113-7DSMC1	2	2	2	;SMC1	1	2	2	2	0	1	1	0	2	1	1	1	0	1	1	1	0	0	0	1	2	2	0	1	0	1	1	0	2	1	1	1	0	1	1	1	0	0	0	1	2	2	0	1
YBR038W_CEN.PK113-7DCHS2	YBR038W_CEN.PK113-7DCHS2	2	2	2	;CHS2	1	2	2	2	0	0	0	0	0	0	1	1	0	0	0	0	0	0	0	0	0	0	0	0	0	0	0	0	0	0	1	1	0	0	0	0	0	0	0	0	0	0	0	0
YOR223W_CEN.PK113-7DORF	YOR223W_CEN.PK113-7DORF	2	2	2	;ORF	1	2	2	2	1	0	1	1	0	0	0	0	0	0	0	0	0	0	1	0	0	0	0	1	1	0	1	1	0	0	0	0	0	0	0	0	0	0	1	0	0	0	0	1
YCR081W_CEN.PK113-7DSRB8	YCR081W_CEN.PK113-7DSRB8	2	2	2	;SRB8	1	2	2	2	0	0	0	0	0	0	0	0	0	0	0	0	1	1	0	0	1	0	0	0	0	0	0	0	0	0	0	0	0	0	0	0	1	1	0	0	1	0	0	0
YNL225C_CEN.PK113-7DCNM67	YNL225C_CEN.PK113-7DCNM67	2	2	2	;CNM67	1	2	2	2	0	0	0	0	1	1	0	1	0	0	2	0	0	0	0	0	0	0	0	0	0	0	0	0	1	1	0	1	0	0	2	0	0	0	0	0	0	0	0	0
YLR285W_CEN.PK113-7DNNT1	YLR285W_CEN.PK113-7DNNT1	2	2	2	;NNT1	1	2	2	2	0	1	0	1	1	0	0	0	0	1	1	0	0	0	1	0	0	1	0	0	0	1	0	1	1	0	0	0	0	1	1	0	0	0	1	0	0	1	0	0
YML032C_CEN.PK113-7DRAD52	YML032C_CEN.PK113-7DRAD52	2	2	2	;RAD52	1	2	2	2	1	1	1	2	1	0	0	1	0	0	1	1	0	0	0	1	0	0	0	0	1	1	1	2	1	0	0	1	0	0	1	1	0	0	0	1	0	0	0	0
YHR156C_CEN.PK113-7DLIN1	YHR156C_CEN.PK113-7DLIN1	2	2	2	;LIN1	1	2	2	2	0	0	0	0	0	0	0	0	0	0	0	0	1	0	0	0	1	0	0	1	0	0	0	0	0	0	0	0	0	0	0	0	1	0	0	0	1	0	0	1
YLR363W-A_CEN.PK113-7DORF	YLR363W-A_CEN.PK113-7DORF	2	2	2	;ORF	1	2	2	2	1	1	1	1	1	1	1	1	1	1	1	2	1	1	1	2	1	1	1	1	1	1	1	1	1	1	1	1	1	1	1	2	1	1	1	2	1	1	1	1
YDR297W_CEN.PK113-7DSUR2	YDR297W_CEN.PK113-7DSUR2	2	2	2	;SUR2	1	2	2	2	2	1	1	0	1	1	0	0	0	1	0	0	1	1	1	1	1	1	0	0	2	1	1	0	1	1	0	0	0	1	0	0	1	1	1	1	1	1	0	0
YFL046W_CEN.PK113-7DFMP32	YFL046W_CEN.PK113-7DFMP32	2	2	2	;FMP32	1	2	2	2	1	1	0	1	0	0	0	0	0	0	0	0	2	2	2	1	1	1	1	1	1	1	0	1	0	0	0	0	0	0	0	0	2	2	2	1	1	1	1	1
YLR191W_CEN.PK113-7DPEX13	YLR191W_CEN.PK113-7DPEX13	2	2	2	;PEX13	1	2	2	2	1	0	1	1	1	0	0	0	0	0	2	0	0	0	0	0	0	0	0	0	1	0	1	1	1	0	0	0	0	0	2	0	0	0	0	0	0	0	0	0
YDR330W_CEN.PK113-7DUBX5	YDR330W_CEN.PK113-7DUBX5	2	2	2	;UBX5	1	2	2	2	1	0	0	1	1	0	1	0	1	1	0	1	0	0	0	0	1	1	0	1	1	0	0	1	1	0	1	0	1	1	0	1	0	0	0	0	1	1	0	1
YMR233W_CEN.PK113-7DTRI1	YMR233W_CEN.PK113-7DTRI1	2	2	2	;TRI1	1	2	2	2	1	0	0	0	0	0	0	0	0	0	1	0	1	1	1	2	1	1	0	1	1	0	0	0	0	0	0	0	0	0	1	0	1	1	1	2	1	1	0	1
YBR183W_CEN.PK113-7DYPC1	YBR183W_CEN.PK113-7DYPC1	2	2	2	;YPC1	1	2	2	2	0	0	0	0	0	0	0	0	0	0	0	0	1	1	1	1	0	0	0	0	0	0	0	0	0	0	0	0	0	0	0	0	1	1	1	1	0	0	0	0
YHL023C_CEN.PK113-7DNPR3	YHL023C_CEN.PK113-7DNPR3	2	2	2	;NPR3	1	2	2	2	0	0	1	1	1	0	0	0	0	0	0	0	1	1	1	1	1	1	0	1	0	0	1	1	1	0	0	0	0	0	0	0	1	1	1	1	1	1	0	1
YHR109W_CEN.PK113-7DCTM1	YHR109W_CEN.PK113-7DCTM1	2	2	2	;CTM1	1	2	2	2	1	0	0	1	0	0	1	0	1	1	0	1	1	0	0	0	0	0	0	0	1	0	0	1	0	0	1	0	1	1	0	1	1	0	0	0	0	0	0	0
YDL045W-A_CEN.PK113-7DMRP10	YDL045W-A_CEN.PK113-7DMRP10	2	2	2	;MRP10	1	2	2	2	2	2	0	2	2	0	1	0	1	1	2	1	0	0	0	1	2	2	1	1	2	2	0	2	2	0	1	0	1	1	2	1	0	0	0	1	2	2	1	1
REV__YFL004W_CEN.PK113-7DVTC2	REV__YFL004W_CEN.PK113-7DVTC2	2	2	2	;VTC2	1	2	2	2	2	2	1	1	0	0	0	0	1	1	2	0	2	2	2	2	2	1	1	1	2	2	1	1	0	0	0	0	1	1	2	0	2	2	2	2	2	1	1	1
YAL044W-A_CEN.PK113-7DORF	YAL044W-A_CEN.PK113-7DORF	2	2	2	;ORF	1	2	2	2	1	1	1	0	1	0	0	1	0	1	0	0	1	2	1	0	1	1	1	1	1	1	1	0	1	0	0	1	0	1	0	0	1	2	1	0	1	1	1	1
YNL233W_CEN.PK113-7DBNI4	YNL233W_CEN.PK113-7DBNI4	2	2	2	;BNI4	1	2	2	2	0	0	0	0	1	1	0	0	0	1	1	0	1	1	1	1	1	1	1	1	0	0	0	0	1	1	0	0	0	1	1	0	1	1	1	1	1	1	1	1
YOL135C_CEN.PK113-7DMED7	YOL135C_CEN.PK113-7DMED7	2	2	2	;MED7	1	2	2	2	1	1	0	2	1	0	1	0	0	0	0	0	0	0	1	0	0	1	0	0	1	1	0	2	1	0	1	0	0	0	0	0	0	0	1	0	0	1	0	0
YLR404W_CEN.PK113-7DFLD1	YLR404W_CEN.PK113-7DFLD1	2	2	2	;FLD1	1	2	2	2	2	0	0	0	2	0	0	0	0	0	0	0	0	1	0	0	0	0	0	0	2	0	0	0	2	0	0	0	0	0	0	0	0	1	0	0	0	0	0	0
YJL003W_CEN.PK113-7DCOX16	YJL003W_CEN.PK113-7DCOX16	2	2	2	;COX16	1	2	2	2	0	0	0	0	0	0	0	0	0	1	0	0	1	0	0	0	0	0	0	0	0	0	0	0	0	0	0	0	0	1	0	0	1	0	0	0	0	0	0	0
YDR111C_CEN.PK113-7DALT2	YDR111C_CEN.PK113-7DALT2	2	2	2	;ALT2	1	2	2	2	0	0	1	1	1	0	0	0	0	0	0	0	0	0	1	0	1	1	0	0	0	0	1	1	1	0	0	0	0	0	0	0	0	0	1	0	1	1	0	0
YOL107W_CEN.PK113-7DORF	YOL107W_CEN.PK113-7DORF	2	2	2	;ORF	1	2	2	2	2	2	0	0	2	1	1	1	0	1	0	0	1	1	1	1	2	1	1	1	2	2	0	0	2	1	1	1	0	1	0	0	1	1	1	1	2	1	1	1
YGR169C_CEN.PK113-7DPUS6	YGR169C_CEN.PK113-7DPUS6	2	2	2	;PUS6	1	2	2	2	1	0	0	0	0	1	0	0	0	0	0	1	0	0	0	0	1	1	0	0	1	0	0	0	0	1	0	0	0	0	0	1	0	0	0	0	1	1	0	0
YCR095C_CEN.PK113-7DOCA4	YCR095C_CEN.PK113-7DOCA4	2	2	2	;OCA4	1	2	2	2	0	1	1	2	2	0	0	0	0	0	0	0	1	1	1	1	1	2	0	0	0	1	1	2	2	0	0	0	0	0	0	0	1	1	1	1	1	2	0	0
YEL061C_CEN.PK113-7DCIN8	YEL061C_CEN.PK113-7DCIN8	2	2	2	;CIN8	1	2	2	2	1	1	1	1	1	1	1	1	1	0	1	1	1	1	1	1	2	1	1	0	1	1	1	1	1	1	1	1	1	0	1	1	1	1	1	1	2	1	1	0
YOR026W_CEN.PK113-7DBUB3	YOR026W_CEN.PK113-7DBUB3	2	2	2	;BUB3	1	2	2	2	0	1	0	0	0	0	0	0	0	0	0	0	0	0	1	1	0	0	0	0	0	1	0	0	0	0	0	0	0	0	0	0	0	0	1	1	0	0	0	0
YDR197W_CEN.PK113-7DCBS2	YDR197W_CEN.PK113-7DCBS2	2	2	2	;CBS2	1	2	2	2	1	0	0	1	1	0	0	0	0	0	0	0	0	0	0	0	1	1	0	0	1	0	0	1	1	0	0	0	0	0	0	0	0	0	0	0	1	1	0	0
YDL212W_CEN.PK113-7DSHR3	YDL212W_CEN.PK113-7DSHR3	2	2	2	;SHR3	1	2	2	2	1	1	0	2	2	1	1	1	1	1	1	0	1	1	1	1	1	1	1	1	1	1	0	2	2	1	1	1	1	1	1	0	1	1	1	1	1	1	1	1
YGR222W_CEN.PK113-7DPET54	YGR222W_CEN.PK113-7DPET54	2	2	2	;PET54	1	2	2	2	1	0	0	1	1	1	1	0	1	1	0	0	0	0	1	1	1	0	1	0	1	0	0	1	1	1	1	0	1	1	0	0	0	0	1	1	1	0	1	0
YBR254C_CEN.PK113-7DTRS20	YBR254C_CEN.PK113-7DTRS20	2	2	2	;TRS20	1	2	2	2	1	1	0	1	1	1	1	1	0	1	1	1	1	0	0	1	1	1	1	0	1	1	0	1	1	1	1	1	0	1	1	1	1	0	0	1	1	1	1	0
YJL139C_CEN.PK113-7DYUR1	YJL139C_CEN.PK113-7DYUR1	2	2	2	;YUR1	1	2	2	2	0	0	0	0	1	0	0	0	0	0	0	0	1	0	0	1	1	1	1	0	0	0	0	0	1	0	0	0	0	0	0	0	1	0	0	1	1	1	1	0
YGL110C_CEN.PK113-7DCUE3	YGL110C_CEN.PK113-7DCUE3	2	2	2	;CUE3	1	2	2	2	1	1	1	0	0	2	0	0	1	1	0	1	0	0	1	0	1	0	0	0	1	1	1	0	0	2	0	0	1	1	0	1	0	0	1	0	1	0	0	0
YMR194C-B_CEN.PK113-7DCMC4	YMR194C-B_CEN.PK113-7DCMC4	2	2	2	;CMC4	1	2	2	2	0	0	0	0	0	0	0	0	0	0	0	0	0	1	0	0	2	2	2	2	0	0	0	0	0	0	0	0	0	0	0	0	0	1	0	0	2	2	2	2
YJL218W_CEN.PK113-7DORF	YJL218W_CEN.PK113-7DORF	2	2	2	;ORF	1	2	2	2	0	0	0	0	0	0	0	0	2	2	1	0	0	0	0	0	0	0	0	0	0	0	0	0	0	0	0	0	2	2	1	0	0	0	0	0	0	0	0	0
YOL045W_CEN.PK113-7DPSK2	YOL045W_CEN.PK113-7DPSK2	2	1	1	;PSK2	1	2	1	1	2	1	1	1	1	2	0	0	1	1	1	0	1	0	1	1	1	1	0	1	1	0	0	0	1	1	0	0	0	0	0	0	0	0	0	0	0	0	0	0
YHR161C_CEN.PK113-7DYAP1801	YHR161C_CEN.PK113-7DYAP1801	2	2	2	;YAP1801	1	2	2	2	0	1	1	1	2	1	0	0	0	0	0	0	1	0	1	2	2	2	1	0	0	1	1	1	2	1	0	0	0	0	0	0	1	0	1	2	2	2	1	0
YIL156W_CEN.PK113-7DUBP7	YIL156W_CEN.PK113-7DUBP7	2	2	2	;UBP7	1	2	2	2	1	0	0	1	0	0	0	0	0	0	0	0	0	0	0	0	1	0	0	0	1	0	0	1	0	0	0	0	0	0	0	0	0	0	0	0	1	0	0	0
YLR001C_CEN.PK113-7DORF	YLR001C_CEN.PK113-7DORF	2	2	2	;ORF	1	2	2	2	1	0	0	0	0	0	0	0	0	0	0	0	1	1	1	1	1	1	0	0	1	0	0	0	0	0	0	0	0	0	0	0	1	1	1	1	1	1	0	0
REV__YGL136C_CEN.PK113-7DMRM2	REV__YGL136C_CEN.PK113-7DMRM2	2	2	2	;MRM2	1	2	2	2	0	0	0	0	0	0	0	0	0	1	0	1	0	0	0	0	0	1	0	0	0	0	0	0	0	0	0	0	0	1	0	1	0	0	0	0	0	1	0	0
YPL055C_CEN.PK113-7DLGE1	YPL055C_CEN.PK113-7DLGE1	2	2	2	;LGE1	1	2	2	2	1	0	0	0	1	2	0	0	0	0	0	0	1	0	1	1	1	1	0	1	1	0	0	0	1	2	0	0	0	0	0	0	1	0	1	1	1	1	0	1
YLR431C_CEN.PK113-7DATG23	YLR431C_CEN.PK113-7DATG23	2	2	2	;ATG23	1	2	2	2	0	0	0	0	0	0	0	0	0	0	0	0	0	2	1	1	1	1	1	1	0	0	0	0	0	0	0	0	0	0	0	0	0	2	1	1	1	1	1	1
YDR448W_CEN.PK113-7DADA2	YDR448W_CEN.PK113-7DADA2	2	2	2	;ADA2	1	2	2	2	1	0	0	0	0	1	0	1	0	1	1	0	0	0	0	0	0	0	0	0	1	0	0	0	0	1	0	1	0	1	1	0	0	0	0	0	0	0	0	0
YPL099C_CEN.PK113-7DAIM43	YPL099C_CEN.PK113-7DAIM43	2	2	2	;AIM43	1	2	2	2	0	0	0	1	1	0	0	0	0	0	0	0	2	2	2	2	2	1	0	1	0	0	0	1	1	0	0	0	0	0	0	0	2	2	2	2	2	1	0	1
YPR079W_CEN.PK113-7DMRL1	YPR079W_CEN.PK113-7DMRL1	2	2	2	;MRL1	1	2	2	2	1	1	0	0	0	1	2	1	1	1	0	0	1	1	1	1	1	0	0	1	1	1	0	0	0	1	2	1	1	1	0	0	1	1	1	1	1	0	0	1
YIL084C_CEN.PK113-7DSDS3	YIL084C_CEN.PK113-7DSDS3	2	2	2	;SDS3	1	2	2	2	0	0	0	0	0	0	0	0	0	0	0	0	0	1	2	0	0	0	0	0	0	0	0	0	0	0	0	0	0	0	0	0	0	1	2	0	0	0	0	0
YPL011C_CEN.PK113-7DTAF3	YPL011C_CEN.PK113-7DTAF3	2	2	2	;TAF3	1	2	2	2	1	0	0	1	0	0	0	2	0	0	0	0	1	1	1	1	0	0	0	1	1	0	0	1	0	0	0	2	0	0	0	0	1	1	1	1	0	0	0	1
YPR098C_CEN.PK113-7DORF	YPR098C_CEN.PK113-7DORF	2	2	2	;ORF	1	2	2	2	1	1	0	1	1	0	0	0	0	0	0	0	2	2	2	2	2	2	1	1	1	1	0	1	1	0	0	0	0	0	0	0	2	2	2	2	2	2	1	1
YOR075W_CEN.PK113-7DUFE1	YOR075W_CEN.PK113-7DUFE1	2	2	2	;UFE1	1	2	2	2	0	1	1	1	1	1	1	1	1	1	1	1	1	1	1	1	2	1	1	2	0	1	1	1	1	1	1	1	1	1	1	1	1	1	1	1	2	1	1	2
YGR280C_CEN.PK113-7DPXR1	YGR280C_CEN.PK113-7DPXR1	2	2	2	;PXR1	1	2	2	2	1	1	1	1	1	1	1	1	1	1	1	2	1	1	1	1	1	1	1	1	1	1	1	1	1	1	1	1	1	1	1	2	1	1	1	1	1	1	1	1
YCL033C_CEN.PK113-7DMXR2	YCL033C_CEN.PK113-7DMXR2	2	2	2	;MXR2	1	2	2	2	0	0	1	0	1	0	0	0	0	0	0	0	2	0	1	1	2	2	1	1	0	0	1	0	1	0	0	0	0	0	0	0	2	0	1	1	2	2	1	1
YCL029C_CEN.PK113-7DBIK1	YCL029C_CEN.PK113-7DBIK1	2	2	2	;BIK1	1	2	2	2	1	1	1	0	1	1	0	0	0	1	0	0	0	0	1	1	1	0	0	0	1	1	1	0	1	1	0	0	0	1	0	0	0	0	1	1	1	0	0	0
YML062C_CEN.PK113-7DMFT1	YML062C_CEN.PK113-7DMFT1	2	2	2	;MFT1	1	2	2	2	0	0	0	0	1	1	0	1	0	1	1	0	1	0	0	0	0	1	0	0	0	0	0	0	1	1	0	1	0	1	1	0	1	0	0	0	0	1	0	0
YNL080C_CEN.PK113-7DEOS1	YNL080C_CEN.PK113-7DEOS1	2	2	2	;EOS1	1	2	2	2	0	0	0	1	0	0	1	1	1	0	0	0	0	1	0	0	0	0	0	0	0	0	0	1	0	0	1	1	1	0	0	0	0	1	0	0	0	0	0	0
YDR514C_CEN.PK113-7DORF	YDR514C_CEN.PK113-7DORF	2	2	2	;ORF	1	2	2	2	1	1	0	2	1	0	0	0	0	0	1	0	0	0	0	0	1	0	0	0	1	1	0	2	1	0	0	0	0	0	1	0	0	0	0	0	1	0	0	0
YOR052C_CEN.PK113-7DORF	YOR052C_CEN.PK113-7DORF	2	2	2	;ORF	1	2	2	2	1	2	1	1	1	1	0	1	0	1	0	0	0	0	0	1	1	1	0	0	1	2	1	1	1	1	0	1	0	1	0	0	0	0	0	1	1	1	0	0
YDR473C_CEN.PK113-7DPRP3	YDR473C_CEN.PK113-7DPRP3	2	2	2	;PRP3	1	2	2	2	1	2	1	2	1	1	1	2	1	0	1	1	2	2	0	0	1	2	0	2	1	2	1	2	1	1	1	2	1	0	1	1	2	2	0	0	1	2	0	2
YER054C_CEN.PK113-7DGIP2	YER054C_CEN.PK113-7DGIP2	2	2	2	;GIP2	1	2	2	2	1	1	0	0	1	0	0	0	0	0	0	0	2	1	1	0	1	1	1	1	1	1	0	0	1	0	0	0	0	0	0	0	2	1	1	0	1	1	1	1
YGL160W_CEN.PK113-7DAIM14	YGL160W_CEN.PK113-7DAIM14	2	2	2	;AIM14	1	2	2	2	1	2	0	1	2	1	0	1	0	1	1	1	2	1	2	1	2	2	0	1	1	2	0	1	2	1	0	1	0	1	1	1	2	1	2	1	2	2	0	1
YLR221C_CEN.PK113-7DRSA3	YLR221C_CEN.PK113-7DRSA3	2	2	2	;RSA3	1	2	2	2	1	0	0	0	1	0	0	0	0	0	0	0	0	1	1	1	1	1	0	0	1	0	0	0	1	0	0	0	0	0	0	0	0	1	1	1	1	1	0	0
YPR057W_CEN.PK113-7DBRR1	YPR057W_CEN.PK113-7DBRR1	2	2	2	;BRR1	1	2	2	2	1	1	0	0	2	0	0	0	1	1	0	0	0	0	0	0	0	0	0	0	1	1	0	0	2	0	0	0	1	1	0	0	0	0	0	0	0	0	0	0
YNL223W_CEN.PK113-7DATG4	YNL223W_CEN.PK113-7DATG4	2	2	2	;ATG4	1	2	2	2	1	1	0	1	0	0	0	0	0	0	0	0	2	2	2	1	1	1	0	1	1	1	0	1	0	0	0	0	0	0	0	0	2	2	2	1	1	1	0	1
CON__P07477	CON__P07477	2	2	2		1	2	2	2	1	1	1	1	1	1	1	1	1	1	1	1	1	2	1	1	2	2	1	1	1	1	1	1	1	1	1	1	1	1	1	1	1	2	1	1	2	2	1	1
YLL012W_CEN.PK113-7DYEH1	YLL012W_CEN.PK113-7DYEH1	2	2	2	;YEH1	1	2	2	2	0	0	0	0	2	1	1	1	0	0	1	1	0	0	0	0	0	1	0	0	0	0	0	0	2	1	1	1	0	0	1	1	0	0	0	0	0	1	0	0
YLL038C_CEN.PK113-7DENT4	YLL038C_CEN.PK113-7DENT4	2	2	2	;ENT4	1	2	2	2	1	1	2	1	1	1	0	2	1	1	1	0	1	1	1	1	1	1	0	1	1	1	2	1	1	1	0	2	1	1	1	0	1	1	1	1	1	1	0	1
YOR287C_CEN.PK113-7DRRP36	YOR287C_CEN.PK113-7DRRP36	2	2	2	;RRP36	1	2	2	2	0	0	0	1	0	1	0	2	1	0	0	0	0	0	0	0	0	0	0	0	0	0	0	1	0	1	0	2	1	0	0	0	0	0	0	0	0	0	0	0
YOR360C_CEN.PK113-7DPDE2	YOR360C_CEN.PK113-7DPDE2	2	2	2	;PDE2	1	2	2	2	1	1	0	0	2	1	0	1	1	1	1	0	1	0	1	1	2	1	0	1	1	1	0	0	2	1	0	1	1	1	1	0	1	0	1	1	2	1	0	1
YCL061C_CEN.PK113-7DMRC1	YCL061C_CEN.PK113-7DMRC1	2	2	2	;MRC1	1	2	2	2	0	0	0	1	1	1	0	1	1	0	0	0	1	0	0	1	0	0	0	0	0	0	0	1	1	1	0	1	1	0	0	0	1	0	0	1	0	0	0	0
YDR086C_CEN.PK113-7DSSS1	YDR086C_CEN.PK113-7DSSS1	2	2	2	;SSS1	1	2	2	2	2	2	2	2	2	2	2	2	2	2	2	2	2	2	2	2	2	2	1	2	2	2	2	2	2	2	2	2	2	2	2	2	2	2	2	2	2	2	1	2
YKR074W_CEN.PK113-7DAIM29	YKR074W_CEN.PK113-7DAIM29	2	2	2	;AIM29	1	2	2	2	2	2	2	2	2	0	1	2	2	1	2	1	2	2	2	2	2	2	2	2	2	2	2	2	2	0	1	2	2	1	2	1	2	2	2	2	2	2	2	2
YGR047C_CEN.PK113-7DTFC4	YGR047C_CEN.PK113-7DTFC4	2	2	2	;TFC4	1	2	2	2	1	1	1	2	2	0	0	0	1	1	0	0	1	1	1	1	2	2	0	1	1	1	1	2	2	0	0	0	1	1	0	0	1	1	1	1	2	2	0	1
YDL150W_CEN.PK113-7DRPC53	YDL150W_CEN.PK113-7DRPC53	2	2	2	;RPC53	1	2	2	2	1	1	1	0	1	1	1	1	1	1	1	1	0	0	0	0	1	1	0	0	1	1	1	0	1	1	1	1	1	1	1	1	0	0	0	0	1	1	0	0
YLR039C_CEN.PK113-7DRIC1	YLR039C_CEN.PK113-7DRIC1	2	2	2	;RIC1	1	2	2	2	1	1	0	1	0	0	0	0	0	0	0	0	2	1	0	1	1	1	0	1	1	1	0	1	0	0	0	0	0	0	0	0	2	1	0	1	1	1	0	1
YDR302W_CEN.PK113-7DGPI11	YDR302W_CEN.PK113-7DGPI11	2	2	2	;GPI11	1	2	2	2	1	1	1	1	1	0	0	1	0	0	1	1	0	0	0	0	1	1	0	0	1	1	1	1	1	0	0	1	0	0	1	1	0	0	0	0	1	1	0	0
YLR011W_CEN.PK113-7DLOT6	YLR011W_CEN.PK113-7DLOT6	2	2	2	;LOT6	1	2	2	2	2	1	1	1	0	1	0	0	1	1	1	0	2	1	2	1	1	1	1	1	2	1	1	1	0	1	0	0	1	1	1	0	2	1	2	1	1	1	1	1
YDR425W_CEN.PK113-7DSNX41	YDR425W_CEN.PK113-7DSNX41	2	2	2	;SNX41	1	2	2	2	0	1	1	1	1	0	0	0	0	0	0	0	1	0	0	0	1	1	0	0	0	1	1	1	1	0	0	0	0	0	0	0	1	0	0	0	1	1	0	0
YKL008C_CEN.PK113-7DLAC1	YKL008C_CEN.PK113-7DLAC1	2	2	2	;LAC1	1	2	2	2	1	1	0	0	2	0	1	1	0	0	0	0	0	1	1	0	1	1	0	0	1	1	0	0	2	0	1	1	0	0	0	0	0	1	1	0	1	1	0	0
YLR352W_CEN.PK113-7DORF	YLR352W_CEN.PK113-7DORF	2	2	2	;ORF	1	2	2	2	1	0	0	1	0	0	0	0	0	0	0	0	0	2	1	2	2	0	1	1	1	0	0	1	0	0	0	0	0	0	0	0	0	2	1	2	2	0	1	1
REV__YLR182W_CEN.PK113-7DSWI6	REV__YLR182W_CEN.PK113-7DSWI6	2	2	2	;SWI6	1	2	2	2	0	0	0	1	0	0	0	1	0	1	1	1	0	0	0	0	0	0	0	0	0	0	0	1	0	0	0	1	0	1	1	1	0	0	0	0	0	0	0	0
YJL143W_CEN.PK113-7DTIM17	YJL143W_CEN.PK113-7DTIM17	2	2	2	;TIM17	1	2	2	2	1	1	1	2	1	1	1	1	1	1	1	1	2	0	2	1	2	1	1	1	1	1	1	2	1	1	1	1	1	1	1	1	2	0	2	1	2	1	1	1
YFR020W_CEN.PK113-7DORF	YFR020W_CEN.PK113-7DORF	2	2	2	;ORF	1	2	2	2	1	1	0	1	1	1	1	2	1	2	2	1	1	1	0	0	1	1	1	1	1	1	0	1	1	1	1	2	1	2	2	1	1	1	0	0	1	1	1	1
YKR095W-A_CEN.PK113-7DPCC1	YKR095W-A_CEN.PK113-7DPCC1	2	2	2	;PCC1	1	2	2	2	2	1	0	0	2	1	1	0	1	1	0	1	0	0	0	0	2	2	1	0	2	1	0	0	2	1	1	0	1	1	0	1	0	0	0	0	2	2	1	0
YJR086W_CEN.PK113-7DSTE18	YJR086W_CEN.PK113-7DSTE18	2	2	2	;STE18	1	2	2	2	1	1	1	2	1	1	1	1	1	1	1	1	1	1	1	1	1	1	1	1	1	1	1	2	1	1	1	1	1	1	1	1	1	1	1	1	1	1	1	1
YKL139W_CEN.PK113-7DCTK1	YKL139W_CEN.PK113-7DCTK1	2	2	2	;CTK1	1	2	2	2	2	0	0	0	1	0	1	0	0	0	0	0	0	0	0	1	0	0	0	0	2	0	0	0	1	0	1	0	0	0	0	0	0	0	0	1	0	0	0	0
YNR048W_CEN.PK113-7DORF	YNR048W_CEN.PK113-7DORF	2	2	2	;ORF	1	2	2	2	2	1	1	2	0	1	0	0	0	0	1	1	0	0	1	0	1	1	0	1	2	1	1	2	0	1	0	0	0	0	1	1	0	0	1	0	1	1	0	1
YDR109C_CEN.PK113-7DORF	YDR109C_CEN.PK113-7DORF	2	2	2	;ORF	1	2	2	2	1	2	1	1	1	0	1	0	0	1	0	0	1	2	1	1	2	1	0	1	1	2	1	1	1	0	1	0	0	1	0	0	1	2	1	1	2	1	0	1
YGR278W_CEN.PK113-7DCWC22	YGR278W_CEN.PK113-7DCWC22	2	2	2	;CWC22	1	2	2	2	1	1	0	1	0	1	0	1	0	1	1	1	1	0	1	1	1	1	0	1	1	1	0	1	0	1	0	1	0	1	1	1	1	0	1	1	1	1	0	1
YOR130C_CEN.PK113-7DORT1	YOR130C_CEN.PK113-7DORT1	2	2	2	;ORT1	1	2	2	2	1	2	0	1	2	0	1	0	1	2	2	1	1	2	2	2	2	2	0	1	1	2	0	1	2	0	1	0	1	2	2	1	1	2	2	2	2	2	0	1
YIL007C_CEN.PK113-7DNAS2	YIL007C_CEN.PK113-7DNAS2	2	2	2	;NAS2	1	2	2	2	0	0	1	0	0	0	0	0	0	0	0	0	0	0	1	2	2	2	1	1	0	0	1	0	0	0	0	0	0	0	0	0	0	0	1	2	2	2	1	1
YGL248W_CEN.PK113-7DPDE1	YGL248W_CEN.PK113-7DPDE1	2	2	2	;PDE1	1	2	2	2	1	1	1	2	1	0	1	0	1	1	0	0	2	1	1	1	1	1	1	2	1	1	1	2	1	0	1	0	1	1	0	0	2	1	1	1	1	1	1	2
YOR090C_CEN.PK113-7DPTC5	YOR090C_CEN.PK113-7DPTC5	2	2	2	;PTC5	1	2	2	2	1	2	0	0	0	0	0	1	1	0	0	0	1	1	1	1	1	0	0	1	1	2	0	0	0	0	0	1	1	0	0	0	1	1	1	1	1	0	0	1
YLR403W_CEN.PK113-7DSFP1	YLR403W_CEN.PK113-7DSFP1	2	2	2	;SFP1	1	2	2	2	0	0	0	1	1	0	0	1	1	0	0	0	1	0	0	1	1	0	0	0	0	0	0	1	1	0	0	1	1	0	0	0	1	0	0	1	1	0	0	0
YOL102C_CEN.PK113-7DTPT1	YOL102C_CEN.PK113-7DTPT1	2	2	2	;TPT1	1	2	2	2	2	1	1	1	2	0	0	0	0	0	0	0	1	1	0	1	2	1	0	0	2	1	1	1	2	0	0	0	0	0	0	0	1	1	0	1	2	1	0	0
YMR218C_CEN.PK113-7DTRS130	YMR218C_CEN.PK113-7DTRS130	2	2	2	;TRS130	1	2	2	2	1	1	1	0	0	1	0	0	0	0	0	0	0	0	1	0	1	0	0	0	1	1	1	0	0	1	0	0	0	0	0	0	0	0	1	0	1	0	0	0
YJL116C_CEN.PK113-7DNCA3	YJL116C_CEN.PK113-7DNCA3	2	2	2	;NCA3	1	2	2	2	0	1	1	0	1	0	0	0	0	0	0	0	1	0	1	1	1	1	0	0	0	1	1	0	1	0	0	0	0	0	0	0	1	0	1	1	1	1	0	0
YDR377W_CEN.PK113-7DATP17	YDR377W_CEN.PK113-7DATP17	2	2	2	;ATP17	1	2	2	2	2	2	1	2	2	2	2	2	2	2	2	2	2	2	2	2	2	2	2	2	2	2	1	2	2	2	2	2	2	2	2	2	2	2	2	2	2	2	2	2
YKL053C-A_CEN.PK113-7DMDM35	YKL053C-A_CEN.PK113-7DMDM35	2	2	2	;MDM35	1	2	2	2	1	1	1	1	1	1	1	1	2	1	1	1	1	1	1	1	2	2	1	1	1	1	1	1	1	1	1	1	2	1	1	1	1	1	1	1	2	2	1	1
YHR195W_CEN.PK113-7DNVJ1	YHR195W_CEN.PK113-7DNVJ1	2	2	2	;NVJ1	1	2	2	2	0	0	1	0	2	0	0	0	0	0	2	0	1	1	0	0	1	2	1	1	0	0	1	0	2	0	0	0	0	0	2	0	1	1	0	0	1	2	1	1
YCR075W-A_CEN.PK113-7DORF	YCR075W-A_CEN.PK113-7DORF	2	2	2	;ORF	1	2	2	2	0	0	0	0	0	0	0	0	0	0	0	0	0	0	1	1	2	0	1	1	0	0	0	0	0	0	0	0	0	0	0	0	0	0	1	1	2	0	1	1
YAL046C_CEN.PK113-7DAIM1	YAL046C_CEN.PK113-7DAIM1	2	2	2	;AIM1	1	2	2	2	1	1	1	1	1	1	1	1	1	0	1	0	1	1	1	1	1	1	0	1	1	1	1	1	1	1	1	1	1	0	1	0	1	1	1	1	1	1	0	1
YER146W_CEN.PK113-7DLSM5	YER146W_CEN.PK113-7DLSM5	2	2	2	;LSM5	1	2	2	2	1	2	2	2	2	2	2	2	2	2	2	0	2	2	2	2	2	2	2	2	1	2	2	2	2	2	2	2	2	2	2	0	2	2	2	2	2	2	2	2
YDR045C_CEN.PK113-7DRPC11	YDR045C_CEN.PK113-7DRPC11	2	2	2	;RPC11	1	2	2	2	1	2	1	1	2	1	1	1	1	1	1	2	0	1	1	2	2	2	0	0	1	2	1	1	2	1	1	1	1	1	1	2	0	1	1	2	2	2	0	0
YMR160W_CEN.PK113-7DORF	YMR160W_CEN.PK113-7DORF	2	2	2	;ORF	1	2	2	2	1	0	1	0	0	0	0	0	1	0	0	0	1	1	1	1	2	1	0	0	1	0	1	0	0	0	0	0	1	0	0	0	1	1	1	1	2	1	0	0
YHR110W_CEN.PK113-7DERP5	YHR110W_CEN.PK113-7DERP5	2	2	2	;ERP5	1	2	2	2	1	1	0	0	1	0	0	1	0	1	0	0	0	1	1	0	1	1	0	0	1	1	0	0	1	0	0	1	0	1	0	0	0	1	1	0	1	1	0	0
YIL146C_CEN.PK113-7DATG32	YIL146C_CEN.PK113-7DATG32	2	2	2	;ATG32	1	2	2	2	1	2	1	1	1	1	1	1	1	1	1	1	1	1	1	1	1	1	0	1	1	2	1	1	1	1	1	1	1	1	1	1	1	1	1	1	1	1	0	1
YNR047W_CEN.PK113-7DFPK1	YNR047W_CEN.PK113-7DFPK1	2	2	2	;FPK1	1	2	2	2	1	1	0	2	2	0	0	0	0	1	1	0	0	1	1	1	1	1	1	0	1	1	0	2	2	0	0	0	0	1	1	0	0	1	1	1	1	1	1	0
YCL025C_CEN.PK113-7DAGP1	YCL025C_CEN.PK113-7DAGP1	2	2	2	;AGP1	1	2	2	2	2	1	1	1	0	1	1	1	1	1	0	1	0	0	0	0	0	0	0	0	2	1	1	1	0	1	1	1	1	1	0	1	0	0	0	0	0	0	0	0
YKL186C_CEN.PK113-7DMTR2	YKL186C_CEN.PK113-7DMTR2	2	2	2	;MTR2	1	2	2	2	1	2	2	0	1	0	0	0	0	0	2	0	0	0	0	1	2	0	0	0	1	2	2	0	1	0	0	0	0	0	2	0	0	0	0	1	2	0	0	0
YOR350C_CEN.PK113-7DMNE1	YOR350C_CEN.PK113-7DMNE1	2	2	2	;MNE1	1	2	2	2	2	1	1	1	0	0	0	0	0	0	0	0	2	0	1	1	2	2	1	1	2	1	1	1	0	0	0	0	0	0	0	0	2	0	1	1	2	2	1	1
YGR268C_CEN.PK113-7DHUA1	YGR268C_CEN.PK113-7DHUA1	2	2	2	;HUA1	1	2	2	2	1	0	0	1	0	1	0	0	0	1	0	0	2	1	1	1	1	1	1	1	1	0	0	1	0	1	0	0	0	1	0	0	2	1	1	1	1	1	1	1
YOR327C_CEN.PK113-7DSNC2	YOR327C_CEN.PK113-7DSNC2	2	2	1	;SNC2	1	2	2	1	1	2	1	0	1	1	0	0	1	1	0	0	0	2	1	2	1	1	0	1	1	2	1	0	1	1	0	0	1	1	0	0	0	2	1	2	1	1	0	1
YDL106C_CEN.PK113-7DPHO2	YDL106C_CEN.PK113-7DPHO2	2	2	2	;PHO2	1	2	2	2	0	2	0	2	1	1	1	1	0	1	0	0	1	1	1	2	2	2	1	2	0	2	0	2	1	1	1	1	0	1	0	0	1	1	1	2	2	2	1	2
YML077W_CEN.PK113-7DBET5	YML077W_CEN.PK113-7DBET5	2	2	2	;BET5	1	2	2	2	1	1	1	1	1	1	0	1	1	1	1	0	0	0	0	0	0	0	0	0	1	1	1	1	1	1	0	1	1	1	1	0	0	0	0	0	0	0	0	0
YHR168W_CEN.PK113-7DMTG2	YHR168W_CEN.PK113-7DMTG2	2	2	2	;MTG2	1	2	2	2	2	2	1	2	1	0	0	0	1	1	1	0	2	2	1	1	1	2	0	1	2	2	1	2	1	0	0	0	1	1	1	0	2	2	1	1	1	2	0	1
YML123C_CEN.PK113-7DPHO84	YML123C_CEN.PK113-7DPHO84	2	2	2	;PHO84	1	2	2	2	1	2	0	0	0	0	0	0	0	0	0	0	0	0	0	0	0	0	0	0	1	2	0	0	0	0	0	0	0	0	0	0	0	0	0	0	0	0	0	0
YDR468C_CEN.PK113-7DTLG1	YDR468C_CEN.PK113-7DTLG1	2	2	2	;TLG1	1	2	2	2	0	0	0	1	0	0	1	1	0	2	0	0	0	0	0	0	0	0	0	0	0	0	0	1	0	0	1	1	0	2	0	0	0	0	0	0	0	0	0	0
YGR196C_CEN.PK113-7DFYV8	YGR196C_CEN.PK113-7DFYV8	2	2	2	;FYV8	1	2	2	2	1	0	0	0	0	0	0	0	0	0	0	0	0	1	1	1	0	0	0	0	1	0	0	0	0	0	0	0	0	0	0	0	0	1	1	1	0	0	0	0
YOR238W_CEN.PK113-7DORF	YOR238W_CEN.PK113-7DORF	2	2	2	;ORF	1	2	2	2	1	2	0	1	0	1	0	1	1	0	2	0	1	0	1	0	2	2	1	1	1	2	0	1	0	1	0	1	1	0	2	0	1	0	1	0	2	2	1	1
YHR086W_CEN.PK113-7DNAM8	YHR086W_CEN.PK113-7DNAM8	2	2	2	;NAM8	1	2	2	2	2	0	0	0	0	0	0	0	1	0	1	0	0	1	0	0	0	1	0	0	2	0	0	0	0	0	0	0	1	0	1	0	0	1	0	0	0	1	0	0
YNR023W_CEN.PK113-7DSNF12	YNR023W_CEN.PK113-7DSNF12	2	2	2	;SNF12	1	2	2	2	1	2	1	1	1	0	0	1	1	1	1	0	2	2	2	1	1	2	1	1	1	2	1	1	1	0	0	1	1	1	1	0	2	2	2	1	1	2	1	1
YJR093C_CEN.PK113-7DFIP1	YJR093C_CEN.PK113-7DFIP1	2	2	2	;FIP1	1	2	2	2	0	0	0	0	0	0	2	0	0	0	1	0	1	1	0	0	1	1	1	0	0	0	0	0	0	0	2	0	0	0	1	0	1	1	0	0	1	1	1	0
YMR114C_CEN.PK113-7DORF	YMR114C_CEN.PK113-7DORF	2	2	2	;ORF	1	2	2	2	0	0	0	0	0	0	0	0	0	0	0	0	2	2	1	2	2	2	2	2	0	0	0	0	0	0	0	0	0	0	0	0	2	2	1	2	2	2	2	2
YMR256C_CEN.PK113-7DCOX7	YMR256C_CEN.PK113-7DCOX7	2	2	2	;COX7	1	2	2	2	2	2	2	2	0	0	0	0	2	1	0	0	0	1	1	2	2	1	1	1	2	2	2	2	0	0	0	0	2	1	0	0	0	1	1	2	2	1	1	1
YEL066W_CEN.PK113-7DHPA3	YEL066W_CEN.PK113-7DHPA3	2	2	2	;HPA3	1	2	2	2	1	2	1	1	1	0	1	0	1	1	1	0	0	1	1	2	0	1	0	0	1	2	1	1	1	0	1	0	1	1	1	0	0	1	1	2	0	1	0	0
YML046W_CEN.PK113-7DPRP39	YML046W_CEN.PK113-7DPRP39	2	2	2	;PRP39	1	2	2	2	2	1	1	0	0	0	0	0	0	0	0	0	1	0	1	0	0	0	0	0	2	1	1	0	0	0	0	0	0	0	0	0	1	0	1	0	0	0	0	0
YOR002W_CEN.PK113-7DALG6	YOR002W_CEN.PK113-7DALG6	2	2	2	;ALG6	1	2	2	2	1	0	1	0	1	0	0	0	0	0	0	0	0	1	0	1	1	0	0	0	1	0	1	0	1	0	0	0	0	0	0	0	0	1	0	1	1	0	0	0
YAL030W_CEN.PK113-7DSNC1	YAL030W_CEN.PK113-7DSNC1	2	1	1	;SNC1	1	2	1	1	0	1	1	0	2	0	0	0	0	0	0	0	0	2	1	2	2	1	0	0	0	0	1	0	1	0	0	0	0	0	0	0	0	1	1	1	1	0	0	0
YNL264C_CEN.PK113-7DPDR17	YNL264C_CEN.PK113-7DPDR17	2	2	2	;PDR17	1	2	2	2	1	1	0	2	1	1	1	1	1	1	1	1	1	1	1	0	1	1	0	0	1	1	0	2	1	1	1	1	1	1	1	1	1	1	1	0	1	1	0	0
YHR026W_CEN.PK113-7DVMA16	YHR026W_CEN.PK113-7DVMA16	2	2	2	;VMA16	1	2	2	2	0	0	0	1	1	1	1	0	0	0	0	1	0	0	0	0	1	1	0	0	0	0	0	1	1	1	1	0	0	0	0	1	0	0	0	0	1	1	0	0
YBL095W_CEN.PK113-7DORF	YBL095W_CEN.PK113-7DORF	2	2	2	;ORF	1	2	2	2	2	2	1	2	1	1	0	1	1	0	0	0	1	1	1	1	0	0	0	0	2	2	1	2	1	1	0	1	1	0	0	0	1	1	1	1	0	0	0	0
YBL103C_CEN.PK113-7DRTG3	YBL103C_CEN.PK113-7DRTG3	2	2	2	;RTG3	1	2	2	2	0	0	0	1	0	0	0	1	0	0	0	0	0	1	1	1	1	1	0	0	0	0	0	1	0	0	0	1	0	0	0	0	0	1	1	1	1	1	0	0
YER183C_CEN.PK113-7DFAU1	YER183C_CEN.PK113-7DFAU1	2	2	2	;FAU1	1	2	2	2	0	1	1	2	2	2	0	2	2	1	1	0	1	1	2	1	1	1	1	1	0	1	1	2	2	2	0	2	2	1	1	0	1	1	2	1	1	1	1	1
YDL207W_CEN.PK113-7DGLE1	YDL207W_CEN.PK113-7DGLE1	2	2	2	;GLE1	1	2	2	2	1	1	1	1	2	0	0	0	0	0	0	0	2	1	2	1	2	2	2	2	1	1	1	1	2	0	0	0	0	0	0	0	2	1	2	1	2	2	2	2
YKR062W_CEN.PK113-7DTFA2	YKR062W_CEN.PK113-7DTFA2	2	2	2	;TFA2	1	2	2	2	1	0	0	2	0	0	0	0	1	0	1	0	0	0	0	0	0	0	0	0	1	0	0	2	0	0	0	0	1	0	1	0	0	0	0	0	0	0	0	0
YDR221W_CEN.PK113-7DGTB1	YDR221W_CEN.PK113-7DGTB1	2	2	2	;GTB1	1	2	2	2	2	1	0	1	1	2	1	0	2	1	1	1	0	0	0	1	0	1	1	2	2	1	0	1	1	2	1	0	2	1	1	1	0	0	0	1	0	1	1	2
YIR032C_CEN.PK113-7DDAL3	YIR032C_CEN.PK113-7DDAL3	2	2	2	;DAL3	1	2	2	2	0	0	0	0	0	0	0	0	0	0	0	0	0	1	1	2	1	1	1	0	0	0	0	0	0	0	0	0	0	0	0	0	0	1	1	2	1	1	1	0
YCR086W_CEN.PK113-7DCSM1	YCR086W_CEN.PK113-7DCSM1	2	2	2	;CSM1	1	2	2	2	2	2	2	2	2	1	0	2	1	1	2	0	0	2	2	2	2	2	0	1	2	2	2	2	2	1	0	2	1	1	2	0	0	2	2	2	2	2	0	1
YKL006C-A_CEN.PK113-7DSFT1	YKL006C-A_CEN.PK113-7DSFT1	2	2	2	;SFT1	1	2	2	2	2	2	1	1	2	0	1	1	1	2	1	1	2	1	1	1	1	0	1	0	2	2	1	1	2	0	1	1	1	2	1	1	2	1	1	1	1	0	1	0
YKL160W_CEN.PK113-7DELF1	YKL160W_CEN.PK113-7DELF1	2	2	2	;ELF1	1	2	2	2	1	1	0	0	2	1	0	0	1	1	1	1	1	2	2	0	1	1	0	1	1	1	0	0	2	1	0	0	1	1	1	1	1	2	2	0	1	1	0	1
YBR061C_CEN.PK113-7DTRM7	YBR061C_CEN.PK113-7DTRM7	2	2	2	;TRM7	1	2	2	2	2	2	0	2	2	1	1	2	1	1	1	0	1	1	1	1	1	1	0	0	2	2	0	2	2	1	1	2	1	1	1	0	1	1	1	1	1	1	0	0
YHR059W_CEN.PK113-7DFYV4	YHR059W_CEN.PK113-7DFYV4	2	2	2	;FYV4	1	2	2	2	2	2	2	0	1	0	0	1	2	1	2	0	1	0	1	1	1	1	0	1	2	2	2	0	1	0	0	1	2	1	2	0	1	0	1	1	1	1	0	1
YCR071C_CEN.PK113-7DIMG2	YCR071C_CEN.PK113-7DIMG2	2	2	2	;IMG2	1	2	2	2	2	2	2	1	2	2	0	0	1	2	2	1	1	0	1	2	2	1	0	1	2	2	2	1	2	2	0	0	1	2	2	1	1	0	1	2	2	1	0	1
YBR223C_CEN.PK113-7DTDP1	YBR223C_CEN.PK113-7DTDP1	2	2	2	;TDP1	1	2	2	2	1	0	2	0	0	0	0	0	0	0	0	0	1	1	1	1	2	2	0	0	1	0	2	0	0	0	0	0	0	0	0	0	1	1	1	1	2	2	0	0
YIL154C_CEN.PK113-7DIMP2'	YIL154C_CEN.PK113-7DIMP2'	2	2	2	;IMP2	1	2	2	2	1	1	1	1	1	1	1	2	1	1	1	1	1	1	2	1	1	1	1	1	1	1	1	1	1	1	1	2	1	1	1	1	1	1	2	1	1	1	1	1
YLL022C_CEN.PK113-7DHIF1	YLL022C_CEN.PK113-7DHIF1	2	2	2	;HIF1	1	2	2	2	0	1	1	1	1	1	0	1	0	0	1	1	2	2	2	1	2	1	1	1	0	1	1	1	1	1	0	1	0	0	1	1	2	2	2	1	2	1	1	1
YDR349C_CEN.PK113-7DYPS7	YDR349C_CEN.PK113-7DYPS7	2	2	2	;YPS7	1	2	2	2	1	2	1	2	1	0	0	1	1	0	0	0	2	2	2	2	2	2	2	2	1	2	1	2	1	0	0	1	1	0	0	0	2	2	2	2	2	2	2	2
YLR021W_CEN.PK113-7DIRC25	YLR021W_CEN.PK113-7DIRC25	2	2	2	;IRC25	1	2	2	2	2	2	2	2	2	1	2	2	2	1	2	1	2	2	2	1	2	2	1	2	2	2	2	2	2	1	2	2	2	1	2	1	2	2	2	1	2	2	1	2
YER019C-A_CEN.PK113-7DSBH2	YER019C-A_CEN.PK113-7DSBH2	2	2	2	;SBH2	1	2	2	2	0	1	1	0	1	1	0	0	1	0	0	1	1	1	1	1	1	1	1	1	0	1	1	0	1	1	0	0	1	0	0	1	1	1	1	1	1	1	1	1
YDR363W-A_CEN.PK113-7DSEM1	YDR363W-A_CEN.PK113-7DSEM1	2	2	2	;SEM1	1	2	2	2	2	2	1	1	1	2	1	1	1	2	2	2	2	1	1	1	2	2	1	2	2	2	1	1	1	2	1	1	1	2	2	2	2	1	1	1	2	2	1	2
YJR001W_CEN.PK113-7DAVT1	YJR001W_CEN.PK113-7DAVT1	2	2	2	;AVT1	1	2	2	2	2	0	0	0	2	2	1	1	0	1	0	0	0	0	1	0	0	0	0	0	2	0	0	0	2	2	1	1	0	1	0	0	0	0	1	0	0	0	0	0
YNR018W_CEN.PK113-7DRCF2	YNR018W_CEN.PK113-7DRCF2	2	2	2	;RCF2	1	2	2	2	1	1	1	2	1	1	0	1	1	1	1	1	1	1	1	1	1	1	0	1	1	1	1	2	1	1	0	1	1	1	1	1	1	1	1	1	1	1	0	1
YGR008C_CEN.PK113-7DSTF2	YGR008C_CEN.PK113-7DSTF2	2	2	2	;STF2	1	2	2	2	0	0	0	1	0	0	0	0	0	0	0	0	1	1	2	2	2	2	2	0	0	0	0	1	0	0	0	0	0	0	0	0	1	1	2	2	2	2	2	0
YLR361C-A_CEN.PK113-7DORF	YLR361C-A_CEN.PK113-7DORF	2	2	2	;ORF	1	2	2	2	0	0	0	1	0	0	0	1	1	0	0	1	2	2	1	1	2	2	2	2	0	0	0	1	0	0	0	1	1	0	0	1	2	2	1	1	2	2	2	2
YJL151C_CEN.PK113-7DSNA3	YJL151C_CEN.PK113-7DSNA3	2	2	2	;SNA3	1	2	2	2	1	1	1	1	1	0	0	0	0	0	1	0	2	1	2	0	2	0	0	1	1	1	1	1	1	0	0	0	0	0	1	0	2	1	2	0	2	0	0	1
YPR037C_CEN.PK113-7DERV2	YPR037C_CEN.PK113-7DERV2	2	2	2	;ERV2	1	2	2	2	1	1	1	1	2	1	0	1	2	1	1	1	0	1	1	2	1	1	0	0	1	1	1	1	2	1	0	1	2	1	1	1	0	1	1	2	1	1	0	0
YOR020W-A_CEN.PK113-7DORF	YOR020W-A_CEN.PK113-7DORF	2	2	2	;ORF	1	2	2	2	2	2	2	1	1	1	1	1	2	1	2	1	2	2	2	2	2	2	2	2	2	2	2	1	1	1	1	1	2	1	2	1	2	2	2	2	2	2	2	2
YPL144W_CEN.PK113-7DPOC4	YPL144W_CEN.PK113-7DPOC4	2	2	2	;POC4	1	2	2	2	2	2	1	2	2	2	0	1	2	2	0	0	0	0	0	0	2	1	0	0	2	2	1	2	2	2	0	1	2	2	0	0	0	0	0	0	2	1	0	0
YNL130C_CEN.PK113-7DCPT1	YNL130C_CEN.PK113-7DCPT1	2	2	2	;CPT1	1	2	2	2	1	1	1	2	1	1	1	2	1	1	1	1	0	1	0	0	1	1	1	1	1	1	1	2	1	1	1	2	1	1	1	1	0	1	0	0	1	1	1	1
YGR147C_CEN.PK113-7DNAT2	YGR147C_CEN.PK113-7DNAT2	2	2	2	;NAT2	1	2	2	2	1	0	0	1	0	0	0	0	0	0	0	0	0	0	0	0	1	1	0	0	1	0	0	1	0	0	0	0	0	0	0	0	0	0	0	0	1	1	0	0
YDR169C_CEN.PK113-7DSTB3	YDR169C_CEN.PK113-7DSTB3	2	2	2	;STB3	1	2	2	2	0	0	0	2	1	0	0	0	1	1	0	0	0	1	1	1	0	1	1	1	0	0	0	2	1	0	0	0	1	1	0	0	0	1	1	1	0	1	1	1
YDL157C_CEN.PK113-7DORF	YDL157C_CEN.PK113-7DORF	2	2	2	;ORF	1	2	2	2	1	1	0	1	2	1	1	1	2	2	1	0	1	1	0	1	1	1	1	1	1	1	0	1	2	1	1	1	2	2	1	0	1	1	0	1	1	1	1	1
YML114C_CEN.PK113-7DTAF8	YML114C_CEN.PK113-7DTAF8	2	2	2	;TAF8	1	2	2	2	2	1	1	0	0	0	0	2	1	0	1	0	1	1	1	1	2	1	1	0	2	1	1	0	0	0	0	2	1	0	1	0	1	1	1	1	2	1	1	0
YGR074W_CEN.PK113-7DSMD1	YGR074W_CEN.PK113-7DSMD1	2	2	2	;SMD1	1	2	2	2	1	1	2	1	2	1	1	2	0	2	1	1	2	1	2	2	2	2	2	1	1	1	2	1	2	1	1	2	0	2	1	1	2	1	2	2	2	2	2	1
YPL124W_CEN.PK113-7DSPC29	YPL124W_CEN.PK113-7DSPC29	2	2	2	;SPC29	1	2	2	2	1	1	1	1	0	1	0	0	0	0	0	0	1	0	1	1	1	0	0	0	1	1	1	1	0	1	0	0	0	0	0	0	1	0	1	1	1	0	0	0
YML019W_CEN.PK113-7DOST6	YML019W_CEN.PK113-7DOST6	2	2	2	;OST6	1	2	2	2	1	1	1	1	1	1	1	1	0	1	1	0	1	1	0	1	0	0	0	1	1	1	1	1	1	1	1	1	0	1	1	0	1	1	0	1	0	0	0	1
YPL236C_CEN.PK113-7DENV7	YPL236C_CEN.PK113-7DENV7	2	2	2	;ENV7	1	2	2	2	0	0	0	0	0	0	0	0	0	0	0	0	1	2	1	1	1	1	1	0	0	0	0	0	0	0	0	0	0	0	0	0	1	2	1	1	1	1	1	0
YBR255C-A_CEN.PK113-7DORF	YBR255C-A_CEN.PK113-7DORF	2	2	2	;ORF	1	2	2	2	1	1	1	1	1	0	0	1	1	1	0	0	1	2	1	1	1	1	1	1	1	1	1	1	1	0	0	1	1	1	0	0	1	2	1	1	1	1	1	1
YPL223C_CEN.PK113-7DGRE1	YPL223C_CEN.PK113-7DGRE1	2	2	2	;GRE1	1	2	2	2	0	0	0	0	0	0	0	0	0	0	0	0	2	1	1	1	1	1	1	1	0	0	0	0	0	0	0	0	0	0	0	0	2	1	1	1	1	1	1	1
YPR052C_CEN.PK113-7DNHP6A	YPR052C_CEN.PK113-7DNHP6A	2	2	2	;NHP6A	1	2	2	2	1	1	1	2	2	0	0	0	1	1	1	1	1	1	1	1	2	1	1	0	1	1	1	2	2	0	0	0	1	1	1	1	1	1	1	1	2	1	1	0
YHR132W-A_CEN.PK113-7DIGO2	YHR132W-A_CEN.PK113-7DIGO2	2	2	2	;IGO2	1	2	2	2	1	1	1	1	2	0	0	0	0	0	0	0	1	1	1	1	2	2	1	1	1	1	1	1	2	0	0	0	0	0	0	0	1	1	1	1	2	2	1	1
YDR472W_CEN.PK113-7DTRS31	YDR472W_CEN.PK113-7DTRS31	2	2	2	;TRS31	1	2	2	2	2	1	1	2	2	1	0	1	1	1	1	0	2	2	2	2	2	2	2	2	2	1	1	2	2	1	0	1	1	1	1	0	2	2	2	2	2	2	2	2
YAR014C_CEN.PK113-7DBUD14	YAR014C_CEN.PK113-7DBUD14	2	2	2	;BUD14	1	2	2	2	2	1	0	0	1	0	0	1	1	0	0	0	1	0	1	1	1	1	1	1	2	1	0	0	1	0	0	1	1	0	0	0	1	0	1	1	1	1	1	1
YGR283C_CEN.PK113-7DORF	YGR283C_CEN.PK113-7DORF	2	2	2	;ORF	1	2	2	2	1	1	1	1	2	2	1	0	1	0	2	2	1	1	1	1	0	2	2	1	1	1	1	1	2	2	1	0	1	0	2	2	1	1	1	1	0	2	2	1
YDR202C_CEN.PK113-7DRAV2	YDR202C_CEN.PK113-7DRAV2	2	2	2	;RAV2	1	2	2	2	0	0	0	1	0	0	0	0	0	0	0	0	2	2	0	1	1	1	1	1	0	0	0	1	0	0	0	0	0	0	0	0	2	2	0	1	1	1	1	1
YHR181W_CEN.PK113-7DSVP26	YHR181W_CEN.PK113-7DSVP26	2	2	2	;SVP26	1	2	2	2	1	2	2	1	2	1	1	1	2	1	2	1	1	1	1	1	2	2	1	1	1	2	2	1	2	1	1	1	2	1	2	1	1	1	1	1	2	2	1	1
YLL055W_CEN.PK113-7DYCT1	YLL055W_CEN.PK113-7DYCT1	2	2	2	;YCT1	1	2	2	2	1	1	1	0	2	2	1	1	2	2	2	1	0	1	1	1	1	1	1	1	1	1	1	0	2	2	1	1	2	2	2	1	0	1	1	1	1	1	1	1
YER149C_CEN.PK113-7DPEA2	YER149C_CEN.PK113-7DPEA2	2	2	2	;PEA2	1	2	2	2	1	0	0	2	1	0	0	1	0	0	0	1	0	0	0	0	0	0	0	0	1	0	0	2	1	0	0	1	0	0	0	1	0	0	0	0	0	0	0	0
YPL098C_CEN.PK113-7DMGR2	YPL098C_CEN.PK113-7DMGR2	2	2	2	;MGR2	1	2	2	2	1	1	1	1	1	1	1	1	1	1	1	1	1	1	2	1	2	2	2	1	1	1	1	1	1	1	1	1	1	1	1	1	1	1	2	1	2	2	2	1
YPR182W_CEN.PK113-7DSMX3	YPR182W_CEN.PK113-7DSMX3	2	2	2	;SMX3	1	2	2	2	1	1	1	1	0	1	1	1	2	0	1	0	2	1	1	2	1	2	1	2	1	1	1	1	0	1	1	1	2	0	1	0	2	1	1	2	1	2	1	2
YLR377C_CEN.PK113-7DFBP1	YLR377C_CEN.PK113-7DFBP1	2	2	2	;FBP1	1	2	2	2	0	0	0	0	0	0	0	0	0	0	0	0	1	2	2	1	0	0	0	0	0	0	0	0	0	0	0	0	0	0	0	0	1	2	2	1	0	0	0	0
YML018C_CEN.PK113-7DORF	YML018C_CEN.PK113-7DORF	2	2	2	;ORF	1	2	2	2	1	1	0	1	2	1	1	2	1	1	1	2	1	0	0	0	0	0	0	0	1	1	0	1	2	1	1	2	1	1	1	2	1	0	0	0	0	0	0	0
YKL074C_CEN.PK113-7DMUD2	YKL074C_CEN.PK113-7DMUD2	2	2	2	;MUD2	1	2	2	2	1	0	0	0	0	0	0	0	0	1	0	0	1	1	2	0	1	0	0	0	1	0	0	0	0	0	0	0	0	1	0	0	1	1	2	0	1	0	0	0
YEL007W_CEN.PK113-7DMIT1	YEL007W_CEN.PK113-7DMIT1	2	2	2	;MIT1	1	2	2	2	1	1	1	1	1	1	1	2	1	1	1	1	1	1	1	1	1	1	0	1	1	1	1	1	1	1	1	2	1	1	1	1	1	1	1	1	1	1	0	1
YKL058W_CEN.PK113-7DTOA2	YKL058W_CEN.PK113-7DTOA2	2	2	2	;TOA2	1	2	2	2	1	2	1	2	2	1	1	2	2	2	0	0	2	1	1	1	2	2	1	1	1	2	1	2	2	1	1	2	2	2	0	0	2	1	1	1	2	2	1	1
YDL217C_CEN.PK113-7DTIM22	YDL217C_CEN.PK113-7DTIM22	2	2	2	;TIM22	1	2	2	2	1	1	1	1	1	1	1	1	1	2	1	1	1	0	0	0	1	1	1	0	1	1	1	1	1	1	1	1	1	2	1	1	1	0	0	0	1	1	1	0
YHR072W-A_CEN.PK113-7DNOP10	YHR072W-A_CEN.PK113-7DNOP10	2	2	2	;NOP10	1	2	2	2	2	2	0	0	2	1	1	0	1	0	1	0	0	0	0	0	2	2	1	0	2	2	0	0	2	1	1	0	1	0	1	0	0	0	0	0	2	2	1	0
YNL142W_CEN.PK113-7DMEP2	YNL142W_CEN.PK113-7DMEP2	2	2	2	;MEP2	1	2	2	2	1	1	2	1	2	1	1	1	2	1	1	1	1	2	2	2	2	2	2	2	1	1	2	1	2	1	1	1	2	1	1	1	1	2	2	2	2	2	2	2
YKR030W_CEN.PK113-7DGMH1	YKR030W_CEN.PK113-7DGMH1	2	2	2	;GMH1	1	2	2	2	1	1	1	1	0	0	0	1	2	1	1	0	1	1	1	1	2	1	1	1	1	1	1	1	0	0	0	1	2	1	1	0	1	1	1	1	2	1	1	1
YOL133W_CEN.PK113-7DHRT1	YOL133W_CEN.PK113-7DHRT1	2	2	2	;HRT1	1	2	2	2	2	1	1	1	1	2	2	1	2	2	1	2	2	2	2	1	2	2	2	2	2	1	1	1	1	2	2	1	2	2	1	2	2	2	2	1	2	2	2	2
YBR036C_CEN.PK113-7DCSG2	YBR036C_CEN.PK113-7DCSG2	2	2	2	;CSG2	1	2	2	2	2	2	2	2	2	2	0	1	1	1	2	1	0	0	1	1	0	0	0	0	2	2	2	2	2	2	0	1	1	1	2	1	0	0	1	1	0	0	0	0
YGR063C_CEN.PK113-7DSPT4	YGR063C_CEN.PK113-7DSPT4	2	2	2	;SPT4	1	2	2	2	2	2	1	2	2	0	1	1	0	0	0	0	0	0	1	1	2	1	0	1	2	2	1	2	2	0	1	1	0	0	0	0	0	0	1	1	2	1	0	1
YBR241C_CEN.PK113-7DORF	YBR241C_CEN.PK113-7DORF	2	2	2	;ORF	1	2	2	2	0	0	1	0	0	0	0	0	0	0	0	0	2	2	1	2	2	2	2	2	0	0	1	0	0	0	0	0	0	0	0	0	2	2	1	2	2	2	2	2
YKR065C_CEN.PK113-7DPAM17	YKR065C_CEN.PK113-7DPAM17	2	2	2	;PAM17	1	2	2	2	2	2	1	2	2	2	2	2	2	2	2	1	2	1	2	2	2	2	2	2	2	2	1	2	2	2	2	2	2	2	2	1	2	1	2	2	2	2	2	2
YIL016W_CEN.PK113-7DSNL1	YIL016W_CEN.PK113-7DSNL1	2	2	2	;SNL1	1	2	2	2	2	1	1	2	2	1	1	2	1	1	2	2	0	1	1	1	1	1	0	1	2	1	1	2	2	1	1	2	1	1	2	2	0	1	1	1	1	1	0	1
YPR010C-A_CEN.PK113-7DORF	YPR010C-A_CEN.PK113-7DORF	2	2	2	;ORF	1	2	2	2	1	1	1	1	1	1	1	1	1	1	1	1	2	1	1	1	1	1	1	1	1	1	1	1	1	1	1	1	1	1	1	1	2	1	1	1	1	1	1	1
YDL057W_CEN.PK113-7DORF	YDL057W_CEN.PK113-7DORF	2	2	2	;ORF	1	2	2	2	1	2	0	1	1	1	0	0	1	1	0	0	2	2	2	1	1	2	1	2	1	2	0	1	1	1	0	0	1	1	0	0	2	2	2	1	1	2	1	2
YGR169C-A_CEN.PK113-7DORF	YGR169C-A_CEN.PK113-7DORF	2	2	2	;ORF	1	2	2	2	1	1	2	2	1	1	2	1	2	2	2	2	2	1	2	2	2	2	2	2	1	1	2	2	1	1	2	1	2	2	2	2	2	1	2	2	2	2	2	2
YJR118C_CEN.PK113-7DILM1	YJR118C_CEN.PK113-7DILM1	2	2	2	;ILM1	1	2	2	2	1	1	2	1	1	2	1	1	2	1	1	2	1	1	1	1	1	1	0	0	1	1	2	1	1	2	1	1	2	1	1	2	1	1	1	1	1	1	0	0
YKL059C_CEN.PK113-7DMPE1	YKL059C_CEN.PK113-7DMPE1	2	2	2	;MPE1	1	2	2	2	1	1	1	2	1	1	1	1	1	1	1	1	1	1	1	1	1	1	1	1	1	1	1	2	1	1	1	1	1	1	1	1	1	1	1	1	1	1	1	1
YMR236W_CEN.PK113-7DTAF9	YMR236W_CEN.PK113-7DTAF9	2	2	2	;TAF9	1	2	2	2	2	2	1	1	1	0	2	2	1	2	1	1	2	1	2	2	2	1	2	2	2	2	1	1	1	0	2	2	1	2	1	1	2	1	2	2	2	1	2	2
YDL175C_CEN.PK113-7DAIR2	YDL175C_CEN.PK113-7DAIR2	2	2	2	;AIR2	1	2	2	2	1	1	1	1	1	0	1	0	2	1	1	1	1	0	1	1	1	1	1	1	1	1	1	1	1	0	1	0	2	1	1	1	1	0	1	1	1	1	1	1
YLR008C_CEN.PK113-7DPAM18	YLR008C_CEN.PK113-7DPAM18	2	2	2	;PAM18	1	2	2	2	2	2	2	2	2	1	1	1	1	1	1	2	1	1	2	2	2	2	1	1	2	2	2	2	2	1	1	1	1	1	1	2	1	1	2	2	2	2	1	1
YDR486C_CEN.PK113-7DVPS60	YDR486C_CEN.PK113-7DVPS60	2	2	2	;VPS60	1	2	2	2	2	2	1	1	1	1	2	2	0	1	1	2	2	2	2	2	2	2	1	2	2	2	1	1	1	1	2	2	0	1	1	2	2	2	2	2	2	2	1	2
YDL130W_CEN.PK113-7DRPP1B	YDL130W_CEN.PK113-7DRPP1B	2	2	2	;RPP1B	1	2	2	2	2	2	2	2	2	2	2	2	2	2	2	2	2	2	2	2	2	2	2	2	2	2	2	2	2	2	2	2	2	2	2	2	2	2	2	2	2	2	2	2
YNR066C_CEN.PK113-7DORF	YNR066C_CEN.PK113-7DORF	3	3	2	;ORF	1	3	3	2	0	0	0	0	0	0	0	1	0	0	1	0	0	0	0	1	0	0	0	0	0	0	0	0	0	0	0	1	0	0	1	0	0	0	0	1	0	0	0	0
YBL066C_CEN.PK113-7DSEF1	YBL066C_CEN.PK113-7DSEF1	3	3	3	;SEF1	1	3	3	3	0	2	0	1	1	0	0	0	0	0	0	0	0	0	0	0	1	1	0	0	0	2	0	1	1	0	0	0	0	0	0	0	0	0	0	0	1	1	0	0
YPR070W_CEN.PK113-7DMED1	YPR070W_CEN.PK113-7DMED1	3	3	3	;MED1	1	3	3	3	0	0	0	0	1	0	1	0	0	0	0	1	1	0	0	0	2	1	0	1	0	0	0	0	1	0	1	0	0	0	0	1	1	0	0	0	2	1	0	1
YGL094C_CEN.PK113-7DPAN2	YGL094C_CEN.PK113-7DPAN2	3	3	3	;PAN2	1	3	3	3	0	0	1	0	0	0	0	0	0	0	0	1	0	1	0	1	0	0	0	0	0	0	1	0	0	0	0	0	0	0	0	1	0	1	0	1	0	0	0	0
REV__YDL231C_CEN.PK113-7DBRE4	REV__YDL231C_CEN.PK113-7DBRE4	3	3	3	;BRE4	1	3	3	3	1	2	1	1	1	1	1	1	1	1	1	1	2	0	1	1	1	1	1	1	1	2	1	1	1	1	1	1	1	1	1	1	2	0	1	1	1	1	1	1
YAL031C_CEN.PK113-7DGIP4	YAL031C_CEN.PK113-7DGIP4	3	3	3	;GIP4	1	3	3	3	1	1	0	0	0	1	0	2	1	0	1	0	1	1	1	0	1	1	2	1	1	1	0	0	0	1	0	2	1	0	1	0	1	1	1	0	1	1	2	1
YGL035C_CEN.PK113-7DMIG1	YGL035C_CEN.PK113-7DMIG1	3	3	3	;MIG1	1	3	3	3	0	0	0	0	0	0	0	0	0	0	0	0	0	0	0	2	1	0	0	0	0	0	0	0	0	0	0	0	0	0	0	0	0	0	0	2	1	0	0	0
YJR092W_CEN.PK113-7DBUD4	YJR092W_CEN.PK113-7DBUD4	3	3	3	;BUD4	1	3	3	3	1	0	1	0	0	0	0	0	0	0	0	0	0	1	1	0	0	0	0	0	1	0	1	0	0	0	0	0	0	0	0	0	0	1	1	0	0	0	0	0
YOR296W_CEN.PK113-7DORF	YOR296W_CEN.PK113-7DORF	3	3	3	;ORF	1	3	3	3	1	2	2	1	3	2	1	2	2	2	2	1	2	1	1	2	2	2	1	1	1	2	2	1	3	2	1	2	2	2	2	1	2	1	1	2	2	2	1	1
YBR123C_CEN.PK113-7DTFC1	YBR123C_CEN.PK113-7DTFC1	3	3	3	;TFC1	1	3	3	3	0	0	1	2	2	0	0	0	0	0	0	0	0	1	1	1	2	2	1	1	0	0	1	2	2	0	0	0	0	0	0	0	0	1	1	1	2	2	1	1
YKR079C_CEN.PK113-7DTRZ1	YKR079C_CEN.PK113-7DTRZ1	3	3	3	;TRZ1	1	3	3	3	1	1	1	0	1	0	0	0	2	1	1	0	0	0	0	0	1	0	1	0	1	1	1	0	1	0	0	0	2	1	1	0	0	0	0	0	1	0	1	0
YPR175W_CEN.PK113-7DDPB2	YPR175W_CEN.PK113-7DDPB2	3	3	3	;DPB2	1	3	3	3	1	1	1	1	3	1	0	0	1	1	2	0	1	0	0	0	2	2	0	0	1	1	1	1	3	1	0	0	1	1	2	0	1	0	0	0	2	2	0	0
YDR333C_CEN.PK113-7DORF	YDR333C_CEN.PK113-7DORF	3	3	3	;ORF	1	3	3	3	1	1	0	0	2	0	0	2	0	0	2	1	0	0	0	0	0	0	0	1	1	1	0	0	2	0	0	2	0	0	2	1	0	0	0	0	0	0	0	1
YKL017C_CEN.PK113-7DHCS1	YKL017C_CEN.PK113-7DHCS1	3	3	3	;HCS1	1	3	3	3	1	0	0	1	0	0	0	0	0	0	0	0	0	0	0	1	0	0	1	0	1	0	0	1	0	0	0	0	0	0	0	0	0	0	0	1	0	0	1	0
YOR076C_CEN.PK113-7DSKI7	YOR076C_CEN.PK113-7DSKI7	3	3	3	;SKI7	1	3	3	3	1	1	1	1	1	0	0	0	1	0	0	0	0	1	1	0	3	2	0	1	1	1	1	1	1	0	0	0	1	0	0	0	0	1	1	0	3	2	0	1
YPL180W_CEN.PK113-7DTCO89	YPL180W_CEN.PK113-7DTCO89	3	3	3	;TCO89	1	3	3	3	0	0	0	0	0	0	0	0	0	0	0	0	2	2	0	2	1	2	1	1	0	0	0	0	0	0	0	0	0	0	0	0	2	2	0	2	1	2	1	1
YER005W_CEN.PK113-7DYND1	YER005W_CEN.PK113-7DYND1	3	3	3	;YND1	1	3	3	3	1	1	0	1	0	1	1	3	0	0	0	1	0	0	1	0	1	1	0	0	1	1	0	1	0	1	1	3	0	0	0	1	0	0	1	0	1	1	0	0
REV__YDR166C_CEN.PK113-7DSEC5	REV__YDR166C_CEN.PK113-7DSEC5	3	3	3	;SEC5	1	3	3	3	0	1	0	1	1	0	0	0	0	0	0	1	0	1	2	1	1	1	0	1	0	1	0	1	1	0	0	0	0	0	0	1	0	1	2	1	1	1	0	1
YMR088C_CEN.PK113-7DVBA1	YMR088C_CEN.PK113-7DVBA1	3	3	3	;VBA1	1	3	3	3	0	0	0	1	2	0	1	1	0	1	0	1	0	0	0	0	0	0	0	0	0	0	0	1	2	0	1	1	0	1	0	1	0	0	0	0	0	0	0	0
YML109W_CEN.PK113-7DZDS2	YML109W_CEN.PK113-7DZDS2	3	3	3	;ZDS2	1	3	3	3	1	2	0	2	1	1	0	1	0	0	0	0	0	0	0	0	1	1	1	0	1	2	0	2	1	1	0	1	0	0	0	0	0	0	0	0	1	1	1	0
REV__YIL144W_CEN.PK113-7DTID3	REV__YIL144W_CEN.PK113-7DTID3	3	3	3	;TID3	1	3	3	3	0	1	0	0	1	0	1	0	0	0	1	1	0	1	2	0	2	2	0	0	0	1	0	0	1	0	1	0	0	0	1	1	0	1	2	0	2	2	0	0
YOR229W_CEN.PK113-7DWTM2	YOR229W_CEN.PK113-7DWTM2	3	3	3	;WTM2	1	3	3	3	0	0	0	0	1	1	0	1	1	1	0	1	1	1	1	1	1	1	0	0	0	0	0	0	1	1	0	1	1	1	0	1	1	1	1	1	1	1	0	0
YOR081C_CEN.PK113-7DTGL5	YOR081C_CEN.PK113-7DTGL5	3	3	3	;TGL5	1	3	3	3	0	1	1	2	1	0	0	0	0	0	0	0	0	1	0	0	1	1	0	0	0	1	1	2	1	0	0	0	0	0	0	0	0	1	0	0	1	1	0	0
REV__YDL238C_CEN.PK113-7DGUD1	REV__YDL238C_CEN.PK113-7DGUD1	3	3	3	;GUD1	1	3	3	3	1	1	0	1	2	0	0	0	0	0	0	1	1	1	1	0	1	1	1	1	1	1	0	1	2	0	0	0	0	0	0	1	1	1	1	0	1	1	1	1
YLR207W_CEN.PK113-7DHRD3	YLR207W_CEN.PK113-7DHRD3	3	3	3	;HRD3	1	3	3	3	0	0	0	1	0	0	0	0	0	0	0	0	1	1	0	0	0	0	0	1	0	0	0	1	0	0	0	0	0	0	0	0	1	1	0	0	0	0	0	1
YDL219W_CEN.PK113-7DDTD1	YDL219W_CEN.PK113-7DDTD1	3	3	3	;DTD1	1	3	3	3	1	1	2	1	1	1	0	1	2	1	0	1	1	1	0	0	1	1	1	1	1	1	2	1	1	1	0	1	2	1	0	1	1	1	0	0	1	1	1	1
YPR166C_CEN.PK113-7DMRP2	YPR166C_CEN.PK113-7DMRP2	3	3	3	;MRP2	1	3	3	3	1	1	1	2	1	1	0	0	1	1	0	0	1	0	0	1	1	1	1	0	1	1	1	2	1	1	0	0	1	1	0	0	1	0	0	1	1	1	1	0
YML111W_CEN.PK113-7DBUL2	YML111W_CEN.PK113-7DBUL2	3	3	3	;BUL2	1	3	3	3	2	1	0	1	1	0	0	0	0	0	0	0	0	0	0	0	0	0	0	0	2	1	0	1	1	0	0	0	0	0	0	0	0	0	0	0	0	0	0	0
YER163C_CEN.PK113-7DORF	YER163C_CEN.PK113-7DORF	3	3	3	;ORF	1	3	3	3	2	1	0	0	1	0	0	0	0	0	1	0	0	0	0	0	0	1	0	0	2	1	0	0	1	0	0	0	0	0	1	0	0	0	0	0	0	1	0	0
YPL175W_CEN.PK113-7DSPT14	YPL175W_CEN.PK113-7DSPT14	3	3	3	;SPT14	1	3	3	3	2	1	0	1	2	0	1	1	0	1	0	0	1	1	1	1	1	2	1	0	2	1	0	1	2	0	1	1	0	1	0	0	1	1	1	1	1	2	1	0
YDR132C_CEN.PK113-7DORF	YDR132C_CEN.PK113-7DORF	3	3	3	;ORF	1	3	3	3	1	1	1	2	1	0	0	0	0	1	0	0	1	0	0	0	1	1	0	0	1	1	1	2	1	0	0	0	0	1	0	0	1	0	0	0	1	1	0	0
YCL031C_CEN.PK113-7DRRP7	YCL031C_CEN.PK113-7DRRP7	3	3	3	;RRP7	1	3	3	3	0	1	1	0	2	1	0	1	0	1	1	0	1	0	0	0	1	1	0	0	0	1	1	0	2	1	0	1	0	1	1	0	1	0	0	0	1	1	0	0
YBR081C_CEN.PK113-7DSPT7	YBR081C_CEN.PK113-7DSPT7	3	3	3	;SPT7	1	3	3	3	0	0	0	2	1	0	0	0	0	0	0	0	0	1	0	0	0	0	0	0	0	0	0	2	1	0	0	0	0	0	0	0	0	1	0	0	0	0	0	0
YML081C-A_CEN.PK113-7DATP18	YML081C-A_CEN.PK113-7DATP18	3	3	3	;ATP18	1	3	3	3	2	3	2	3	2	2	0	0	2	2	3	3	2	3	3	3	2	2	2	2	2	3	2	3	2	2	0	0	2	2	3	3	2	3	3	3	2	2	2	2
YCR003W_CEN.PK113-7DMRPL32	YCR003W_CEN.PK113-7DMRPL32	3	3	3	;MRPL32	1	3	3	3	0	0	1	2	0	0	0	0	1	0	0	1	0	0	2	0	0	0	0	0	0	0	1	2	0	0	0	0	1	0	0	1	0	0	2	0	0	0	0	0
YGL141W_CEN.PK113-7DHUL5	YGL141W_CEN.PK113-7DHUL5	3	3	3	;HUL5	1	3	3	3	1	1	0	1	0	0	0	0	0	0	0	0	0	0	1	0	1	0	1	1	1	1	0	1	0	0	0	0	0	0	0	0	0	0	1	0	1	0	1	1
REV__YHR114W_CEN.PK113-7DBZZ1	REV__YHR114W_CEN.PK113-7DBZZ1	3	3	3	;BZZ1	1	3	3	3	1	2	0	1	1	0	0	1	1	0	1	0	1	0	0	1	1	1	0	0	1	2	0	1	1	0	0	1	1	0	1	0	1	0	0	1	1	1	0	0
YPR049C_CEN.PK113-7DATG11	YPR049C_CEN.PK113-7DATG11	3	3	3	;ATG11	1	3	3	3	1	2	2	2	2	2	1	2	2	2	2	1	1	0	1	0	1	1	1	0	1	2	2	2	2	2	1	2	2	2	2	1	1	0	1	0	1	1	1	0
YER053C_CEN.PK113-7DPIC2	YER053C_CEN.PK113-7DPIC2	3	3	3	;PIC2	1	3	3	3	1	0	1	1	0	0	0	0	0	0	0	0	0	0	1	0	1	2	0	0	1	0	1	1	0	0	0	0	0	0	0	0	0	0	1	0	1	2	0	0
YLR371W_CEN.PK113-7DROM2	YLR371W_CEN.PK113-7DROM2	3	3	3	;ROM2	1	3	3	3	1	1	2	1	0	0	0	0	1	0	1	2	0	0	0	0	0	1	0	0	1	1	2	1	0	0	0	0	1	0	1	2	0	0	0	0	0	1	0	0
YNL201C_CEN.PK113-7DPSY2	YNL201C_CEN.PK113-7DPSY2	3	3	3	;PSY2	1	3	3	3	1	2	1	1	2	0	0	0	1	1	1	1	0	0	1	1	2	2	0	0	1	2	1	1	2	0	0	0	1	1	1	1	0	0	1	1	2	2	0	0
YGL059W_CEN.PK113-7DPKP2	YGL059W_CEN.PK113-7DPKP2	3	3	3	;PKP2	1	3	3	3	0	0	0	0	0	0	0	0	0	0	0	0	2	0	2	2	1	1	1	1	0	0	0	0	0	0	0	0	0	0	0	0	2	0	2	2	1	1	1	1
YLR063W_CEN.PK113-7DORF	YLR063W_CEN.PK113-7DORF	3	3	3	;ORF	1	3	3	3	0	0	1	1	1	1	1	1	1	1	1	1	0	1	0	1	1	1	1	0	0	0	1	1	1	1	1	1	1	1	1	1	0	1	0	1	1	1	1	0
YLR086W_CEN.PK113-7DSMC4	YLR086W_CEN.PK113-7DSMC4	3	3	3	;SMC4	1	3	3	3	0	0	0	2	0	0	0	0	0	0	0	0	1	1	0	0	0	0	0	1	0	0	0	2	0	0	0	0	0	0	0	0	1	1	0	0	0	0	0	1
YDL203C_CEN.PK113-7DACK1	YDL203C_CEN.PK113-7DACK1	3	3	3	;ACK1	1	3	3	3	2	1	0	1	1	1	0	0	0	1	0	0	1	0	0	1	1	0	0	1	2	1	0	1	1	1	0	0	0	1	0	0	1	0	0	1	1	0	0	1
YER072W_CEN.PK113-7DVTC1	YER072W_CEN.PK113-7DVTC1	3	3	3	;VTC1	1	3	3	3	1	1	2	1	3	2	2	2	3	2	2	1	1	0	0	0	2	2	0	0	1	1	2	1	3	2	2	2	3	2	2	1	1	0	0	0	2	2	0	0
YDR081C_CEN.PK113-7DPDC2	YDR081C_CEN.PK113-7DPDC2	3	3	3	;PDC2	1	3	3	3	2	2	1	1	2	1	1	2	1	0	0	0	1	1	1	0	2	2	0	0	2	2	1	1	2	1	1	2	1	0	0	0	1	1	1	0	2	2	0	0
YMR124W_CEN.PK113-7DORF	YMR124W_CEN.PK113-7DORF	3	3	3	;ORF	1	3	3	3	0	0	0	0	0	1	0	0	0	0	0	0	0	0	0	2	0	1	0	0	0	0	0	0	0	1	0	0	0	0	0	0	0	0	0	2	0	1	0	0
YLR052W_CEN.PK113-7DIES3	YLR052W_CEN.PK113-7DIES3	3	3	3	;IES3	1	3	3	3	0	1	1	1	2	1	0	0	1	2	0	0	2	2	1	2	1	2	0	1	0	1	1	1	2	1	0	0	1	2	0	0	2	2	1	2	1	2	0	1
YML011C_CEN.PK113-7DRAD33	YML011C_CEN.PK113-7DRAD33	3	3	3	;RAD33	1	3	3	3	2	1	1	1	0	0	0	0	0	0	0	0	0	0	0	0	2	1	0	1	2	1	1	1	0	0	0	0	0	0	0	0	0	0	0	0	2	1	0	1
YDR143C_CEN.PK113-7DSAN1	YDR143C_CEN.PK113-7DSAN1	3	3	3	;SAN1	1	3	3	3	0	0	0	1	0	0	0	2	0	1	0	0	0	0	0	1	1	0	1	0	0	0	0	1	0	0	0	2	0	1	0	0	0	0	0	1	1	0	1	0
YHR172W_CEN.PK113-7DSPC97	YHR172W_CEN.PK113-7DSPC97	3	3	3	;SPC97	1	3	3	3	1	0	0	1	1	0	0	0	0	1	1	0	0	0	0	1	1	0	0	0	1	0	0	1	1	0	0	0	0	1	1	0	0	0	0	1	1	0	0	0
YDR179C_CEN.PK113-7DCSN9	YDR179C_CEN.PK113-7DCSN9	3	3	3	;CSN9	1	3	3	3	0	0	0	0	0	0	0	0	0	0	0	0	1	1	2	0	2	1	2	1	0	0	0	0	0	0	0	0	0	0	0	0	1	1	2	0	2	1	2	1
YLR455W_CEN.PK113-7DORF	YLR455W_CEN.PK113-7DORF	3	3	3	;ORF	1	3	3	3	1	0	0	0	0	0	1	0	0	0	2	0	0	0	0	1	0	0	0	0	1	0	0	0	0	0	1	0	0	0	2	0	0	0	0	1	0	0	0	0
YDR279W_CEN.PK113-7DRNH202	YDR279W_CEN.PK113-7DRNH202	3	3	3	;RNH202	1	3	3	3	2	0	1	1	1	0	1	0	0	1	0	0	0	0	0	0	0	0	0	0	2	0	1	1	1	0	1	0	0	1	0	0	0	0	0	0	0	0	0	0
YBR233W-A_CEN.PK113-7DDAD3	YBR233W-A_CEN.PK113-7DDAD3	3	3	3	;DAD3	1	3	3	3	0	0	0	1	1	0	0	0	0	1	0	0	2	2	0	1	3	2	0	1	0	0	0	1	1	0	0	0	0	1	0	0	2	2	0	1	3	2	0	1
YGR081C_CEN.PK113-7DSLX9	YGR081C_CEN.PK113-7DSLX9	3	3	3	;SLX9	1	3	3	3	0	1	0	0	1	1	1	1	1	2	1	0	0	0	0	0	1	0	0	1	0	1	0	0	1	1	1	1	1	2	1	0	0	0	0	0	1	0	0	1
YDR307W_CEN.PK113-7DPMT7	YDR307W_CEN.PK113-7DPMT7	3	3	3	;PMT7	1	3	3	3	1	1	1	1	1	1	1	1	1	1	1	0	1	1	0	1	0	1	0	0	1	1	1	1	1	1	1	1	1	1	1	0	1	1	0	1	0	1	0	0
YAL010C_CEN.PK113-7DMDM10	YAL010C_CEN.PK113-7DMDM10	3	3	3	;MDM10	1	3	3	3	0	0	0	0	0	0	0	0	0	0	0	0	3	1	1	1	2	3	1	1	0	0	0	0	0	0	0	0	0	0	0	0	3	1	1	1	2	3	1	1
YGL119W_CEN.PK113-7DCOQ8	YGL119W_CEN.PK113-7DCOQ8	3	3	3	;COQ8	1	3	3	3	2	1	0	0	0	1	0	1	0	0	0	0	0	0	1	1	0	0	0	0	2	1	0	0	0	1	0	1	0	0	0	0	0	0	1	1	0	0	0	0
YKL045W_CEN.PK113-7DPRI2	YKL045W_CEN.PK113-7DPRI2	3	3	3	;PRI2	1	3	3	3	0	1	0	2	0	0	0	0	0	0	1	0	1	1	0	0	0	0	1	0	0	1	0	2	0	0	0	0	0	0	1	0	1	1	0	0	0	0	1	0
YLR051C_CEN.PK113-7DFCF2	YLR051C_CEN.PK113-7DFCF2	3	3	3	;FCF2	1	3	3	3	1	2	0	1	3	1	2	1	2	2	1	0	0	0	1	1	2	2	0	1	1	2	0	1	3	1	2	1	2	2	1	0	0	0	1	1	2	2	0	1
YPR073C_CEN.PK113-7DLTP1	YPR073C_CEN.PK113-7DLTP1	3	3	3	;LTP1	1	3	3	3	1	0	1	2	2	0	0	1	1	1	0	0	0	0	0	0	0	0	0	0	1	0	1	2	2	0	0	1	1	1	0	0	0	0	0	0	0	0	0	0
YOR067C_CEN.PK113-7DALG8	YOR067C_CEN.PK113-7DALG8	3	3	3	;ALG8	1	3	3	3	2	1	1	2	1	1	2	1	1	1	1	0	0	1	0	2	1	1	0	0	2	1	1	2	1	1	2	1	1	1	1	0	0	1	0	2	1	1	0	0
YGR195W_CEN.PK113-7DSKI6	YGR195W_CEN.PK113-7DSKI6	3	3	3	;SKI6	1	3	3	3	0	0	0	0	0	0	0	1	0	0	0	0	1	0	0	0	0	0	0	1	0	0	0	0	0	0	0	1	0	0	0	0	1	0	0	0	0	0	0	1
YGR104C_CEN.PK113-7DSRB5	YGR104C_CEN.PK113-7DSRB5	3	3	3	;SRB5	1	3	3	3	1	1	0	2	1	1	0	1	0	1	1	0	1	1	1	1	1	0	0	0	1	1	0	2	1	1	0	1	0	1	1	0	1	1	1	1	1	0	0	0
YNL261W_CEN.PK113-7DORC5	YNL261W_CEN.PK113-7DORC5	3	3	3	;ORC5	1	3	3	3	2	0	1	0	2	1	0	2	1	1	0	0	0	0	0	0	2	1	0	0	2	0	1	0	2	1	0	2	1	1	0	0	0	0	0	0	2	1	0	0
YIL097W_CEN.PK113-7DFYV10	YIL097W_CEN.PK113-7DFYV10	3	3	3	;FYV10	1	3	3	3	1	1	1	1	1	0	1	0	0	0	1	0	1	0	3	2	1	2	1	0	1	1	1	1	1	0	1	0	0	0	1	0	1	0	3	2	1	2	1	0
YEL001C_CEN.PK113-7DIRC22	YEL001C_CEN.PK113-7DIRC22	3	3	3	;IRC22	1	3	3	3	2	1	1	2	1	1	1	1	1	0	1	0	0	0	0	0	1	1	0	1	2	1	1	2	1	1	1	1	1	0	1	0	0	0	0	0	1	1	0	1
YLR151C_CEN.PK113-7DPCD1	YLR151C_CEN.PK113-7DPCD1	3	3	3	;PCD1	1	3	3	3	0	0	0	0	0	0	0	0	0	0	0	0	2	1	1	1	1	2	1	1	0	0	0	0	0	0	0	0	0	0	0	0	2	1	1	1	1	2	1	1
YJL126W_CEN.PK113-7DNIT2	YJL126W_CEN.PK113-7DNIT2	3	3	3	;NIT2	1	3	3	3	0	0	0	0	0	0	0	0	0	0	0	0	2	0	1	0	0	0	1	0	0	0	0	0	0	0	0	0	0	0	0	0	2	0	1	0	0	0	1	0
YDR424C_CEN.PK113-7DDYN2	YDR424C_CEN.PK113-7DDYN2	3	3	3	;DYN2	1	3	3	3	0	0	0	1	0	2	0	0	1	2	1	0	2	2	1	2	0	0	1	1	0	0	0	1	0	2	0	0	1	2	1	0	2	2	1	2	0	0	1	1
YNL193W_CEN.PK113-7DORF	YNL193W_CEN.PK113-7DORF	3	3	2	;ORF	1	3	3	2	3	3	2	1	1	0	0	1	1	1	3	1	1	0	1	1	1	1	0	1	3	3	2	1	1	0	0	1	1	1	3	1	1	0	1	1	1	1	0	1
YMR312W_CEN.PK113-7DELP6	YMR312W_CEN.PK113-7DELP6	3	3	3	;ELP6	1	3	3	3	0	1	0	2	2	1	0	1	1	1	1	1	1	1	2	1	2	1	1	1	0	1	0	2	2	1	0	1	1	1	1	1	1	1	2	1	2	1	1	1
YJR149W_CEN.PK113-7DORF	YJR149W_CEN.PK113-7DORF	3	3	3	;ORF	1	3	3	3	2	1	0	1	0	0	0	0	1	0	0	0	0	1	1	2	2	1	0	0	2	1	0	1	0	0	0	0	1	0	0	0	0	1	1	2	2	1	0	0
YAL013W_CEN.PK113-7DDEP1	YAL013W_CEN.PK113-7DDEP1	3	2	2	;DEP1	1	3	2	2	1	0	1	0	0	1	0	0	0	0	1	0	1	1	1	1	1	1	0	1	0	0	0	0	0	0	0	0	0	0	1	0	0	0	0	0	0	1	0	1
YGR276C_CEN.PK113-7DRNH70	YGR276C_CEN.PK113-7DRNH70	3	3	3	;RNH70	1	3	3	3	2	1	1	1	1	2	1	2	1	1	1	1	0	1	0	1	1	1	0	1	2	1	1	1	1	2	1	2	1	1	1	1	0	1	0	1	1	1	0	1
YDR460W_CEN.PK113-7DTFB3	YDR460W_CEN.PK113-7DTFB3	3	3	3	;TFB3	1	3	3	3	0	0	1	1	1	0	1	0	0	0	0	0	2	2	0	0	1	0	0	0	0	0	1	1	1	0	1	0	0	0	0	0	2	2	0	0	1	0	0	0
YOR311C_CEN.PK113-7DDGK1	YOR311C_CEN.PK113-7DDGK1	3	3	3	;DGK1	1	3	3	3	1	1	1	2	2	1	1	1	1	1	2	1	2	1	1	1	1	2	2	1	1	1	1	2	2	1	1	1	1	1	2	1	2	1	1	1	1	2	2	1
YMR161W_CEN.PK113-7DHLJ1	YMR161W_CEN.PK113-7DHLJ1	3	3	3	;HLJ1	1	3	3	3	1	1	0	1	2	1	1	1	1	1	0	0	1	1	3	0	1	1	1	1	1	1	0	1	2	1	1	1	1	1	0	0	1	1	3	0	1	1	1	1
YGL211W_CEN.PK113-7DNCS6	YGL211W_CEN.PK113-7DNCS6	3	3	3	;NCS6	1	3	3	3	2	0	1	1	0	1	1	0	0	0	0	0	0	0	0	0	0	0	0	0	2	0	1	1	0	1	1	0	0	0	0	0	0	0	0	0	0	0	0	0
YNL124W_CEN.PK113-7DNAF1	YNL124W_CEN.PK113-7DNAF1	3	3	3	;NAF1	1	3	3	3	1	2	1	2	2	2	1	3	2	1	1	1	0	0	1	0	2	1	0	0	1	2	1	2	2	2	1	3	2	1	1	1	0	0	1	0	2	1	0	0
YHR081W_CEN.PK113-7DLRP1	YHR081W_CEN.PK113-7DLRP1	3	3	3	;LRP1	1	3	3	3	0	1	1	2	1	1	1	2	1	2	2	1	1	1	2	1	1	0	1	0	0	1	1	2	1	1	1	2	1	2	2	1	1	1	2	1	1	0	1	0
YMR258C_CEN.PK113-7DROY1	YMR258C_CEN.PK113-7DROY1	3	3	3	;ROY1	1	3	3	3	2	0	1	0	0	1	0	1	0	0	0	0	2	3	1	1	2	0	2	0	2	0	1	0	0	1	0	1	0	0	0	0	2	3	1	1	2	0	2	0
YMR005W_CEN.PK113-7DTAF4	YMR005W_CEN.PK113-7DTAF4	3	3	3	;TAF4	1	3	3	3	2	2	1	2	2	1	1	1	2	1	0	0	2	1	1	1	2	2	0	0	2	2	1	2	2	1	1	1	2	1	0	0	2	1	1	1	2	2	0	0
YDR140W_CEN.PK113-7DMTQ2	YDR140W_CEN.PK113-7DMTQ2	3	3	3	;MTQ2	1	3	3	3	1	1	1	1	1	0	0	1	0	1	1	1	1	1	1	2	1	2	1	1	1	1	1	1	1	0	0	1	0	1	1	1	1	1	1	2	1	2	1	1
YGL212W_CEN.PK113-7DVAM7	YGL212W_CEN.PK113-7DVAM7	3	3	3	;VAM7	1	3	3	3	0	0	0	1	1	0	0	0	0	0	0	0	1	0	2	1	2	2	1	1	0	0	0	1	1	0	0	0	0	0	0	0	1	0	2	1	2	2	1	1
YLR243W_CEN.PK113-7DORF	YLR243W_CEN.PK113-7DORF	3	3	3	;ORF	1	3	3	3	1	1	2	0	2	0	2	1	3	2	1	0	2	1	2	0	2	1	1	1	1	1	2	0	2	0	2	1	3	2	1	0	2	1	2	0	2	1	1	1
YKL078W_CEN.PK113-7DDHR2	YKL078W_CEN.PK113-7DDHR2	3	3	3	;DHR2	1	3	3	3	0	1	1	1	1	1	0	1	1	1	1	1	0	1	1	1	1	1	1	1	0	1	1	1	1	1	0	1	1	1	1	1	0	1	1	1	1	1	1	1
YER159C_CEN.PK113-7DBUR6	YER159C_CEN.PK113-7DBUR6	3	3	3	;BUR6	1	3	3	3	2	2	2	2	3	0	0	0	0	1	2	1	1	2	2	0	3	3	0	0	2	2	2	2	3	0	0	0	0	1	2	1	1	2	2	0	3	3	0	0
YDL230W_CEN.PK113-7DPTP1	YDL230W_CEN.PK113-7DPTP1	3	3	3	;PTP1	1	3	3	3	1	1	2	0	2	1	1	0	2	1	2	0	2	2	1	1	2	3	0	2	1	1	2	0	2	1	1	0	2	1	2	0	2	2	1	1	2	3	0	2
YNL129W_CEN.PK113-7DNRK1	YNL129W_CEN.PK113-7DNRK1	3	3	3	;NRK1	1	3	3	3	1	1	0	0	1	1	0	0	0	0	0	0	0	1	0	0	2	1	0	1	1	1	0	0	1	1	0	0	0	0	0	0	0	1	0	0	2	1	0	1
YDL108W_CEN.PK113-7DKIN28	YDL108W_CEN.PK113-7DKIN28	3	3	3	;KIN28	1	3	3	3	1	2	0	2	2	0	0	1	0	0	0	0	0	0	1	1	1	1	0	0	1	2	0	2	2	0	0	1	0	0	0	0	0	0	1	1	1	1	0	0
YKL003C_CEN.PK113-7DMRP17	YKL003C_CEN.PK113-7DMRP17	3	3	3	;MRP17	1	3	3	3	2	3	2	2	2	1	1	1	1	0	1	1	1	1	2	1	1	1	1	1	2	3	2	2	2	1	1	1	1	0	1	1	1	1	2	1	1	1	1	1
YOR125C_CEN.PK113-7DCAT5	YOR125C_CEN.PK113-7DCAT5	3	3	3	;CAT5	1	3	3	3	1	1	1	3	0	0	0	0	0	0	0	0	0	1	0	1	1	1	0	0	1	1	1	3	0	0	0	0	0	0	0	0	0	1	0	1	1	1	0	0
YML121W_CEN.PK113-7DGTR1	YML121W_CEN.PK113-7DGTR1	3	3	3	;GTR1	1	3	3	3	0	0	0	1	1	2	2	0	1	2	0	1	1	1	2	1	1	1	2	1	0	0	0	1	1	2	2	0	1	2	0	1	1	1	2	1	1	1	2	1
YNL253W_CEN.PK113-7DTEX1	YNL253W_CEN.PK113-7DTEX1	3	3	3	;TEX1	1	3	3	3	0	2	2	1	1	0	1	0	0	0	1	0	1	1	0	1	1	1	0	0	0	2	2	1	1	0	1	0	0	0	1	0	1	1	0	1	1	1	0	0
YKL198C_CEN.PK113-7DPTK1	YKL198C_CEN.PK113-7DPTK1	3	3	3	;PTK1	1	3	3	3	0	0	0	0	0	0	0	0	3	1	2	1	0	0	0	0	0	0	0	0	0	0	0	0	0	0	0	0	3	1	2	1	0	0	0	0	0	0	0	0
YER058W_CEN.PK113-7DPET117	YER058W_CEN.PK113-7DPET117	3	3	3	;PET117	1	3	3	3	1	2	1	1	1	0	1	0	1	1	1	0	0	0	2	0	2	2	1	0	1	2	1	1	1	0	1	0	1	1	1	0	0	0	2	0	2	2	1	0
YPL213W_CEN.PK113-7DLEA1	YPL213W_CEN.PK113-7DLEA1	3	3	3	;LEA1	1	3	3	3	1	1	0	0	1	0	0	2	1	0	0	0	2	0	1	0	1	1	0	0	1	1	0	0	1	0	0	2	1	0	0	0	2	0	1	0	1	1	0	0
YDL091C_CEN.PK113-7DUBX3	YDL091C_CEN.PK113-7DUBX3	3	3	3	;UBX3	1	3	3	3	0	1	1	1	1	0	0	1	0	0	0	0	2	2	1	1	3	1	1	1	0	1	1	1	1	0	0	1	0	0	0	0	2	2	1	1	3	1	1	1
YKL144C_CEN.PK113-7DRPC25	YKL144C_CEN.PK113-7DRPC25	3	3	3	;RPC25	1	3	3	3	1	2	1	1	2	0	1	1	0	2	2	3	1	1	1	0	2	2	1	1	1	2	1	1	2	0	1	1	0	2	2	3	1	1	1	0	2	2	1	1
YGR002C_CEN.PK113-7DSWC4	YGR002C_CEN.PK113-7DSWC4	3	3	3	;SWC4	1	3	3	3	1	1	0	1	1	2	0	1	1	0	1	0	1	0	2	2	1	1	0	0	1	1	0	1	1	2	0	1	1	0	1	0	1	0	2	2	1	1	0	0
YKR013W_CEN.PK113-7DPRY2	YKR013W_CEN.PK113-7DPRY2	3	3	3	;PRY2	1	3	3	3	3	2	1	0	0	0	0	0	0	0	0	0	0	0	0	0	0	0	0	0	3	2	1	0	0	0	0	0	0	0	0	0	0	0	0	0	0	0	0	0
YKR089C_CEN.PK113-7DTGL4	YKR089C_CEN.PK113-7DTGL4	3	3	3	;TGL4	1	3	3	3	1	0	0	0	1	1	0	0	2	0	1	1	1	1	0	0	2	0	0	0	1	0	0	0	1	1	0	0	2	0	1	1	1	1	0	0	2	0	0	0
YPR030W_CEN.PK113-7DCSR2	YPR030W_CEN.PK113-7DCSR2	3	3	3	;CSR2	1	3	3	3	0	0	0	0	0	0	1	0	0	0	0	1	0	0	1	0	0	0	0	0	0	0	0	0	0	0	1	0	0	0	0	1	0	0	1	0	0	0	0	0
YFR031C_CEN.PK113-7DSMC2	YFR031C_CEN.PK113-7DSMC2	3	3	3	;SMC2	1	3	3	3	1	0	0	1	0	1	0	1	0	0	0	0	0	0	0	1	0	0	0	0	1	0	0	1	0	1	0	1	0	0	0	0	0	0	0	1	0	0	0	0
YGL028C_CEN.PK113-7DSCW11	YGL028C_CEN.PK113-7DSCW11	3	3	3	;SCW11	1	3	3	3	2	1	1	0	1	0	0	0	1	0	1	0	2	1	2	1	1	2	2	0	2	1	1	0	1	0	0	0	1	0	1	0	2	1	2	1	1	2	2	0
YPL156C_CEN.PK113-7DPRM4	YPL156C_CEN.PK113-7DPRM4	3	3	3	;PRM4	1	3	3	3	0	1	0	0	0	0	0	0	0	0	0	0	2	2	2	2	3	3	2	0	0	1	0	0	0	0	0	0	0	0	0	0	2	2	2	2	3	3	2	0
YEL053C_CEN.PK113-7DMAK10	YEL053C_CEN.PK113-7DMAK10	3	3	3	;MAK10	1	3	3	3	1	1	0	2	2	0	0	2	0	0	1	0	0	0	1	0	0	1	0	0	1	1	0	2	2	0	0	2	0	0	1	0	0	0	1	0	0	1	0	0
YBL067C_CEN.PK113-7DUBP13	YBL067C_CEN.PK113-7DUBP13	3	3	3	;UBP13	1	3	3	3	1	0	1	0	1	0	0	0	1	0	1	0	2	3	2	2	1	2	0	1	1	0	1	0	1	0	0	0	1	0	1	0	2	3	2	2	1	2	0	1
YGR163W_CEN.PK113-7DGTR2	YGR163W_CEN.PK113-7DGTR2	3	3	3	;GTR2	1	3	3	3	2	1	0	1	2	0	0	1	0	0	0	0	3	2	2	1	1	0	1	1	2	1	0	1	2	0	0	1	0	0	0	0	3	2	2	1	1	0	1	1
YOR274W_CEN.PK113-7DMOD5	YOR274W_CEN.PK113-7DMOD5	3	3	3	;MOD5	1	3	3	3	0	1	0	0	0	1	0	0	0	0	0	0	0	0	0	1	0	0	0	0	0	1	0	0	0	1	0	0	0	0	0	0	0	0	0	1	0	0	0	0
YHR115C_CEN.PK113-7DDMA1	YHR115C_CEN.PK113-7DDMA1	3	2	2	;DMA1	1	3	2	2	2	1	0	0	2	2	0	0	0	0	1	0	0	0	0	0	0	0	0	0	2	1	0	0	2	1	0	0	0	0	1	0	0	0	0	0	0	0	0	0
YMR213W_CEN.PK113-7DCEF1	YMR213W_CEN.PK113-7DCEF1	3	3	3	;CEF1	1	3	3	3	0	0	0	0	0	0	0	0	1	1	0	0	0	0	1	1	1	1	1	1	0	0	0	0	0	0	0	0	1	1	0	0	0	0	1	1	1	1	1	1
YNR020C_CEN.PK113-7DATP23	YNR020C_CEN.PK113-7DATP23	3	3	3	;ATP23	1	3	3	3	2	2	2	3	0	0	0	0	1	2	1	1	2	1	2	2	1	2	0	1	2	2	2	3	0	0	0	0	1	2	1	1	2	1	2	2	1	2	0	1
YLR005W_CEN.PK113-7DSSL1	YLR005W_CEN.PK113-7DSSL1	3	3	3	;SSL1	1	3	3	3	1	0	0	1	2	0	1	0	1	0	0	0	1	0	0	0	1	1	1	0	1	0	0	1	2	0	1	0	1	0	0	0	1	0	0	0	1	1	1	0
YGR017W_CEN.PK113-7DORF	YGR017W_CEN.PK113-7DORF	3	3	3	;ORF	1	3	3	3	0	1	0	0	1	0	0	0	0	0	0	0	0	1	2	0	2	2	0	0	0	1	0	0	1	0	0	0	0	0	0	0	0	1	2	0	2	2	0	0
YGR257C_CEN.PK113-7DMTM1	YGR257C_CEN.PK113-7DMTM1	3	3	3	;MTM1	1	3	3	3	1	0	1	1	3	0	0	0	1	1	1	0	0	1	0	0	1	1	0	0	1	0	1	1	3	0	0	0	1	1	1	0	0	1	0	0	1	1	0	0
YHL029C_CEN.PK113-7DOCA5	YHL029C_CEN.PK113-7DOCA5	3	3	3	;OCA5	1	3	3	3	0	0	1	0	0	0	0	0	1	0	0	0	0	1	1	2	1	1	1	0	0	0	1	0	0	0	0	0	1	0	0	0	0	1	1	2	1	1	1	0
YCR034W_CEN.PK113-7DFEN1	YCR034W_CEN.PK113-7DFEN1	3	3	3	;FEN1	1	3	3	3	2	1	2	0	1	1	1	2	1	0	1	1	0	0	0	0	1	1	0	0	2	1	2	0	1	1	1	2	1	0	1	1	0	0	0	0	1	1	0	0
YGR120C_CEN.PK113-7DCOG2	YGR120C_CEN.PK113-7DCOG2	3	3	3	;COG2	1	3	3	3	2	0	1	2	0	1	0	1	0	0	0	0	1	1	0	0	2	0	0	1	2	0	1	2	0	1	0	1	0	0	0	0	1	1	0	0	2	0	0	1
YLR392C_CEN.PK113-7DART10	YLR392C_CEN.PK113-7DART10	3	3	3	;ART10	1	3	3	3	0	0	0	0	0	0	0	0	0	0	0	0	3	0	1	1	2	1	0	2	0	0	0	0	0	0	0	0	0	0	0	0	3	0	1	1	2	1	0	2
YPL051W_CEN.PK113-7DARL3	YPL051W_CEN.PK113-7DARL3	3	3	3	;ARL3	1	3	3	3	3	2	1	3	3	1	0	2	1	1	0	2	2	1	2	2	3	3	2	1	3	2	1	3	3	1	0	2	1	1	0	2	2	1	2	2	3	3	2	1
YNL224C_CEN.PK113-7DSQS1	YNL224C_CEN.PK113-7DSQS1	3	3	3	;SQS1	1	3	3	3	1	1	0	1	0	0	0	1	0	0	1	0	0	1	1	0	0	0	0	0	1	1	0	1	0	0	0	1	0	0	1	0	0	1	1	0	0	0	0	0
YMR192W_CEN.PK113-7DGYL1	YMR192W_CEN.PK113-7DGYL1	3	3	3	;GYL1	1	3	3	3	2	3	0	0	1	1	0	1	1	0	0	0	0	1	1	2	1	0	0	1	2	3	0	0	1	1	0	1	1	0	0	0	0	1	1	2	1	0	0	1
YDR228C_CEN.PK113-7DPCF11	YDR228C_CEN.PK113-7DPCF11	3	3	3	;PCF11	1	3	3	3	1	0	1	2	0	1	1	0	1	1	1	0	0	0	2	2	1	2	0	0	1	0	1	2	0	1	1	0	1	1	1	0	0	0	2	2	1	2	0	0
YKL137W_CEN.PK113-7DCMC1	YKL137W_CEN.PK113-7DCMC1	3	3	3	;CMC1	1	3	3	3	2	1	1	1	2	1	2	2	2	2	1	2	2	2	2	1	3	3	2	1	2	1	1	1	2	1	2	2	2	2	1	2	2	2	2	1	3	3	2	1
YAL033W_CEN.PK113-7DPOP5	YAL033W_CEN.PK113-7DPOP5	3	3	3	;POP5	1	3	3	3	2	2	1	1	2	1	2	1	1	1	2	1	0	1	0	0	2	1	0	1	2	2	1	1	2	1	2	1	1	1	2	1	0	1	0	0	2	1	0	1
YAL022C_CEN.PK113-7DFUN26	YAL022C_CEN.PK113-7DFUN26	3	3	3	;FUN26	1	3	3	3	1	1	0	2	1	0	1	1	0	1	1	0	0	0	0	0	0	0	0	0	1	1	0	2	1	0	1	1	0	1	1	0	0	0	0	0	0	0	0	0
YLR118C_CEN.PK113-7DORF	YLR118C_CEN.PK113-7DORF	3	3	3	;ORF	1	3	3	3	1	0	0	2	3	1	0	0	2	0	0	0	2	1	1	2	2	0	1	1	1	0	0	2	3	1	0	0	2	0	0	0	2	1	1	2	2	0	1	1
YKL146W_CEN.PK113-7DAVT3	YKL146W_CEN.PK113-7DAVT3	3	3	3	;AVT3	1	3	3	3	0	1	0	1	0	0	0	1	1	0	0	0	1	1	1	0	1	0	1	0	0	1	0	1	0	0	0	1	1	0	0	0	1	1	1	0	1	0	1	0
YGR122W_CEN.PK113-7DORF	YGR122W_CEN.PK113-7DORF	3	3	3	;ORF	1	3	3	3	1	3	2	1	2	0	0	0	0	0	0	0	1	1	1	2	2	2	0	1	1	3	2	1	2	0	0	0	0	0	0	0	1	1	1	2	2	2	0	1
YGR243W_CEN.PK113-7DFMP43	YGR243W_CEN.PK113-7DFMP43	3	3	2	;FMP43	1	3	3	2	0	1	1	0	0	0	0	0	1	0	0	1	2	3	3	3	3	3	3	1	0	1	1	0	0	0	0	0	1	0	0	1	2	3	3	3	3	3	3	1
YLR072W_CEN.PK113-7DORF	YLR072W_CEN.PK113-7DORF	3	3	3	;ORF	1	3	3	3	1	0	0	1	0	0	0	0	0	1	0	0	1	0	0	1	1	2	0	0	1	0	0	1	0	0	0	0	0	1	0	0	1	0	0	1	1	2	0	0
YDR389W_CEN.PK113-7DSAC7	YDR389W_CEN.PK113-7DSAC7	3	3	3	;SAC7	1	3	3	3	1	1	1	1	1	1	1	1	1	1	2	1	1	1	1	1	2	2	0	1	1	1	1	1	1	1	1	1	1	1	2	1	1	1	1	1	2	2	0	1
YDR108W_CEN.PK113-7DTRS85	YDR108W_CEN.PK113-7DTRS85	3	3	3	;TRS85	1	3	3	3	0	1	0	3	1	0	0	0	0	1	1	0	0	0	0	0	1	1	0	0	0	1	0	3	1	0	0	0	0	1	1	0	0	0	0	0	1	1	0	0
YBR133C_CEN.PK113-7DHSL7	YBR133C_CEN.PK113-7DHSL7	3	3	3	;HSL7	1	3	3	3	1	0	1	2	0	1	1	2	1	1	0	0	0	0	1	0	0	0	0	0	1	0	1	2	0	1	1	2	1	1	0	0	0	0	1	0	0	0	0	0
YLR438C-A_CEN.PK113-7DLSM3	YLR438C-A_CEN.PK113-7DLSM3	3	3	3	;LSM3	1	3	3	3	1	2	1	0	2	0	1	0	2	2	1	0	2	2	1	0	2	2	1	2	1	2	1	0	2	0	1	0	2	2	1	0	2	2	1	0	2	2	1	2
YGR134W_CEN.PK113-7DCAF130	YGR134W_CEN.PK113-7DCAF130	3	3	3	;CAF130	1	3	3	3	2	2	1	1	1	1	0	0	0	0	0	0	0	0	1	0	1	1	0	0	2	2	1	1	1	1	0	0	0	0	0	0	0	0	1	0	1	1	0	0
YDL002C_CEN.PK113-7DNHP10	YDL002C_CEN.PK113-7DNHP10	3	3	3	;NHP10	1	3	3	3	0	0	0	1	0	0	1	0	0	0	0	0	1	0	1	0	2	2	0	2	0	0	0	1	0	0	1	0	0	0	0	0	1	0	1	0	2	2	0	2
YNL273W_CEN.PK113-7DTOF1	YNL273W_CEN.PK113-7DTOF1	3	3	3	;TOF1	1	3	3	3	0	0	1	1	1	0	0	1	0	1	0	1	1	0	1	1	1	0	0	0	0	0	1	1	1	0	0	1	0	1	0	1	1	0	1	1	1	0	0	0
YNL191W_CEN.PK113-7DDUG3	YNL191W_CEN.PK113-7DDUG3	3	3	3	;DUG3	1	3	3	3	1	1	0	1	0	0	0	0	0	0	0	0	0	0	0	0	1	1	0	1	1	1	0	1	0	0	0	0	0	0	0	0	0	0	0	0	1	1	0	1
YOR201C_CEN.PK113-7DMRM1	YOR201C_CEN.PK113-7DMRM1	3	3	3	;MRM1	1	3	3	3	3	2	3	2	3	1	2	3	2	2	3	2	2	1	2	2	3	3	0	0	3	2	3	2	3	1	2	3	2	2	3	2	2	1	2	2	3	3	0	0
YJR022W_CEN.PK113-7DLSM8	YJR022W_CEN.PK113-7DLSM8	3	3	3	;LSM8	1	3	3	3	1	2	0	1	2	1	0	1	0	0	0	0	0	1	0	0	0	0	0	1	1	2	0	1	2	1	0	1	0	0	0	0	0	1	0	0	0	0	0	1
YBL040C_CEN.PK113-7DERD2	YBL040C_CEN.PK113-7DERD2	3	3	3	;ERD2	1	3	3	3	3	3	3	3	3	3	2	2	3	3	2	3	2	2	2	2	3	3	2	1	3	3	3	3	3	3	2	2	3	3	2	3	2	2	2	2	3	3	2	1
YOR008C_CEN.PK113-7DSLG1	YOR008C_CEN.PK113-7DSLG1	3	3	3	;SLG1	1	3	3	3	1	1	0	0	2	0	1	1	0	0	0	0	3	2	2	2	2	2	1	0	1	1	0	0	2	0	1	1	0	0	0	0	3	2	2	2	2	2	1	0
YJL201W_CEN.PK113-7DECM25	YJL201W_CEN.PK113-7DECM25	3	3	3	;ECM25	1	3	3	3	1	1	1	1	2	0	2	1	1	1	1	1	1	0	1	1	2	1	0	1	1	1	1	1	2	0	2	1	1	1	1	1	1	0	1	1	2	1	0	1
YLR414C_CEN.PK113-7DPUN1	YLR414C_CEN.PK113-7DPUN1	3	3	3	;PUN1	1	3	3	3	3	3	2	2	2	2	2	2	1	2	1	0	1	1	1	1	1	2	1	1	3	3	2	2	2	2	2	2	1	2	1	0	1	1	1	1	1	2	1	1
YML029W_CEN.PK113-7DUSA1	YML029W_CEN.PK113-7DUSA1	3	3	3	;USA1	1	3	3	3	2	1	1	1	2	1	1	0	2	0	0	0	1	1	1	1	2	2	0	0	2	1	1	1	2	1	1	0	2	0	0	0	1	1	1	1	2	2	0	0
YKL026C_CEN.PK113-7DGPX1	YKL026C_CEN.PK113-7DGPX1	3	3	3	;GPX1	1	3	3	3	0	0	0	0	0	0	0	0	0	0	0	0	3	2	2	2	2	1	2	2	0	0	0	0	0	0	0	0	0	0	0	0	3	2	2	2	2	1	2	2
YMR175W_CEN.PK113-7DSIP18	YMR175W_CEN.PK113-7DSIP18	3	3	3	;SIP18	1	3	3	3	0	0	0	0	0	0	0	0	0	0	0	0	2	1	3	3	3	3	2	2	0	0	0	0	0	0	0	0	0	0	0	0	2	1	3	3	3	3	2	2
YBR176W_CEN.PK113-7DECM31	YBR176W_CEN.PK113-7DECM31	3	3	3	;ECM31	1	3	3	3	2	3	0	0	1	1	1	1	0	2	0	0	2	1	2	2	2	2	1	3	2	3	0	0	1	1	1	1	0	2	0	0	2	1	2	2	2	2	1	3
YIL088C_CEN.PK113-7DAVT7	YIL088C_CEN.PK113-7DAVT7	3	3	3	;AVT7	1	3	3	3	0	0	1	0	2	0	1	1	0	0	2	1	0	0	0	0	0	0	0	0	0	0	1	0	2	0	1	1	0	0	2	1	0	0	0	0	0	0	0	0
YMR239C_CEN.PK113-7DRNT1	YMR239C_CEN.PK113-7DRNT1	3	3	3	;RNT1	1	3	3	3	1	1	1	0	1	1	0	0	0	0	1	2	0	0	0	1	0	1	0	0	1	1	1	0	1	1	0	0	0	0	1	2	0	0	0	1	0	1	0	0
YKL099C_CEN.PK113-7DUTP11	YKL099C_CEN.PK113-7DUTP11	3	3	3	;UTP11	1	3	3	3	1	1	0	1	1	1	1	0	0	0	0	0	1	0	0	1	1	1	1	1	1	1	0	1	1	1	1	0	0	0	0	0	1	0	0	1	1	1	1	1
YDR107C_CEN.PK113-7DTMN2	YDR107C_CEN.PK113-7DTMN2	3	2	2	;TMN2	1	3	2	2	2	2	2	3	3	1	0	2	1	1	0	0	3	2	2	2	2	1	1	1	2	2	2	2	2	1	0	1	1	1	0	0	2	1	2	1	2	1	1	1
YML050W_CEN.PK113-7DAIM32	YML050W_CEN.PK113-7DAIM32	3	3	3	;AIM32	1	3	3	3	2	2	1	1	0	0	0	0	0	0	1	0	1	1	3	1	1	1	0	0	2	2	1	1	0	0	0	0	0	0	1	0	1	1	3	1	1	1	0	0
YDR339C_CEN.PK113-7DFCF1	YDR339C_CEN.PK113-7DFCF1	3	3	3	;FCF1	1	3	3	3	2	0	0	0	2	1	1	1	2	1	1	1	1	1	2	0	0	1	0	0	2	0	0	0	2	1	1	1	2	1	1	1	1	1	2	0	0	1	0	0
YFL034C-B_CEN.PK113-7DMOB2	YFL034C-B_CEN.PK113-7DMOB2	3	3	3	;MOB2	1	3	3	3	2	2	1	1	3	1	1	1	2	1	1	1	1	2	2	1	1	2	1	1	2	2	1	1	3	1	1	1	2	1	1	1	1	2	2	1	1	2	1	1
YDR195W_CEN.PK113-7DREF2	YDR195W_CEN.PK113-7DREF2	3	3	3	;REF2	1	3	3	3	1	1	1	1	1	0	1	1	1	1	1	0	3	1	0	1	2	3	1	0	1	1	1	1	1	0	1	1	1	1	1	0	3	1	0	1	2	3	1	0
YER050C_CEN.PK113-7DRSM18	YER050C_CEN.PK113-7DRSM18	3	3	3	;RSM18	1	3	3	3	1	1	1	3	1	1	1	1	1	1	0	2	1	0	1	1	1	1	1	1	1	1	1	3	1	1	1	1	1	1	0	2	1	0	1	1	1	1	1	1
YDR236C_CEN.PK113-7DFMN1	YDR236C_CEN.PK113-7DFMN1	3	3	3	;FMN1	1	3	3	3	1	1	2	1	1	1	0	1	1	1	1	1	2	2	1	1	1	1	1	1	1	1	2	1	1	1	0	1	1	1	1	1	2	2	1	1	1	1	1	1
YGR106C_CEN.PK113-7DVOA1	YGR106C_CEN.PK113-7DVOA1	3	3	3	;VOA1	1	3	3	3	2	2	1	3	2	2	2	3	2	2	2	1	2	3	2	1	2	2	0	1	2	2	1	3	2	2	2	3	2	2	2	1	2	3	2	1	2	2	0	1
YOR106W_CEN.PK113-7DVAM3	YOR106W_CEN.PK113-7DVAM3	3	3	3	;VAM3	1	3	3	3	0	1	0	0	1	0	0	0	1	0	0	0	1	1	1	1	1	1	0	1	0	1	0	0	1	0	0	0	1	0	0	0	1	1	1	1	1	1	0	1
YPR115W_CEN.PK113-7DRGC1	YPR115W_CEN.PK113-7DRGC1	3	3	3	;RGC1	1	3	3	3	1	1	0	1	0	0	0	0	0	0	0	0	0	1	0	1	0	0	0	0	1	1	0	1	0	0	0	0	0	0	0	0	0	1	0	1	0	0	0	0
YMR287C_CEN.PK113-7DDSS1	YMR287C_CEN.PK113-7DDSS1	3	3	3	;DSS1	1	3	3	3	3	1	0	1	0	0	0	0	1	2	1	0	0	0	1	0	2	2	0	0	3	1	0	1	0	0	0	0	1	2	1	0	0	0	1	0	2	2	0	0
YNL127W_CEN.PK113-7DFAR11	YNL127W_CEN.PK113-7DFAR11	3	3	3	;FAR11	1	3	3	3	0	1	1	1	1	0	0	0	0	0	0	0	1	0	1	1	3	3	1	0	0	1	1	1	1	0	0	0	0	0	0	0	1	0	1	1	3	3	1	0
YMR211W_CEN.PK113-7DDML1	YMR211W_CEN.PK113-7DDML1	3	3	3	;DML1	1	3	3	3	1	3	1	2	1	0	1	0	0	1	2	0	2	1	1	1	2	1	0	2	1	3	1	2	1	0	1	0	0	1	2	0	2	1	1	1	2	1	0	2
YJL011C_CEN.PK113-7DRPC17	YJL011C_CEN.PK113-7DRPC17	3	3	3	;RPC17	1	3	3	3	1	1	0	2	1	1	1	1	0	0	0	0	0	0	0	0	1	1	0	0	1	1	0	2	1	1	1	1	0	0	0	0	0	0	0	0	1	1	0	0
YBL059C-A_CEN.PK113-7DCMC2	YBL059C-A_CEN.PK113-7DCMC2	3	3	3	;CMC2	1	3	3	3	2	2	1	2	1	1	0	0	1	2	2	1	1	1	1	2	1	2	0	1	2	2	1	2	1	1	0	0	1	2	2	1	1	1	1	2	1	2	0	1
YOL012C_CEN.PK113-7DHTZ1	YOL012C_CEN.PK113-7DHTZ1	3	2	2	;HTZ1	1	3	2	2	3	3	3	3	2	2	2	3	3	2	2	2	2	2	2	2	2	2	2	2	2	2	2	2	1	1	1	2	2	1	1	1	1	1	1	1	1	1	1	1
YOL083W_CEN.PK113-7DATG34	YOL083W_CEN.PK113-7DATG34	3	3	3	;ATG34	1	3	3	3	0	0	0	0	0	0	0	0	0	0	0	0	3	2	2	1	3	3	2	2	0	0	0	0	0	0	0	0	0	0	0	0	3	2	2	1	3	3	2	2
YGL126W_CEN.PK113-7DSCS3	YGL126W_CEN.PK113-7DSCS3	3	3	3	;SCS3	1	3	3	3	2	1	3	2	1	0	0	0	0	0	0	0	1	0	0	1	1	0	0	0	2	1	3	2	1	0	0	0	0	0	0	0	1	0	0	1	1	0	0	0
YDR156W_CEN.PK113-7DRPA14	YDR156W_CEN.PK113-7DRPA14	3	3	3	;RPA14	1	3	3	3	1	1	1	1	2	2	1	1	1	2	2	1	1	1	2	2	2	1	2	2	1	1	1	1	2	2	1	1	1	2	2	1	1	1	2	2	2	1	2	2
YMR098C_CEN.PK113-7DATP25	YMR098C_CEN.PK113-7DATP25	3	3	3	;ATP25	1	3	3	3	1	0	0	0	0	0	0	1	0	0	0	0	0	0	2	1	0	0	0	0	1	0	0	0	0	0	0	1	0	0	0	0	0	0	2	1	0	0	0	0
YOR150W_CEN.PK113-7DMRPL23	YOR150W_CEN.PK113-7DMRPL23	3	3	3	;MRPL23	1	3	3	3	1	1	1	1	0	0	0	0	1	2	1	0	0	0	2	2	0	0	0	0	1	1	1	1	0	0	0	0	1	2	1	0	0	0	2	2	0	0	0	0
YLR286C_CEN.PK113-7DCTS1	YLR286C_CEN.PK113-7DCTS1	3	3	3	;CTS1	1	3	3	3	3	2	2	1	2	2	1	3	2	2	2	3	1	1	1	1	1	1	1	1	3	2	2	1	2	2	1	3	2	2	2	3	1	1	1	1	1	1	1	1
YOR036W_CEN.PK113-7DPEP12	YOR036W_CEN.PK113-7DPEP12	3	3	3	;PEP12	1	3	3	3	3	1	2	3	2	1	0	1	1	1	1	0	2	1	1	2	2	2	1	2	3	1	2	3	2	1	0	1	1	1	1	0	2	1	1	2	2	2	1	2
YPL221W_CEN.PK113-7DFLC1	YPL221W_CEN.PK113-7DFLC1	3	3	3	;FLC1	1	3	3	3	1	1	1	2	0	0	0	0	0	0	0	0	0	0	0	0	0	0	0	0	1	1	1	2	0	0	0	0	0	0	0	0	0	0	0	0	0	0	0	0
YFL010C_CEN.PK113-7DWWM1	YFL010C_CEN.PK113-7DWWM1	3	3	3	;WWM1	1	3	3	3	1	1	1	2	2	2	1	1	2	1	1	1	0	1	1	2	2	2	1	0	1	1	1	2	2	2	1	1	2	1	1	1	0	1	1	2	2	2	1	0
YDR530C_CEN.PK113-7DAPA2	YDR530C_CEN.PK113-7DAPA2	3	3	3	;APA2	1	3	3	3	3	1	1	1	1	0	0	0	1	0	2	0	1	3	2	3	3	2	0	3	3	1	1	1	1	0	0	0	1	0	2	0	1	3	2	3	3	2	0	3
YGL073W_CEN.PK113-7DHSF1	YGL073W_CEN.PK113-7DHSF1	3	3	3	;HSF1	1	3	3	3	0	1	0	1	3	1	0	0	0	0	0	1	0	2	3	1	2	0	0	1	0	1	0	1	3	1	0	0	0	0	0	1	0	2	3	1	2	0	0	1
YMR269W_CEN.PK113-7DTMA23	YMR269W_CEN.PK113-7DTMA23	3	3	3	;TMA23	1	3	3	3	1	1	1	3	2	2	1	2	0	1	2	1	0	0	2	0	1	0	0	0	1	1	1	3	2	2	1	2	0	1	2	1	0	0	2	0	1	0	0	0
YDL010W_CEN.PK113-7DGRX6	YDL010W_CEN.PK113-7DGRX6	3	3	3	;GRX6	1	3	3	3	1	2	2	2	2	1	1	1	2	2	1	2	2	2	1	1	1	2	2	1	1	2	2	2	2	1	1	1	2	2	1	2	2	2	1	1	1	2	2	1
YGR113W_CEN.PK113-7DDAM1	YGR113W_CEN.PK113-7DDAM1	3	3	3	;DAM1	1	3	3	3	3	2	2	1	1	2	1	0	1	1	1	0	2	1	2	1	1	2	1	1	3	2	2	1	1	2	1	0	1	1	1	0	2	1	2	1	1	2	1	1
YDR054C_CEN.PK113-7DCDC34	YDR054C_CEN.PK113-7DCDC34	3	3	3	;CDC34	1	3	3	3	2	2	1	2	2	1	1	1	2	2	2	1	2	1	1	1	2	2	2	1	2	2	1	2	2	1	1	1	2	2	2	1	2	1	1	1	2	2	2	1
YGL117W_CEN.PK113-7DORF	YGL117W_CEN.PK113-7DORF	3	3	3	;ORF	1	3	3	3	1	1	1	1	2	1	2	2	1	1	1	1	1	1	1	1	1	1	1	1	1	1	1	1	2	1	2	2	1	1	1	1	1	1	1	1	1	1	1	1
YBR044C_CEN.PK113-7DTCM62	YBR044C_CEN.PK113-7DTCM62	3	3	3	;TCM62	1	3	3	3	2	0	0	2	1	0	0	1	0	0	0	0	0	0	0	0	0	0	0	0	2	0	0	2	1	0	0	1	0	0	0	0	0	0	0	0	0	0	0	0
YKR055W_CEN.PK113-7DRHO4	YKR055W_CEN.PK113-7DRHO4	3	3	3	;RHO4	1	3	3	3	1	3	1	1	0	1	1	2	1	1	0	0	1	0	3	3	1	3	0	1	1	3	1	1	0	1	1	2	1	1	0	0	1	0	3	3	1	3	0	1
YCR076C_CEN.PK113-7DFUB1	YCR076C_CEN.PK113-7DFUB1	3	3	3	;FUB1	1	3	3	3	2	1	1	1	0	0	0	0	0	0	0	0	1	1	1	0	3	3	1	1	2	1	1	1	0	0	0	0	0	0	0	0	1	1	1	0	3	3	1	1
YDR484W_CEN.PK113-7DVPS52	YDR484W_CEN.PK113-7DVPS52	3	3	3	;VPS52	1	3	3	3	2	2	1	0	0	2	1	1	1	0	2	0	3	2	3	3	3	3	0	3	2	2	1	0	0	2	1	1	1	0	2	0	3	2	3	3	3	3	0	3
YIR009W_CEN.PK113-7DMSL1	YIR009W_CEN.PK113-7DMSL1	3	3	3	;MSL1	1	3	3	3	1	2	2	0	1	0	0	1	0	2	0	0	1	1	0	1	2	2	1	1	1	2	2	0	1	0	0	1	0	2	0	0	1	1	0	1	2	2	1	1
YER079W_CEN.PK113-7DORF	YER079W_CEN.PK113-7DORF	3	3	3	;ORF	1	3	3	3	0	0	0	0	0	0	0	0	0	0	0	0	3	2	3	2	3	3	3	2	0	0	0	0	0	0	0	0	0	0	0	0	3	2	3	2	3	3	3	2
YHR085W_CEN.PK113-7DIPI1	YHR085W_CEN.PK113-7DIPI1	3	3	3	;IPI1	1	3	3	3	1	2	1	2	1	1	0	2	0	1	1	1	1	1	1	2	0	0	0	1	1	2	1	2	1	1	0	2	0	1	1	1	1	1	1	2	0	0	0	1
YHR116W_CEN.PK113-7DCOX23	YHR116W_CEN.PK113-7DCOX23	3	3	3	;COX23	1	3	3	3	1	1	2	2	0	0	0	0	1	0	1	1	1	1	2	2	3	1	1	1	1	1	2	2	0	0	0	0	1	0	1	1	1	1	2	2	3	1	1	1
YKL063C_CEN.PK113-7DORF	YKL063C_CEN.PK113-7DORF	3	3	3	;ORF	1	3	3	3	1	1	2	1	1	1	1	3	1	1	1	1	2	2	2	2	2	2	1	1	1	1	2	1	1	1	1	3	1	1	1	1	2	2	2	2	2	2	1	1
YJL062W-A_CEN.PK113-7DCOA3	YJL062W-A_CEN.PK113-7DCOA3	3	3	3	;COA3	1	3	3	3	2	3	2	1	2	0	1	1	2	2	3	2	1	2	2	2	3	3	2	2	2	3	2	1	2	0	1	1	2	2	3	2	1	2	2	2	3	3	2	2
YDL067C_CEN.PK113-7DCOX9	YDL067C_CEN.PK113-7DCOX9	3	3	3	;COX9	1	3	3	3	3	3	3	3	2	1	2	2	1	2	3	2	2	2	2	2	2	2	2	2	3	3	3	3	2	1	2	2	1	2	3	2	2	2	2	2	2	2	2	2
YFR041C_CEN.PK113-7DERJ5	YFR041C_CEN.PK113-7DERJ5	3	3	3	;ERJ5	1	3	3	3	2	2	2	1	3	2	1	1	0	0	1	0	1	1	0	0	1	1	0	0	2	2	2	1	3	2	1	1	0	0	1	0	1	1	0	0	1	1	0	0
MBI3_YEASTBI3	MBI3_YEASTBI3	3	3	1	;BI3	1	3	3	1	2	2	2	2	2	2	3	2	2	2	2	2	2	2	2	2	2	2	2	2	2	2	2	2	2	2	3	2	2	2	2	2	2	2	2	2	2	2	2	2
YCR060W_CEN.PK113-7DTAH1	YCR060W_CEN.PK113-7DTAH1	3	3	3	;TAH1	1	3	3	3	0	1	1	1	2	1	1	1	1	1	2	0	3	2	2	2	2	2	2	2	0	1	1	1	2	1	1	1	1	1	2	0	3	2	2	2	2	2	2	2
YJR122W_CEN.PK113-7DIBA57	YJR122W_CEN.PK113-7DIBA57	3	3	3	;IBA57	1	3	3	3	1	3	1	2	2	2	0	1	2	1	2	2	2	1	3	2	3	2	2	0	1	3	1	2	2	2	0	1	2	1	2	2	2	1	3	2	3	2	2	0
YKL025C_CEN.PK113-7DPAN3	YKL025C_CEN.PK113-7DPAN3	3	3	3	;PAN3	1	3	3	3	2	2	2	2	3	2	3	1	2	2	2	2	2	2	1	1	3	2	1	1	2	2	2	2	3	2	3	1	2	2	2	2	2	2	1	1	3	2	1	1
YMR219W_CEN.PK113-7DESC1	YMR219W_CEN.PK113-7DESC1	3	3	3	;ESC1	1	3	3	3	0	0	0	0	1	0	0	0	0	0	0	0	1	0	3	1	2	1	1	0	0	0	0	0	1	0	0	0	0	0	0	0	1	0	3	1	2	1	1	0
YGR156W_CEN.PK113-7DPTI1	YGR156W_CEN.PK113-7DPTI1	3	3	3	;PTI1	1	3	3	3	3	1	1	2	1	2	1	2	1	1	1	1	0	1	1	1	0	1	0	1	3	1	1	2	1	2	1	2	1	1	1	1	0	1	1	1	0	1	0	1
YER139C_CEN.PK113-7DRTR1	YER139C_CEN.PK113-7DRTR1	3	3	3	;RTR1	1	3	3	3	0	1	1	2	2	2	1	0	1	1	0	0	2	1	2	1	3	2	1	1	0	1	1	2	2	2	1	0	1	1	0	0	2	1	2	1	3	2	1	1
YOL033W_CEN.PK113-7DMSE1	YOL033W_CEN.PK113-7DMSE1	3	3	3	;MSE1	1	3	3	3	2	0	0	2	0	0	0	0	0	1	0	0	0	0	0	0	0	0	0	0	2	0	0	2	0	0	0	0	0	1	0	0	0	0	0	0	0	0	0	0
YMR044W_CEN.PK113-7DIOC4	YMR044W_CEN.PK113-7DIOC4	3	3	3	;IOC4	1	3	3	3	3	2	1	1	3	0	1	1	2	1	1	1	1	0	0	0	1	1	0	0	3	2	1	1	3	0	1	1	2	1	1	1	1	0	0	0	1	1	0	0
YOL115W_CEN.PK113-7DPAP2	YOL115W_CEN.PK113-7DPAP2	3	3	3	;PAP2	1	3	3	3	1	1	1	1	3	2	0	1	0	1	2	0	1	0	2	1	1	0	0	1	1	1	1	1	3	2	0	1	0	1	2	0	1	0	2	1	1	0	0	1
YGR030C_CEN.PK113-7DPOP6	YGR030C_CEN.PK113-7DPOP6	3	3	3	;POP6	1	3	3	3	2	2	2	1	1	0	0	0	0	1	2	1	2	2	3	2	2	2	0	2	2	2	2	1	1	0	0	0	0	1	2	1	2	2	3	2	2	2	0	2
YML065W_CEN.PK113-7DORC1	YML065W_CEN.PK113-7DORC1	3	3	3	;ORC1	1	3	3	3	0	2	1	2	2	1	0	1	1	2	2	0	0	0	0	0	0	0	0	0	0	2	1	2	2	1	0	1	1	2	2	0	0	0	0	0	0	0	0	0
YKL069W_CEN.PK113-7DORF	YKL069W_CEN.PK113-7DORF	3	3	3	;ORF	1	3	3	3	1	0	0	1	2	0	0	1	1	1	1	1	0	1	1	1	3	2	1	0	1	0	0	1	2	0	0	1	1	1	1	1	0	1	1	1	3	2	1	0
YPR128C_CEN.PK113-7DANT1	YPR128C_CEN.PK113-7DANT1	3	3	3	;ANT1	1	3	3	3	2	2	1	1	2	1	1	1	1	1	1	0	3	2	2	2	2	2	1	2	2	2	1	1	2	1	1	1	1	1	1	0	3	2	2	2	2	2	1	2
YHR144C_CEN.PK113-7DDCD1	YHR144C_CEN.PK113-7DDCD1	3	3	3	;DCD1	1	3	3	3	2	1	1	1	2	1	1	0	0	1	2	1	1	0	1	0	0	0	0	0	2	1	1	1	2	1	1	0	0	1	2	1	1	0	1	0	0	0	0	0
YKL167C_CEN.PK113-7DMRP49	YKL167C_CEN.PK113-7DMRP49	3	3	3	;MRP49	1	3	3	3	3	2	2	2	3	1	0	1	2	1	2	0	0	1	1	1	2	2	1	1	3	2	2	2	3	1	0	1	2	1	2	0	0	1	1	1	2	2	1	1
YDL165W_CEN.PK113-7DCDC36	YDL165W_CEN.PK113-7DCDC36	3	3	3	;CDC36	1	3	3	3	2	2	1	1	2	2	2	1	2	1	2	1	3	2	3	2	2	2	2	2	2	2	1	1	2	2	2	1	2	1	2	1	3	2	3	2	2	2	2	2
YKL046C_CEN.PK113-7DDCW1	YKL046C_CEN.PK113-7DDCW1	3	3	3	;DCW1	1	3	3	3	3	2	2	3	2	2	2	2	1	2	2	1	1	1	2	1	1	1	0	0	3	2	2	3	2	2	2	2	1	2	2	1	1	1	2	1	1	1	0	0
YKL206C_CEN.PK113-7DADD66	YKL206C_CEN.PK113-7DADD66	3	3	3	;ADD66	1	3	3	3	3	3	1	3	3	1	0	2	2	2	3	2	2	2	2	2	2	2	0	3	3	3	1	3	3	1	0	2	2	2	3	2	2	2	2	2	2	2	0	3
YLR057W_CEN.PK113-7DMNL2	YLR057W_CEN.PK113-7DMNL2	3	3	3	;MNL2	1	3	3	3	1	2	0	1	1	1	0	1	0	0	1	0	2	2	3	2	1	2	1	2	1	2	0	1	1	1	0	1	0	0	1	0	2	2	3	2	1	2	1	2
YPR131C_CEN.PK113-7DNAT3	YPR131C_CEN.PK113-7DNAT3	3	3	3	;NAT3	1	3	3	3	1	2	1	1	1	1	2	1	2	1	1	1	2	2	1	0	1	1	0	1	1	2	1	1	1	1	2	1	2	1	1	1	2	2	1	0	1	1	0	1
YGR201C_CEN.PK113-7DORF	YGR201C_CEN.PK113-7DORF	3	3	3	;ORF	1	3	3	3	1	0	0	0	0	0	0	0	0	0	0	0	3	3	3	3	3	3	2	3	1	0	0	0	0	0	0	0	0	0	0	0	3	3	3	3	3	3	2	3
YJL030W_CEN.PK113-7DMAD2	YJL030W_CEN.PK113-7DMAD2	3	3	3	;MAD2	1	3	3	3	2	2	2	2	1	1	1	0	1	1	0	0	2	2	2	1	1	1	2	1	2	2	2	2	1	1	1	0	1	1	0	0	2	2	2	1	1	1	2	1
YLR241W_CEN.PK113-7DORF	YLR241W_CEN.PK113-7DORF	3	3	3	;ORF	1	3	3	3	2	1	0	2	0	0	0	0	0	0	0	0	1	1	1	0	2	2	0	0	2	1	0	2	0	0	0	0	0	0	0	0	1	1	1	0	2	2	0	0
YNL022C_CEN.PK113-7DORF	YNL022C_CEN.PK113-7DORF	3	3	3	;ORF	1	3	3	3	3	1	0	1	3	0	1	1	1	0	1	2	1	1	1	2	3	3	1	1	3	1	0	1	3	0	1	1	1	0	1	2	1	1	1	2	3	3	1	1
YOR357C_CEN.PK113-7DSNX3	YOR357C_CEN.PK113-7DSNX3	3	3	3	;SNX3	1	3	3	3	1	1	1	2	3	0	1	3	1	1	1	1	3	2	1	2	3	3	1	1	1	1	1	2	3	0	1	3	1	1	1	1	3	2	1	2	3	3	1	1
YKL189W_CEN.PK113-7DHYM1	YKL189W_CEN.PK113-7DHYM1	3	3	3	;HYM1	1	3	3	3	1	2	0	1	2	1	0	1	0	1	1	0	1	1	0	0	2	1	0	1	1	2	0	1	2	1	0	1	0	1	1	0	1	1	0	0	2	1	0	1
YMR228W_CEN.PK113-7DMTF1	YMR228W_CEN.PK113-7DMTF1	3	3	3	;MTF1	1	3	3	3	2	1	2	1	3	1	0	1	1	1	1	0	1	1	1	0	2	3	1	0	2	1	2	1	3	1	0	1	1	1	1	0	1	1	1	0	2	3	1	0
YMR267W_CEN.PK113-7DPPA2	YMR267W_CEN.PK113-7DPPA2	3	3	3	;PPA2	1	3	3	3	2	2	1	3	2	1	2	2	2	2	2	1	2	2	2	2	1	1	2	2	2	2	1	3	2	1	2	2	2	2	2	1	2	2	2	2	1	1	2	2
YGR215W_CEN.PK113-7DRSM27	YGR215W_CEN.PK113-7DRSM27	3	3	3	;RSM27	1	3	3	3	3	1	0	1	0	1	0	0	1	1	1	0	1	1	1	1	3	2	1	1	3	1	0	1	0	1	0	0	1	1	1	0	1	1	1	1	3	2	1	1
YCR043C_CEN.PK113-7DORF	YCR043C_CEN.PK113-7DORF	3	3	3	;ORF	1	3	3	3	0	0	0	3	2	0	0	1	0	1	0	0	0	0	1	1	1	1	0	1	0	0	0	3	2	0	0	1	0	1	0	0	0	0	1	1	1	1	0	1
YBL090W_CEN.PK113-7DMRP21	YBL090W_CEN.PK113-7DMRP21	3	3	3	;MRP21	1	3	3	3	1	1	1	1	1	1	0	1	1	1	2	1	0	0	1	1	2	2	0	0	1	1	1	1	1	1	0	1	1	1	2	1	0	0	1	1	2	2	0	0
YIL004C_CEN.PK113-7DBET1	YIL004C_CEN.PK113-7DBET1	3	3	3	;BET1	1	3	3	3	1	2	1	1	3	2	1	1	1	1	1	2	2	1	2	2	2	2	2	2	1	2	1	1	3	2	1	1	1	1	1	2	2	1	2	2	2	2	2	2
YHR123W_CEN.PK113-7DEPT1	YHR123W_CEN.PK113-7DEPT1	3	3	3	;EPT1	1	3	3	3	0	3	2	0	2	2	2	2	2	2	2	2	0	0	0	0	1	1	0	0	0	3	2	0	2	2	2	2	2	2	2	2	0	0	0	0	1	1	0	0
YPR051W_CEN.PK113-7DMAK3	YPR051W_CEN.PK113-7DMAK3	3	3	3	;MAK3	1	3	3	3	2	3	2	2	3	3	2	2	3	2	3	2	2	1	1	3	3	3	1	2	2	3	2	2	3	3	2	2	3	2	3	2	2	1	1	3	3	3	1	2
YDL121C_CEN.PK113-7DORF	YDL121C_CEN.PK113-7DORF	3	3	3	;ORF	1	3	3	3	2	2	1	1	2	1	1	1	1	1	1	1	2	1	2	3	2	2	1	1	2	2	1	1	2	1	1	1	1	1	1	1	2	1	2	3	2	2	1	1
YNL032W_CEN.PK113-7DSIW14	YNL032W_CEN.PK113-7DSIW14	3	3	3	;SIW14	1	3	3	3	1	1	0	1	0	2	0	0	1	0	0	0	1	2	3	0	1	1	0	0	1	1	0	1	0	2	0	0	1	0	0	0	1	2	3	0	1	1	0	0
YIL153W_CEN.PK113-7DRRD1	YIL153W_CEN.PK113-7DRRD1	3	3	3	;RRD1	1	3	3	3	1	2	1	2	1	0	1	0	1	1	1	0	1	2	2	3	2	2	1	2	1	2	1	2	1	0	1	0	1	1	1	0	1	2	2	3	2	2	1	2
YDR059C_CEN.PK113-7DUBC5	YDR059C_CEN.PK113-7DUBC5	3	2	2	;UBC5	1	3	2	2	1	2	1	1	1	1	1	1	1	1	1	1	3	3	3	2	2	3	3	2	0	1	0	0	0	0	0	0	0	0	0	0	2	2	2	1	1	2	2	1
YMR165C_CEN.PK113-7DPAH1	YMR165C_CEN.PK113-7DPAH1	3	3	3	;PAH1	1	3	3	3	2	1	1	1	1	1	1	0	2	0	0	0	0	3	2	1	2	2	0	0	2	1	1	1	1	1	1	0	2	0	0	0	0	3	2	1	2	2	0	0
YIL131C_CEN.PK113-7DFKH1	YIL131C_CEN.PK113-7DFKH1	3	3	3	;FKH1	1	3	3	3	2	2	0	1	2	1	2	2	1	2	2	1	0	1	0	0	1	0	0	0	2	2	0	1	2	1	2	2	1	2	2	1	0	1	0	0	1	0	0	0
YLR009W_CEN.PK113-7DRLP24	YLR009W_CEN.PK113-7DRLP24	3	3	3	;RLP24	1	3	3	3	3	3	3	3	3	3	3	2	3	3	3	3	2	2	3	3	3	3	3	3	3	3	3	3	3	3	3	2	3	3	3	3	2	2	3	3	3	3	3	3
YJR052W_CEN.PK113-7DRAD7	YJR052W_CEN.PK113-7DRAD7	3	3	3	;RAD7	1	3	3	3	0	2	1	0	0	0	1	1	0	0	2	0	2	2	2	2	2	1	2	1	0	2	1	0	0	0	1	1	0	0	2	0	2	2	2	2	2	1	2	1
YJL179W_CEN.PK113-7DPFD1	YJL179W_CEN.PK113-7DPFD1	3	3	3	;PFD1	1	3	3	3	1	3	2	2	3	2	2	3	3	3	3	2	1	0	1	1	3	2	1	0	1	3	2	2	3	2	2	3	3	3	3	2	1	0	1	1	3	2	1	0
YJL184W_CEN.PK113-7DGON7	YJL184W_CEN.PK113-7DGON7	3	3	3	;GON7	1	3	3	3	1	2	1	1	2	1	2	0	1	1	1	1	2	1	2	1	2	3	1	1	1	2	1	1	2	1	2	0	1	1	1	1	2	1	2	1	2	3	1	1
YDR201W_CEN.PK113-7DSPC19	YDR201W_CEN.PK113-7DSPC19	3	3	3	;SPC19	1	3	3	3	1	1	0	0	1	0	0	0	0	0	1	0	1	2	1	2	1	1	1	1	1	1	0	0	1	0	0	0	0	0	1	0	1	2	1	2	1	1	1	1
YKL138C_CEN.PK113-7DMRPL31	YKL138C_CEN.PK113-7DMRPL31	3	3	3	;MRPL31	1	3	3	3	3	1	1	0	1	0	0	0	2	1	0	0	0	0	0	0	1	1	0	0	3	1	1	0	1	0	0	0	2	1	0	0	0	0	0	0	1	1	0	0
YOL066C_CEN.PK113-7DRIB2	YOL066C_CEN.PK113-7DRIB2	3	3	3	;RIB2	1	3	3	3	1	1	0	2	1	2	1	1	1	1	0	1	0	0	0	0	2	1	0	0	1	1	0	2	1	2	1	1	1	1	0	1	0	0	0	0	2	1	0	0
YLR147C_CEN.PK113-7DSMD3	YLR147C_CEN.PK113-7DSMD3	3	3	3	;SMD3	1	3	3	3	3	3	2	2	3	2	1	3	1	3	2	1	2	3	3	3	3	3	3	0	3	3	2	2	3	2	1	3	1	3	2	1	2	3	3	3	3	3	3	0
YOL129W_CEN.PK113-7DVPS68	YOL129W_CEN.PK113-7DVPS68	3	3	3	;VPS68	1	3	3	3	2	3	2	2	3	3	1	3	3	2	2	2	3	3	3	2	2	2	2	1	2	3	2	2	3	3	1	3	3	2	2	2	3	3	3	2	2	2	2	1
YMR216C_CEN.PK113-7DSKY1	YMR216C_CEN.PK113-7DSKY1	3	3	3	;SKY1	1	3	3	3	2	2	1	2	1	2	0	2	2	2	1	0	0	0	3	2	1	0	1	1	2	2	1	2	1	2	0	2	2	2	1	0	0	0	3	2	1	0	1	1
YER118C_CEN.PK113-7DSHO1	YER118C_CEN.PK113-7DSHO1	3	3	3	;SHO1	1	3	3	3	2	2	1	0	2	2	1	2	1	1	0	1	1	1	2	1	2	2	1	1	2	2	1	0	2	2	1	2	1	1	0	1	1	1	2	1	2	2	1	1
YER048W-A_CEN.PK113-7DISD11	YER048W-A_CEN.PK113-7DISD11	3	3	3	;ISD11	1	3	3	3	3	3	3	3	3	1	1	3	2	2	3	1	2	3	3	3	3	3	1	2	3	3	3	3	3	1	1	3	2	2	3	1	2	3	3	3	3	3	1	2
YKL032C_CEN.PK113-7DIXR1	YKL032C_CEN.PK113-7DIXR1	3	3	3	;IXR1	1	3	3	3	1	2	1	2	2	1	2	2	2	2	2	1	1	3	2	1	3	2	2	1	1	2	1	2	2	1	2	2	2	2	2	1	1	3	2	1	3	2	2	1
YGR158C_CEN.PK113-7DMTR3	YGR158C_CEN.PK113-7DMTR3	3	3	3	;MTR3	1	3	3	3	3	2	2	1	2	2	1	1	2	2	3	2	3	2	3	2	2	3	2	2	3	2	2	1	2	2	1	1	2	2	3	2	3	2	3	2	2	3	2	2
YJL166W_CEN.PK113-7DQCR8	YJL166W_CEN.PK113-7DQCR8	3	3	3	;QCR8	1	3	3	3	3	2	3	3	3	1	1	3	2	2	2	2	1	2	2	2	3	3	2	1	3	2	3	3	3	1	1	3	2	2	2	2	1	2	2	2	3	3	2	1
YHR102W_CEN.PK113-7DKIC1	YHR102W_CEN.PK113-7DKIC1	3	3	3	;KIC1	1	3	3	3	2	2	0	2	1	0	0	2	0	1	2	0	0	0	0	0	1	1	0	0	2	2	0	2	1	0	0	2	0	1	2	0	0	0	0	0	1	1	0	0
YNL215W_CEN.PK113-7DIES2	YNL215W_CEN.PK113-7DIES2	3	3	3	;IES2	1	3	3	3	1	0	0	1	0	0	0	0	0	0	1	0	2	2	2	2	1	2	2	0	1	0	0	1	0	0	0	0	0	0	1	0	2	2	2	2	1	2	2	0
YBR082C_CEN.PK113-7DUBC4	YBR082C_CEN.PK113-7DUBC4	3	3	2	;UBC4	1	3	3	2	2	3	2	2	3	2	2	2	2	2	2	2	3	3	3	3	3	3	3	3	2	3	2	2	3	2	2	2	2	2	2	2	3	3	3	3	3	3	3	3
YMR225C_CEN.PK113-7DMRPL44	YMR225C_CEN.PK113-7DMRPL44	3	3	3	;MRPL44	1	3	3	3	3	2	2	2	1	1	1	1	2	1	1	1	1	1	1	1	1	1	0	1	3	2	2	2	1	1	1	1	2	1	1	1	1	1	1	1	1	1	0	1
YJL097W_CEN.PK113-7DPHS1	YJL097W_CEN.PK113-7DPHS1	3	3	3	;PHS1	1	3	3	3	3	2	2	1	3	2	1	2	2	1	2	2	2	2	3	2	2	3	2	2	3	2	2	1	3	2	1	2	2	1	2	2	2	2	3	2	2	3	2	2
YKL041W_CEN.PK113-7DVPS24	YKL041W_CEN.PK113-7DVPS24	3	3	3	;VPS24	1	3	3	3	1	1	1	1	1	1	0	1	1	1	2	1	1	0	2	1	0	1	1	0	1	1	1	1	1	1	0	1	1	1	2	1	1	0	2	1	0	1	1	0
YDR261C_CEN.PK113-7DEXG2	YDR261C_CEN.PK113-7DEXG2	3	3	3	;EXG2	1	3	3	3	2	2	1	2	2	2	1	2	2	2	1	1	1	1	1	1	1	2	1	1	2	2	1	2	2	2	1	2	2	2	1	1	1	1	1	1	1	2	1	1
YKL154W_CEN.PK113-7DSRP102	YKL154W_CEN.PK113-7DSRP102	3	3	3	;SRP102	1	3	3	3	1	2	1	1	2	2	1	2	2	1	2	1	2	2	0	2	2	2	1	1	1	2	1	1	2	2	1	2	2	1	2	1	2	2	0	2	2	2	1	1
YDR441C_CEN.PK113-7DAPT2	YDR441C_CEN.PK113-7DAPT2	3	3	3	;APT2	1	3	3	3	2	3	1	2	3	2	1	2	2	2	2	2	3	3	3	3	3	3	2	3	2	3	1	2	3	2	1	2	2	2	2	2	3	3	3	3	3	3	2	3
YML101C_CEN.PK113-7DCUE4	YML101C_CEN.PK113-7DCUE4	3	3	3	;CUE4	1	3	3	3	1	1	1	2	2	1	0	2	1	1	1	2	1	1	1	1	1	1	1	1	1	1	1	2	2	1	0	2	1	1	1	2	1	1	1	1	1	1	1	1
YJR100C_CEN.PK113-7DAIM25	YJR100C_CEN.PK113-7DAIM25	3	3	3	;AIM25	1	3	3	3	1	1	1	2	2	1	0	1	1	1	1	2	0	0	2	1	3	3	0	0	1	1	1	2	2	1	0	1	1	1	1	2	0	0	2	1	3	3	0	0
YGL250W_CEN.PK113-7DRMR1	YGL250W_CEN.PK113-7DRMR1	3	3	3	;RMR1	1	3	3	3	0	1	0	2	0	0	0	0	0	0	0	0	3	2	3	3	3	3	2	3	0	1	0	2	0	0	0	0	0	0	0	0	3	2	3	3	3	3	2	3
YNL099C_CEN.PK113-7DOCA1	YNL099C_CEN.PK113-7DOCA1	3	3	3	;OCA1	1	3	3	3	2	3	3	3	3	1	2	2	1	3	0	1	2	3	3	3	3	3	2	3	2	3	3	3	3	1	2	2	1	3	0	1	2	3	3	3	3	3	2	3
YBR207W_CEN.PK113-7DFTH1	YBR207W_CEN.PK113-7DFTH1	3	3	3	;FTH1	1	3	3	3	3	2	3	3	3	3	1	3	1	0	2	1	3	3	2	2	3	2	2	2	3	2	3	3	3	3	1	3	1	0	2	1	3	3	2	2	3	2	2	2
YDR063W_CEN.PK113-7DAIM7	YDR063W_CEN.PK113-7DAIM7	3	3	3	;AIM7	1	3	3	3	1	2	1	1	1	0	0	0	0	0	0	0	1	1	1	2	1	1	1	0	1	2	1	1	1	0	0	0	0	0	0	0	1	1	1	2	1	1	1	0
YDR378C_CEN.PK113-7DLSM6	YDR378C_CEN.PK113-7DLSM6	3	3	3	;LSM6	1	3	3	3	3	3	3	3	2	2	3	1	3	3	3	3	2	2	3	3	3	3	1	3	3	3	3	3	2	2	3	1	3	3	3	3	2	2	3	3	3	3	1	3
YDR033W_CEN.PK113-7DMRH1	YDR033W_CEN.PK113-7DMRH1	3	2	2	;MRH1	1	3	2	2	2	3	2	2	3	3	3	2	2	2	2	3	2	2	2	2	3	3	3	2	1	2	1	1	2	2	2	1	1	1	1	2	1	1	1	1	2	2	2	1
YGR174C_CEN.PK113-7DCBP4	YGR174C_CEN.PK113-7DCBP4	3	3	3	;CBP4	1	3	3	3	1	0	1	3	1	0	0	0	0	0	0	0	2	1	3	2	2	2	2	1	1	0	1	3	1	0	0	0	0	0	0	0	2	1	3	2	2	2	2	1
YOR103C_CEN.PK113-7DOST2	YOR103C_CEN.PK113-7DOST2	3	3	3	;OST2	1	3	3	3	2	2	1	1	2	3	2	2	2	2	2	1	2	2	2	1	1	2	1	1	2	2	1	1	2	3	2	2	2	2	2	1	2	2	2	1	1	2	1	1
YNL157W_CEN.PK113-7DIGO1	YNL157W_CEN.PK113-7DIGO1	3	3	3	;IGO1	1	3	3	3	1	2	0	1	1	0	0	0	0	0	0	0	2	2	3	2	2	3	0	1	1	2	0	1	1	0	0	0	0	0	0	0	2	2	3	2	2	3	0	1
YNR036C_CEN.PK113-7DMRPS12	YNR036C_CEN.PK113-7DMRPS12	3	3	3	;MRPS12	1	3	3	3	2	2	1	2	0	1	1	0	2	2	1	0	1	1	0	0	1	2	1	0	2	2	1	2	0	1	1	0	2	2	1	0	1	1	0	0	1	2	1	0
YNL222W_CEN.PK113-7DSSU72	YNL222W_CEN.PK113-7DSSU72	3	3	3	;SSU72	1	3	3	3	1	1	2	1	1	1	0	1	1	1	1	0	3	2	2	2	2	2	1	2	1	1	2	1	1	1	0	1	1	1	1	0	3	2	2	2	2	2	1	2
YJL192C_CEN.PK113-7DSOP4	YJL192C_CEN.PK113-7DSOP4	3	3	3	;SOP4	1	3	3	3	2	2	1	2	2	2	1	1	1	0	1	0	0	1	0	1	3	3	1	0	2	2	1	2	2	2	1	1	1	0	1	0	0	1	0	1	3	3	1	0
YPR028W_CEN.PK113-7DYOP1	YPR028W_CEN.PK113-7DYOP1	3	3	3	;YOP1	1	3	3	3	3	2	3	3	3	3	3	3	2	3	2	2	3	2	2	2	3	3	2	2	3	2	3	3	3	3	3	3	2	3	2	2	3	2	2	2	3	3	2	2
YJR073C_CEN.PK113-7DOPI3	YJR073C_CEN.PK113-7DOPI3	3	3	3	;OPI3	1	3	3	3	2	2	2	2	2	3	1	2	2	2	2	2	1	1	1	1	2	2	1	1	2	2	2	2	2	3	1	2	2	2	2	2	1	1	1	1	2	2	1	1
YBR287W_CEN.PK113-7DORF	YBR287W_CEN.PK113-7DORF	3	3	3	;ORF	1	3	3	3	3	3	3	3	3	3	3	3	2	2	1	1	1	1	2	1	3	3	1	2	3	3	3	3	3	3	3	3	2	2	1	1	1	1	2	1	3	3	1	2
YMR264W_CEN.PK113-7DCUE1	YMR264W_CEN.PK113-7DCUE1	3	3	3	;CUE1	1	3	3	3	1	2	2	2	2	2	3	2	3	2	2	2	2	2	3	2	2	2	1	1	1	2	2	2	2	2	3	2	3	2	2	2	2	2	3	2	2	2	1	1
YDL064W_CEN.PK113-7DUBC9	YDL064W_CEN.PK113-7DUBC9	3	3	3	;UBC9	1	3	3	3	2	2	1	2	2	1	1	1	2	1	2	2	2	1	2	2	1	1	1	1	2	2	1	2	2	1	1	1	2	1	2	2	2	1	2	2	1	1	1	1
YBR024W_CEN.PK113-7DSCO2	YBR024W_CEN.PK113-7DSCO2	3	3	3	;SCO2	1	3	3	3	1	2	0	2	2	1	1	1	1	1	1	0	1	1	2	2	2	3	2	1	1	2	0	2	2	1	1	1	1	1	1	0	1	1	2	2	2	3	2	1
YER087C-B_CEN.PK113-7DSBH1	YER087C-B_CEN.PK113-7DSBH1	3	3	3	;SBH1	1	3	3	3	1	2	1	2	1	1	2	1	2	2	1	2	1	1	0	0	1	1	1	0	1	2	1	2	1	1	2	1	2	2	1	2	1	1	0	0	1	1	1	0
YMR028W_CEN.PK113-7DTAP42	YMR028W_CEN.PK113-7DTAP42	3	3	3	;TAP42	1	3	3	3	2	1	1	0	2	1	1	0	1	1	1	1	2	3	2	2	3	3	3	3	2	1	1	0	2	1	1	0	1	1	1	1	2	3	2	2	3	3	3	3
YJL096W_CEN.PK113-7DMRPL49	YJL096W_CEN.PK113-7DMRPL49	3	3	3	;MRPL49	1	3	3	3	2	2	2	3	2	2	2	2	2	3	2	2	2	2	2	2	2	2	2	2	2	2	2	3	2	2	2	2	2	3	2	2	2	2	2	2	2	2	2	2
YMR221C_CEN.PK113-7DORF	YMR221C_CEN.PK113-7DORF	3	3	3	;ORF	1	3	3	3	1	3	2	1	1	1	1	1	2	1	1	1	1	1	1	1	0	1	0	0	1	3	2	1	1	1	1	1	2	1	1	1	1	1	1	1	0	1	0	0
YLR187W_CEN.PK113-7DSKG3	YLR187W_CEN.PK113-7DSKG3	3	3	3	;SKG3	1	3	3	3	1	1	2	2	2	1	1	2	0	0	1	0	1	0	0	0	0	1	0	0	1	1	2	2	2	1	1	2	0	0	1	0	1	0	0	0	0	1	0	0
YLR435W_CEN.PK113-7DTSR2	YLR435W_CEN.PK113-7DTSR2	3	3	3	;TSR2	1	3	3	3	2	3	3	2	2	2	2	0	2	3	3	3	1	1	1	0	1	3	2	2	2	3	3	2	2	2	2	0	2	3	3	3	1	1	1	0	1	3	2	2
YPR133W-A_CEN.PK113-7DTOM5	YPR133W-A_CEN.PK113-7DTOM5	3	3	3	;TOM5	1	3	3	3	1	3	2	1	2	3	2	2	2	3	2	3	2	1	1	1	2	2	2	2	1	3	2	1	2	3	2	2	2	3	2	3	2	1	1	1	2	2	2	2
YJR063W_CEN.PK113-7DRPA12	YJR063W_CEN.PK113-7DRPA12	3	3	3	;RPA12	1	3	3	3	2	2	2	3	2	2	1	2	2	1	2	1	2	2	2	2	2	2	2	2	2	2	2	3	2	2	1	2	2	1	2	1	2	2	2	2	2	2	2	2
YBR252W_CEN.PK113-7DDUT1	YBR252W_CEN.PK113-7DDUT1	3	3	3	;DUT1	1	3	3	3	2	1	1	2	1	1	2	3	1	1	2	1	2	3	2	2	1	1	1	2	2	1	1	2	1	1	2	3	1	1	2	1	2	3	2	2	1	1	1	2
YOR006C_CEN.PK113-7DTSR3	YOR006C_CEN.PK113-7DTSR3	3	3	3	;TSR3	1	3	3	3	1	1	2	2	3	2	3	2	2	2	2	2	2	2	1	2	3	2	2	1	1	1	2	2	3	2	3	2	2	2	2	2	2	2	1	2	3	2	2	1
YDR511W_CEN.PK113-7DACN9	YDR511W_CEN.PK113-7DACN9	3	3	3	;ACN9	1	3	3	3	3	1	1	3	1	0	0	1	1	1	1	1	1	1	3	1	1	2	1	2	3	1	1	3	1	0	0	1	1	1	1	1	1	1	3	1	1	2	1	2
YGR275W_CEN.PK113-7DRTT102	YGR275W_CEN.PK113-7DRTT102	3	3	3	;RTT102	1	3	3	3	2	3	2	3	2	2	3	3	3	3	2	2	2	2	2	2	3	2	2	2	2	3	2	3	2	2	3	3	3	3	2	2	2	2	2	2	3	2	2	2
YOR210W_CEN.PK113-7DRPB10	YOR210W_CEN.PK113-7DRPB10	3	3	3	;RPB10	1	3	3	3	2	2	2	3	2	2	2	2	2	2	2	2	2	2	2	2	2	2	2	2	2	2	2	3	2	2	2	2	2	2	2	2	2	2	2	2	2	2	2	2
YOL158C_CEN.PK113-7DENB1	YOL158C_CEN.PK113-7DENB1	3	3	3	;ENB1	1	3	3	3	1	2	2	2	3	2	3	1	2	2	2	2	0	0	0	1	1	1	0	0	1	2	2	2	3	2	3	1	2	2	2	2	0	0	0	1	1	1	0	0
YOL071W_CEN.PK113-7DEMI5	YOL071W_CEN.PK113-7DEMI5	3	3	3	;EMI5	1	3	3	3	1	2	1	3	2	0	0	0	0	1	2	1	3	3	3	3	3	3	2	3	1	2	1	3	2	0	0	0	0	1	2	1	3	3	3	3	3	3	2	3
YIR022W_CEN.PK113-7DSEC11	YIR022W_CEN.PK113-7DSEC11	3	3	3	;SEC11	1	3	3	3	2	3	2	3	3	3	3	3	3	3	3	3	3	3	3	3	3	3	2	2	2	3	2	3	3	3	3	3	3	3	3	3	3	3	3	3	3	3	2	2
YBR137W_CEN.PK113-7DORF	YBR137W_CEN.PK113-7DORF	3	3	3	;ORF	1	3	3	3	2	3	2	3	3	1	2	2	2	2	1	1	2	3	3	3	3	3	1	3	2	3	2	3	3	1	2	2	2	2	1	1	2	3	3	3	3	3	1	3
YJR074W_CEN.PK113-7DMOG1	YJR074W_CEN.PK113-7DMOG1	3	3	3	;MOG1	1	3	3	3	3	3	2	3	3	3	3	3	3	3	2	1	3	3	3	3	3	3	3	3	3	3	2	3	3	3	3	3	3	3	2	1	3	3	3	3	3	3	3	3
YDR167W_CEN.PK113-7DTAF10	YDR167W_CEN.PK113-7DTAF10	3	3	3	;TAF10	1	3	3	3	1	1	1	1	1	2	1	1	1	2	1	1	2	1	1	1	2	1	1	1	1	1	1	1	1	2	1	1	1	2	1	1	2	1	1	1	2	1	1	1
YMR071C_CEN.PK113-7DTVP18	YMR071C_CEN.PK113-7DTVP18	3	3	3	;TVP18	1	3	3	3	3	3	3	2	3	2	2	2	3	2	3	2	3	3	3	3	3	3	2	3	3	3	3	2	3	2	2	2	3	2	3	2	3	3	3	3	3	3	2	3
YJL189W_CEN.PK113-7DRPL39	YJL189W_CEN.PK113-7DRPL39	3	3	3	;RPL39	1	3	3	3	3	3	3	3	3	2	2	2	1	2	3	2	2	2	3	2	3	3	2	2	3	3	3	3	3	2	2	2	1	2	3	2	2	2	3	2	3	3	2	2
YCL001W_CEN.PK113-7DRER1	YCL001W_CEN.PK113-7DRER1	3	3	3	;RER1	1	3	3	3	2	2	1	1	2	2	1	3	3	1	3	1	2	2	1	2	2	2	2	3	2	2	1	1	2	2	1	3	3	1	3	1	2	2	1	2	2	2	2	3
YHR143W-A_CEN.PK113-7DRPC10	YHR143W-A_CEN.PK113-7DRPC10	3	3	3	;RPC10	1	3	3	3	3	2	2	2	2	2	2	2	2	2	2	2	2	2	2	3	2	2	2	2	3	2	2	2	2	2	2	2	2	2	2	2	2	2	2	3	2	2	2	2
YPR187W_CEN.PK113-7DRPO26	YPR187W_CEN.PK113-7DRPO26	3	3	3	;RPO26	1	3	3	3	2	3	3	3	3	3	2	3	3	3	3	3	2	2	2	2	2	3	2	2	2	3	3	3	3	3	2	3	3	3	3	3	2	2	2	2	2	3	2	2
YJR085C_CEN.PK113-7DORF	YJR085C_CEN.PK113-7DORF	3	3	3	;ORF	1	3	3	3	3	2	2	3	3	1	0	2	0	0	0	0	2	3	3	3	3	2	3	3	3	2	2	3	3	1	0	2	0	0	0	0	2	3	3	3	3	2	3	3
YBR077C_CEN.PK113-7DSLM4	YBR077C_CEN.PK113-7DSLM4	3	3	3	;SLM4	1	3	3	3	2	3	1	3	3	3	2	3	2	2	2	2	3	3	3	3	3	3	1	2	2	3	1	3	3	3	2	3	2	2	2	2	3	3	3	3	3	3	1	2
YML129C_CEN.PK113-7DCOX14	YML129C_CEN.PK113-7DCOX14	3	3	3	;COX14	1	3	3	3	2	3	1	2	3	2	0	0	2	3	1	0	2	3	3	3	3	3	3	1	2	3	1	2	3	2	0	0	2	3	1	0	2	3	3	3	3	3	3	1
YLR295C_CEN.PK113-7DATP14	YLR295C_CEN.PK113-7DATP14	3	3	3	;ATP14	1	3	3	3	3	3	3	3	3	3	2	3	3	3	3	3	3	3	3	3	3	3	3	3	3	3	3	3	3	3	2	3	3	3	3	3	3	3	3	3	3	3	3	3
YEL012W_CEN.PK113-7DUBC8	YEL012W_CEN.PK113-7DUBC8	4	4	4	;UBC8	1	4	4	4	0	0	0	1	0	0	0	0	0	0	0	0	2	0	0	0	2	1	1	0	0	0	0	1	0	0	0	0	0	0	0	0	2	0	0	0	2	1	1	0
YOR245C_CEN.PK113-7DDGA1	YOR245C_CEN.PK113-7DDGA1	4	4	4	;DGA1	1	4	4	4	0	0	0	0	0	0	0	0	0	0	0	0	2	0	0	1	1	0	0	0	0	0	0	0	0	0	0	0	0	0	0	0	2	0	0	1	1	0	0	0
YGR223C_CEN.PK113-7DHSV2	YGR223C_CEN.PK113-7DHSV2	4	4	4	;HSV2	1	4	4	4	1	3	0	2	0	0	0	0	0	0	0	0	1	0	0	0	2	2	0	0	1	3	0	2	0	0	0	0	0	0	0	0	1	0	0	0	2	2	0	0
YOR301W_CEN.PK113-7DRAX1	YOR301W_CEN.PK113-7DRAX1	4	4	4	;RAX1	1	4	4	4	0	0	0	3	1	0	0	0	0	0	0	0	0	0	1	2	1	1	1	1	0	0	0	3	1	0	0	0	0	0	0	0	0	0	1	2	1	1	1	1
YNL298W_CEN.PK113-7DCLA4	YNL298W_CEN.PK113-7DCLA4	4	4	4	;CLA4	1	4	4	4	1	1	0	1	0	1	0	0	1	0	1	0	0	0	0	0	0	0	0	0	1	1	0	1	0	1	0	0	1	0	1	0	0	0	0	0	0	0	0	0
YDR283C_CEN.PK113-7DGCN2	YDR283C_CEN.PK113-7DGCN2	4	4	4	;GCN2	1	4	4	4	2	1	1	1	2	0	0	0	0	1	1	0	2	1	1	1	3	2	0	0	2	1	1	1	2	0	0	0	0	1	1	0	2	1	1	1	3	2	0	0
YMR306W_CEN.PK113-7DFKS3	YMR306W_CEN.PK113-7DFKS3	4	2	2	;FKS3	1	4	2	2	1	1	2	2	1	1	1	2	1	1	1	1	2	1	1	1	1	1	0	1	0	0	1	0	0	0	0	0	0	0	0	0	1	0	0	1	0	0	0	1
YOR093C_CEN.PK113-7DORF	YOR093C_CEN.PK113-7DORF	4	4	4	;ORF	1	4	4	4	2	3	2	1	1	0	0	1	0	0	1	0	0	0	1	1	2	1	0	0	2	3	2	1	1	0	0	1	0	0	1	0	0	0	1	1	2	1	0	0
YKL116C_CEN.PK113-7DPRR1	YKL116C_CEN.PK113-7DPRR1	4	4	4	;PRR1	1	4	4	4	1	2	1	2	1	1	1	1	1	1	1	0	0	0	0	0	0	1	0	0	1	2	1	2	1	1	1	1	1	1	1	0	0	0	0	0	0	1	0	0
YDR006C_CEN.PK113-7DSOK1	YDR006C_CEN.PK113-7DSOK1	4	4	4	;SOK1	1	4	4	4	0	1	1	1	0	0	0	0	0	0	0	0	2	1	0	0	0	2	0	1	0	1	1	1	0	0	0	0	0	0	0	0	2	1	0	0	0	2	0	1
YDR079W_CEN.PK113-7DPET100	YDR079W_CEN.PK113-7DPET100	4	4	4	;PET100	1	4	4	4	1	1	1	1	1	0	1	0	0	1	1	0	1	1	2	1	1	1	0	1	1	1	1	1	1	0	1	0	0	1	1	0	1	1	2	1	1	1	0	1
YMR265C_CEN.PK113-7DORF	YMR265C_CEN.PK113-7DORF	4	4	4	;ORF	1	4	4	4	2	1	1	2	0	0	0	0	0	0	0	0	0	0	1	0	1	3	0	0	2	1	1	2	0	0	0	0	0	0	0	0	0	0	1	0	1	3	0	0
YMR073C_CEN.PK113-7DIRC21	YMR073C_CEN.PK113-7DIRC21	4	4	4	;IRC21	1	4	4	4	1	0	2	1	1	0	0	0	0	2	0	0	0	1	1	1	2	0	0	0	1	0	2	1	1	0	0	0	0	2	0	0	0	1	1	1	2	0	0	0
YDL077C_CEN.PK113-7DVAM6	YDL077C_CEN.PK113-7DVAM6	4	4	4	;VAM6	1	4	4	4	1	1	0	0	0	0	0	0	0	0	0	1	1	0	0	1	0	2	0	0	1	1	0	0	0	0	0	0	0	0	0	1	1	0	0	1	0	2	0	0
YDR096W_CEN.PK113-7DGIS1	YDR096W_CEN.PK113-7DGIS1	4	4	4	;GIS1	1	4	4	4	1	1	0	1	0	0	0	0	0	0	0	1	0	0	0	1	2	1	0	0	1	1	0	1	0	0	0	0	0	0	0	1	0	0	0	1	2	1	0	0
YLR348C_CEN.PK113-7DDIC1	YLR348C_CEN.PK113-7DDIC1	4	4	4	;DIC1	1	4	4	4	0	2	1	0	1	1	0	1	1	0	1	1	2	3	2	3	3	3	2	2	0	2	1	0	1	1	0	1	1	0	1	1	2	3	2	3	3	3	2	2
YFL021W_CEN.PK113-7DGAT1	YFL021W_CEN.PK113-7DGAT1	4	4	4	;GAT1	1	4	4	4	0	0	0	1	1	0	0	0	1	1	0	0	0	0	1	1	0	1	0	0	0	0	0	1	1	0	0	0	1	1	0	0	0	0	1	1	0	1	0	0
YGL004C_CEN.PK113-7DRPN14	YGL004C_CEN.PK113-7DRPN14	4	4	4	;RPN14	1	4	4	4	1	0	0	0	1	0	0	0	0	0	0	0	2	3	1	1	1	2	0	0	1	0	0	0	1	0	0	0	0	0	0	0	2	3	1	1	1	2	0	0
YBL054W_CEN.PK113-7DTOD6	YBL054W_CEN.PK113-7DTOD6	4	4	4	;TOD6	1	4	4	4	1	0	0	0	0	2	0	1	0	0	2	1	0	0	0	0	0	0	0	0	1	0	0	0	0	2	0	1	0	0	2	1	0	0	0	0	0	0	0	0
YBR195C_CEN.PK113-7DMSI1	YBR195C_CEN.PK113-7DMSI1	4	4	4	;MSI1	1	4	4	4	2	2	2	1	2	2	0	1	1	2	2	0	2	1	1	1	0	3	1	0	2	2	2	1	2	2	0	1	1	2	2	0	2	1	1	1	0	3	1	0
YDL059C_CEN.PK113-7DRAD59	YDL059C_CEN.PK113-7DRAD59	4	4	4	;RAD59	1	4	4	4	2	2	0	0	2	1	1	1	0	1	2	1	0	1	0	1	1	1	0	1	2	2	0	0	2	1	1	1	0	1	2	1	0	1	0	1	1	1	0	1
YKL020C_CEN.PK113-7DSPT23	YKL020C_CEN.PK113-7DSPT23	4	4	4	;SPT23	1	4	4	4	0	1	0	0	1	1	1	0	1	0	1	0	0	0	0	0	1	1	0	0	0	1	0	0	1	1	1	0	1	0	1	0	0	0	0	0	1	1	0	0
YBR244W_CEN.PK113-7DGPX2	YBR244W_CEN.PK113-7DGPX2	4	2	2	;GPX2	1	4	2	2	1	2	1	2	4	2	1	0	2	3	3	0	2	2	2	2	2	2	2	1	0	0	0	1	2	1	0	0	0	1	1	0	0	0	0	0	0	0	0	0
YGL233W_CEN.PK113-7DSEC15	YGL233W_CEN.PK113-7DSEC15	4	4	4	;SEC15	1	4	4	4	0	1	0	1	0	0	0	0	1	0	0	0	2	1	0	1	0	0	0	1	0	1	0	1	0	0	0	0	1	0	0	0	2	1	0	1	0	0	0	1
YOL069W_CEN.PK113-7DNUF2	YOL069W_CEN.PK113-7DNUF2	4	4	4	;NUF2	1	4	4	4	2	1	1	0	0	0	0	0	1	0	0	0	0	0	1	0	1	0	0	0	2	1	1	0	0	0	0	0	1	0	0	0	0	0	1	0	1	0	0	0
YHR041C_CEN.PK113-7DSRB2	YHR041C_CEN.PK113-7DSRB2	4	4	4	;SRB2	1	4	4	4	2	1	1	0	1	1	3	1	0	1	1	1	1	1	0	2	1	1	0	1	2	1	1	0	1	1	3	1	0	1	1	1	1	1	0	2	1	1	0	1
YDL030W_CEN.PK113-7DPRP9	YDL030W_CEN.PK113-7DPRP9	4	4	4	;PRP9	1	4	4	4	2	1	0	1	1	2	2	1	1	1	1	1	1	1	1	1	1	2	1	1	2	1	0	1	1	2	2	1	1	1	1	1	1	1	1	1	1	2	1	1
YOR022C_CEN.PK113-7DORF	YOR022C_CEN.PK113-7DORF	4	4	4	;ORF	1	4	4	4	0	1	0	0	0	0	0	0	1	0	0	0	0	2	2	0	2	1	1	0	0	1	0	0	0	0	0	0	1	0	0	0	0	2	2	0	2	1	1	0
YOR205C_CEN.PK113-7DGEP3	YOR205C_CEN.PK113-7DGEP3	4	4	4	;GEP3	1	4	4	4	1	1	1	2	0	0	0	0	0	0	0	0	0	0	0	0	1	0	0	0	1	1	1	2	0	0	0	0	0	0	0	0	0	0	0	0	1	0	0	0
YKL093W_CEN.PK113-7DMBR1	YKL093W_CEN.PK113-7DMBR1	4	4	4	;MBR1	1	4	4	4	0	0	0	0	0	0	0	0	0	0	0	0	0	1	1	1	2	3	0	1	0	0	0	0	0	0	0	0	0	0	0	0	0	1	1	1	2	3	0	1
YGR270W_CEN.PK113-7DYTA7	YGR270W_CEN.PK113-7DYTA7	4	4	4	;YTA7	1	4	4	4	2	1	0	1	1	1	0	2	1	0	0	0	0	0	0	0	0	0	0	0	2	1	0	1	1	1	0	2	1	0	0	0	0	0	0	0	0	0	0	0
YAL048C_CEN.PK113-7DGEM1	YAL048C_CEN.PK113-7DGEM1	4	4	4	;GEM1	1	4	4	4	2	2	0	1	2	0	0	0	0	0	1	0	0	0	2	1	2	2	0	1	2	2	0	1	2	0	0	0	0	0	1	0	0	0	2	1	2	2	0	1
YIL103W_CEN.PK113-7DDPH1	YIL103W_CEN.PK113-7DDPH1	4	4	4	;DPH1	1	4	4	4	1	1	1	1	3	1	1	2	1	0	0	0	0	0	1	0	1	1	0	0	1	1	1	1	3	1	1	2	1	0	0	0	0	0	1	0	1	1	0	0
YGR026W_CEN.PK113-7DORF	YGR026W_CEN.PK113-7DORF	4	4	4	;ORF	1	4	4	4	1	1	1	2	2	2	1	2	1	1	1	1	1	2	1	0	1	1	0	1	1	1	1	2	2	2	1	2	1	1	1	1	1	2	1	0	1	1	0	1
YLR071C_CEN.PK113-7DRGR1	YLR071C_CEN.PK113-7DRGR1	4	4	4	;RGR1	1	4	4	4	1	2	1	1	2	1	0	1	1	1	1	0	0	0	1	1	2	2	0	0	1	2	1	1	2	1	0	1	1	1	1	0	0	0	1	1	2	2	0	0
YLR275W_CEN.PK113-7DSMD2	YLR275W_CEN.PK113-7DSMD2	4	4	4	;SMD2	1	4	4	4	1	0	1	1	1	1	0	0	1	0	0	0	2	0	0	0	1	2	1	1	1	0	1	1	1	1	0	0	1	0	0	0	2	0	0	0	1	2	1	1
YDL117W_CEN.PK113-7DCYK3	YDL117W_CEN.PK113-7DCYK3	4	4	4	;CYK3	1	4	4	4	0	1	1	1	3	0	0	1	2	2	0	2	0	1	0	0	0	0	0	0	0	1	1	1	3	0	0	1	2	2	0	2	0	1	0	0	0	0	0	0
YOR131C_CEN.PK113-7DORF	YOR131C_CEN.PK113-7DORF	4	4	4	;ORF	1	4	4	4	3	1	0	1	2	0	0	0	0	0	1	2	1	0	0	0	1	2	0	0	3	1	0	1	2	0	0	0	0	0	1	2	1	0	0	0	1	2	0	0
YNR054C_CEN.PK113-7DESF2	YNR054C_CEN.PK113-7DESF2	4	4	4	;ESF2	1	4	4	4	0	0	1	1	3	2	2	1	2	1	2	0	1	0	2	2	3	1	1	2	0	0	1	1	3	2	2	1	2	1	2	0	1	0	2	2	3	1	1	2
YER113C_CEN.PK113-7DTMN3	YER113C_CEN.PK113-7DTMN3	4	4	4	;TMN3	1	4	4	4	2	1	2	2	0	0	0	1	0	0	0	0	0	0	1	0	0	1	0	0	2	1	2	2	0	0	0	1	0	0	0	0	0	0	1	0	0	1	0	0
YCR094W_CEN.PK113-7DCDC50	YCR094W_CEN.PK113-7DCDC50	4	4	4	;CDC50	1	4	4	4	2	1	1	1	3	0	0	0	1	1	0	0	2	1	0	0	2	3	0	0	2	1	1	1	3	0	0	0	1	1	0	0	2	1	0	0	2	3	0	0
YBR037C_CEN.PK113-7DSCO1	YBR037C_CEN.PK113-7DSCO1	4	4	4	;SCO1	1	4	4	4	0	1	1	1	0	0	1	0	1	2	1	1	1	2	3	2	2	2	0	0	0	1	1	1	0	0	1	0	1	2	1	1	1	2	3	2	2	2	0	0
YFL029C_CEN.PK113-7DCAK1	YFL029C_CEN.PK113-7DCAK1	4	4	4	;CAK1	1	4	4	4	0	0	1	1	3	1	0	0	1	0	0	1	2	2	3	2	3	3	1	2	0	0	1	1	3	1	0	0	1	0	0	1	2	2	3	2	3	3	1	2
YBL038W_CEN.PK113-7DMRPL16	YBL038W_CEN.PK113-7DMRPL16	4	4	4	;MRPL16	1	4	4	4	2	3	3	3	2	1	1	1	1	1	2	1	1	2	2	2	2	2	3	2	2	3	3	3	2	1	1	1	1	1	2	1	1	2	2	2	2	2	3	2
YKL101W_CEN.PK113-7DHSL1	YKL101W_CEN.PK113-7DHSL1	4	4	4	;HSL1	1	4	4	4	2	3	1	1	2	0	1	1	0	1	0	0	0	1	2	1	2	1	0	1	2	3	1	1	2	0	1	1	0	1	0	0	0	1	2	1	2	1	0	1
YNR041C_CEN.PK113-7DCOQ2	YNR041C_CEN.PK113-7DCOQ2	4	4	4	;COQ2	1	4	4	4	2	1	2	2	0	1	0	1	1	1	0	1	1	1	1	1	1	2	1	2	2	1	2	2	0	1	0	1	1	1	0	1	1	1	1	1	1	2	1	2
YGL133W_CEN.PK113-7DITC1	YGL133W_CEN.PK113-7DITC1	4	4	4	;ITC1	1	4	4	4	2	2	1	4	1	2	0	1	0	1	2	1	0	0	1	2	1	0	0	2	2	2	1	4	1	2	0	1	0	1	2	1	0	0	1	2	1	0	0	2
YOR266W_CEN.PK113-7DPNT1	YOR266W_CEN.PK113-7DPNT1	4	4	4	;PNT1	1	4	4	4	0	1	0	1	0	1	0	0	0	0	0	0	1	0	1	2	1	0	0	0	0	1	0	1	0	1	0	0	0	0	0	0	1	0	1	2	1	0	0	0
YDL113C_CEN.PK113-7DATG20	YDL113C_CEN.PK113-7DATG20	4	4	4	;ATG20	1	4	4	4	1	0	0	0	0	0	0	0	0	0	0	0	1	1	1	1	2	1	2	2	1	0	0	0	0	0	0	0	0	0	0	0	1	1	1	1	2	1	2	2
YJL024C_CEN.PK113-7DAPS3	YJL024C_CEN.PK113-7DAPS3	4	4	4	;APS3	1	4	4	4	1	2	0	0	2	0	0	1	1	2	1	0	2	1	3	3	3	1	2	1	1	2	0	0	2	0	0	1	1	2	1	0	2	1	3	3	3	1	2	1
YER002W_CEN.PK113-7DNOP16	YER002W_CEN.PK113-7DNOP16	4	4	4	;NOP16	1	4	4	4	1	2	1	2	2	1	1	2	1	1	1	1	0	0	0	0	1	2	0	0	1	2	1	2	2	1	1	2	1	1	1	1	0	0	0	0	1	2	0	0
YJL134W_CEN.PK113-7DLCB3	YJL134W_CEN.PK113-7DLCB3	4	4	4	;LCB3	1	4	4	4	4	2	2	1	2	2	0	2	0	1	0	0	1	2	3	2	2	2	2	3	4	2	2	1	2	2	0	2	0	1	0	0	1	2	3	2	2	2	2	3
YKL082C_CEN.PK113-7DRRP14	YKL082C_CEN.PK113-7DRRP14	4	4	4	;RRP14	1	4	4	4	1	0	1	1	1	3	1	1	1	0	2	0	1	0	1	1	1	1	0	1	1	0	1	1	1	3	1	1	1	0	2	0	1	0	1	1	1	1	0	1
YOL065C_CEN.PK113-7DINP54	YOL065C_CEN.PK113-7DINP54	4	4	4	;INP54	1	4	4	4	0	0	1	1	1	0	0	1	0	0	0	0	2	0	2	1	3	3	1	0	0	0	1	1	1	0	0	1	0	0	0	0	2	0	2	1	3	3	1	0
YIR008C_CEN.PK113-7DPRI1	YIR008C_CEN.PK113-7DPRI1	4	4	4	;PRI1	1	4	4	4	2	3	1	2	2	2	2	2	1	3	2	2	2	2	2	2	2	3	2	2	2	3	1	2	2	2	2	2	1	3	2	2	2	2	2	2	2	3	2	2
YOR059C_CEN.PK113-7DORF	YOR059C_CEN.PK113-7DORF	4	4	4	;ORF	1	4	4	4	1	1	1	1	3	1	0	1	0	0	1	0	3	2	1	2	2	2	1	1	1	1	1	1	3	1	0	1	0	0	1	0	3	2	1	2	2	2	1	1
YDL101C_CEN.PK113-7DDUN1	YDL101C_CEN.PK113-7DDUN1	4	4	4	;DUN1	1	4	4	4	0	1	0	1	1	2	2	1	0	1	0	0	0	0	0	0	3	1	1	0	0	1	0	1	1	2	2	1	0	1	0	0	0	0	0	0	3	1	1	0
YCL016C_CEN.PK113-7DDCC1	YCL016C_CEN.PK113-7DDCC1	4	4	4	;DCC1	1	4	4	4	1	0	0	2	1	0	0	0	1	1	0	0	1	0	0	0	1	1	0	0	1	0	0	2	1	0	0	0	1	1	0	0	1	0	0	0	1	1	0	0
YLR084C_CEN.PK113-7DRAX2	YLR084C_CEN.PK113-7DRAX2	4	4	4	;RAX2	1	4	4	4	1	2	2	0	2	1	0	1	0	0	0	0	0	0	1	0	1	1	1	1	1	2	2	0	2	1	0	1	0	0	0	0	0	0	1	0	1	1	1	1
YNL155W_CEN.PK113-7DORF	YNL155W_CEN.PK113-7DORF	4	4	4	;ORF	1	4	4	4	1	1	1	3	3	0	2	1	2	0	2	1	1	1	2	1	1	2	0	0	1	1	1	3	3	0	2	1	2	0	2	1	1	1	2	1	1	2	0	0
YLL032C_CEN.PK113-7DORF	YLL032C_CEN.PK113-7DORF	4	4	4	;ORF	1	4	4	4	1	1	2	0	2	1	0	0	1	0	2	0	1	0	1	1	1	1	0	1	1	1	2	0	2	1	0	0	1	0	2	0	1	0	1	1	1	1	0	1
YDR287W_CEN.PK113-7DINM2	YDR287W_CEN.PK113-7DINM2	4	4	4	;INM2	1	4	4	4	0	0	0	0	0	0	0	0	0	0	0	0	2	2	3	2	2	2	1	1	0	0	0	0	0	0	0	0	0	0	0	0	2	2	3	2	2	2	1	1
YHR192W_CEN.PK113-7DLNP1	YHR192W_CEN.PK113-7DLNP1	4	4	4	;LNP1	1	4	4	4	2	1	1	1	3	0	1	1	0	0	1	0	1	0	1	2	1	1	0	0	2	1	1	1	3	0	1	1	0	0	1	0	1	0	1	2	1	1	0	0
YOL080C_CEN.PK113-7DREX4	YOL080C_CEN.PK113-7DREX4	4	4	4	;REX4	1	4	4	4	1	0	0	0	1	1	1	2	0	0	0	1	0	0	0	1	0	1	0	1	1	0	0	0	1	1	1	2	0	0	0	1	0	0	0	1	0	1	0	1
YOL070C_CEN.PK113-7DNBA1	YOL070C_CEN.PK113-7DNBA1	4	4	4	;NBA1	1	4	4	4	2	1	1	1	2	1	1	2	2	1	1	1	1	1	0	0	1	1	0	0	2	1	1	1	2	1	1	2	2	1	1	1	1	1	0	0	1	1	0	0
YGR150C_CEN.PK113-7DCCM1	YGR150C_CEN.PK113-7DCCM1	4	4	4	;CCM1	1	4	4	4	2	2	0	0	0	0	0	0	0	0	0	0	0	0	0	0	0	0	0	0	2	2	0	0	0	0	0	0	0	0	0	0	0	0	0	0	0	0	0	0
YJR040W_CEN.PK113-7DGEF1	YJR040W_CEN.PK113-7DGEF1	4	4	4	;GEF1	1	4	4	4	0	1	0	0	0	0	0	1	1	0	0	0	1	2	0	1	1	0	0	1	0	1	0	0	0	0	0	1	1	0	0	0	1	2	0	1	1	0	0	1
YDR284C_CEN.PK113-7DDPP1	YDR284C_CEN.PK113-7DDPP1	4	4	4	;DPP1	1	4	4	4	2	2	1	1	2	0	2	3	1	2	0	2	1	2	2	1	2	2	0	1	2	2	1	1	2	0	2	3	1	2	0	2	1	2	2	1	2	2	0	1
YIL020C_CEN.PK113-7DHIS6	YIL020C_CEN.PK113-7DHIS6	4	4	4	;HIS6	1	4	4	4	2	0	0	1	1	0	0	0	0	0	1	0	2	0	1	2	2	0	0	0	2	0	0	1	1	0	0	0	0	0	1	0	2	0	1	2	2	0	0	0
YNL119W_CEN.PK113-7DNCS2	YNL119W_CEN.PK113-7DNCS2	4	4	4	;NCS2	1	4	4	4	3	0	1	2	3	2	0	2	0	0	1	0	0	0	1	1	0	2	0	0	3	0	1	2	3	2	0	2	0	0	1	0	0	0	1	1	0	2	0	0
YGL164C_CEN.PK113-7DYRB30	YGL164C_CEN.PK113-7DYRB30	4	4	4	;YRB30	1	4	4	4	1	3	1	1	3	1	0	0	1	0	0	0	2	2	2	2	3	4	1	2	1	3	1	1	3	1	0	0	1	0	0	0	2	2	2	2	3	4	1	2
YPL227C_CEN.PK113-7DALG5	YPL227C_CEN.PK113-7DALG5	4	4	4	;ALG5	1	4	4	4	1	1	1	3	2	2	2	1	2	2	1	2	1	1	2	1	1	1	1	1	1	1	1	3	2	2	2	1	2	2	1	2	1	1	2	1	1	1	1	1
YIL068C_CEN.PK113-7DSEC6	YIL068C_CEN.PK113-7DSEC6	4	4	4	;SEC6	1	4	4	4	0	2	1	0	2	0	0	0	0	1	0	0	1	1	2	2	2	2	1	1	0	2	1	0	2	0	0	0	0	1	0	0	1	1	2	2	2	2	1	1
YNL280C_CEN.PK113-7DERG24	YNL280C_CEN.PK113-7DERG24	4	4	4	;ERG24	1	4	4	4	3	2	1	3	4	4	3	4	3	3	3	2	4	3	3	3	4	3	3	3	3	2	1	3	4	4	3	4	3	3	3	2	4	3	3	3	4	3	3	3
YLR107W_CEN.PK113-7DREX3	YLR107W_CEN.PK113-7DREX3	4	4	4	;REX3	1	4	4	4	0	1	1	1	0	0	0	0	0	0	1	0	1	1	1	1	0	0	0	1	0	1	1	1	0	0	0	0	0	0	1	0	1	1	1	1	0	0	0	1
YBL085W_CEN.PK113-7DBOI1	YBL085W_CEN.PK113-7DBOI1	4	3	3	;BOI1	1	4	3	3	2	1	2	2	4	2	0	3	1	0	0	0	0	0	0	0	1	1	0	0	2	1	1	1	3	1	0	2	1	0	0	0	0	0	0	0	1	1	0	0
YBL046W_CEN.PK113-7DPSY4	YBL046W_CEN.PK113-7DPSY4	4	4	4	;PSY4	1	4	4	4	2	1	1	2	2	2	1	1	1	1	0	0	0	0	0	0	1	0	0	0	2	1	1	2	2	2	1	1	1	1	0	0	0	0	0	0	1	0	0	0
YDR295C_CEN.PK113-7DHDA2	YDR295C_CEN.PK113-7DHDA2	4	4	4	;HDA2	1	4	4	4	2	1	1	2	1	0	0	0	0	0	0	0	2	0	2	1	1	1	2	1	2	1	1	2	1	0	0	0	0	0	0	0	2	0	2	1	1	1	2	1
YJR003C_CEN.PK113-7DORF	YJR003C_CEN.PK113-7DORF	4	4	4	;ORF	1	4	4	4	2	1	1	0	2	1	0	1	2	1	1	2	1	2	2	2	2	2	1	1	2	1	1	0	2	1	0	1	2	1	1	2	1	2	2	2	2	2	1	1
YJR066W_CEN.PK113-7DTOR1	YJR066W_CEN.PK113-7DTOR1	4	4	4	;TOR1	1	4	4	4	2	1	1	1	1	1	0	2	0	2	1	0	1	1	1	0	2	0	0	1	2	1	1	1	1	1	0	2	0	2	1	0	1	1	1	0	2	0	0	1
YDL119C_CEN.PK113-7DORF	YDL119C_CEN.PK113-7DORF	4	4	4	;ORF	1	4	4	4	2	1	1	1	1	0	0	0	0	0	0	1	2	1	2	2	3	3	0	1	2	1	1	1	1	0	0	0	0	0	0	1	2	1	2	2	3	3	0	1
YMR316W_CEN.PK113-7DDIA1	YMR316W_CEN.PK113-7DDIA1	4	4	4	;DIA1	1	4	4	4	3	3	2	2	0	0	0	0	1	2	1	3	0	0	0	0	1	0	0	0	3	3	2	2	0	0	0	0	1	2	1	3	0	0	0	0	1	0	0	0
YNL116W_CEN.PK113-7DDMA2	YNL116W_CEN.PK113-7DDMA2	4	4	3	;DMA2	1	4	4	3	1	1	1	2	1	1	0	2	1	0	1	0	1	0	1	1	1	1	0	2	1	1	1	2	1	1	0	2	1	0	1	0	1	0	1	1	1	1	0	2
YGR274C_CEN.PK113-7DTAF1	YGR274C_CEN.PK113-7DTAF1	4	4	4	;TAF1	1	4	4	4	1	1	2	1	1	1	1	2	1	1	2	1	0	0	0	1	1	1	0	0	1	1	2	1	1	1	1	2	1	1	2	1	0	0	0	1	1	1	0	0
YOR299W_CEN.PK113-7DBUD7	YOR299W_CEN.PK113-7DBUD7	4	4	4	;BUD7	1	4	4	4	1	2	0	2	1	1	1	1	0	1	1	0	0	0	1	1	1	1	0	0	1	2	0	2	1	1	1	1	0	1	1	0	0	0	1	1	1	1	0	0
YBR236C_CEN.PK113-7DABD1	YBR236C_CEN.PK113-7DABD1	4	4	4	;ABD1	1	4	4	4	1	2	0	2	2	1	0	0	0	0	1	0	2	3	2	3	1	2	1	1	1	2	0	2	2	1	0	0	0	0	1	0	2	3	2	3	1	2	1	1
YJR129C_CEN.PK113-7DORF	YJR129C_CEN.PK113-7DORF	4	4	4	;ORF	1	4	4	4	0	0	1	1	0	0	0	0	0	0	0	0	1	1	2	1	1	1	1	0	0	0	1	1	0	0	0	0	0	0	0	0	1	1	2	1	1	1	1	0
YDR205W_CEN.PK113-7DMSC2	YDR205W_CEN.PK113-7DMSC2	4	4	4	;MSC2	1	4	4	4	2	2	1	2	2	1	1	1	1	2	1	0	3	2	0	2	2	2	1	2	2	2	1	2	2	1	1	1	1	2	1	0	3	2	0	2	2	2	1	2
YDL167C_CEN.PK113-7DNRP1	YDL167C_CEN.PK113-7DNRP1	4	4	4	;NRP1	1	4	4	4	2	1	1	1	3	3	3	3	2	3	1	1	0	0	0	0	1	1	0	1	2	1	1	1	3	3	3	3	2	3	1	1	0	0	0	0	1	1	0	1
YOL093W_CEN.PK113-7DTRM10	YOL093W_CEN.PK113-7DTRM10	4	4	4	;TRM10	1	4	4	4	1	4	1	2	3	1	1	1	1	2	1	2	2	1	1	1	3	2	0	2	1	4	1	2	3	1	1	1	1	2	1	2	2	1	1	1	3	2	0	2
YOR320C_CEN.PK113-7DGNT1	YOR320C_CEN.PK113-7DGNT1	4	4	4	;GNT1	1	4	4	4	3	3	3	2	3	3	2	0	1	2	3	1	2	1	3	3	2	3	1	2	3	3	3	2	3	3	2	0	1	2	3	1	2	1	3	3	2	3	1	2
YNL108C_CEN.PK113-7DORF	YNL108C_CEN.PK113-7DORF	4	4	4	;ORF	1	4	4	4	2	2	0	3	3	2	1	3	2	2	3	2	2	1	1	2	2	2	0	2	2	2	0	3	3	2	1	3	2	2	3	2	2	1	1	2	2	2	0	2
YIL157C_CEN.PK113-7DCOA1	YIL157C_CEN.PK113-7DCOA1	4	4	4	;COA1	1	4	4	4	2	3	2	2	2	0	1	0	2	0	1	0	3	3	4	1	4	3	0	3	2	3	2	2	2	0	1	0	2	0	1	0	3	3	4	1	4	3	0	3
YDL183C_CEN.PK113-7DORF	YDL183C_CEN.PK113-7DORF	4	4	4	;ORF	1	4	4	4	0	0	0	1	0	0	0	0	0	0	0	0	1	1	1	0	3	2	2	1	0	0	0	1	0	0	0	0	0	0	0	0	1	1	1	0	3	2	2	1
YDL199C_CEN.PK113-7DORF	YDL199C_CEN.PK113-7DORF	4	4	4	;ORF	1	4	4	4	0	0	0	0	0	0	0	1	0	0	0	0	1	1	1	1	0	1	0	1	0	0	0	0	0	0	0	1	0	0	0	0	1	1	1	1	0	1	0	1
YNL236W_CEN.PK113-7DSIN4	YNL236W_CEN.PK113-7DSIN4	4	4	4	;SIN4	1	4	4	4	0	4	1	2	3	2	0	2	0	1	1	1	0	1	1	2	3	3	0	1	0	4	1	2	3	2	0	2	0	1	1	1	0	1	1	2	3	3	0	1
YDR084C_CEN.PK113-7DTVP23	YDR084C_CEN.PK113-7DTVP23	4	4	4	;TVP23	1	4	4	4	4	3	2	2	2	1	2	1	1	2	2	0	1	1	1	1	0	2	0	1	4	3	2	2	2	1	2	1	1	2	2	0	1	1	1	1	0	2	0	1
YKL197C_CEN.PK113-7DPEX1	YKL197C_CEN.PK113-7DPEX1	4	4	4	;PEX1	1	4	4	4	1	0	1	1	1	1	1	1	1	0	0	0	1	1	1	0	0	0	0	0	1	0	1	1	1	1	1	1	1	0	0	0	1	1	1	0	0	0	0	0
YGL084C_CEN.PK113-7DGUP1	YGL084C_CEN.PK113-7DGUP1	4	4	4	;GUP1	1	4	4	4	2	3	2	2	3	1	0	1	1	1	1	0	2	1	1	1	3	3	1	1	2	3	2	2	3	1	0	1	1	1	1	0	2	1	1	1	3	3	1	1
YBR110W_CEN.PK113-7DALG1	YBR110W_CEN.PK113-7DALG1	4	4	4	;ALG1	1	4	4	4	1	3	2	3	1	0	0	0	0	1	1	0	1	1	1	1	0	1	0	1	1	3	2	3	1	0	0	0	0	1	1	0	1	1	1	1	0	1	0	1
YDR144C_CEN.PK113-7DMKC7	YDR144C_CEN.PK113-7DMKC7	4	4	4	;MKC7	1	4	4	4	2	1	1	1	3	1	2	2	1	2	2	1	0	0	1	1	1	1	0	1	2	1	1	1	3	1	2	2	1	2	2	1	0	0	1	1	1	1	0	1
YLR272C_CEN.PK113-7DYCS4	YLR272C_CEN.PK113-7DYCS4	4	4	4	;YCS4	1	4	4	4	0	1	0	2	1	1	1	1	0	2	1	1	0	0	0	2	0	0	0	1	0	1	0	2	1	1	1	1	0	2	1	1	0	0	0	2	0	0	0	1
YLR271W_CEN.PK113-7DORF	YLR271W_CEN.PK113-7DORF	4	4	4	;ORF	1	4	4	4	0	0	0	0	0	0	0	1	0	0	0	0	1	2	2	1	1	2	1	1	0	0	0	0	0	0	0	1	0	0	0	0	1	2	2	1	1	2	1	1
YPL122C_CEN.PK113-7DTFB2	YPL122C_CEN.PK113-7DTFB2	4	3	3	;TFB2	1	4	3	3	2	2	0	3	2	0	0	1	1	0	0	0	1	0	2	1	2	2	0	0	2	1	0	2	1	0	0	1	1	0	0	0	1	0	1	0	1	1	0	0
YIL090W_CEN.PK113-7DICE2	YIL090W_CEN.PK113-7DICE2	4	4	4	;ICE2	1	4	4	4	1	1	2	1	3	1	0	1	1	1	0	0	1	2	0	1	2	3	0	0	1	1	2	1	3	1	0	1	1	1	0	0	1	2	0	1	2	3	0	0
YLR078C_CEN.PK113-7DBOS1	YLR078C_CEN.PK113-7DBOS1	4	4	4	;BOS1	1	4	4	4	1	1	1	3	2	1	1	1	0	1	1	1	0	1	1	1	1	1	0	1	1	1	1	3	2	1	1	1	0	1	1	1	0	1	1	1	1	1	0	1
YBR225W_CEN.PK113-7DORF	YBR225W_CEN.PK113-7DORF	4	4	4	;ORF	1	4	4	4	1	2	1	2	1	0	0	0	0	0	0	0	1	3	2	1	1	2	0	1	1	2	1	2	1	0	0	0	0	0	0	0	1	3	2	1	1	2	0	1
YGR241C_CEN.PK113-7DYAP1802	YGR241C_CEN.PK113-7DYAP1802	4	4	4	;YAP1802	1	4	4	4	2	2	1	2	3	0	1	3	1	1	2	2	3	1	2	2	3	3	2	2	2	2	1	2	3	0	1	3	1	1	2	2	3	1	2	2	3	3	2	2
YDR518W_CEN.PK113-7DEUG1	YDR518W_CEN.PK113-7DEUG1	4	4	4	;EUG1	1	4	4	4	3	3	2	2	3	1	1	2	1	1	1	1	0	1	2	1	3	2	1	2	3	3	2	2	3	1	1	2	1	1	1	1	0	1	2	1	3	2	1	2
YPR026W_CEN.PK113-7DATH1	YPR026W_CEN.PK113-7DATH1	4	4	4	;ATH1	1	4	4	4	0	0	0	0	0	0	0	0	0	0	0	0	3	3	3	3	3	3	2	2	0	0	0	0	0	0	0	0	0	0	0	0	3	3	3	3	3	3	2	2
YHR057C_CEN.PK113-7DCPR2	YHR057C_CEN.PK113-7DCPR2	4	3	3	;CPR2	1	4	3	3	0	1	0	0	1	0	0	0	1	1	1	1	2	0	1	0	2	2	0	0	0	1	0	0	1	0	0	0	0	1	1	1	1	0	1	0	2	2	0	0
YDR381C-A_CEN.PK113-7DORF	YDR381C-A_CEN.PK113-7DORF	4	4	4	;ORF	1	4	4	4	1	2	1	2	2	1	0	1	2	0	2	2	2	1	2	2	2	1	0	3	1	2	1	2	2	1	0	1	2	0	2	2	2	1	2	2	2	1	0	3
YBL042C_CEN.PK113-7DFUI1	YBL042C_CEN.PK113-7DFUI1	4	4	4	;FUI1	1	4	4	4	1	0	0	0	2	4	1	2	0	0	0	1	1	0	0	0	1	0	0	0	1	0	0	0	2	4	1	2	0	0	0	1	1	0	0	0	1	0	0	0
YKL092C_CEN.PK113-7DBUD2	YKL092C_CEN.PK113-7DBUD2	4	4	4	;BUD2	1	4	4	4	2	2	1	1	1	0	0	1	2	1	2	1	1	2	1	1	2	2	0	1	2	2	1	1	1	0	0	1	2	1	2	1	1	2	1	1	2	2	0	1
YDR046C_CEN.PK113-7DBAP3	YDR046C_CEN.PK113-7DBAP3	4	4	3	;BAP3	1	4	4	3	3	2	1	2	2	0	0	0	0	1	1	1	2	1	1	1	1	3	1	1	3	2	1	2	2	0	0	0	0	1	1	1	2	1	1	1	1	3	1	1
YDR329C_CEN.PK113-7DPEX3	YDR329C_CEN.PK113-7DPEX3	4	4	4	;PEX3	1	4	4	4	2	1	0	0	0	0	0	0	0	0	0	0	1	3	3	2	2	2	0	2	2	1	0	0	0	0	0	0	0	0	0	0	1	3	3	2	2	2	0	2
YOR385W_CEN.PK113-7DORF	YOR385W_CEN.PK113-7DORF	4	4	4	;ORF	1	4	4	4	4	1	1	2	0	0	0	0	0	0	0	0	0	0	0	0	0	0	0	0	4	1	1	2	0	0	0	0	0	0	0	0	0	0	0	0	0	0	0	0
YMR020W_CEN.PK113-7DFMS1	YMR020W_CEN.PK113-7DFMS1	4	4	4	;FMS1	1	4	4	4	1	1	0	0	0	0	0	0	0	0	0	0	2	1	2	0	1	2	0	0	1	1	0	0	0	0	0	0	0	0	0	0	2	1	2	0	1	2	0	0
YGR040W_CEN.PK113-7DKSS1	YGR040W_CEN.PK113-7DKSS1	4	3	3	;KSS1	1	4	3	3	2	1	1	3	1	0	0	0	0	0	1	0	2	1	1	0	3	2	1	1	2	1	1	2	1	0	0	0	0	0	1	0	2	1	1	0	3	2	1	1
YPL065W_CEN.PK113-7DVPS28	YPL065W_CEN.PK113-7DVPS28	4	4	4	;VPS28	1	4	4	4	0	1	0	2	2	1	1	1	1	1	1	0	1	2	1	0	2	2	0	1	0	1	0	2	2	1	1	1	1	1	1	0	1	2	1	0	2	2	0	1
YDR021W_CEN.PK113-7DFAL1	YDR021W_CEN.PK113-7DFAL1	4	4	4	;FAL1	1	4	4	4	1	2	1	1	2	0	3	2	1	1	2	1	0	0	1	2	1	1	0	1	1	2	1	1	2	0	3	2	1	1	2	1	0	0	1	2	1	1	0	1
YML094W_CEN.PK113-7DGIM5	YML094W_CEN.PK113-7DGIM5	4	4	4	;GIM5	1	4	4	4	2	2	2	2	2	2	2	2	3	3	2	1	1	1	1	1	3	1	1	1	2	2	2	2	2	2	2	2	3	3	2	1	1	1	1	1	3	1	1	1
YFR039C_CEN.PK113-7DORF	YFR039C_CEN.PK113-7DORF	4	4	4	;ORF	1	4	4	4	3	3	1	2	1	0	0	3	0	3	1	0	0	0	0	1	2	2	0	0	3	3	1	2	1	0	0	3	0	3	1	0	0	0	0	1	2	2	0	0
YGL224C_CEN.PK113-7DSDT1	YGL224C_CEN.PK113-7DSDT1	4	4	4	;SDT1	1	4	4	4	2	1	2	2	0	0	0	0	0	0	2	1	0	0	0	0	0	0	0	0	2	1	2	2	0	0	0	0	0	0	2	1	0	0	0	0	0	0	0	0
YER112W_CEN.PK113-7DLSM4	YER112W_CEN.PK113-7DLSM4	4	4	4	;LSM4	1	4	4	4	1	2	2	3	4	2	1	3	2	2	2	3	4	3	3	2	4	4	3	2	1	2	2	3	4	2	1	3	2	2	2	3	4	3	3	2	4	4	3	2
YBR242W_CEN.PK113-7DORF	YBR242W_CEN.PK113-7DORF	4	4	4	;ORF	1	4	4	4	0	1	0	1	1	1	3	2	1	0	0	1	0	0	0	0	1	0	0	0	0	1	0	1	1	1	3	2	1	0	0	1	0	0	0	0	1	0	0	0
YDR103W_CEN.PK113-7DSTE5	YDR103W_CEN.PK113-7DSTE5	4	4	4	;STE5	1	4	4	4	0	0	0	0	1	0	0	0	3	3	3	1	0	0	0	0	0	0	0	0	0	0	0	0	1	0	0	0	3	3	3	1	0	0	0	0	0	0	0	0
YGL161C_CEN.PK113-7DYIP5	YGL161C_CEN.PK113-7DYIP5	4	4	4	;YIP5	1	4	4	4	1	3	2	2	2	2	2	1	1	3	3	2	2	2	1	1	3	4	2	1	1	3	2	2	2	2	2	1	1	3	3	2	2	2	1	1	3	4	2	1
YJR091C_CEN.PK113-7DJSN1	YJR091C_CEN.PK113-7DJSN1	4	4	4	;JSN1	1	4	4	4	1	2	0	1	2	0	1	0	0	0	0	0	1	3	2	1	3	3	1	0	1	2	0	1	2	0	1	0	0	0	0	0	1	3	2	1	3	3	1	0
YPR169W_CEN.PK113-7DJIP5	YPR169W_CEN.PK113-7DJIP5	4	4	4	;JIP5	1	4	4	4	2	2	0	2	2	1	1	2	1	1	1	1	2	2	2	2	2	2	2	1	2	2	0	2	2	1	1	2	1	1	1	1	2	2	2	2	2	2	2	1
YLR026C_CEN.PK113-7DSED5	YLR026C_CEN.PK113-7DSED5	4	4	4	;SED5	1	4	4	4	0	1	1	1	0	0	0	1	0	0	0	0	0	0	2	3	0	1	0	0	0	1	1	1	0	0	0	1	0	0	0	0	0	0	2	3	0	1	0	0
YPL096W_CEN.PK113-7DPNG1	YPL096W_CEN.PK113-7DPNG1	4	4	4	;PNG1	1	4	4	4	1	0	0	0	0	0	0	0	0	1	0	0	3	1	2	2	1	2	1	0	1	0	0	0	0	0	0	0	0	1	0	0	3	1	2	2	1	2	1	0
YJR034W_CEN.PK113-7DPET191	YJR034W_CEN.PK113-7DPET191	4	4	4	;PET191	1	4	4	4	2	2	2	1	1	0	0	0	0	0	2	0	3	1	2	2	3	2	1	2	2	2	2	1	1	0	0	0	0	0	2	0	3	1	2	2	3	2	1	2
YDL115C_CEN.PK113-7DIWR1	YDL115C_CEN.PK113-7DIWR1	4	4	4	;IWR1	1	4	4	4	0	0	0	2	0	1	0	0	0	0	0	0	1	4	3	3	1	2	0	2	0	0	0	2	0	1	0	0	0	0	0	0	1	4	3	3	1	2	0	2
YGL122C_CEN.PK113-7DNAB2	YGL122C_CEN.PK113-7DNAB2	4	4	4	;NAB2	1	4	4	4	1	2	2	1	2	1	1	1	2	1	1	1	1	1	2	1	2	2	1	1	1	2	2	1	2	1	1	1	2	1	1	1	1	1	2	1	2	2	1	1
YOR115C_CEN.PK113-7DTRS33	YOR115C_CEN.PK113-7DTRS33	4	4	4	;TRS33	1	4	4	4	2	1	0	0	0	0	1	0	0	2	0	0	0	0	1	0	0	0	0	0	2	1	0	0	0	0	1	0	0	2	0	0	0	0	1	0	0	0	0	0
YMR153W_CEN.PK113-7DNUP53	YMR153W_CEN.PK113-7DNUP53	4	4	4	;NUP53	1	4	4	4	3	2	1	4	3	1	0	3	1	1	1	1	3	2	2	3	3	2	2	3	3	2	1	4	3	1	0	3	1	1	1	1	3	2	2	3	3	2	2	3
YHR083W_CEN.PK113-7DSAM35	YHR083W_CEN.PK113-7DSAM35	4	4	4	;SAM35	1	4	4	4	2	2	2	3	1	0	1	1	2	1	0	1	3	2	2	1	3	2	1	2	2	2	2	3	1	0	1	1	2	1	0	1	3	2	2	1	3	2	1	2
YDR080W_CEN.PK113-7DVPS41	YDR080W_CEN.PK113-7DVPS41	4	4	4	;VPS41	1	4	4	4	0	0	0	2	1	1	1	0	1	0	1	0	1	1	1	1	1	0	0	1	0	0	0	2	1	1	1	0	1	0	1	0	1	1	1	1	1	0	0	1
YLR262C-A_CEN.PK113-7DTMA7	YLR262C-A_CEN.PK113-7DTMA7	4	4	4	;TMA7	1	4	4	4	2	2	1	3	3	2	1	1	2	2	1	1	1	1	2	0	2	2	1	1	2	2	1	3	3	2	1	1	2	2	1	1	1	1	2	0	2	2	1	1
YML030W_CEN.PK113-7DRCF1	YML030W_CEN.PK113-7DRCF1	4	4	4	;RCF1	1	4	4	4	3	3	1	3	4	2	0	2	3	3	1	1	2	2	3	3	4	3	4	4	3	3	1	3	4	2	0	2	3	3	1	1	2	2	3	3	4	3	4	4
YNR037C_CEN.PK113-7DRSM19	YNR037C_CEN.PK113-7DRSM19	4	4	4	;RSM19	1	4	4	4	3	3	2	2	3	2	2	2	2	3	2	3	2	2	3	3	3	3	2	2	3	3	2	2	3	2	2	2	2	3	2	3	2	2	3	3	3	3	2	2
YKL192C_CEN.PK113-7DACP1	YKL192C_CEN.PK113-7DACP1	4	4	4	;ACP1	1	4	4	4	4	2	3	2	3	2	1	2	2	3	1	2	3	3	2	3	4	4	4	3	4	2	3	2	3	2	1	2	2	3	1	2	3	3	2	3	4	4	4	3
YDR121W_CEN.PK113-7DDPB4	YDR121W_CEN.PK113-7DDPB4	4	4	4	;DPB4	1	4	4	4	1	1	0	2	2	0	1	1	0	0	1	0	0	2	0	0	1	1	0	0	1	1	0	2	2	0	1	1	0	0	1	0	0	2	0	0	1	1	0	0
YIL135C_CEN.PK113-7DVHS2	YIL135C_CEN.PK113-7DVHS2	4	4	4	;VHS2	1	4	4	4	0	0	0	0	0	0	0	0	0	0	0	0	2	1	2	3	1	3	0	2	0	0	0	0	0	0	0	0	0	0	0	0	2	1	2	3	1	3	0	2
YMR286W_CEN.PK113-7DMRPL33	YMR286W_CEN.PK113-7DMRPL33	4	4	4	;MRPL33	1	4	4	4	3	2	3	3	3	1	0	1	2	0	2	2	1	1	2	2	3	3	0	1	3	2	3	3	3	1	0	1	2	0	2	2	1	1	2	2	3	3	0	1
YPL045W_CEN.PK113-7DVPS16	YPL045W_CEN.PK113-7DVPS16	4	4	4	;VPS16	1	4	4	4	1	1	0	1	2	2	0	1	1	1	0	0	1	1	0	1	3	3	0	3	1	1	0	1	2	2	0	1	1	1	0	0	1	1	0	1	3	3	0	3
YDR040C_CEN.PK113-7DENA1	YDR040C_CEN.PK113-7DENA1	4	4	4	;ENA1	1	4	4	4	3	3	2	3	0	0	0	0	0	0	0	0	0	0	0	0	0	0	0	0	3	3	2	3	0	0	0	0	0	0	0	0	0	0	0	0	0	0	0	0
YLR018C_CEN.PK113-7DPOM34	YLR018C_CEN.PK113-7DPOM34	4	4	4	;POM34	1	4	4	4	1	0	1	1	1	0	0	1	2	0	1	1	3	1	2	1	1	2	0	1	1	0	1	1	1	0	0	1	2	0	1	1	3	1	2	1	1	2	0	1
YKR007W_CEN.PK113-7DMEH1	YKR007W_CEN.PK113-7DMEH1	4	4	4	;MEH1	1	4	4	4	0	1	1	0	1	0	1	0	0	1	1	0	2	2	2	0	2	3	2	3	0	1	1	0	1	0	1	0	0	1	1	0	2	2	2	0	2	3	2	3
YDL120W_CEN.PK113-7DYFH1	YDL120W_CEN.PK113-7DYFH1	4	4	4	;YFH1	1	4	4	4	1	0	0	2	0	0	0	0	0	0	0	0	1	1	1	1	1	1	1	0	1	0	0	2	0	0	0	0	0	0	0	0	1	1	1	1	1	1	1	0
YGL038C_CEN.PK113-7DOCH1	YGL038C_CEN.PK113-7DOCH1	4	4	4	;OCH1	1	4	4	4	2	4	3	2	2	1	0	1	0	0	1	1	2	2	1	0	2	1	1	1	2	4	3	2	2	1	0	1	0	0	1	1	2	2	1	0	2	1	1	1
YFR045W_CEN.PK113-7DORF	YFR045W_CEN.PK113-7DORF	4	4	4	;ORF	1	4	4	4	2	2	1	1	0	0	0	0	0	0	0	1	3	1	1	1	0	1	0	2	2	2	1	1	0	0	0	0	0	0	0	1	3	1	1	1	0	1	0	2
YHR038W_CEN.PK113-7DRRF1	YHR038W_CEN.PK113-7DRRF1	4	4	4	;RRF1	1	4	4	4	4	2	0	3	2	0	0	1	1	1	1	0	0	1	1	1	3	3	1	1	4	2	0	3	2	0	0	1	1	1	1	0	0	1	1	1	3	3	1	1
YJL198W_CEN.PK113-7DPHO90	YJL198W_CEN.PK113-7DPHO90	4	4	4	;PHO90	1	4	4	4	2	2	0	0	2	2	4	2	2	2	2	2	3	2	3	2	2	2	3	2	2	2	0	0	2	2	4	2	2	2	2	2	3	2	3	2	2	2	3	2
YGL159W_CEN.PK113-7DORF	YGL159W_CEN.PK113-7DORF	4	4	4	;ORF	1	4	4	4	2	1	2	2	3	2	2	2	2	2	2	1	2	3	2	3	2	3	2	3	2	1	2	2	3	2	2	2	2	2	2	1	2	3	2	3	2	3	2	3
YMR149W_CEN.PK113-7DSWP1	YMR149W_CEN.PK113-7DSWP1	4	4	4	;SWP1	1	4	4	4	3	2	3	3	4	2	2	3	2	1	1	1	3	4	1	2	4	4	2	1	3	2	3	3	4	2	2	3	2	1	1	1	3	4	1	2	4	4	2	1
YJL031C_CEN.PK113-7DBET4	YJL031C_CEN.PK113-7DBET4	4	4	4	;BET4	1	4	4	4	3	3	0	2	2	2	0	2	1	1	2	0	4	4	3	3	3	3	1	2	3	3	0	2	2	2	0	2	1	1	2	0	4	4	3	3	3	3	1	2
YCL057C-A_CEN.PK113-7DMOS1	YCL057C-A_CEN.PK113-7DMOS1	4	4	4	;MOS1	1	4	4	4	3	4	4	4	1	2	2	1	3	2	2	3	3	3	3	3	3	3	2	3	3	4	4	4	1	2	2	1	3	2	2	3	3	3	3	3	3	3	2	3
YGL101W_CEN.PK113-7DORF	YGL101W_CEN.PK113-7DORF	4	4	4	;ORF	1	4	4	4	4	4	3	2	4	3	1	4	4	2	1	1	3	2	3	3	2	3	0	2	4	4	3	2	4	3	1	4	4	2	1	1	3	2	3	3	2	3	0	2
YOR180C_CEN.PK113-7DDCI1	YOR180C_CEN.PK113-7DDCI1	4	4	4	;DCI1	1	4	4	4	0	0	0	1	0	0	0	0	0	0	0	0	4	4	4	4	4	4	4	2	0	0	0	1	0	0	0	0	0	0	0	0	4	4	4	4	4	4	4	2
YGL086W_CEN.PK113-7DMAD1	YGL086W_CEN.PK113-7DMAD1	4	4	4	;MAD1	1	4	4	4	2	1	1	1	3	1	1	2	1	1	1	1	3	2	2	4	3	3	2	1	2	1	1	1	3	1	1	2	1	1	1	1	3	2	2	4	3	3	2	1
YKL141W_CEN.PK113-7DSDH3	YKL141W_CEN.PK113-7DSDH3	4	4	4	;SDH3	1	4	4	4	2	3	3	3	2	1	2	1	2	2	2	1	3	3	2	2	3	3	2	3	2	3	3	3	2	1	2	1	2	2	2	1	3	3	2	2	3	3	2	3
YKL064W_CEN.PK113-7DMNR2	YKL064W_CEN.PK113-7DMNR2	4	4	4	;MNR2	1	4	4	4	0	1	0	1	1	2	0	0	0	0	0	0	4	2	1	2	2	2	1	1	0	1	0	1	1	2	0	0	0	0	0	0	4	2	1	2	2	2	1	1
YPR063C_CEN.PK113-7DORF	YPR063C_CEN.PK113-7DORF	4	4	4	;ORF	1	4	4	4	4	2	2	4	3	3	1	2	2	1	3	1	1	1	1	1	1	1	1	1	4	2	2	4	3	3	1	2	2	1	3	1	1	1	1	1	1	1	1	1
YKR042W_CEN.PK113-7DUTH1	YKR042W_CEN.PK113-7DUTH1	4	4	4	;UTH1	1	4	4	4	3	3	1	2	4	1	0	2	3	1	3	1	3	3	4	4	3	4	3	2	3	3	1	2	4	1	0	2	3	1	3	1	3	3	4	4	3	4	3	2
YKL122C_CEN.PK113-7DSRP21	YKL122C_CEN.PK113-7DSRP21	4	4	4	;SRP21	1	4	4	4	2	2	3	2	3	1	0	1	2	2	2	1	3	2	1	1	3	3	1	3	2	2	3	2	3	1	0	1	2	2	2	1	3	2	1	1	3	3	1	3
YHR207C_CEN.PK113-7DSET5	YHR207C_CEN.PK113-7DSET5	4	4	4	;SET5	1	4	4	4	2	0	0	1	1	1	0	0	1	2	1	0	0	1	2	1	1	1	1	0	2	0	0	1	1	1	0	0	1	2	1	0	0	1	2	1	1	1	1	0
YNL268W_CEN.PK113-7DLYP1	YNL268W_CEN.PK113-7DLYP1	4	4	4	;LYP1	1	4	4	4	2	3	2	2	2	3	3	1	2	2	2	1	2	1	1	1	2	2	1	0	2	3	2	2	2	3	3	1	2	2	2	1	2	1	1	1	2	2	1	0
YOL051W_CEN.PK113-7DGAL11	YOL051W_CEN.PK113-7DGAL11	4	4	4	;GAL11	1	4	4	4	1	1	1	2	1	2	0	2	1	2	1	1	0	2	1	1	2	2	0	2	1	1	1	2	1	2	0	2	1	2	1	1	0	2	1	1	2	2	0	2
YIL106W_CEN.PK113-7DMOB1	YIL106W_CEN.PK113-7DMOB1	4	4	4	;MOB1	1	4	4	4	1	3	2	2	2	1	0	0	2	1	1	0	1	2	2	2	2	2	0	2	1	3	2	2	2	1	0	0	2	1	1	0	1	2	2	2	2	2	0	2
YKR093W_CEN.PK113-7DPTR2	YKR093W_CEN.PK113-7DPTR2	4	4	4	;PTR2	1	4	4	4	2	3	1	2	0	0	0	0	0	0	0	0	0	0	0	0	0	0	0	0	2	3	1	2	0	0	0	0	0	0	0	0	0	0	0	0	0	0	0	0
YNL110C_CEN.PK113-7DNOP15	YNL110C_CEN.PK113-7DNOP15	4	4	4	;NOP15	1	4	4	4	2	1	0	3	2	2	2	2	2	2	1	1	2	2	3	3	3	2	2	3	2	1	0	3	2	2	2	2	2	2	1	1	2	2	3	3	3	2	2	3
YPL211W_CEN.PK113-7DNIP7	YPL211W_CEN.PK113-7DNIP7	4	4	4	;NIP7	1	4	4	4	2	3	3	3	3	3	3	2	2	2	2	2	2	3	1	3	2	3	2	3	2	3	3	3	3	3	3	2	2	2	2	2	2	3	1	3	2	3	2	3
YGR136W_CEN.PK113-7DLSB1	YGR136W_CEN.PK113-7DLSB1	4	4	4	;LSB1	1	4	4	4	2	1	2	2	3	2	1	2	2	2	4	1	1	0	1	0	2	1	1	0	2	1	2	2	3	2	1	2	2	2	4	1	1	0	1	0	2	1	1	0
YBL020W_CEN.PK113-7DRFT1	YBL020W_CEN.PK113-7DRFT1	4	4	4	;RFT1	1	4	4	4	3	2	2	2	3	0	0	1	2	1	1	2	0	1	0	0	1	3	0	1	3	2	2	2	3	0	0	1	2	1	1	2	0	1	0	0	1	3	0	1
YNL151C_CEN.PK113-7DRPC31	YNL151C_CEN.PK113-7DRPC31	4	4	4	;RPC31	1	4	4	4	1	1	1	3	2	2	0	1	0	1	0	0	1	1	1	1	1	1	2	1	1	1	1	3	2	2	0	1	0	1	0	0	1	1	1	1	1	1	2	1
YNR003C_CEN.PK113-7DRPC34	YNR003C_CEN.PK113-7DRPC34	4	4	4	;RPC34	1	4	4	4	2	2	2	2	3	3	2	2	1	3	2	1	1	2	2	1	3	3	1	2	2	2	2	2	3	3	2	2	1	3	2	1	1	2	2	1	3	3	1	2
YML014W_CEN.PK113-7DTRM9	YML014W_CEN.PK113-7DTRM9	4	4	4	;TRM9	1	4	4	4	2	2	1	2	3	1	1	2	0	2	1	0	1	1	1	1	2	3	2	1	2	2	1	2	3	1	1	2	0	2	1	0	1	1	1	1	2	3	2	1
YBR005W_CEN.PK113-7DRCR1	YBR005W_CEN.PK113-7DRCR1	4	4	4	;RCR1	1	4	4	4	1	2	3	3	1	1	2	1	1	1	0	2	2	1	1	1	2	3	3	1	1	2	3	3	1	1	2	1	1	1	0	2	2	1	1	1	2	3	3	1
YJR111C_CEN.PK113-7DORF	YJR111C_CEN.PK113-7DORF	4	4	4	;ORF	1	4	4	4	1	2	1	1	2	2	2	3	1	1	2	1	2	2	2	2	3	2	2	3	1	2	1	1	2	2	2	3	1	1	2	1	2	2	2	2	3	2	2	3
YHR012W_CEN.PK113-7DVPS29	YHR012W_CEN.PK113-7DVPS29	4	4	4	;VPS29	1	4	4	4	1	1	1	3	2	0	0	1	1	2	1	1	2	1	2	1	2	3	1	1	1	1	1	3	2	0	0	1	1	2	1	1	2	1	2	1	2	3	1	1
YDR020C_CEN.PK113-7DDAS2	YDR020C_CEN.PK113-7DDAS2	4	4	4	;DAS2	1	4	4	4	2	2	1	1	1	2	1	1	1	2	2	1	0	0	1	0	1	2	0	0	2	2	1	1	1	2	1	1	1	2	2	1	0	0	1	0	1	2	0	0
YCR046C_CEN.PK113-7DIMG1	YCR046C_CEN.PK113-7DIMG1	4	4	4	;IMG1	1	4	4	4	2	4	4	2	3	4	3	4	4	3	2	3	2	2	2	1	3	3	2	1	2	4	4	2	3	4	3	4	4	3	2	3	2	2	2	1	3	3	2	1
YOR039W_CEN.PK113-7DCKB2	YOR039W_CEN.PK113-7DCKB2	4	4	4	;CKB2	1	4	4	4	3	4	1	4	4	3	1	3	3	2	2	1	2	2	3	3	3	3	2	3	3	4	1	4	4	3	1	3	3	2	2	1	2	2	3	3	3	3	2	3
YGL181W_CEN.PK113-7DGTS1	YGL181W_CEN.PK113-7DGTS1	4	4	4	;GTS1	1	4	4	4	2	2	1	2	1	1	1	1	1	1	0	0	1	1	1	0	1	1	0	1	2	2	1	2	1	1	1	1	1	1	0	0	1	1	1	0	1	1	0	1
YOL060C_CEN.PK113-7DMAM3	YOL060C_CEN.PK113-7DMAM3	4	4	4	;MAM3	1	4	4	4	4	3	3	3	3	2	1	1	1	2	3	2	2	3	2	3	1	3	2	2	4	3	3	3	3	2	1	1	1	2	3	2	2	3	2	3	1	3	2	2
YER034W_CEN.PK113-7DORF	YER034W_CEN.PK113-7DORF	4	4	4	;ORF	1	4	4	4	2	2	2	3	3	1	1	1	2	3	0	0	3	3	2	4	3	3	2	3	2	2	2	3	3	1	1	1	2	3	0	0	3	3	2	4	3	3	2	3
YBR155W_CEN.PK113-7DCNS1	YBR155W_CEN.PK113-7DCNS1	4	4	4	;CNS1	1	4	4	4	2	2	0	2	4	3	1	2	2	3	1	1	2	2	2	3	3	3	2	2	2	2	0	2	4	3	1	2	2	3	1	1	2	2	2	3	3	3	2	2
YOR278W_CEN.PK113-7DHEM4	YOR278W_CEN.PK113-7DHEM4	4	4	4	;HEM4	1	4	4	4	3	3	1	3	2	3	0	1	1	1	3	2	4	4	4	4	4	4	3	3	3	3	1	3	2	3	0	1	1	1	3	2	4	4	4	4	4	4	3	3
YDR005C_CEN.PK113-7DMAF1	YDR005C_CEN.PK113-7DMAF1	4	4	4	;MAF1	1	4	4	4	2	2	1	1	3	0	0	1	1	0	1	2	3	2	2	2	4	4	2	2	2	2	1	1	3	0	0	1	1	0	1	2	3	2	2	2	4	4	2	2
YDR229W_CEN.PK113-7DIVY1	YDR229W_CEN.PK113-7DIVY1	4	4	4	;IVY1	1	4	4	4	0	1	0	2	1	0	0	0	0	0	0	0	3	2	2	2	4	2	1	2	0	1	0	2	1	0	0	0	0	0	0	0	3	2	2	2	4	2	1	2
YBR229C_CEN.PK113-7DROT2	YBR229C_CEN.PK113-7DROT2	4	4	4	;ROT2	1	4	4	4	1	2	2	3	3	2	2	2	2	2	3	2	3	2	3	2	2	3	0	2	1	2	2	3	3	2	2	2	2	2	3	2	3	2	3	2	2	3	0	2
YLR290C_CEN.PK113-7DORF	YLR290C_CEN.PK113-7DORF	4	4	4	;ORF	1	4	4	4	1	1	1	3	2	1	0	2	1	1	0	0	2	2	2	3	2	2	2	1	1	1	1	3	2	1	0	2	1	1	0	0	2	2	2	3	2	2	2	1
YIL044C_CEN.PK113-7DAGE2	YIL044C_CEN.PK113-7DAGE2	4	4	4	;AGE2	1	4	4	4	1	1	0	2	2	1	0	0	0	2	1	0	1	1	1	2	2	1	1	2	1	1	0	2	2	1	0	0	0	2	1	0	1	1	1	2	2	1	1	2
YBR282W_CEN.PK113-7DMRPL27	YBR282W_CEN.PK113-7DMRPL27	4	4	4	;MRPL27	1	4	4	4	4	2	2	2	1	1	1	1	2	2	1	2	2	2	2	2	2	2	1	2	4	2	2	2	1	1	1	1	2	2	1	2	2	2	2	2	2	2	1	2
YFR003C_CEN.PK113-7DYPI1	YFR003C_CEN.PK113-7DYPI1	4	4	4	;YPI1	1	4	4	4	0	0	0	0	2	0	0	0	1	1	0	0	1	2	2	2	2	1	1	1	0	0	0	0	2	0	0	0	1	1	0	0	1	2	2	2	2	1	1	1
YBR164C_CEN.PK113-7DARL1	YBR164C_CEN.PK113-7DARL1	4	4	4	;ARL1	1	4	4	4	2	4	3	2	4	2	3	3	3	2	2	2	2	3	4	3	4	4	3	3	2	4	3	2	4	2	3	3	3	2	2	2	2	3	4	3	4	4	3	3
YDL006W_CEN.PK113-7DPTC1	YDL006W_CEN.PK113-7DPTC1	4	4	4	;PTC1	1	4	4	4	1	1	1	3	3	0	0	1	0	1	0	0	2	3	3	2	4	1	2	2	1	1	1	3	3	0	0	1	0	1	0	0	2	3	3	2	4	1	2	2
YMR310C_CEN.PK113-7DORF	YMR310C_CEN.PK113-7DORF	4	4	4	;ORF	1	4	4	4	2	3	3	2	3	2	2	2	2	2	2	2	2	1	0	0	3	2	1	2	2	3	3	2	3	2	2	2	2	2	2	2	2	1	0	0	3	2	1	2
YOR257W_CEN.PK113-7DCDC31	YOR257W_CEN.PK113-7DCDC31	4	4	4	;CDC31	1	4	4	4	2	3	0	2	3	1	2	3	3	1	2	3	2	1	2	2	2	2	0	1	2	3	0	2	3	1	2	3	3	1	2	3	2	1	2	2	2	2	0	1
YDL111C_CEN.PK113-7DRRP42	YDL111C_CEN.PK113-7DRRP42	4	4	4	;RRP42	1	4	4	4	4	3	3	2	3	3	3	3	2	2	2	1	3	2	3	2	3	3	2	2	4	3	3	2	3	3	3	3	2	2	2	1	3	2	3	2	3	3	2	2
YMR295C_CEN.PK113-7DORF	YMR295C_CEN.PK113-7DORF	4	4	4	;ORF	1	4	4	4	2	1	1	3	3	2	3	2	3	3	2	0	3	3	3	3	3	3	2	3	2	1	1	3	3	2	3	2	3	3	2	0	3	3	3	3	3	3	2	3
YBR054W_CEN.PK113-7DYRO2	YBR054W_CEN.PK113-7DYRO2	4	4	3	;YRO2	1	4	4	3	2	2	2	1	2	1	1	1	3	3	3	3	3	2	2	2	3	3	2	2	2	2	2	1	2	1	1	1	3	3	3	3	3	2	2	2	3	3	2	2
YJR005W_CEN.PK113-7DAPL1	YJR005W_CEN.PK113-7DAPL1	4	4	4	;APL1	1	4	4	4	3	3	3	2	2	1	0	1	1	2	2	0	2	2	3	3	3	2	1	1	3	3	3	2	2	1	0	1	1	2	2	0	2	2	3	3	3	2	1	1
YEL040W_CEN.PK113-7DUTR2	YEL040W_CEN.PK113-7DUTR2	4	4	4	;UTR2	1	4	4	4	3	3	2	2	3	3	3	3	2	3	3	3	1	2	3	3	2	3	1	2	3	3	2	2	3	3	3	3	2	3	3	3	1	2	3	3	2	3	1	2
YDR178W_CEN.PK113-7DSDH4	YDR178W_CEN.PK113-7DSDH4	4	4	4	;SDH4	1	4	4	4	3	3	4	3	2	1	1	1	3	3	3	2	4	3	3	3	4	4	3	3	3	3	4	3	2	1	1	1	3	3	3	2	4	3	3	3	4	4	3	3
YDR411C_CEN.PK113-7DDFM1	YDR411C_CEN.PK113-7DDFM1	4	4	4	;DFM1	1	4	4	4	3	2	3	3	3	3	1	2	2	2	1	1	1	0	1	0	2	0	1	0	3	2	3	3	3	3	1	2	2	2	1	1	1	0	1	0	2	0	1	0
YLR421C_CEN.PK113-7DRPN13	YLR421C_CEN.PK113-7DRPN13	4	4	4	;RPN13	1	4	4	4	3	3	2	3	3	2	2	2	2	2	2	2	2	2	2	3	3	3	3	2	3	3	2	3	3	2	2	2	2	2	2	2	2	2	2	3	3	3	3	2
YNR046W_CEN.PK113-7DTRM112	YNR046W_CEN.PK113-7DTRM112	4	4	4	;TRM112	1	4	4	4	3	2	2	1	3	3	2	3	1	2	3	3	1	2	2	2	3	1	1	1	3	2	2	1	3	3	2	3	1	2	3	3	1	2	2	2	3	1	1	1
YML055W_CEN.PK113-7DSPC2	YML055W_CEN.PK113-7DSPC2	4	4	4	;SPC2	1	4	4	4	2	3	3	4	4	1	3	2	2	1	2	2	4	4	4	3	3	4	4	2	2	3	3	4	4	1	3	2	2	1	2	2	4	4	4	3	3	4	4	2
YDR092W_CEN.PK113-7DUBC13	YDR092W_CEN.PK113-7DUBC13	4	4	4	;UBC13	1	4	4	4	2	2	3	2	3	3	1	2	2	3	2	1	1	2	2	3	4	4	3	2	2	2	3	2	3	3	1	2	2	3	2	1	1	2	2	3	4	4	3	2
YBL057C_CEN.PK113-7DPTH2	YBL057C_CEN.PK113-7DPTH2	4	4	4	;PTH2	1	4	4	4	3	2	3	2	3	2	3	2	2	1	2	3	2	2	2	2	2	3	1	2	3	2	3	2	3	2	3	2	2	1	2	3	2	2	2	2	2	3	1	2
YDR469W_CEN.PK113-7DSDC1	YDR469W_CEN.PK113-7DSDC1	4	4	4	;SDC1	1	4	4	4	2	3	3	1	3	3	3	1	2	3	1	1	3	2	3	2	4	4	2	2	2	3	3	1	3	3	3	1	2	3	1	1	3	2	3	2	4	4	2	2
YCL018W_CEN.PK113-7DLEU2	YCL018W_CEN.PK113-7DLEU2	4	4	4	;LEU2	1	4	4	4	2	3	2	3	3	2	3	3	2	3	3	3	4	2	2	2	2	3	2	3	2	3	2	3	3	2	3	3	2	3	3	3	4	2	2	2	2	3	2	3
YLR034C_CEN.PK113-7DSMF3	YLR034C_CEN.PK113-7DSMF3	4	4	4	;SMF3	1	4	4	4	2	2	1	1	4	2	1	2	3	2	1	2	1	1	2	1	3	2	1	1	2	2	1	1	4	2	1	2	3	2	1	2	1	1	2	1	3	2	1	1
YDL235C_CEN.PK113-7DYPD1	YDL235C_CEN.PK113-7DYPD1	4	4	4	;YPD1	1	4	4	4	3	2	1	3	1	0	0	0	0	0	0	0	3	4	3	1	4	4	4	4	3	2	1	3	1	0	0	0	0	0	0	0	3	4	3	1	4	4	4	4
YLR356W_CEN.PK113-7DATG33	YLR356W_CEN.PK113-7DATG33	4	4	4	;ATG33	1	4	4	4	2	1	3	2	1	1	0	1	1	1	1	1	4	3	1	2	3	2	2	3	2	1	3	2	1	1	0	1	1	1	1	1	4	3	1	2	3	2	2	3
YPL013C_CEN.PK113-7DMRPS16	YPL013C_CEN.PK113-7DMRPS16	4	4	4	;MRPS16	1	4	4	4	3	3	1	3	4	3	2	3	3	3	3	3	3	1	2	3	4	4	1	1	3	3	1	3	4	3	2	3	3	3	3	3	3	1	2	3	4	4	1	1
YER044C_CEN.PK113-7DERG28	YER044C_CEN.PK113-7DERG28	4	4	4	;ERG28	1	4	4	4	3	2	2	2	2	3	2	2	2	2	2	2	2	2	3	4	2	2	2	2	3	2	2	2	2	3	2	2	2	2	2	2	2	2	3	4	2	2	2	2
YBR026C_CEN.PK113-7DETR1	YBR026C_CEN.PK113-7DETR1	4	4	4	;ETR1	1	4	4	4	4	2	2	4	1	1	0	1	1	1	1	2	4	4	4	4	4	4	4	4	4	2	2	4	1	1	0	1	1	1	1	2	4	4	4	4	4	4	4	4
YML079W_CEN.PK113-7DORF	YML079W_CEN.PK113-7DORF	4	4	4	;ORF	1	4	4	4	2	4	2	2	2	3	1	0	3	3	3	3	3	4	4	4	4	4	3	4	2	4	2	2	2	3	1	0	3	3	3	3	3	4	4	4	4	4	3	4
YOR161C_CEN.PK113-7DPNS1	YOR161C_CEN.PK113-7DPNS1	4	4	4	;PNS1	1	4	4	4	1	1	0	1	1	1	0	1	1	2	0	1	4	3	2	2	3	3	2	2	1	1	0	1	1	1	0	1	1	2	0	1	4	3	2	2	3	3	2	2
YDR493W_CEN.PK113-7DMZM1	YDR493W_CEN.PK113-7DMZM1	4	4	4	;MZM1	1	4	4	4	2	1	2	3	3	2	1	3	3	2	2	2	0	0	0	1	2	0	0	0	2	1	2	3	3	2	1	3	3	2	2	2	0	0	0	1	2	0	0	0
YFR017C_CEN.PK113-7DIGD1	YFR017C_CEN.PK113-7DIGD1	4	4	4	;IGD1	1	4	4	4	0	0	0	0	0	0	0	0	0	0	0	0	2	1	2	1	4	4	3	2	0	0	0	0	0	0	0	0	0	0	0	0	2	1	2	1	4	4	3	2
YIL027C_CEN.PK113-7DEMC5	YIL027C_CEN.PK113-7DEMC5	4	4	4	;EMC5	1	4	4	4	1	3	1	2	2	1	2	2	2	2	2	1	2	2	2	3	2	2	2	2	1	3	1	2	2	1	2	2	2	2	2	1	2	2	2	3	2	2	2	2
YHR127W_CEN.PK113-7DORF	YHR127W_CEN.PK113-7DORF	4	4	4	;ORF	1	4	4	4	1	2	1	2	2	2	3	1	2	3	1	1	1	1	1	1	1	1	1	1	1	2	1	2	2	2	3	1	2	3	1	1	1	1	1	1	1	1	1	1
YLR229C_CEN.PK113-7DCDC42	YLR229C_CEN.PK113-7DCDC42	4	4	4	;CDC42	1	4	4	4	3	4	4	4	4	4	3	4	4	3	3	3	4	4	4	4	4	4	4	4	3	4	4	4	4	4	3	4	4	3	3	3	4	4	4	4	4	4	4	4
YAL059W_CEN.PK113-7DECM1	YAL059W_CEN.PK113-7DECM1	4	4	4	;ECM1	1	4	4	4	1	3	1	2	3	3	2	3	3	4	2	2	1	0	0	0	1	2	0	1	1	3	1	2	3	3	2	3	3	4	2	2	1	0	0	0	1	2	0	1
YOR119C_CEN.PK113-7DRIO1	YOR119C_CEN.PK113-7DRIO1	4	4	4	;RIO1	1	4	4	4	1	2	1	0	2	3	1	1	4	2	1	1	0	1	1	1	1	2	0	2	1	2	1	0	2	3	1	1	4	2	1	1	0	1	1	1	1	2	0	2
YKR092C_CEN.PK113-7DSRP40	YKR092C_CEN.PK113-7DSRP40	4	4	4	;SRP40	1	4	4	4	4	3	3	3	4	3	3	3	3	4	3	3	2	2	1	2	3	4	2	2	4	3	3	3	4	3	3	3	3	4	3	3	2	2	1	2	3	4	2	2
YBL026W_CEN.PK113-7DLSM2	YBL026W_CEN.PK113-7DLSM2	4	4	4	;LSM2	1	4	4	4	4	4	3	2	4	4	4	3	4	4	3	3	3	3	4	4	4	4	4	4	4	4	3	2	4	4	4	3	4	4	3	3	3	3	4	4	4	4	4	4
YDR174W_CEN.PK113-7DHMO1	YDR174W_CEN.PK113-7DHMO1	4	4	4	;HMO1	1	4	4	4	3	3	4	4	4	4	4	4	4	4	4	4	4	3	3	3	4	4	3	3	3	3	4	4	4	4	4	4	4	4	4	4	4	3	3	3	4	4	3	3
YGR078C_CEN.PK113-7DPAC10	YGR078C_CEN.PK113-7DPAC10	4	4	4	;PAC10	1	4	4	4	2	2	1	1	2	3	2	2	1	1	3	0	2	2	2	1	1	2	2	2	2	2	1	1	2	3	2	2	1	1	3	0	2	2	2	1	1	2	2	2
YBL102W_CEN.PK113-7DSFT2	YBL102W_CEN.PK113-7DSFT2	4	4	4	;SFT2	1	4	4	4	2	3	2	2	3	4	2	2	2	2	2	2	3	3	3	3	3	3	3	3	2	3	2	2	3	4	2	2	2	2	2	2	3	3	3	3	3	3	3	3
YDR162C_CEN.PK113-7DNBP2	YDR162C_CEN.PK113-7DNBP2	4	4	4	;NBP2	1	4	4	4	1	0	1	2	1	1	2	1	1	1	2	2	1	1	1	0	2	2	2	1	1	0	1	2	1	1	2	1	1	1	2	2	1	1	1	0	2	2	2	1
YOR194C_CEN.PK113-7DTOA1	YOR194C_CEN.PK113-7DTOA1	4	4	4	;TOA1	1	4	4	4	3	2	1	2	2	1	2	2	1	2	2	1	2	2	3	2	3	2	1	2	3	2	1	2	2	1	2	2	1	2	2	1	2	2	3	2	3	2	1	2
YLR332W_CEN.PK113-7DMID2	YLR332W_CEN.PK113-7DMID2	4	4	3	;MID2	1	4	4	3	2	3	2	2	2	1	0	1	0	0	0	0	1	2	2	0	2	2	1	1	2	3	2	2	2	1	0	1	0	0	0	0	1	2	2	0	2	2	1	1
YLR327C_CEN.PK113-7DTMA10	YLR327C_CEN.PK113-7DTMA10	4	4	4	;TMA10	1	4	4	4	0	0	0	1	0	0	0	0	0	0	0	0	2	2	4	4	4	4	3	2	0	0	0	1	0	0	0	0	0	0	0	0	2	2	4	4	4	4	3	2
YDR510W_CEN.PK113-7DSMT3	YDR510W_CEN.PK113-7DSMT3	4	4	4	;SMT3	1	4	4	4	3	4	2	3	4	3	3	3	3	2	2	3	3	3	3	3	4	4	4	3	3	4	2	3	4	3	3	3	3	2	2	3	3	3	3	3	4	4	4	3
YDL081C_CEN.PK113-7DRPP1A	YDL081C_CEN.PK113-7DRPP1A	4	4	4	;RPP1A	1	4	4	4	3	2	2	3	3	4	3	3	3	4	4	2	2	3	3	3	4	3	3	3	3	2	2	3	3	4	3	3	3	4	4	2	2	3	3	3	4	3	3	3
YNL111C_CEN.PK113-7DCYB5	YNL111C_CEN.PK113-7DCYB5	4	4	4	;CYB5	1	4	4	4	3	4	4	4	4	4	3	3	3	2	3	3	4	4	4	4	4	4	4	4	3	4	4	4	4	4	3	3	3	2	3	3	4	4	4	4	4	4	4	4
YKL190W_CEN.PK113-7DCNB1	YKL190W_CEN.PK113-7DCNB1	4	4	4	;CNB1	1	4	4	4	4	3	3	1	2	2	2	1	2	1	2	2	2	2	2	3	3	3	2	1	4	3	3	1	2	2	2	1	2	1	2	2	2	2	2	3	3	3	2	1
YMR006C_CEN.PK113-7DPLB2	YMR006C_CEN.PK113-7DPLB2	4	4	4	;PLB2	1	4	4	4	0	0	0	0	2	1	0	0	0	1	0	0	4	4	3	2	4	3	4	4	0	0	0	0	2	1	0	0	0	1	0	0	4	4	3	2	4	3	4	4
YLR325C_CEN.PK113-7DRPL38	YLR325C_CEN.PK113-7DRPL38	4	4	4	;RPL38	1	4	4	4	4	4	4	4	4	4	4	4	4	4	4	4	4	4	4	4	4	4	4	4	4	4	4	4	4	4	4	4	4	4	4	4	4	4	4	4	4	4	4	4
YLR268W_CEN.PK113-7DSEC22	YLR268W_CEN.PK113-7DSEC22	4	4	4	;SEC22	1	4	4	4	3	4	3	2	3	2	3	2	2	3	2	2	2	3	2	3	2	4	3	3	3	4	3	2	3	2	3	2	2	3	2	2	2	3	2	3	2	4	3	3
YEL020W-A_CEN.PK113-7DTIM9	YEL020W-A_CEN.PK113-7DTIM9	4	4	4	;TIM9	1	4	4	4	3	3	2	3	3	2	2	3	2	2	2	3	2	2	3	3	2	3	3	3	3	3	2	3	3	2	2	3	2	2	2	3	2	2	3	3	2	3	3	3
YGL070C_CEN.PK113-7DRPB9	YGL070C_CEN.PK113-7DRPB9	4	4	4	;RPB9	1	4	4	4	2	4	3	3	4	2	3	1	3	2	2	2	3	2	2	2	4	4	3	2	2	4	3	3	4	2	3	1	3	2	2	2	3	2	2	2	4	4	3	2
YNR034W-A_CEN.PK113-7DORF	YNR034W-A_CEN.PK113-7DORF	4	4	4	;ORF	1	4	4	4	1	0	0	1	0	0	0	0	0	0	0	0	4	4	4	4	3	3	4	4	1	0	0	1	0	0	0	0	0	0	0	0	4	4	4	4	3	3	4	4
YOR224C_CEN.PK113-7DRPB8	YOR224C_CEN.PK113-7DRPB8	4	4	4	;RPB8	1	4	4	4	3	3	3	2	4	2	4	3	2	2	3	2	3	2	2	2	4	3	4	2	3	3	3	2	4	2	4	3	2	2	3	2	3	2	2	2	4	3	4	2
YDR322C-A_CEN.PK113-7DTIM11	YDR322C-A_CEN.PK113-7DTIM11	4	4	4	;TIM11	1	4	4	4	4	4	3	4	3	3	3	3	3	3	3	3	3	2	4	4	4	3	2	3	4	4	3	4	3	3	3	3	3	3	3	3	3	2	4	4	4	3	2	3
YBR230C_CEN.PK113-7DOM14	YBR230C_CEN.PK113-7DOM14	4	4	4	;OM14	1	4	4	4	3	4	3	4	4	0	1	2	3	3	3	3	3	3	3	3	4	4	3	3	3	4	3	4	4	0	1	2	3	3	3	3	3	3	3	3	4	4	3	3
YDR476C_CEN.PK113-7DORF	YDR476C_CEN.PK113-7DORF	4	4	4	;ORF	1	4	4	4	3	3	2	2	2	2	1	2	2	2	2	1	2	2	2	2	3	3	2	1	3	3	2	2	2	2	1	2	2	2	2	1	2	2	2	2	3	3	2	1
YDL004W_CEN.PK113-7DATP16	YDL004W_CEN.PK113-7DATP16	4	3	3	;ATP16	1	4	3	3	4	3	3	4	4	4	1	2	3	4	4	3	3	4	4	3	4	4	3	3	3	3	3	3	3	3	1	2	3	3	3	2	3	3	3	3	3	3	3	3
YLR390W-A_CEN.PK113-7DCCW14	YLR390W-A_CEN.PK113-7DCCW14	4	4	4	;CCW14	1	4	4	4	3	3	4	3	3	2	2	2	2	2	3	2	2	2	3	3	3	3	2	2	3	3	4	3	3	2	2	2	2	2	3	2	2	2	3	3	3	3	2	2
YMR202W_CEN.PK113-7DERG2	YMR202W_CEN.PK113-7DERG2	4	4	4	;ERG2	1	4	4	4	3	3	2	3	4	3	3	3	3	3	4	3	3	3	3	3	3	3	2	3	3	3	2	3	4	3	3	3	3	3	4	3	3	3	3	3	3	3	2	3
YMR174C_CEN.PK113-7DPAI3	YMR174C_CEN.PK113-7DPAI3	4	4	4	;PAI3	1	4	4	4	0	0	0	0	0	0	0	0	0	0	0	0	4	4	4	4	4	4	4	4	0	0	0	0	0	0	0	0	0	0	0	0	4	4	4	4	4	4	4	4
YER009W_CEN.PK113-7DNTF2	YER009W_CEN.PK113-7DNTF2	4	4	4	;NTF2	1	4	4	4	3	3	4	4	3	3	2	2	3	3	3	3	3	3	3	2	3	3	4	2	3	3	4	4	3	3	2	2	3	3	3	3	3	3	3	2	3	3	4	2
YFL034C-A_CEN.PK113-7DRPL22B	YFL034C-A_CEN.PK113-7DRPL22B	4	3	3	;RPL22B	1	4	3	3	4	4	4	4	4	4	4	4	4	4	4	4	4	4	4	4	4	4	4	4	3	3	3	3	3	3	3	3	3	3	3	3	3	3	3	3	3	3	3	3
YLR061W_CEN.PK113-7DRPL22A	YLR061W_CEN.PK113-7DRPL22A	4	4	3	;RPL22A	1	4	4	3	4	4	4	4	4	4	4	4	4	4	4	4	4	4	4	4	4	4	4	4	4	4	4	4	4	4	4	4	4	4	4	4	4	4	4	4	4	4	4	4
YKL166C_CEN.PK113-7DTPK3	YKL166C_CEN.PK113-7DTPK3	5	2	2	;TPK3	1	5	2	2	1	2	1	0	3	0	0	2	2	1	0	1	2	2	1	1	3	2	1	1	0	1	0	0	1	0	0	1	1	0	0	1	0	1	0	0	0	0	0	0
YMR271C_CEN.PK113-7DURA10	YMR271C_CEN.PK113-7DURA10	5	3	3	;URA10	1	5	3	3	1	1	1	1	1	1	1	0	1	2	1	2	3	1	1	3	3	3	3	1	0	0	0	0	0	0	0	0	0	0	0	0	2	0	0	1	1	1	2	0
YLR201C_CEN.PK113-7DCOQ9	YLR201C_CEN.PK113-7DCOQ9	5	5	5	;COQ9	1	5	5	5	4	2	0	3	0	1	0	1	0	0	0	0	0	0	1	0	1	3	0	0	4	2	0	3	0	1	0	1	0	0	0	0	0	0	1	0	1	3	0	0
YER027C_CEN.PK113-7DGAL83	YER027C_CEN.PK113-7DGAL83	5	3	3	;GAL83	1	5	3	3	2	1	2	0	2	1	2	2	1	1	1	0	1	1	1	2	1	1	1	1	2	1	2	0	2	1	1	0	1	1	1	0	0	0	0	0	1	1	0	0
YMR134W_CEN.PK113-7DORF	YMR134W_CEN.PK113-7DORF	5	5	5	;ORF	1	5	5	5	0	1	2	2	3	1	1	2	0	0	0	0	2	0	1	1	2	2	0	0	0	1	2	2	3	1	1	2	0	0	0	0	2	0	1	1	2	2	0	0
YJL073W_CEN.PK113-7DJEM1	YJL073W_CEN.PK113-7DJEM1	5	5	5	;JEM1	1	5	5	5	2	1	2	0	0	0	0	0	0	0	0	0	0	1	0	1	0	0	0	0	2	1	2	0	0	0	0	0	0	0	0	0	0	1	0	1	0	0	0	0
YBR192W_CEN.PK113-7DRIM2	YBR192W_CEN.PK113-7DRIM2	5	5	5	;RIM2	1	5	5	5	1	2	1	2	3	0	0	0	1	1	1	1	1	1	1	1	2	1	1	0	1	2	1	2	3	0	0	0	1	1	1	1	1	1	1	1	2	1	1	0
YMR280C_CEN.PK113-7DCAT8	YMR280C_CEN.PK113-7DCAT8	5	5	5	;CAT8	1	5	5	5	1	1	0	2	0	0	0	1	0	0	0	0	0	0	1	1	1	1	0	0	1	1	0	2	0	0	0	1	0	0	0	0	0	0	1	1	1	1	0	0
REV__YGL195W_CEN.PK113-7DGCN1	REV__YGL195W_CEN.PK113-7DGCN1	5	5	5	;GCN1	1	5	5	5	3	2	2	1	2	1	0	1	0	0	1	1	0	1	0	2	3	2	1	0	3	2	2	1	2	1	0	1	0	0	1	1	0	1	0	2	3	2	1	0
YER148W_CEN.PK113-7DSPT15	YER148W_CEN.PK113-7DSPT15	5	5	5	;SPT15	1	5	5	5	1	1	0	0	2	1	1	0	1	3	0	1	1	1	1	1	2	2	0	0	1	1	0	0	2	1	1	0	1	3	0	1	1	1	1	1	2	2	0	0
YPL161C_CEN.PK113-7DBEM4	YPL161C_CEN.PK113-7DBEM4	5	5	5	;BEM4	1	5	5	5	3	2	0	2	2	0	0	1	0	0	0	0	2	2	1	0	2	1	0	1	3	2	0	2	2	0	0	1	0	0	0	0	2	2	1	0	2	1	0	1
YMR282C_CEN.PK113-7DAEP2	YMR282C_CEN.PK113-7DAEP2	5	5	5	;AEP2	1	5	5	5	1	2	1	3	2	0	0	0	0	0	0	0	1	1	2	2	2	1	0	0	1	2	1	3	2	0	0	0	0	0	0	0	1	1	2	2	2	1	0	0
YLR393W_CEN.PK113-7DATP10	YLR393W_CEN.PK113-7DATP10	5	5	5	;ATP10	1	5	5	5	3	1	1	2	1	1	1	1	1	1	2	0	0	0	0	0	0	0	0	1	3	1	1	2	1	1	1	1	1	1	2	0	0	0	0	0	0	0	0	1
YPR178W_CEN.PK113-7DPRP4	YPR178W_CEN.PK113-7DPRP4	5	5	5	;PRP4	1	5	5	5	0	1	1	1	4	0	0	0	0	1	0	0	0	0	1	2	2	3	1	2	0	1	1	1	4	0	0	0	0	1	0	0	0	0	1	2	2	3	1	2
YGR203W_CEN.PK113-7DYCH1	YGR203W_CEN.PK113-7DYCH1	5	5	5	;YCH1	1	5	5	5	3	1	2	0	3	0	0	0	0	0	0	0	3	1	1	0	2	3	1	0	3	1	2	0	3	0	0	0	0	0	0	0	3	1	1	0	2	3	1	0
YKL091C_CEN.PK113-7DORF	YKL091C_CEN.PK113-7DORF	5	3	3	;ORF	1	5	3	3	2	1	0	2	1	0	3	1	0	1	1	0	2	3	2	1	2	3	2	1	1	0	0	0	0	0	1	0	0	0	0	0	1	2	1	1	1	2	2	1
YDL208W_CEN.PK113-7DNHP2	YDL208W_CEN.PK113-7DNHP2	5	5	5	;NHP2	1	5	5	5	3	3	2	0	3	2	2	2	4	1	2	2	2	3	2	2	4	2	2	2	3	3	2	0	3	2	2	2	4	1	2	2	2	3	2	2	4	2	2	2
YNR030W_CEN.PK113-7DALG12	YNR030W_CEN.PK113-7DALG12	5	5	5	;ALG12	1	5	5	5	4	3	1	2	3	1	0	1	0	0	0	0	0	1	0	1	2	2	1	1	4	3	1	2	3	1	0	1	0	0	0	0	0	1	0	1	2	2	1	1
YBR200W_CEN.PK113-7DBEM1	YBR200W_CEN.PK113-7DBEM1	5	5	5	;BEM1	1	5	5	5	1	1	1	2	1	0	0	0	1	0	0	0	3	2	1	1	3	2	0	2	1	1	1	2	1	0	0	0	1	0	0	0	3	2	1	1	3	2	0	2
YOR195W_CEN.PK113-7DSLK19	YOR195W_CEN.PK113-7DSLK19	5	5	5	;SLK19	1	5	5	5	1	0	0	2	2	0	2	1	0	1	0	0	1	0	1	1	0	0	0	1	1	0	0	2	2	0	2	1	0	1	0	0	1	0	1	1	0	0	0	1
YJL168C_CEN.PK113-7DSET2	YJL168C_CEN.PK113-7DSET2	5	5	5	;SET2	1	5	5	5	2	1	1	1	2	1	1	0	3	0	1	0	0	0	1	0	0	1	0	0	2	1	1	1	2	1	1	0	3	0	1	0	0	0	1	0	0	1	0	0
YDR356W_CEN.PK113-7DSPC110	YDR356W_CEN.PK113-7DSPC110	5	5	5	;SPC110	1	5	5	5	1	2	0	0	1	0	0	1	0	0	1	1	0	0	0	1	0	0	0	0	1	2	0	0	1	0	0	1	0	0	1	1	0	0	0	1	0	0	0	0
YOR304W_CEN.PK113-7DISW2	YOR304W_CEN.PK113-7DISW2	5	4	4	;ISW2	1	5	4	4	1	1	1	2	1	1	1	1	1	2	2	1	2	2	2	3	2	3	1	2	0	0	0	1	0	0	0	0	0	1	1	0	1	1	1	2	1	2	0	1
YLR185W_CEN.PK113-7DRPL37A	YLR185W_CEN.PK113-7DRPL37A	5	2	2	;RPL37A	1	5	2	2	4	4	4	4	4	3	3	3	4	4	4	3	3	2	4	4	4	4	3	3	2	2	2	1	2	1	1	1	2	2	2	2	1	2	2	2	2	2	2	2
YPR055W_CEN.PK113-7DSEC8	YPR055W_CEN.PK113-7DSEC8	5	5	5	;SEC8	1	5	5	5	0	2	2	1	2	0	0	0	0	1	0	1	0	0	0	0	3	2	1	0	0	2	2	1	2	0	0	0	0	1	0	1	0	0	0	0	3	2	1	0
YBR276C_CEN.PK113-7DPPS1	YBR276C_CEN.PK113-7DPPS1	5	5	5	;PPS1	1	5	5	5	1	1	0	0	1	1	0	0	1	1	0	0	1	2	2	1	3	2	0	1	1	1	0	0	1	1	0	0	1	1	0	0	1	2	2	1	3	2	0	1
YDR017C_CEN.PK113-7DKCS1	YDR017C_CEN.PK113-7DKCS1	5	5	5	;KCS1	1	5	5	5	1	0	0	1	1	0	0	1	1	1	1	1	0	1	0	2	1	3	0	1	1	0	0	1	1	0	0	1	1	1	1	1	0	1	0	2	1	3	0	1
YDR311W_CEN.PK113-7DTFB1	YDR311W_CEN.PK113-7DTFB1	5	5	5	;TFB1	1	5	5	5	1	0	1	0	1	2	1	1	0	1	1	0	1	0	0	0	0	0	0	0	1	0	1	0	1	2	1	1	0	1	1	0	1	0	0	0	0	0	0	0
YLR396C_CEN.PK113-7DVPS33	YLR396C_CEN.PK113-7DVPS33	5	5	5	;VPS33	1	5	5	5	1	0	0	0	0	1	1	1	1	0	0	0	0	0	1	2	0	0	0	1	1	0	0	0	0	1	1	1	1	0	0	0	0	0	1	2	0	0	0	1
YHR077C_CEN.PK113-7DNMD2	YHR077C_CEN.PK113-7DNMD2	5	5	5	;NMD2	1	5	5	5	2	2	2	1	2	1	1	2	1	1	1	1	2	2	3	2	3	2	1	2	2	2	2	1	2	1	1	2	1	1	1	1	2	2	3	2	3	2	1	2
YLR015W_CEN.PK113-7DBRE2	YLR015W_CEN.PK113-7DBRE2	5	5	5	;BRE2	1	5	5	5	2	1	0	1	0	1	0	0	1	0	1	0	1	0	0	0	1	2	0	0	2	1	0	1	0	1	0	0	1	0	1	0	1	0	0	0	1	2	0	0
YLR239C_CEN.PK113-7DLIP2	YLR239C_CEN.PK113-7DLIP2	5	5	5	;LIP2	1	5	5	5	2	0	1	2	0	0	0	0	1	0	0	0	1	1	2	1	2	0	0	0	2	0	1	2	0	0	0	0	1	0	0	0	1	1	2	1	2	0	0	0
YDR397C_CEN.PK113-7DNCB2	YDR397C_CEN.PK113-7DNCB2	5	5	5	;NCB2	1	5	5	5	2	2	1	1	0	0	1	1	0	0	3	2	1	1	2	3	2	1	1	2	2	2	1	1	0	0	1	1	0	0	3	2	1	1	2	3	2	1	1	2
YFR021W_CEN.PK113-7DATG18	YFR021W_CEN.PK113-7DATG18	5	5	5	;ATG18	1	5	5	5	1	1	1	2	1	1	0	1	1	0	0	0	2	1	2	0	1	2	0	0	1	1	1	2	1	1	0	1	1	0	0	0	2	1	2	0	1	2	0	0
YEL020C_CEN.PK113-7DORF	YEL020C_CEN.PK113-7DORF	5	5	5	;ORF	1	5	5	5	3	1	0	2	0	0	0	0	0	0	0	1	2	2	0	0	3	2	1	1	3	1	0	2	0	0	0	0	0	0	0	1	2	2	0	0	3	2	1	1
YGR262C_CEN.PK113-7DBUD32	YGR262C_CEN.PK113-7DBUD32	5	5	5	;BUD32	1	5	5	5	1	1	1	3	3	1	0	1	1	0	0	0	1	0	1	4	2	2	1	1	1	1	1	3	3	1	0	1	1	0	0	0	1	0	1	4	2	2	1	1
YOR163W_CEN.PK113-7DDDP1	YOR163W_CEN.PK113-7DDDP1	5	5	5	;DDP1	1	5	5	5	1	1	1	1	2	0	0	1	1	1	1	1	2	3	1	1	3	1	1	2	1	1	1	1	2	0	0	1	1	1	1	1	2	3	1	1	3	1	1	2
YDL027C_CEN.PK113-7DORF	YDL027C_CEN.PK113-7DORF	5	5	5	;ORF	1	5	5	5	1	2	1	1	1	0	0	0	0	0	0	0	2	3	2	3	4	4	2	1	1	2	1	1	1	0	0	0	0	0	0	0	2	3	2	3	4	4	2	1
YKL088W_CEN.PK113-7DCAB3	YKL088W_CEN.PK113-7DCAB3	5	5	5	;CAB3	1	5	5	5	2	1	1	2	2	0	1	0	1	0	0	0	1	1	0	1	2	1	0	0	2	1	1	2	2	0	1	0	1	0	0	0	1	1	0	1	2	1	0	0
YPL224C_CEN.PK113-7DMMT2	YPL224C_CEN.PK113-7DMMT2	5	5	5	;MMT2	1	5	5	5	4	1	0	1	1	1	1	0	0	0	0	0	1	1	2	1	3	2	0	1	4	1	0	1	1	1	1	0	0	0	0	0	1	1	2	1	3	2	0	1
YJR084W_CEN.PK113-7DORF	YJR084W_CEN.PK113-7DORF	5	5	5	;ORF	1	5	5	5	2	1	0	2	1	0	0	1	0	0	0	0	1	1	1	1	2	2	0	0	2	1	0	2	1	0	0	1	0	0	0	0	1	1	1	1	2	2	0	0
YDR137W_CEN.PK113-7DRGP1	YDR137W_CEN.PK113-7DRGP1	5	5	5	;RGP1	1	5	5	5	2	0	1	1	1	0	0	0	0	0	0	0	1	1	1	1	1	2	0	0	2	0	1	1	1	0	0	0	0	0	0	0	1	1	1	1	1	2	0	0
YOL025W_CEN.PK113-7DLAG2	YOL025W_CEN.PK113-7DLAG2	5	5	5	;LAG2	1	5	5	5	0	1	0	1	1	0	0	0	0	0	0	0	3	1	0	0	1	2	1	2	0	1	0	1	1	0	0	0	0	0	0	0	3	1	0	0	1	2	1	2
YCR036W_CEN.PK113-7DRBK1	YCR036W_CEN.PK113-7DRBK1	5	5	5	;RBK1	1	5	5	5	2	3	0	3	4	0	1	2	1	1	0	1	0	1	3	1	4	2	0	2	2	3	0	3	4	0	1	2	1	1	0	1	0	1	3	1	4	2	0	2
YDR500C_CEN.PK113-7DRPL37B	YDR500C_CEN.PK113-7DRPL37B	5	5	2	;RPL37B	1	5	5	2	3	3	3	4	3	3	4	3	3	3	3	2	3	1	3	3	3	3	3	2	3	3	3	4	3	3	4	3	3	3	3	2	3	1	3	3	3	3	3	2
YMR288W_CEN.PK113-7DHSH155	YMR288W_CEN.PK113-7DHSH155	5	5	5	;HSH155	1	5	5	5	2	2	0	3	1	2	0	1	1	2	2	1	1	0	0	1	1	1	0	1	2	2	0	3	1	2	0	1	1	2	2	1	1	0	0	1	1	1	0	1
YOR322C_CEN.PK113-7DLDB19	YOR322C_CEN.PK113-7DLDB19	5	5	5	;LDB19	1	5	5	5	3	2	1	1	0	1	1	2	2	0	2	1	0	0	0	1	2	2	0	1	3	2	1	1	0	1	1	2	2	0	2	1	0	0	0	1	2	2	0	1
YLR050C_CEN.PK113-7DORF	YLR050C_CEN.PK113-7DORF	5	5	5	;ORF	1	5	5	5	4	2	1	2	3	4	3	3	1	1	0	0	4	2	0	3	4	3	0	1	4	2	1	2	3	4	3	3	1	1	0	0	4	2	0	3	4	3	0	1
YDL224C_CEN.PK113-7DWHI4	YDL224C_CEN.PK113-7DWHI4	5	5	5	;WHI4	1	5	5	5	1	0	0	3	1	1	0	0	0	1	1	0	1	3	1	1	3	1	0	1	1	0	0	3	1	1	0	0	0	1	1	0	1	3	1	1	3	1	0	1
YBR246W_CEN.PK113-7DRRT2	YBR246W_CEN.PK113-7DRRT2	5	5	5	;RRT2	1	5	5	5	1	1	1	1	0	0	0	0	0	0	0	1	1	1	1	2	1	1	0	1	1	1	1	1	0	0	0	0	0	0	0	1	1	1	1	2	1	1	0	1
YOR094W_CEN.PK113-7DARF3	YOR094W_CEN.PK113-7DARF3	5	5	5	;ARF3	1	5	5	5	4	4	2	3	4	1	2	2	2	2	3	2	5	4	4	2	5	4	2	3	4	4	2	3	4	1	2	2	2	2	3	2	5	4	4	2	5	4	2	3
YLR143W_CEN.PK113-7DORF	YLR143W_CEN.PK113-7DORF	5	5	5	;ORF	1	5	5	5	4	2	4	3	3	4	3	4	3	1	3	2	0	1	3	3	3	3	0	0	4	2	4	3	3	4	3	4	3	1	3	2	0	1	3	3	3	3	0	0
YBR151W_CEN.PK113-7DAPD1	YBR151W_CEN.PK113-7DAPD1	5	5	5	;APD1	1	5	5	5	3	2	3	3	4	1	0	2	2	3	0	0	0	2	1	1	2	2	1	1	3	2	3	3	4	1	0	2	2	3	0	0	0	2	1	1	2	2	1	1
YOR367W_CEN.PK113-7DSCP1	YOR367W_CEN.PK113-7DSCP1	5	5	5	;SCP1	1	5	5	5	2	1	0	2	1	0	0	0	1	0	1	0	0	1	0	0	0	0	0	0	2	1	0	2	1	0	0	0	1	0	1	0	0	1	0	0	0	0	0	0
YDR453C_CEN.PK113-7DTSA2	YDR453C_CEN.PK113-7DTSA2	5	3	3	;TSA2	1	5	3	3	4	3	1	3	2	2	1	2	2	1	1	1	4	4	5	4	4	4	3	3	2	1	0	1	0	0	0	0	0	0	0	0	3	3	3	2	2	2	2	2
YML102W_CEN.PK113-7DCAC2	YML102W_CEN.PK113-7DCAC2	5	5	5	;CAC2	1	5	5	5	3	1	1	1	1	0	2	0	0	1	1	0	0	1	1	1	2	0	0	0	3	1	1	1	1	0	2	0	0	1	1	0	0	1	1	1	2	0	0	0
YBR014C_CEN.PK113-7DGRX7	YBR014C_CEN.PK113-7DGRX7	5	5	5	;GRX7	1	5	5	5	3	1	2	1	1	1	2	1	2	1	2	1	5	2	2	1	3	2	1	1	3	1	2	1	1	1	2	1	2	1	2	1	5	2	2	1	3	2	1	1
YGL139W_CEN.PK113-7DFLC3	YGL139W_CEN.PK113-7DFLC3	5	5	5	;FLC3	1	5	5	5	1	0	0	2	3	1	0	0	1	1	1	0	1	1	2	0	4	2	0	0	1	0	0	2	3	1	0	0	1	1	1	0	1	1	2	0	4	2	0	0
YGL057C_CEN.PK113-7DGEP7	YGL057C_CEN.PK113-7DGEP7	5	5	5	;GEP7	1	5	5	5	1	2	3	3	1	1	0	0	1	0	1	0	1	2	1	1	3	2	1	2	1	2	3	3	1	1	0	0	1	0	1	0	1	2	1	1	3	2	1	2
YEL063C_CEN.PK113-7DCAN1	YEL063C_CEN.PK113-7DCAN1	5	5	5	;CAN1	1	5	5	5	0	0	0	2	3	2	3	4	1	2	2	3	0	0	0	0	0	1	0	0	0	0	0	2	3	2	3	4	1	2	2	3	0	0	0	0	0	1	0	0
YMR014W_CEN.PK113-7DBUD22	YMR014W_CEN.PK113-7DBUD22	5	5	5	;BUD22	1	5	5	5	2	4	1	2	3	4	2	3	3	2	3	1	1	1	2	1	2	4	0	1	2	4	1	2	3	4	2	3	3	2	3	1	1	1	2	1	2	4	0	1
YGR095C_CEN.PK113-7DRRP46	YGR095C_CEN.PK113-7DRRP46	5	5	5	;RRP46	1	5	5	5	2	3	1	2	4	3	2	2	3	2	2	1	3	2	3	2	3	3	2	3	2	3	1	2	4	3	2	2	3	2	2	1	3	2	3	2	3	3	2	3
YJL137C_CEN.PK113-7DGLG2	YJL137C_CEN.PK113-7DGLG2	5	5	5	;GLG2	1	5	5	5	1	2	3	1	2	0	0	0	1	0	3	0	2	4	4	4	4	4	4	5	1	2	3	1	2	0	0	0	1	0	3	0	2	4	4	4	4	4	4	5
YML007W_CEN.PK113-7DYAP1	YML007W_CEN.PK113-7DYAP1	5	5	5	;YAP1	1	5	5	5	2	2	1	4	3	3	3	0	1	3	1	0	0	1	2	2	1	2	0	1	2	2	1	4	3	3	3	0	1	3	1	0	0	1	2	2	1	2	0	1
YPL103C_CEN.PK113-7DFMP30	YPL103C_CEN.PK113-7DFMP30	5	5	5	;FMP30	1	5	5	5	4	3	2	3	1	0	0	0	2	0	0	0	2	2	1	2	3	2	0	1	4	3	2	3	1	0	0	0	2	0	0	0	2	2	1	2	3	2	0	1
YPR008W_CEN.PK113-7DHAA1	YPR008W_CEN.PK113-7DHAA1	5	5	5	;HAA1	1	5	5	5	0	0	0	0	0	0	0	0	0	0	0	0	1	0	3	1	1	2	1	1	0	0	0	0	0	0	0	0	0	0	0	0	1	0	3	1	1	2	1	1
YLR412W_CEN.PK113-7DBER1	YLR412W_CEN.PK113-7DBER1	5	5	5	;BER1	1	5	5	5	1	2	2	1	1	1	1	1	2	1	2	0	1	1	2	1	1	2	0	0	1	2	2	1	1	1	1	1	2	1	2	0	1	1	2	1	1	2	0	0
YLR284C_CEN.PK113-7DECI1	YLR284C_CEN.PK113-7DECI1	5	5	5	;ECI1	1	5	5	5	0	0	0	0	0	0	0	0	0	0	0	0	2	4	1	2	3	4	0	2	0	0	0	0	0	0	0	0	0	0	0	0	2	4	1	2	3	4	0	2
YML013W_CEN.PK113-7DUBX2	YML013W_CEN.PK113-7DUBX2	5	5	5	;UBX2	1	5	5	5	0	0	0	2	1	0	0	0	1	0	2	0	2	2	1	1	3	1	0	1	0	0	0	2	1	0	0	0	1	0	2	0	2	2	1	1	3	1	0	1
YDR248C_CEN.PK113-7DORF	YDR248C_CEN.PK113-7DORF	5	5	5	;ORF	1	5	5	5	2	2	2	3	2	2	1	2	2	2	2	2	3	3	4	3	3	3	2	2	2	2	2	3	2	2	1	2	2	2	2	2	3	3	4	3	3	3	2	2
YGL172W_CEN.PK113-7DNUP49	YGL172W_CEN.PK113-7DNUP49	5	5	5	;NUP49	1	5	5	5	3	3	1	2	3	3	2	3	2	1	4	2	2	2	0	3	3	3	1	2	3	3	1	2	3	3	2	3	2	1	4	2	2	2	0	3	3	3	1	2
YNL221C_CEN.PK113-7DPOP1	YNL221C_CEN.PK113-7DPOP1	5	5	5	;POP1	1	5	5	5	1	2	1	2	3	1	2	2	1	1	1	0	0	2	2	1	2	2	0	0	1	2	1	2	3	1	2	2	1	1	1	0	0	2	2	1	2	2	0	0
YDL045C_CEN.PK113-7DFAD1	YDL045C_CEN.PK113-7DFAD1	5	5	5	;FAD1	1	5	5	5	1	3	3	1	1	0	0	1	0	0	1	0	2	2	3	2	3	3	2	2	1	3	3	1	1	0	0	1	0	0	1	0	2	2	3	2	3	3	2	2
YOL144W_CEN.PK113-7DNOP8	YOL144W_CEN.PK113-7DNOP8	5	5	5	;NOP8	1	5	5	5	1	0	0	2	2	1	1	2	0	1	2	2	1	0	0	0	1	0	1	1	1	0	0	2	2	1	1	2	0	1	2	2	1	0	0	0	1	0	1	1
YAL017W_CEN.PK113-7DPSK1	YAL017W_CEN.PK113-7DPSK1	5	5	4	;PSK1	1	5	5	4	4	2	1	3	1	1	1	1	3	2	1	0	3	1	2	3	2	2	0	1	4	2	1	3	1	1	1	1	3	2	1	0	3	1	2	3	2	2	0	1
YJL164C_CEN.PK113-7DTPK1	YJL164C_CEN.PK113-7DTPK1	5	3	2	;TPK1	1	5	3	2	2	2	2	0	2	0	0	1	2	1	1	0	3	2	3	2	4	3	2	2	1	1	1	0	1	0	0	0	1	0	1	0	1	2	2	1	2	1	1	1
YDR186C_CEN.PK113-7DORF	YDR186C_CEN.PK113-7DORF	5	5	5	;ORF	1	5	5	5	1	2	2	2	1	0	0	0	0	0	0	0	2	1	3	3	2	2	0	2	1	2	2	2	1	0	0	0	0	0	0	0	2	1	3	3	2	2	0	2
YJL006C_CEN.PK113-7DCTK2	YJL006C_CEN.PK113-7DCTK2	5	5	5	;CTK2	1	5	5	5	2	2	0	2	3	3	2	3	2	1	2	0	1	1	0	0	2	3	1	0	2	2	0	2	3	3	2	3	2	1	2	0	1	1	0	0	2	3	1	0
YPL070W_CEN.PK113-7DMUK1	YPL070W_CEN.PK113-7DMUK1	5	5	5	;MUK1	1	5	5	5	3	2	1	2	1	0	0	0	2	1	1	1	2	1	1	2	2	1	0	2	3	2	1	2	1	0	0	0	2	1	1	1	2	1	1	2	2	1	0	2
YKL011C_CEN.PK113-7DCCE1	YKL011C_CEN.PK113-7DCCE1	5	5	5	;CCE1	1	5	5	5	1	0	1	1	0	0	0	0	1	0	0	0	1	1	1	0	1	1	0	1	1	0	1	1	0	0	0	0	1	0	0	0	1	1	1	0	1	1	0	1
YGL208W_CEN.PK113-7DSIP2	YGL208W_CEN.PK113-7DSIP2	5	5	3	;SIP2	1	5	5	3	0	1	0	1	0	0	1	2	0	0	0	0	3	4	4	5	2	3	1	2	0	1	0	1	0	0	1	2	0	0	0	0	3	4	4	5	2	3	1	2
YLR292C_CEN.PK113-7DSEC72	YLR292C_CEN.PK113-7DSEC72	5	5	5	;SEC72	1	5	5	5	3	3	1	2	2	2	4	3	2	2	2	1	2	2	2	1	3	3	2	3	3	3	1	2	2	2	4	3	2	2	2	1	2	2	2	1	3	3	2	3
YBR262C_CEN.PK113-7DAIM5	YBR262C_CEN.PK113-7DAIM5	5	5	5	;AIM5	1	5	5	5	4	3	4	3	2	2	1	2	0	1	2	1	1	2	0	1	4	4	2	2	4	3	4	3	2	2	1	2	0	1	2	1	1	2	0	1	4	4	2	2
YER176W_CEN.PK113-7DECM32	YER176W_CEN.PK113-7DECM32	5	5	5	;ECM32	1	5	5	5	3	2	0	0	3	1	0	4	2	1	0	1	0	0	1	1	1	1	0	1	3	2	0	0	3	1	0	4	2	1	0	1	0	0	1	1	1	1	0	1
YBL080C_CEN.PK113-7DPET112	YBL080C_CEN.PK113-7DPET112	5	5	5	;PET112	1	5	5	5	2	2	2	4	1	0	0	0	0	0	0	0	0	0	2	1	3	3	0	2	2	2	2	4	1	0	0	0	0	0	0	0	0	0	2	1	3	3	0	2
YMR113W_CEN.PK113-7DFOL3	YMR113W_CEN.PK113-7DFOL3	5	5	5	;FOL3	1	5	5	5	3	2	3	2	2	1	1	1	0	2	2	1	4	1	1	2	2	2	1	1	3	2	3	2	2	1	1	1	0	2	2	1	4	1	1	2	2	2	1	1
YHR133C_CEN.PK113-7DNSG1	YHR133C_CEN.PK113-7DNSG1	5	5	5	;NSG1	1	5	5	5	3	2	2	2	2	3	1	2	1	2	2	3	0	0	0	0	1	0	0	0	3	2	2	2	2	3	1	2	1	2	2	3	0	0	0	0	1	0	0	0
YIL145C_CEN.PK113-7DPAN6	YIL145C_CEN.PK113-7DPAN6	5	5	5	;PAN6	1	5	5	5	4	3	1	1	3	2	3	3	3	4	1	2	0	2	1	2	2	3	0	0	4	3	1	1	3	2	3	3	3	4	1	2	0	2	1	2	2	3	0	0
YLR299W_CEN.PK113-7DECM38	YLR299W_CEN.PK113-7DECM38	5	5	5	;ECM38	1	5	5	5	1	2	0	0	3	1	1	1	2	1	1	1	5	4	3	3	5	5	3	5	1	2	0	0	3	1	1	1	2	1	1	1	5	4	3	3	5	5	3	5
YNL074C_CEN.PK113-7DMLF3	YNL074C_CEN.PK113-7DMLF3	5	5	5	;MLF3	1	5	5	5	3	2	0	3	2	3	1	2	0	1	1	0	0	0	0	0	0	0	0	0	3	2	0	3	2	3	1	2	0	1	1	0	0	0	0	0	0	0	0	0
YLR108C_CEN.PK113-7DORF	YLR108C_CEN.PK113-7DORF	5	5	5	;ORF	1	5	5	5	1	0	0	0	5	2	2	4	0	1	0	0	1	1	0	1	1	1	0	1	1	0	0	0	5	2	2	4	0	1	0	0	1	1	0	1	1	1	0	1
YGR152C_CEN.PK113-7DRSR1	YGR152C_CEN.PK113-7DRSR1	5	5	5	;RSR1	1	5	5	5	2	2	2	4	2	1	2	2	1	1	2	2	0	0	1	1	2	2	2	1	2	2	2	4	2	1	2	2	1	1	2	2	0	0	1	1	2	2	2	1
YDR331W_CEN.PK113-7DGPI8	YDR331W_CEN.PK113-7DGPI8	5	5	5	;GPI8	1	5	5	5	2	2	2	1	2	1	1	1	2	1	0	0	2	2	2	2	2	2	3	1	2	2	2	1	2	1	1	1	2	1	0	0	2	2	2	2	2	2	3	1
YNL040W_CEN.PK113-7DORF	YNL040W_CEN.PK113-7DORF	5	5	5	;ORF	1	5	5	5	1	2	1	1	1	1	2	1	1	1	1	1	3	1	1	2	2	3	1	1	1	2	1	1	1	1	2	1	1	1	1	1	3	1	1	2	2	3	1	1
YOR288C_CEN.PK113-7DMPD1	YOR288C_CEN.PK113-7DMPD1	5	5	5	;MPD1	1	5	5	5	3	2	1	2	1	0	1	1	1	1	2	2	1	0	1	0	1	1	1	0	3	2	1	2	1	0	1	1	1	1	2	2	1	0	1	0	1	1	1	0
YOL088C_CEN.PK113-7DMPD2	YOL088C_CEN.PK113-7DMPD2	5	5	5	;MPD2	1	5	5	5	3	2	2	2	2	1	1	1	1	1	2	1	3	2	2	2	2	3	2	1	3	2	2	2	2	1	1	1	1	1	2	1	3	2	2	2	2	3	2	1
YDL044C_CEN.PK113-7DMTF2	YDL044C_CEN.PK113-7DMTF2	5	5	5	;MTF2	1	5	5	5	5	4	3	3	1	1	0	0	2	1	2	1	2	2	3	4	3	4	0	2	5	4	3	3	1	1	0	0	2	1	2	1	2	2	3	4	3	4	0	2
YER029C_CEN.PK113-7DSMB1	YER029C_CEN.PK113-7DSMB1	5	5	5	;SMB1	1	5	5	5	3	3	2	2	2	2	3	1	3	3	3	3	3	3	1	2	2	3	1	4	3	3	2	2	2	2	3	1	3	3	3	3	3	3	1	2	2	3	1	4
YBR002C_CEN.PK113-7DRER2	YBR002C_CEN.PK113-7DRER2	5	5	5	;RER2	1	5	5	5	2	2	1	1	3	2	3	2	1	1	1	1	0	0	1	0	2	3	0	0	2	2	1	1	3	2	3	2	1	1	1	1	0	0	1	0	2	3	0	0
YPL101W_CEN.PK113-7DELP4	YPL101W_CEN.PK113-7DELP4	5	5	5	;ELP4	1	5	5	5	3	3	3	3	3	2	2	3	3	1	2	1	3	2	3	3	3	2	1	2	3	3	3	3	3	2	2	3	3	1	2	1	3	2	3	3	3	2	1	2
YMR060C_CEN.PK113-7DSAM37	YMR060C_CEN.PK113-7DSAM37	5	5	5	;SAM37	1	5	5	5	1	1	0	2	0	0	0	0	1	0	0	0	2	2	1	3	1	3	0	2	1	1	0	2	0	0	0	0	1	0	0	0	2	2	1	3	1	3	0	2
YHR176W_CEN.PK113-7DFMO1	YHR176W_CEN.PK113-7DFMO1	5	5	5	;FMO1	1	5	5	5	3	3	1	4	3	2	1	2	1	3	2	2	0	0	2	1	2	2	0	0	3	3	1	4	3	2	1	2	1	3	2	2	0	0	2	1	2	2	0	0
YML097C_CEN.PK113-7DVPS9	YML097C_CEN.PK113-7DVPS9	5	5	5	;VPS9	1	5	5	5	3	1	2	3	4	0	2	1	1	3	0	1	0	1	2	0	2	2	0	1	3	1	2	3	4	0	2	1	1	3	0	1	0	1	2	0	2	2	0	1
YOR098C_CEN.PK113-7DNUP1	YOR098C_CEN.PK113-7DNUP1	5	5	5	;NUP1	1	5	5	5	1	1	1	1	2	2	1	2	2	2	2	2	2	2	2	2	3	2	1	1	1	1	1	1	2	2	1	2	2	2	2	2	2	2	2	2	3	2	1	1
YGR255C_CEN.PK113-7DCOQ6	YGR255C_CEN.PK113-7DCOQ6	5	5	5	;COQ6	1	5	5	5	0	2	1	1	1	1	0	0	0	0	1	1	1	3	1	1	3	2	0	1	0	2	1	1	1	1	0	0	0	0	1	1	1	3	1	1	3	2	0	1
YGR199W_CEN.PK113-7DPMT6	YGR199W_CEN.PK113-7DPMT6	5	5	5	;PMT6	1	5	5	5	4	4	2	5	4	2	2	2	2	2	2	3	1	1	2	1	2	1	0	1	4	4	2	5	4	2	2	2	2	2	2	3	1	1	2	1	2	1	0	1
YOR110W_CEN.PK113-7DTFC7	YOR110W_CEN.PK113-7DTFC7	5	5	5	;TFC7	1	5	5	5	3	3	1	4	3	1	0	3	2	2	2	0	0	1	3	1	2	3	1	0	3	3	1	4	3	1	0	3	2	2	2	0	0	1	3	1	2	3	1	0
YLR364W_CEN.PK113-7DGRX8	YLR364W_CEN.PK113-7DGRX8	5	5	5	;GRX8	1	5	5	5	5	3	4	4	3	1	1	2	2	3	2	1	4	4	3	4	5	5	2	5	5	3	4	4	3	1	1	2	2	3	2	1	4	4	3	4	5	5	2	5
YDR412W_CEN.PK113-7DRRP17	YDR412W_CEN.PK113-7DRRP17	5	5	5	;RRP17	1	5	5	5	1	1	0	1	2	1	1	4	2	1	1	1	2	2	1	2	1	1	0	2	1	1	0	1	2	1	1	4	2	1	1	1	2	2	1	2	1	1	0	2
YFL013C_CEN.PK113-7DIES1	YFL013C_CEN.PK113-7DIES1	5	5	5	;IES1	1	5	5	5	0	0	1	0	1	0	1	1	1	0	1	0	2	1	1	2	1	3	0	2	0	0	1	0	1	0	1	1	1	0	1	0	2	1	1	2	1	3	0	2
YOL053W_CEN.PK113-7DAIM39	YOL053W_CEN.PK113-7DAIM39	5	5	5	;AIM39	1	5	5	5	1	2	2	1	1	0	0	0	0	0	0	0	1	1	2	1	3	3	0	0	1	2	2	1	1	0	0	0	0	0	0	0	1	1	2	1	3	3	0	0
YLR114C_CEN.PK113-7DAVL9	YLR114C_CEN.PK113-7DAVL9	5	5	5	;AVL9	1	5	5	5	2	4	2	1	4	2	1	1	2	3	2	2	3	4	2	3	4	4	3	2	2	4	2	1	4	2	1	1	2	3	2	2	3	4	2	3	4	4	3	2
YNR015W_CEN.PK113-7DSMM1	YNR015W_CEN.PK113-7DSMM1	5	5	5	;SMM1	1	5	5	5	1	3	1	1	2	1	2	2	0	2	1	0	2	1	1	0	2	2	0	0	1	3	1	1	2	1	2	2	0	2	1	0	2	1	1	0	2	2	0	0
YDR268W_CEN.PK113-7DMSW1	YDR268W_CEN.PK113-7DMSW1	5	5	5	;MSW1	1	5	5	5	1	4	0	2	3	0	1	2	1	0	0	1	1	1	1	0	1	0	1	0	1	4	0	2	3	0	1	2	1	0	0	1	1	1	1	0	1	0	1	0
YKL039W_CEN.PK113-7DPTM1	YKL039W_CEN.PK113-7DPTM1	5	5	5	;PTM1	1	5	5	5	2	3	1	3	2	4	3	1	2	4	3	1	3	3	2	3	2	3	2	3	2	3	1	3	2	4	3	1	2	4	3	1	3	3	2	3	2	3	2	3
YBR042C_CEN.PK113-7DCST26	YBR042C_CEN.PK113-7DCST26	5	5	5	;CST26	1	5	5	5	2	3	0	3	3	1	1	4	2	1	3	1	1	1	1	1	2	1	1	1	2	3	0	3	3	1	1	4	2	1	3	1	1	1	1	1	2	1	1	1
YPL100W_CEN.PK113-7DATG21	YPL100W_CEN.PK113-7DATG21	5	5	5	;ATG21	1	5	5	5	1	3	1	0	2	1	1	1	1	2	1	0	3	3	2	1	4	4	1	3	1	3	1	0	2	1	1	1	1	2	1	0	3	3	2	1	4	4	1	3
YLR350W_CEN.PK113-7DORM2	YLR350W_CEN.PK113-7DORM2	5	5	4	;ORM2	1	5	5	4	4	3	4	4	1	1	1	2	1	3	1	1	2	1	2	2	3	3	4	3	4	3	4	4	1	1	1	2	1	3	1	1	2	1	2	2	3	3	4	3
YOL042W_CEN.PK113-7DNGL1	YOL042W_CEN.PK113-7DNGL1	5	5	5	;NGL1	1	5	5	5	1	2	1	3	0	0	0	0	0	0	0	0	1	1	0	2	3	1	1	0	1	2	1	3	0	0	0	0	0	0	0	0	1	1	0	2	3	1	1	0
YOL006C_CEN.PK113-7DTOP1	YOL006C_CEN.PK113-7DTOP1	5	5	5	;TOP1	1	5	5	5	3	2	2	4	3	1	0	2	2	1	1	0	0	0	0	0	1	0	0	0	3	2	2	4	3	1	0	2	2	1	1	0	0	0	0	0	1	0	0	0
YGL005C_CEN.PK113-7DCOG7	YGL005C_CEN.PK113-7DCOG7	5	5	5	;COG7	1	5	5	5	1	2	0	1	3	1	0	2	0	1	1	0	4	0	1	3	1	1	0	0	1	2	0	1	3	1	0	2	0	1	1	0	4	0	1	3	1	1	0	0
YKL079W_CEN.PK113-7DSMY1	YKL079W_CEN.PK113-7DSMY1	5	5	5	;SMY1	1	5	5	5	2	4	0	1	4	2	2	2	2	2	1	1	3	4	3	3	5	4	2	3	2	4	0	1	4	2	2	2	2	2	1	1	3	4	3	3	5	4	2	3
YNL090W_CEN.PK113-7DRHO2	YNL090W_CEN.PK113-7DRHO2	5	5	5	;RHO2	1	5	5	5	2	2	2	1	1	2	2	1	2	0	1	1	2	1	2	2	2	1	1	1	2	2	2	1	1	2	2	1	2	0	1	1	2	1	2	2	2	1	1	1
YDR089W_CEN.PK113-7DORF	YDR089W_CEN.PK113-7DORF	5	5	5	;ORF	1	5	5	5	1	0	0	0	3	3	1	5	0	0	1	0	0	0	0	0	0	0	0	0	1	0	0	0	3	3	1	5	0	0	1	0	0	0	0	0	0	0	0	0
YKL170W_CEN.PK113-7DMRPL38	YKL170W_CEN.PK113-7DMRPL38	5	5	5	;MRPL38	1	5	5	5	3	3	2	2	2	0	1	0	2	4	2	3	1	1	1	1	1	3	0	1	3	3	2	2	2	0	1	0	2	4	2	3	1	1	1	1	1	3	0	1
YJL178C_CEN.PK113-7DATG27	YJL178C_CEN.PK113-7DATG27	5	5	5	;ATG27	1	5	5	5	3	5	2	3	5	2	2	3	3	2	1	2	4	4	2	2	5	4	2	3	3	5	2	3	5	2	2	3	3	2	1	2	4	4	2	2	5	4	2	3
YLR066W_CEN.PK113-7DSPC3	YLR066W_CEN.PK113-7DSPC3	5	5	5	;SPC3	1	5	5	5	2	2	2	3	2	2	2	3	3	3	2	1	2	2	1	1	1	2	2	2	2	2	2	3	2	2	2	3	3	3	2	1	2	2	1	1	1	2	2	2
YGR010W_CEN.PK113-7DNMA2	YGR010W_CEN.PK113-7DNMA2	5	3	3	;NMA2	1	5	3	3	2	3	1	3	1	0	0	3	1	1	1	0	1	1	2	1	2	2	1	1	2	2	1	2	1	0	0	2	1	1	1	0	1	1	1	1	1	2	1	1
YFL023W_CEN.PK113-7DBUD27	YFL023W_CEN.PK113-7DBUD27	5	5	5	;BUD27	1	5	5	5	2	3	3	2	2	2	2	2	2	2	3	1	3	1	2	3	3	2	2	3	2	3	3	2	2	2	2	2	2	2	3	1	3	1	2	3	3	2	2	3
YPL208W_CEN.PK113-7DRKM1	YPL208W_CEN.PK113-7DRKM1	5	5	5	;RKM1	1	5	5	5	4	2	1	2	1	1	0	2	1	1	2	2	1	1	1	1	1	0	0	1	4	2	1	2	1	1	0	2	1	1	2	2	1	1	1	1	1	0	0	1
YEL003W_CEN.PK113-7DGIM4	YEL003W_CEN.PK113-7DGIM4	5	5	5	;GIM4	1	5	5	5	4	4	2	4	5	4	3	3	4	4	4	1	2	3	3	3	4	2	0	3	4	4	2	4	5	4	3	3	4	4	4	1	2	3	3	3	4	2	0	3
YPL214C_CEN.PK113-7DTHI6	YPL214C_CEN.PK113-7DTHI6	5	5	5	;THI6	1	5	5	5	2	0	1	1	2	0	0	0	0	0	0	0	5	2	4	3	4	4	0	1	2	0	1	1	2	0	0	0	0	0	0	0	5	2	4	3	4	4	0	1
YBR130C_CEN.PK113-7DSHE3	YBR130C_CEN.PK113-7DSHE3	5	5	5	;SHE3	1	5	5	5	1	2	2	2	4	4	3	3	4	3	4	4	0	0	2	2	4	3	0	0	1	2	2	2	4	4	3	3	4	3	4	4	0	0	2	2	4	3	0	0
YHR202W_CEN.PK113-7DORF	YHR202W_CEN.PK113-7DORF	5	5	5	;ORF	1	5	5	5	0	0	0	0	0	0	0	0	0	0	0	0	3	1	2	3	3	1	3	0	0	0	0	0	0	0	0	0	0	0	0	0	3	1	2	3	3	1	3	0
YPR020W_CEN.PK113-7DATP20	YPR020W_CEN.PK113-7DATP20	5	5	5	;ATP20	1	5	5	5	5	4	4	3	4	4	2	3	4	4	4	3	4	4	3	3	4	4	4	4	5	4	4	3	4	4	2	3	4	4	4	3	4	4	3	3	4	4	4	4
YDL128W_CEN.PK113-7DVCX1	YDL128W_CEN.PK113-7DVCX1	5	5	5	;VCX1	1	5	5	5	3	2	1	3	3	2	2	2	2	1	1	1	4	1	1	1	3	2	1	1	3	2	1	3	3	2	2	2	2	1	1	1	4	1	1	1	3	2	1	1
YOL092W_CEN.PK113-7DORF	YOL092W_CEN.PK113-7DORF	5	5	5	;ORF	1	5	5	5	2	2	1	2	2	3	2	2	2	2	2	3	3	2	2	3	2	2	2	2	2	2	1	2	2	3	2	2	2	2	2	3	3	2	2	3	2	2	2	2
YDR435C_CEN.PK113-7DPPM1	YDR435C_CEN.PK113-7DPPM1	5	5	5	;PPM1	1	5	5	5	3	2	4	3	2	0	0	2	2	2	2	0	2	3	2	2	2	3	2	2	3	2	4	3	2	0	0	2	2	2	2	0	2	3	2	2	2	3	2	2
YGL157W_CEN.PK113-7DARI1	YGL157W_CEN.PK113-7DARI1	5	5	5	;ARI1	1	5	5	5	0	1	0	0	3	4	2	2	0	0	0	0	0	0	0	0	0	1	0	0	0	1	0	0	3	4	2	2	0	0	0	0	0	0	0	0	0	1	0	0
YDR434W_CEN.PK113-7DGPI17	YDR434W_CEN.PK113-7DGPI17	5	5	5	;GPI17	1	5	5	5	4	2	4	2	3	2	1	2	2	1	2	1	3	2	4	3	3	2	1	2	4	2	4	2	3	2	1	2	2	1	2	1	3	2	4	3	3	2	1	2
YJL146W_CEN.PK113-7DIDS2	YJL146W_CEN.PK113-7DIDS2	5	5	5	;IDS2	1	5	5	5	2	2	1	2	1	0	0	0	0	0	0	0	2	4	3	2	3	3	3	3	2	2	1	2	1	0	0	0	0	0	0	0	2	4	3	2	3	3	3	3
YLL031C_CEN.PK113-7DGPI13	YLL031C_CEN.PK113-7DGPI13	5	5	5	;GPI13	1	5	5	5	1	3	1	1	2	1	1	0	1	1	1	0	2	0	1	2	2	2	1	0	1	3	1	1	2	1	1	0	1	1	1	0	2	0	1	2	2	2	1	0
YOR262W_CEN.PK113-7DORF	YOR262W_CEN.PK113-7DORF	5	5	5	;ORF	1	5	5	5	4	4	1	4	4	3	1	2	1	3	1	1	2	1	1	1	3	2	0	1	4	4	1	4	4	3	1	2	1	3	1	1	2	1	1	1	3	2	0	1
YGR020C_CEN.PK113-7DVMA7	YGR020C_CEN.PK113-7DVMA7	5	5	5	;VMA7	1	5	5	5	3	3	3	4	4	5	3	3	3	4	4	3	3	3	3	3	3	3	2	3	3	3	3	4	4	5	3	3	3	4	4	3	3	3	3	3	3	3	2	3
YGR033C_CEN.PK113-7DTIM21	YGR033C_CEN.PK113-7DTIM21	5	5	5	;TIM21	1	5	5	5	3	4	2	2	3	2	1	2	1	1	1	1	3	3	4	2	3	3	2	2	3	4	2	2	3	2	1	2	1	1	1	1	3	3	4	2	3	3	2	2
YJL148W_CEN.PK113-7DRPA34	YJL148W_CEN.PK113-7DRPA34	5	5	5	;RPA34	1	5	5	5	4	3	2	3	4	4	4	4	3	3	4	1	4	4	3	4	4	4	3	4	4	3	2	3	4	4	4	4	3	3	4	1	4	4	3	4	4	4	3	4
YOR250C_CEN.PK113-7DCLP1	YOR250C_CEN.PK113-7DCLP1	5	5	5	;CLP1	1	5	5	5	5	3	0	1	1	0	0	0	0	1	0	0	1	2	0	2	2	3	0	1	5	3	0	1	1	0	0	0	0	1	0	0	1	2	0	2	2	3	0	1
YER078C_CEN.PK113-7DICP55	YER078C_CEN.PK113-7DICP55	5	5	5	;ICP55	1	5	5	5	2	3	3	2	2	1	1	2	0	2	3	1	1	0	0	0	1	2	1	0	2	3	3	2	2	1	1	2	0	2	3	1	1	0	0	0	1	2	1	0
YKL134C_CEN.PK113-7DOCT1	YKL134C_CEN.PK113-7DOCT1	5	5	5	;OCT1	1	5	5	5	1	1	0	1	1	0	0	0	1	0	0	0	2	1	1	1	1	1	1	2	1	1	0	1	1	0	0	0	1	0	0	0	2	1	1	1	1	1	1	2
YPL199C_CEN.PK113-7DORF	YPL199C_CEN.PK113-7DORF	5	5	5	;ORF	1	5	5	5	2	2	3	3	2	3	2	3	1	2	3	2	1	0	1	0	3	1	0	1	2	2	3	3	2	3	2	3	1	2	3	2	1	0	1	0	3	1	0	1
YDR056C_CEN.PK113-7DORF	YDR056C_CEN.PK113-7DORF	5	5	5	;ORF	1	5	5	5	2	3	3	2	2	2	2	2	1	2	1	1	3	3	3	3	3	3	3	2	2	3	3	2	2	2	2	2	1	2	1	1	3	3	3	3	3	3	3	2
YCR027C_CEN.PK113-7DRHB1	YCR027C_CEN.PK113-7DRHB1	5	5	5	;RHB1	1	5	5	5	3	3	1	2	2	0	0	0	0	1	2	1	1	1	2	2	1	1	0	2	3	3	1	2	2	0	0	0	0	1	2	1	1	1	2	2	1	1	0	2
YJL104W_CEN.PK113-7DPAM16	YJL104W_CEN.PK113-7DPAM16	5	5	5	;PAM16	1	5	5	5	2	4	1	3	4	2	2	2	2	2	2	2	1	1	2	1	4	4	1	1	2	4	1	3	4	2	2	2	2	2	2	2	1	1	2	1	4	4	1	1
YGL047W_CEN.PK113-7DALG13	YGL047W_CEN.PK113-7DALG13	5	5	5	;ALG13	1	5	5	5	3	3	3	3	2	3	2	2	3	2	2	3	4	3	2	2	2	3	4	2	3	3	3	3	2	3	2	2	3	2	2	3	4	3	2	2	2	3	4	2
YER010C_CEN.PK113-7DORF	YER010C_CEN.PK113-7DORF	5	5	5	;ORF	1	5	5	5	1	4	3	3	4	2	2	2	1	1	3	3	5	5	3	5	4	5	3	5	1	4	3	3	4	2	2	2	1	1	3	3	5	5	3	5	4	5	3	5
YOL018C_CEN.PK113-7DTLG2	YOL018C_CEN.PK113-7DTLG2	5	5	5	;TLG2	1	5	5	5	1	2	2	1	2	1	1	1	1	1	1	1	2	1	3	1	2	2	2	2	1	2	2	1	2	1	1	1	1	1	1	1	2	1	3	1	2	2	2	2
YOR040W_CEN.PK113-7DGLO4	YOR040W_CEN.PK113-7DGLO4	5	5	5	;GLO4	1	5	5	5	0	0	1	0	1	0	0	0	0	0	0	0	2	3	4	1	5	4	3	4	0	0	1	0	1	0	0	0	0	0	0	0	2	3	4	1	5	4	3	4
YPR172W_CEN.PK113-7DORF	YPR172W_CEN.PK113-7DORF	5	5	5	;ORF	1	5	5	5	4	4	4	5	5	3	4	4	2	4	2	2	4	4	5	3	5	4	2	4	4	4	4	5	5	3	4	4	2	4	2	2	4	4	5	3	5	4	2	4
YGL231C_CEN.PK113-7DEMC4	YGL231C_CEN.PK113-7DEMC4	5	5	5	;EMC4	1	5	5	5	3	3	3	3	4	2	1	2	2	4	1	2	0	3	2	2	3	3	1	2	3	3	3	3	4	2	1	2	2	4	1	2	0	3	2	2	3	3	1	2
YER019W_CEN.PK113-7DISC1	YER019W_CEN.PK113-7DISC1	5	5	5	;ISC1	1	5	5	5	3	2	2	4	3	1	2	2	2	1	2	2	1	1	0	2	2	2	1	0	3	2	2	4	3	1	2	2	2	1	2	2	1	1	0	2	2	2	1	0
YNL062C_CEN.PK113-7DGCD10	YNL062C_CEN.PK113-7DGCD10	5	5	5	;GCD10	1	5	5	5	4	4	2	2	4	2	2	4	1	3	2	2	2	1	4	2	5	4	2	2	4	4	2	2	4	2	2	4	1	3	2	2	2	1	4	2	5	4	2	2
YHR187W_CEN.PK113-7DIKI1	YHR187W_CEN.PK113-7DIKI1	5	5	5	;IKI1	1	5	5	5	3	2	3	2	2	1	1	2	2	0	1	2	2	3	2	2	3	3	1	1	3	2	3	2	2	1	1	2	2	0	1	2	2	3	2	2	3	3	1	1
YDR182W_CEN.PK113-7DCDC1	YDR182W_CEN.PK113-7DCDC1	5	5	5	;CDC1	1	5	5	5	5	4	4	2	5	3	0	2	3	3	2	3	5	4	3	1	4	3	3	1	5	4	4	2	5	3	0	2	3	3	2	3	5	4	3	1	4	3	3	1
YJL141C_CEN.PK113-7DYAK1	YJL141C_CEN.PK113-7DYAK1	5	5	5	;YAK1	1	5	5	5	0	0	1	0	1	0	0	0	1	0	0	1	3	2	1	1	4	4	3	1	0	0	1	0	1	0	0	0	1	0	0	1	3	2	1	1	4	4	3	1
YPR180W_CEN.PK113-7DAOS1	YPR180W_CEN.PK113-7DAOS1	5	5	5	;AOS1	1	5	5	5	4	4	3	3	4	3	2	2	3	3	3	0	4	4	3	4	4	4	3	4	4	4	3	3	4	3	2	2	3	3	3	0	4	4	3	4	4	4	3	4
YNL027W_CEN.PK113-7DCRZ1	YNL027W_CEN.PK113-7DCRZ1	5	5	5	;CRZ1	1	5	5	5	1	1	1	2	1	0	0	0	0	2	1	0	1	1	2	3	3	3	1	2	1	1	1	2	1	0	0	0	0	2	1	0	1	1	2	3	3	3	1	2
YGR038W_CEN.PK113-7DORM1	YGR038W_CEN.PK113-7DORM1	5	4	4	;ORM1	1	5	4	4	3	2	3	2	3	4	3	4	3	3	3	1	2	2	3	2	3	3	3	2	2	1	2	1	2	3	2	3	2	2	2	0	1	1	2	1	2	2	2	1
YPR144C_CEN.PK113-7DNOC4	YPR144C_CEN.PK113-7DNOC4	5	5	5	;NOC4	1	5	5	5	4	3	1	3	4	3	3	2	2	3	2	1	1	1	3	3	4	2	1	2	4	3	1	3	4	3	3	2	2	3	2	1	1	1	3	3	4	2	1	2
YDR262W_CEN.PK113-7DORF	YDR262W_CEN.PK113-7DORF	5	5	5	;ORF	1	5	5	5	2	2	1	1	1	1	0	0	1	1	1	1	5	3	2	4	4	5	3	3	2	2	1	1	1	1	0	0	1	1	1	1	5	3	2	4	4	5	3	3
YDR462W_CEN.PK113-7DMRPL28	YDR462W_CEN.PK113-7DMRPL28	5	5	5	;MRPL28	1	5	5	5	4	4	4	4	4	1	1	1	1	1	4	3	1	0	2	1	4	3	1	1	4	4	4	4	4	1	1	1	1	1	4	3	1	0	2	1	4	3	1	1
YGL080W_CEN.PK113-7DFMP37	YGL080W_CEN.PK113-7DFMP37	5	5	5	;FMP37	1	5	5	5	0	1	1	2	1	0	0	0	0	0	0	0	3	3	2	3	3	3	4	3	0	1	1	2	1	0	0	0	0	0	0	0	3	3	2	3	3	3	4	3
YJL071W_CEN.PK113-7DARG2	YJL071W_CEN.PK113-7DARG2	5	5	5	;ARG2	1	5	5	5	4	1	0	2	2	2	1	0	1	3	2	1	3	2	3	5	2	1	3	1	4	1	0	2	2	2	1	0	1	3	2	1	3	2	3	5	2	1	3	1
YJR024C_CEN.PK113-7DMDE1	YJR024C_CEN.PK113-7DMDE1	5	5	5	;MDE1	1	5	5	5	4	2	0	2	3	0	0	1	0	0	0	0	2	3	3	1	3	3	1	3	4	2	0	2	3	0	0	1	0	0	0	0	2	3	3	1	3	3	1	3
YDR041W_CEN.PK113-7DRSM10	YDR041W_CEN.PK113-7DRSM10	5	5	5	;RSM10	1	5	5	5	3	5	4	2	2	3	2	2	5	3	4	2	1	2	2	2	2	2	2	1	3	5	4	2	2	3	2	2	5	3	4	2	1	2	2	2	2	2	2	1
YBR233W_CEN.PK113-7DPBP2	YBR233W_CEN.PK113-7DPBP2	5	5	5	;PBP2	1	5	5	5	2	3	2	3	0	0	0	0	1	1	2	0	3	1	1	1	3	1	1	1	2	3	2	3	0	0	0	0	1	1	2	0	3	1	1	1	3	1	1	1
YOR126C_CEN.PK113-7DIAH1	YOR126C_CEN.PK113-7DIAH1	5	5	5	;IAH1	1	5	5	5	2	3	1	3	3	0	1	0	0	1	2	2	2	2	2	4	3	4	1	3	2	3	1	3	3	0	1	0	0	1	2	2	2	2	2	4	3	4	1	3
YGR060W_CEN.PK113-7DERG25	YGR060W_CEN.PK113-7DERG25	5	5	5	;ERG25	1	5	5	5	4	3	5	4	5	4	5	4	4	3	4	4	3	4	3	3	5	4	3	3	4	3	5	4	5	4	5	4	4	3	4	4	3	4	3	3	5	4	3	3
YHR138C_CEN.PK113-7DORF	YHR138C_CEN.PK113-7DORF	5	5	5	;ORF	1	5	5	5	4	2	2	2	2	2	0	1	1	1	2	0	3	4	4	5	3	4	4	3	4	2	2	2	2	2	0	1	1	1	2	0	3	4	4	5	3	4	4	3
YDR270W_CEN.PK113-7DCCC2	YDR270W_CEN.PK113-7DCCC2	5	5	5	;CCC2	1	5	5	5	2	2	0	1	4	1	1	2	1	1	2	2	1	0	1	1	3	2	0	0	2	2	0	1	4	1	1	2	1	1	2	2	1	0	1	1	3	2	0	0
YNL194C_CEN.PK113-7DORF	YNL194C_CEN.PK113-7DORF	5	5	5	;ORF	1	5	5	5	0	0	0	0	0	0	0	0	0	0	0	0	4	3	4	3	4	4	3	3	0	0	0	0	0	0	0	0	0	0	0	0	4	3	4	3	4	4	3	3
YLR212C_CEN.PK113-7DTUB4	YLR212C_CEN.PK113-7DTUB4	5	5	5	;TUB4	1	5	5	5	4	4	3	4	3	1	3	2	2	2	1	0	3	1	3	0	3	3	0	2	4	4	3	4	3	1	3	2	2	2	1	0	3	1	3	0	3	3	0	2
YFL017C_CEN.PK113-7DGNA1	YFL017C_CEN.PK113-7DGNA1	5	5	5	;GNA1	1	5	5	5	1	3	1	3	3	1	0	0	1	1	1	0	4	4	4	2	3	3	3	3	1	3	1	3	3	1	0	0	1	1	1	0	4	4	4	2	3	3	3	3
YBR095C_CEN.PK113-7DRXT2	YBR095C_CEN.PK113-7DRXT2	5	5	5	;RXT2	1	5	5	5	1	1	0	2	3	1	1	1	1	2	0	1	2	1	2	2	2	2	1	1	1	1	0	2	3	1	1	1	1	2	0	1	2	1	2	2	2	2	1	1
YMR140W_CEN.PK113-7DSIP5	YMR140W_CEN.PK113-7DSIP5	5	5	5	;SIP5	1	5	5	5	1	1	2	3	1	0	0	0	0	0	0	0	3	2	3	2	3	3	1	0	1	1	2	3	1	0	0	0	0	0	0	0	3	2	3	2	3	3	1	0
YDR087C_CEN.PK113-7DRRP1	YDR087C_CEN.PK113-7DRRP1	5	5	5	;RRP1	1	5	5	5	2	4	2	2	4	2	2	2	2	2	2	1	4	4	3	3	3	5	3	3	2	4	2	2	4	2	2	2	2	2	2	1	4	4	3	3	3	5	3	3
YNR040W_CEN.PK113-7DORF	YNR040W_CEN.PK113-7DORF	5	5	5	;ORF	1	5	5	5	5	5	2	5	5	2	2	2	3	4	3	3	2	1	1	1	2	2	0	1	5	5	2	5	5	2	2	2	3	4	3	3	2	1	1	1	2	2	0	1
YHR209W_CEN.PK113-7DCRG1	YHR209W_CEN.PK113-7DCRG1	5	5	5	;CRG1	1	5	5	5	1	2	2	2	0	0	0	0	0	0	1	0	2	2	4	3	5	4	2	2	1	2	2	2	0	0	0	0	0	0	1	0	2	2	4	3	5	4	2	2
YOR253W_CEN.PK113-7DNAT5	YOR253W_CEN.PK113-7DNAT5	5	5	5	;NAT5	1	5	5	5	3	2	1	3	4	3	3	2	1	3	3	1	1	1	1	0	2	1	1	1	3	2	1	3	4	3	3	2	1	3	3	1	1	1	1	0	2	1	1	1
YPL067C_CEN.PK113-7DORF	YPL067C_CEN.PK113-7DORF	5	5	5	;ORF	1	5	5	5	3	3	3	4	0	0	0	0	0	0	0	0	1	1	0	1	0	2	0	0	3	3	3	4	0	0	0	0	0	0	0	0	1	1	0	1	0	2	0	0
YBR269C_CEN.PK113-7DFMP21	YBR269C_CEN.PK113-7DFMP21	5	5	5	;FMP21	1	5	5	5	0	0	0	0	1	0	0	0	0	0	0	0	3	4	4	4	5	5	4	3	0	0	0	0	1	0	0	0	0	0	0	0	3	4	4	4	5	5	4	3
YLR077W_CEN.PK113-7DFMP25	YLR077W_CEN.PK113-7DFMP25	5	5	5	;FMP25	1	5	5	5	2	2	3	4	2	0	0	0	1	0	1	0	4	3	3	4	5	5	1	4	2	2	3	4	2	0	0	0	1	0	1	0	4	3	3	4	5	5	1	4
YCL026C-B_CEN.PK113-7DHBN1	YCL026C-B_CEN.PK113-7DHBN1	5	5	5	;HBN1	1	5	5	5	4	4	3	4	2	2	1	0	3	1	2	1	3	3	3	4	5	4	2	3	4	4	3	4	2	2	1	0	3	1	2	1	3	3	3	4	5	4	2	3
YDR231C_CEN.PK113-7DCOX20	YDR231C_CEN.PK113-7DCOX20	5	5	5	;COX20	1	5	5	5	3	2	4	3	2	1	1	1	1	1	2	0	4	5	3	2	5	4	2	4	3	2	4	3	2	1	1	1	1	1	2	0	4	5	3	2	5	4	2	4
YPR139C_CEN.PK113-7DLOA1	YPR139C_CEN.PK113-7DLOA1	5	5	5	;LOA1	1	5	5	5	3	3	0	1	3	3	2	4	2	2	1	2	3	2	2	2	4	3	2	2	3	3	0	1	3	3	2	4	2	2	1	2	3	2	2	2	4	3	2	2
YDL092W_CEN.PK113-7DSRP14	YDL092W_CEN.PK113-7DSRP14	5	5	5	;SRP14	1	5	5	5	5	5	3	4	5	2	4	4	3	4	3	2	5	4	5	5	5	4	4	5	5	5	3	4	5	2	4	4	3	4	3	2	5	4	5	5	5	4	4	5
YMR130W_CEN.PK113-7DORF	YMR130W_CEN.PK113-7DORF	5	5	5	;ORF	1	5	5	5	4	3	3	1	3	3	2	3	3	3	3	2	2	3	3	3	3	2	0	3	4	3	3	1	3	3	2	3	3	3	3	2	2	3	3	3	3	2	0	3
YMR056C_CEN.PK113-7DAAC1	YMR056C_CEN.PK113-7DAAC1	5	4	4	;AAC1	1	5	4	4	3	3	3	2	2	2	2	2	2	2	2	2	2	2	3	3	4	4	2	4	2	2	2	1	1	1	1	1	1	1	1	1	1	1	2	2	3	3	1	3
YER174C_CEN.PK113-7DGRX4	YER174C_CEN.PK113-7DGRX4	5	3	3	;GRX4	1	5	3	3	3	3	4	3	4	3	2	3	3	3	5	3	3	3	3	2	4	4	2	4	2	2	2	2	2	2	1	2	2	2	3	1	2	2	2	1	2	2	1	2
YLR074C_CEN.PK113-7DBUD20	YLR074C_CEN.PK113-7DBUD20	5	5	5	;BUD20	1	5	5	5	2	0	1	1	5	3	2	2	5	3	3	2	1	0	0	0	0	1	0	1	2	0	1	1	5	3	2	2	5	3	3	2	1	0	0	0	0	1	0	1
YLR220W_CEN.PK113-7DCCC1	YLR220W_CEN.PK113-7DCCC1	5	5	5	;CCC1	1	5	5	5	3	3	2	4	5	3	4	5	3	3	3	2	3	3	2	3	5	4	4	3	3	3	2	4	5	3	4	5	3	3	3	2	3	3	2	3	5	4	4	3
YNL153C_CEN.PK113-7DGIM3	YNL153C_CEN.PK113-7DGIM3	5	5	5	;GIM3	1	5	5	5	2	2	0	2	2	1	1	4	1	1	1	1	2	0	2	2	2	2	1	1	2	2	0	2	2	1	1	4	1	1	1	1	2	0	2	2	2	2	1	1
YER152C_CEN.PK113-7DORF	YER152C_CEN.PK113-7DORF	5	5	5	;ORF	1	5	5	5	3	4	3	2	3	1	2	1	2	1	3	2	1	2	3	2	3	3	0	1	3	4	3	2	3	1	2	1	2	1	3	2	1	2	3	2	3	3	0	1
YNR002C_CEN.PK113-7DATO2	YNR002C_CEN.PK113-7DATO2	5	5	5	;ATO2	1	5	5	5	1	1	0	1	0	0	0	0	0	0	0	0	4	4	3	5	4	5	2	4	1	1	0	1	0	0	0	0	0	0	0	0	4	4	3	5	4	5	2	4
YDL130W-A_CEN.PK113-7DSTF1	YDL130W-A_CEN.PK113-7DSTF1	5	5	5	;STF1	1	5	5	5	1	2	2	4	0	0	0	0	0	0	0	0	3	2	4	3	5	5	3	2	1	2	2	4	0	0	0	0	0	0	0	0	3	2	4	3	5	5	3	2
YMR147W_CEN.PK113-7DORF	YMR147W_CEN.PK113-7DORF	5	5	5	;ORF	1	5	5	5	1	1	1	0	2	0	0	0	0	0	1	0	4	5	4	4	4	3	4	4	1	1	1	0	2	0	0	0	0	0	1	0	4	5	4	4	4	3	4	4
YNL265C_CEN.PK113-7DIST1	YNL265C_CEN.PK113-7DIST1	5	5	5	;IST1	1	5	5	5	2	4	2	2	2	1	2	2	2	2	0	1	2	1	1	1	4	4	2	1	2	4	2	2	2	1	2	2	2	2	0	1	2	1	1	1	4	4	2	1
YGL044C_CEN.PK113-7DRNA15	YGL044C_CEN.PK113-7DRNA15	5	5	5	;RNA15	1	5	5	5	2	1	1	2	2	2	2	2	0	1	1	1	1	1	1	0	2	1	0	0	2	1	1	2	2	2	2	2	0	1	1	1	1	1	1	0	2	1	0	0
YML067C_CEN.PK113-7DERV41	YML067C_CEN.PK113-7DERV41	5	5	5	;ERV41	1	5	5	5	4	3	3	1	3	1	1	1	1	1	1	0	0	0	0	0	2	0	1	1	4	3	3	1	3	1	1	1	1	1	1	0	0	0	0	0	2	0	1	1
YOR085W_CEN.PK113-7DOST3	YOR085W_CEN.PK113-7DOST3	5	5	5	;OST3	1	5	5	5	5	3	2	3	5	4	3	2	5	4	2	2	3	4	3	3	5	5	2	1	5	3	2	3	5	4	3	2	5	4	2	2	3	4	3	3	5	5	2	1
YPR086W_CEN.PK113-7DSUA7	YPR086W_CEN.PK113-7DSUA7	5	5	5	;SUA7	1	5	5	5	4	3	3	4	5	3	3	3	2	2	2	2	3	3	2	3	4	3	2	2	4	3	3	4	5	3	3	3	2	2	2	2	3	3	2	3	4	3	2	2
YHR001W-A_CEN.PK113-7DQCR10	YHR001W-A_CEN.PK113-7DQCR10	5	5	5	;QCR10	1	5	5	5	5	5	4	4	4	3	2	3	5	4	4	4	4	3	5	4	5	5	4	3	5	5	4	4	4	3	2	3	5	4	4	4	4	3	5	4	5	5	4	3
YDL015C_CEN.PK113-7DTSC13	YDL015C_CEN.PK113-7DTSC13	5	5	5	;TSC13	1	5	5	5	3	4	4	4	4	4	3	3	2	2	4	2	3	2	2	2	4	3	3	3	3	4	4	4	4	4	3	3	2	2	4	2	3	2	2	2	4	3	3	3
YOR016C_CEN.PK113-7DERP4	YOR016C_CEN.PK113-7DERP4	5	5	4	;ERP4	1	5	5	4	2	3	2	2	3	1	2	2	2	2	3	1	4	3	5	3	4	4	4	1	2	3	2	2	3	1	2	2	2	2	3	1	4	3	5	3	4	4	4	1
YKL128C_CEN.PK113-7DPMU1	YKL128C_CEN.PK113-7DPMU1	5	5	5	;PMU1	1	5	5	5	4	0	1	2	1	1	1	2	1	1	1	0	0	0	0	0	0	0	0	0	4	0	1	2	1	1	1	2	1	1	1	0	0	0	0	0	0	0	0	0
YAL007C_CEN.PK113-7DERP2	YAL007C_CEN.PK113-7DERP2	5	4	4	;ERP2	1	5	4	4	4	5	3	4	4	2	4	3	4	4	4	2	2	2	2	2	3	3	2	1	3	4	2	3	3	2	3	2	3	3	3	2	1	1	1	2	2	2	1	1
YML071C_CEN.PK113-7DCOG8	YML071C_CEN.PK113-7DCOG8	5	5	5	;COG8	1	5	5	5	4	1	1	4	4	0	1	2	2	1	2	0	2	2	3	3	3	4	0	2	4	1	1	4	4	0	1	2	2	1	2	0	2	2	3	3	3	4	0	2
YER083C_CEN.PK113-7DGET2	YER083C_CEN.PK113-7DGET2	5	5	5	;GET2	1	5	5	5	3	4	3	2	2	3	3	2	3	4	3	3	3	3	2	3	3	3	3	3	3	4	3	2	2	3	3	2	3	4	3	3	3	3	2	3	3	3	3	3
YLR388W_CEN.PK113-7DRPS29A	YLR388W_CEN.PK113-7DRPS29A	5	4	4	;RPS29A	1	5	4	4	4	4	4	4	5	4	5	4	3	4	4	4	4	2	4	3	4	3	5	1	3	3	3	3	4	3	4	3	2	3	3	3	3	1	3	2	3	2	4	0
YHR122W_CEN.PK113-7DORF	YHR122W_CEN.PK113-7DORF	5	5	5	;ORF	1	5	5	5	5	3	4	5	4	4	2	4	3	3	3	2	3	2	3	2	3	3	2	0	5	3	4	5	4	4	2	4	3	3	3	2	3	2	3	2	3	3	2	0
YDL181W_CEN.PK113-7DINH1	YDL181W_CEN.PK113-7DINH1	5	5	5	;INH1	1	5	5	5	4	2	4	4	4	0	3	1	3	2	2	2	3	4	2	3	5	4	3	3	4	2	4	4	4	0	3	1	3	2	2	2	3	4	2	3	5	4	3	3
YCR024C_CEN.PK113-7DSLM5	YCR024C_CEN.PK113-7DSLM5	5	5	5	;SLM5	1	5	5	5	3	2	2	3	3	1	1	0	2	2	1	1	1	0	0	0	4	1	1	1	3	2	2	3	3	1	1	0	2	2	1	1	1	0	0	0	4	1	1	1
YER142C_CEN.PK113-7DMAG1	YER142C_CEN.PK113-7DMAG1	5	5	5	;MAG1	1	5	5	5	3	1	2	2	3	1	1	0	2	1	1	1	4	3	3	4	3	3	3	3	3	1	2	2	3	1	1	0	2	1	1	1	4	3	3	4	3	3	3	3
YNL197C_CEN.PK113-7DWHI3	YNL197C_CEN.PK113-7DWHI3	5	5	5	;WHI3	1	5	5	5	2	2	2	2	3	2	1	3	2	1	1	1	1	2	3	2	2	1	1	2	2	2	2	2	3	2	1	3	2	1	1	1	1	2	3	2	2	1	1	2
YBR162C_CEN.PK113-7DTOS1	YBR162C_CEN.PK113-7DTOS1	5	5	5	;TOS1	1	5	5	5	4	5	3	3	4	4	2	3	5	3	4	2	3	2	3	5	5	5	2	3	4	5	3	3	4	4	2	3	5	3	4	2	3	2	3	5	5	5	2	3
YBR139W_CEN.PK113-7DORF	YBR139W_CEN.PK113-7DORF	5	5	5	;ORF	1	5	5	5	1	1	1	2	0	0	0	0	1	0	0	0	4	4	2	3	4	4	2	2	1	1	1	2	0	0	0	0	1	0	0	0	4	4	2	3	4	4	2	2
YGR181W_CEN.PK113-7DTIM13	YGR181W_CEN.PK113-7DTIM13	5	5	5	;TIM13	1	5	5	5	4	4	4	3	5	3	3	3	2	2	3	2	3	4	4	4	5	4	3	3	4	4	4	3	5	3	3	3	2	2	3	2	3	4	4	4	5	4	3	3
YDR051C_CEN.PK113-7DDET1	YDR051C_CEN.PK113-7DDET1	5	5	5	;DET1	1	5	5	5	2	5	2	4	5	4	3	3	3	4	4	4	4	5	3	5	4	5	4	2	2	5	2	4	5	4	3	3	3	4	4	4	4	5	3	5	4	5	4	2
YOL031C_CEN.PK113-7DSIL1	YOL031C_CEN.PK113-7DSIL1	5	5	5	;SIL1	1	5	5	5	4	1	2	2	2	0	1	1	1	0	1	2	1	0	0	0	0	0	0	0	4	1	2	2	2	0	1	1	1	0	1	2	1	0	0	0	0	0	0	0
YLR038C_CEN.PK113-7DCOX12	YLR038C_CEN.PK113-7DCOX12	5	5	5	;COX12	1	5	5	5	5	4	4	4	4	3	3	3	4	5	5	4	5	4	4	4	4	4	4	4	5	4	4	4	4	3	3	3	4	5	5	4	5	4	4	4	4	4	4	4
YMR157C_CEN.PK113-7DAIM36	YMR157C_CEN.PK113-7DAIM36	5	5	5	;AIM36	1	5	5	5	4	3	4	4	3	1	0	2	3	3	3	1	1	0	2	2	3	4	1	1	4	3	4	4	3	1	0	2	3	3	3	1	1	0	2	2	3	4	1	1
YOL149W_CEN.PK113-7DDCP1	YOL149W_CEN.PK113-7DDCP1	5	5	5	;DCP1	1	5	5	5	3	4	1	3	2	1	2	1	2	3	1	1	1	2	2	2	3	4	1	1	3	4	1	3	2	1	2	1	2	3	1	1	1	2	2	2	3	4	1	1
YGL213C_CEN.PK113-7DSKI8	YGL213C_CEN.PK113-7DSKI8	5	5	5	;SKI8	1	5	5	5	3	2	2	2	3	3	5	2	2	2	2	1	1	2	2	2	2	1	0	2	3	2	2	2	3	3	5	2	2	2	2	1	1	2	2	2	2	1	0	2
YDR098C_CEN.PK113-7DGRX3	YDR098C_CEN.PK113-7DGRX3	5	5	3	;GRX3	1	5	5	3	4	3	4	3	5	3	3	2	3	3	4	4	3	3	3	3	5	5	2	4	4	3	4	3	5	3	3	2	3	3	4	4	3	3	3	3	5	5	2	4
YEL017W_CEN.PK113-7DGTT3	YEL017W_CEN.PK113-7DGTT3	5	5	5	;GTT3	1	5	5	5	0	3	2	1	3	4	1	3	2	4	2	0	3	2	3	2	2	3	0	2	0	3	2	1	3	4	1	3	2	4	2	0	3	2	3	2	2	3	0	2
YHL002W_CEN.PK113-7DHSE1	YHL002W_CEN.PK113-7DHSE1	5	5	5	;HSE1	1	5	5	5	3	4	2	4	2	2	1	1	1	1	2	0	5	5	3	4	4	4	3	2	3	4	2	4	2	2	1	1	1	1	2	0	5	5	3	4	4	4	3	2
YER067W_CEN.PK113-7DRGI1	YER067W_CEN.PK113-7DRGI1	5	5	5	;RGI1	1	5	5	5	1	1	0	0	0	0	0	0	0	0	0	0	3	4	5	5	3	3	3	2	1	1	0	0	0	0	0	0	0	0	0	0	3	4	5	5	3	3	3	2
YFR033C_CEN.PK113-7DQCR6	YFR033C_CEN.PK113-7DQCR6	5	5	5	;QCR6	1	5	5	5	4	4	3	5	4	4	1	4	3	3	3	3	3	3	4	3	4	3	3	3	4	4	3	5	4	4	1	4	3	3	3	3	3	3	4	3	4	3	3	3
YJL069C_CEN.PK113-7DUTP18	YJL069C_CEN.PK113-7DUTP18	5	5	5	;UTP18	1	5	5	5	2	3	2	3	3	2	1	1	1	1	2	3	2	3	2	2	3	3	1	3	2	3	2	3	3	2	1	1	1	1	2	3	2	3	2	2	3	3	1	3
YBR261C_CEN.PK113-7DTAE1	YBR261C_CEN.PK113-7DTAE1	5	5	5	;TAE1	1	5	5	5	2	2	2	1	3	2	1	2	3	1	2	2	3	1	2	3	2	2	2	2	2	2	2	1	3	2	1	2	3	1	2	2	3	1	2	3	2	2	2	2
YDR519W_CEN.PK113-7DFPR2	YDR519W_CEN.PK113-7DFPR2	5	5	5	;FPR2	1	5	5	5	4	4	4	2	4	2	1	3	5	5	4	0	4	3	2	2	4	4	4	3	4	4	4	2	4	2	1	3	5	5	4	0	4	3	2	2	4	4	4	3
YOR004W_CEN.PK113-7DUTP23	YOR004W_CEN.PK113-7DUTP23	5	5	5	;UTP23	1	5	5	5	2	2	1	4	4	3	3	5	3	3	3	3	2	2	2	1	3	2	2	2	2	2	1	4	4	3	3	5	3	3	3	3	2	2	2	1	3	2	2	2
YJR014W_CEN.PK113-7DTMA22	YJR014W_CEN.PK113-7DTMA22	5	5	5	;TMA22	1	5	5	5	4	4	4	4	4	4	5	4	3	5	4	3	4	4	4	4	4	4	3	3	4	4	4	4	4	4	5	4	3	5	4	3	4	4	4	4	4	4	3	3
YJL173C_CEN.PK113-7DRFA3	YJL173C_CEN.PK113-7DRFA3	5	5	5	;RFA3	1	5	5	5	4	4	2	3	4	2	2	2	2	3	3	3	3	3	3	3	4	4	3	3	4	4	2	3	4	2	2	2	2	3	3	3	3	3	3	3	4	4	3	3
YGR284C_CEN.PK113-7DERV29	YGR284C_CEN.PK113-7DERV29	5	5	5	;ERV29	1	5	5	5	4	3	2	3	2	1	2	3	3	2	2	1	3	3	3	3	3	2	3	2	4	3	2	3	2	1	2	3	3	2	2	1	3	3	3	3	3	2	3	2
YJL171C_CEN.PK113-7DORF	YJL171C_CEN.PK113-7DORF	5	5	5	;ORF	1	5	5	5	5	5	5	5	4	4	4	4	4	4	4	4	3	3	3	3	3	3	4	3	5	5	5	5	4	4	4	4	4	4	4	4	3	3	3	3	3	3	4	3
YCR083W_CEN.PK113-7DTRX3	YCR083W_CEN.PK113-7DTRX3	5	5	5	;TRX3	1	5	5	5	3	1	1	3	2	1	0	0	0	1	0	0	4	4	4	4	5	5	5	4	3	1	1	3	2	1	0	0	0	1	0	0	4	4	4	4	5	5	5	4
YPL129W_CEN.PK113-7DTAF14	YPL129W_CEN.PK113-7DTAF14	5	5	5	;TAF14	1	5	5	5	4	3	4	4	4	4	3	4	3	4	3	3	4	4	4	4	3	4	3	4	4	3	4	4	4	4	3	4	3	4	3	3	4	4	4	4	3	4	3	4
YMR107W_CEN.PK113-7DSPG4	YMR107W_CEN.PK113-7DSPG4	5	5	5	;SPG4	1	5	5	5	0	0	0	0	0	0	0	0	0	0	0	0	5	5	4	5	5	5	5	5	0	0	0	0	0	0	0	0	0	0	0	0	5	5	4	5	5	5	5	5
YPL271W_CEN.PK113-7DATP15	YPL271W_CEN.PK113-7DATP15	5	5	5	;ATP15	1	5	5	5	3	4	3	3	4	2	2	2	3	2	2	2	4	4	2	4	4	4	3	3	3	4	3	3	4	2	2	2	3	2	2	2	4	4	2	4	4	4	3	3
YNL208W_CEN.PK113-7DORF	YNL208W_CEN.PK113-7DORF	5	5	5	;ORF	1	5	5	5	2	2	3	3	2	1	1	1	2	1	2	2	5	5	5	5	5	4	4	3	2	2	3	3	2	1	1	1	2	1	2	2	5	5	5	5	5	4	4	3
YMR243C_CEN.PK113-7DZRC1	YMR243C_CEN.PK113-7DZRC1	5	5	5	;ZRC1	1	5	5	5	3	3	2	3	4	4	2	5	3	2	2	2	3	3	3	2	3	2	2	2	3	3	2	3	4	4	2	5	3	2	2	2	3	3	3	2	3	2	2	2
YAL044C_CEN.PK113-7DGCV3	YAL044C_CEN.PK113-7DGCV3	5	5	5	;GCV3	1	5	5	5	4	4	4	5	4	3	2	4	3	2	4	2	4	3	5	5	4	5	4	4	4	4	4	5	4	3	2	4	3	2	4	2	4	3	5	5	4	5	4	4
YOR197W_CEN.PK113-7DMCA1	YOR197W_CEN.PK113-7DMCA1	5	5	5	;MCA1	1	5	5	5	3	3	2	5	3	3	3	3	3	3	3	3	3	3	3	3	3	3	1	1	3	3	2	5	3	3	3	3	3	3	3	3	3	3	3	3	3	3	1	1
YHR087W_CEN.PK113-7DRTC3	YHR087W_CEN.PK113-7DRTC3	5	5	5	;RTC3	1	5	5	5	2	3	5	4	1	0	0	0	2	3	2	2	5	5	4	4	5	4	4	4	2	3	5	4	1	0	0	0	2	3	2	2	5	5	4	4	5	4	4	4
YGL087C_CEN.PK113-7DMMS2	YGL087C_CEN.PK113-7DMMS2	5	5	5	;MMS2	1	5	5	5	3	3	3	3	3	3	2	2	3	3	3	2	3	3	3	4	3	4	4	3	3	3	3	3	3	3	2	2	3	3	3	2	3	3	3	4	3	4	4	3
YBR078W_CEN.PK113-7DECM33	YBR078W_CEN.PK113-7DECM33	5	5	5	;ECM33	1	5	5	5	5	5	5	5	4	3	3	4	4	3	4	3	4	4	3	3	5	4	3	4	5	5	5	5	4	3	3	4	4	3	4	3	4	4	3	3	5	4	3	4
YPL274W_CEN.PK113-7DSAM3	YPL274W_CEN.PK113-7DSAM3	5	5	5	;SAM3	1	5	5	5	2	4	3	3	2	1	2	1	3	2	2	2	1	1	0	0	3	3	1	1	2	4	3	3	2	1	2	1	3	2	2	2	1	1	0	0	3	3	1	1
YDR055W_CEN.PK113-7DPST1	YDR055W_CEN.PK113-7DPST1	5	5	5	;PST1	1	5	5	5	3	2	2	2	2	2	1	1	1	2	2	2	4	5	4	4	3	3	3	2	3	2	2	2	2	2	1	1	1	2	2	2	4	5	4	4	3	3	3	2
YLR372W_CEN.PK113-7DSUR4	YLR372W_CEN.PK113-7DSUR4	5	5	5	;SUR4	1	5	5	5	4	4	5	3	4	3	4	3	4	3	3	4	2	2	2	2	4	4	2	2	4	4	5	3	4	3	4	3	4	3	3	4	2	2	2	2	4	4	2	2
YCR010C_CEN.PK113-7DADY2	YCR010C_CEN.PK113-7DADY2	5	5	5	;ADY2	1	5	5	5	0	0	0	0	0	0	0	0	0	0	0	0	5	4	4	4	5	3	4	4	0	0	0	0	0	0	0	0	0	0	0	0	5	4	4	4	5	3	4	4
CON__P00761	CON__P00761	5	5	5		1	5	5	5	5	4	4	5	5	4	4	4	5	4	4	4	5	4	4	4	4	5	4	4	5	4	4	5	5	4	4	4	5	4	4	4	5	4	4	4	4	5	4	4
YMR298W_CEN.PK113-7DLIP1	YMR298W_CEN.PK113-7DLIP1	6	6	6	;LIP1	1	6	6	6	1	2	1	1	2	1	1	2	1	2	1	2	3	2	3	1	1	3	1	2	1	2	1	1	2	1	1	2	1	2	1	2	3	2	3	1	1	3	1	2
YJL204C_CEN.PK113-7DRCY1	YJL204C_CEN.PK113-7DRCY1	6	6	6	;RCY1	1	6	6	6	4	3	1	1	4	1	0	0	0	1	1	0	2	1	1	2	3	1	2	0	4	3	1	1	4	1	0	0	0	1	1	0	2	1	1	2	3	1	2	0
YER077C_CEN.PK113-7DORF	YER077C_CEN.PK113-7DORF	6	6	6	;ORF	1	6	6	6	3	3	1	1	2	0	0	1	0	0	0	1	0	0	0	0	1	1	0	0	3	3	1	1	2	0	0	1	0	0	0	1	0	0	0	0	1	1	0	0
YHR046C_CEN.PK113-7DINM1	YHR046C_CEN.PK113-7DINM1	6	6	6	;INM1	1	6	6	6	1	0	0	0	2	2	0	4	4	0	1	1	0	0	0	0	1	0	0	0	1	0	0	0	2	2	0	4	4	0	1	1	0	0	0	0	1	0	0	0
YLL019C_CEN.PK113-7DKNS1	YLL019C_CEN.PK113-7DKNS1	6	6	6	;KNS1	1	6	6	6	1	1	1	1	1	0	0	1	0	0	1	0	3	3	1	2	4	4	2	3	1	1	1	1	1	0	0	1	0	0	1	0	3	3	1	2	4	4	2	3
YGR281W_CEN.PK113-7DYOR1	YGR281W_CEN.PK113-7DYOR1	6	6	6	;YOR1	1	6	6	6	2	1	0	0	0	1	0	1	0	1	2	1	0	0	0	0	1	1	0	0	2	1	0	0	0	1	0	1	0	1	2	1	0	0	0	0	1	1	0	0
YNL186W_CEN.PK113-7DUBP10	YNL186W_CEN.PK113-7DUBP10	6	6	6	;UBP10	1	6	6	6	1	3	0	1	3	3	2	2	1	1	2	1	1	1	1	0	3	2	1	1	1	3	0	1	3	3	2	2	1	1	2	1	1	1	1	0	3	2	1	1
YGL145W_CEN.PK113-7DTIP20	YGL145W_CEN.PK113-7DTIP20	6	6	6	;TIP20	1	6	6	6	1	2	0	2	2	0	1	0	0	0	0	0	1	2	2	2	3	3	0	1	1	2	0	2	2	0	1	0	0	0	0	0	1	2	2	2	3	3	0	1
YHR206W_CEN.PK113-7DSKN7	YHR206W_CEN.PK113-7DSKN7	6	6	6	;SKN7	1	6	6	6	2	3	0	3	2	3	0	3	0	0	1	0	1	0	0	1	1	1	0	0	2	3	0	3	2	3	0	3	0	0	1	0	1	0	0	1	1	1	0	0
YBL011W_CEN.PK113-7DSCT1	YBL011W_CEN.PK113-7DSCT1	6	6	6	;SCT1	1	6	6	6	3	4	0	3	3	2	1	1	2	2	1	0	1	1	1	2	2	2	1	1	3	4	0	3	3	2	1	1	2	2	1	0	1	1	1	2	2	2	1	1
YCL014W_CEN.PK113-7DBUD3	YCL014W_CEN.PK113-7DBUD3	6	6	6	;BUD3	1	6	6	6	4	1	0	2	3	0	2	1	1	1	2	2	1	1	1	2	0	0	0	1	4	1	0	2	3	0	2	1	1	1	2	2	1	1	1	2	0	0	0	1
YLR092W_CEN.PK113-7DSUL2	YLR092W_CEN.PK113-7DSUL2	6	5	5	;SUL2	1	6	5	5	1	1	2	0	2	1	1	1	3	1	3	2	1	1	0	0	1	1	0	0	1	0	2	0	2	1	0	0	2	0	3	1	0	0	0	0	0	0	0	0
YLR139C_CEN.PK113-7DSLS1	YLR139C_CEN.PK113-7DSLS1	6	6	6	;SLS1	1	6	6	6	4	1	1	3	0	1	0	0	1	3	3	1	0	0	2	1	0	1	0	1	4	1	1	3	0	1	0	0	1	3	3	1	0	0	2	1	0	1	0	1
YMR008C_CEN.PK113-7DPLB1	YMR008C_CEN.PK113-7DPLB1	6	6	6	;PLB1	1	6	6	6	5	3	4	1	2	2	1	2	2	0	2	1	2	2	2	2	5	4	2	2	5	3	4	1	2	2	1	2	2	0	2	1	2	2	2	2	5	4	2	2
YMR277W_CEN.PK113-7DFCP1	YMR277W_CEN.PK113-7DFCP1	6	6	6	;FCP1	1	6	6	6	3	1	1	2	3	1	0	1	1	2	0	0	3	3	1	3	4	3	0	1	3	1	1	2	3	1	0	1	1	2	0	0	3	3	1	3	4	3	0	1
YPR048W_CEN.PK113-7DTAH18	YPR048W_CEN.PK113-7DTAH18	6	6	6	;TAH18	1	6	6	6	4	1	0	1	2	1	0	1	1	2	1	2	1	1	1	1	2	2	0	0	4	1	0	1	2	1	0	1	1	2	1	2	1	1	1	1	2	2	0	0
YJL165C_CEN.PK113-7DHAL5	YJL165C_CEN.PK113-7DHAL5	6	6	6	;HAL5	1	6	6	6	0	1	0	3	2	1	0	1	0	0	0	1	2	1	2	2	3	1	0	1	0	1	0	3	2	1	0	1	0	0	0	1	2	1	2	2	3	1	0	1
YHR186C_CEN.PK113-7DKOG1	YHR186C_CEN.PK113-7DKOG1	6	6	6	;KOG1	1	6	6	6	1	1	2	2	2	0	0	0	1	1	1	0	0	0	0	1	0	1	0	0	1	1	2	2	2	0	0	0	1	1	1	0	0	0	0	1	0	1	0	0
YER171W_CEN.PK113-7DRAD3	YER171W_CEN.PK113-7DRAD3	6	6	6	;RAD3	1	6	6	6	3	1	1	2	1	3	0	1	2	1	1	0	1	1	2	0	3	3	1	1	3	1	1	2	1	3	0	1	2	1	1	0	1	1	2	0	3	3	1	1
YNL272C_CEN.PK113-7DSEC2	YNL272C_CEN.PK113-7DSEC2	6	6	6	;SEC2	1	6	6	6	2	1	0	2	1	2	1	1	1	1	0	2	1	0	1	2	1	1	0	1	2	1	0	2	1	2	1	1	1	1	0	2	1	0	1	2	1	1	0	1
YPL246C_CEN.PK113-7DRBD2	YPL246C_CEN.PK113-7DRBD2	6	6	6	;RBD2	1	6	6	6	5	4	2	3	5	1	2	2	1	1	3	1	3	1	1	1	5	5	0	1	5	4	2	3	5	1	2	2	1	1	3	1	3	1	1	1	5	5	0	1
YOL005C_CEN.PK113-7DRPB11	YOL005C_CEN.PK113-7DRPB11	6	6	6	;RPB11	1	6	6	6	3	0	2	3	3	0	0	1	3	0	2	0	3	3	3	2	3	3	0	2	3	0	2	3	3	0	0	1	3	0	2	0	3	3	3	2	3	3	0	2
YPR032W_CEN.PK113-7DSRO7	YPR032W_CEN.PK113-7DSRO7	6	6	6	;SRO7	1	6	6	6	1	0	1	2	1	1	0	0	0	0	0	0	1	1	2	1	1	1	0	0	1	0	1	2	1	1	0	0	0	0	0	0	1	1	2	1	1	1	0	0
YPL088W_CEN.PK113-7DORF	YPL088W_CEN.PK113-7DORF	6	6	6	;ORF	1	6	6	6	2	3	1	3	1	1	0	0	0	0	0	1	2	5	2	2	5	4	3	4	2	3	1	3	1	1	0	0	0	0	0	1	2	5	2	2	5	4	3	4
YPL206C_CEN.PK113-7DPGC1	YPL206C_CEN.PK113-7DPGC1	6	6	6	;PGC1	1	6	6	6	3	1	1	1	1	0	0	1	0	0	1	1	2	0	1	1	1	1	0	0	3	1	1	1	1	0	0	1	0	0	1	1	2	0	1	1	1	1	0	0
YMR293C_CEN.PK113-7DHER2	YMR293C_CEN.PK113-7DHER2	6	6	6	;HER2	1	6	6	6	2	1	1	3	2	0	0	1	0	1	0	0	1	1	1	2	1	1	1	1	2	1	1	3	2	0	0	1	0	1	0	0	1	1	1	2	1	1	1	1
YDR057W_CEN.PK113-7DYOS9	YDR057W_CEN.PK113-7DYOS9	6	6	6	;YOS9	1	6	6	6	2	3	2	3	2	0	1	0	1	1	1	0	1	1	2	1	3	2	1	1	2	3	2	3	2	0	1	0	1	1	1	0	1	1	2	1	3	2	1	1
YML059C_CEN.PK113-7DNTE1	YML059C_CEN.PK113-7DNTE1	6	6	6	;NTE1	1	6	6	6	1	3	2	3	2	2	3	1	2	2	2	3	1	0	0	1	1	0	0	0	1	3	2	3	2	2	3	1	2	2	2	3	1	0	0	1	1	0	0	0
YML117W_CEN.PK113-7DNAB6	YML117W_CEN.PK113-7DNAB6	6	6	6	;NAB6	1	6	6	6	2	2	2	1	1	1	2	4	2	1	2	1	1	1	1	0	2	2	1	1	2	2	2	1	1	1	2	4	2	1	2	1	1	1	1	0	2	2	1	1
YDR166C_CEN.PK113-7DSEC5	YDR166C_CEN.PK113-7DSEC5	6	6	6	;SEC5	1	6	6	6	3	0	1	2	1	1	0	1	2	0	1	0	0	2	3	1	2	1	1	2	3	0	1	2	1	1	0	1	2	0	1	0	0	2	3	1	2	1	1	2
YBR135W_CEN.PK113-7DCKS1	YBR135W_CEN.PK113-7DCKS1	6	6	6	;CKS1	1	6	6	6	4	4	2	4	3	2	2	0	3	3	2	2	5	4	3	3	3	3	3	2	4	4	2	4	3	2	2	0	3	3	2	2	5	4	3	3	3	3	3	2
YNR008W_CEN.PK113-7DLRO1	YNR008W_CEN.PK113-7DLRO1	6	6	6	;LRO1	1	6	6	6	1	1	1	2	2	1	1	4	0	0	1	0	1	1	1	0	1	2	1	2	1	1	1	2	2	1	1	4	0	0	1	0	1	1	1	0	1	2	1	2
YNL207W_CEN.PK113-7DRIO2	YNL207W_CEN.PK113-7DRIO2	6	6	6	;RIO2	1	6	6	6	3	2	1	4	4	0	1	1	1	2	1	1	1	1	1	0	4	2	0	0	3	2	1	4	4	0	1	1	1	2	1	1	1	1	1	0	4	2	0	0
YJL049W_CEN.PK113-7DORF	YJL049W_CEN.PK113-7DORF	6	6	6	;ORF	1	6	6	6	2	4	2	1	2	0	0	0	1	1	0	0	0	1	1	1	3	3	0	1	2	4	2	1	2	0	0	0	1	1	0	0	0	1	1	1	3	3	0	1
YLR336C_CEN.PK113-7DSGD1	YLR336C_CEN.PK113-7DSGD1	6	6	6	;SGD1	1	6	6	6	2	1	1	0	3	3	1	2	3	2	3	1	0	0	1	1	2	2	0	0	2	1	1	0	3	3	1	2	3	2	3	1	0	0	1	1	2	2	0	0
YGL064C_CEN.PK113-7DMRH4	YGL064C_CEN.PK113-7DMRH4	6	6	6	;MRH4	1	6	6	6	5	3	3	4	4	1	2	2	1	3	2	2	4	1	2	1	3	1	0	2	5	3	3	4	4	1	2	2	1	3	2	2	4	1	2	1	3	1	0	2
YER016W_CEN.PK113-7DBIM1	YER016W_CEN.PK113-7DBIM1	6	6	6	;BIM1	1	6	6	6	3	0	1	3	1	1	4	2	1	1	1	0	1	0	1	0	0	0	0	0	3	0	1	3	1	1	4	2	1	1	1	0	1	0	1	0	0	0	0	0
YGL060W_CEN.PK113-7DYBP2	YGL060W_CEN.PK113-7DYBP2	6	6	6	;YBP2	1	6	6	6	5	4	4	3	2	2	0	3	2	2	1	1	3	2	3	3	3	3	1	3	5	4	4	3	2	2	0	3	2	2	1	1	3	2	3	3	3	3	1	3
YPR161C_CEN.PK113-7DSGV1	YPR161C_CEN.PK113-7DSGV1	6	6	6	;SGV1	1	6	6	6	4	3	0	4	4	2	0	2	2	1	0	2	3	2	2	0	5	2	1	0	4	3	0	4	4	2	0	2	2	1	0	2	3	2	2	0	5	2	1	0
YGR065C_CEN.PK113-7DVHT1	YGR065C_CEN.PK113-7DVHT1	6	6	6	;VHT1	1	6	6	6	4	3	3	4	4	4	4	3	2	1	2	1	0	0	0	0	0	0	0	0	4	3	3	4	4	4	4	3	2	1	2	1	0	0	0	0	0	0	0	0
YIL104C_CEN.PK113-7DSHQ1	YIL104C_CEN.PK113-7DSHQ1	6	6	6	;SHQ1	1	6	6	6	0	2	1	2	2	3	0	2	2	1	1	0	1	0	0	1	1	2	0	1	0	2	1	2	2	3	0	2	2	1	1	0	1	0	0	1	1	2	0	1
YDR083W_CEN.PK113-7DRRP8	YDR083W_CEN.PK113-7DRRP8	6	6	6	;RRP8	1	6	6	6	3	2	3	4	4	2	1	4	1	1	3	1	2	3	2	2	4	4	1	2	3	2	3	4	4	2	1	4	1	1	3	1	2	3	2	2	4	4	1	2
YNR013C_CEN.PK113-7DPHO91	YNR013C_CEN.PK113-7DPHO91	6	6	6	;PHO91	1	6	6	6	3	2	2	1	3	1	0	3	0	0	1	1	2	0	1	1	2	3	1	0	3	2	2	1	3	1	0	3	0	0	1	1	2	0	1	1	2	3	1	0
YLR310C_CEN.PK113-7DCDC25	YLR310C_CEN.PK113-7DCDC25	6	6	6	;CDC25	1	6	6	6	2	1	2	2	3	0	0	1	1	0	0	0	4	4	2	2	4	3	0	1	2	1	2	2	3	0	0	1	1	0	0	0	4	4	2	2	4	3	0	1
YBR108W_CEN.PK113-7DAIM3	YBR108W_CEN.PK113-7DAIM3	6	6	6	;AIM3	1	6	6	6	0	1	0	3	1	0	0	0	0	0	0	1	4	1	3	1	4	3	2	1	0	1	0	3	1	0	0	0	0	0	0	1	4	1	3	1	4	3	2	1
YPR047W_CEN.PK113-7DMSF1	YPR047W_CEN.PK113-7DMSF1	6	6	6	;MSF1	1	6	6	6	3	1	2	2	1	0	0	0	1	2	0	0	2	0	1	1	1	3	1	1	3	1	2	2	1	0	0	0	1	2	0	0	2	0	1	1	1	3	1	1
YJR134C_CEN.PK113-7DSGM1	YJR134C_CEN.PK113-7DSGM1	6	6	6	;SGM1	1	6	6	6	1	1	1	1	2	0	0	0	1	0	2	0	2	3	5	4	4	4	1	2	1	1	1	1	2	0	0	0	1	0	2	0	2	3	5	4	4	4	1	2
YOL023W_CEN.PK113-7DIFM1	YOL023W_CEN.PK113-7DIFM1	6	6	6	;IFM1	1	6	6	6	3	2	3	2	2	1	0	0	2	3	2	2	1	0	1	2	2	2	0	0	3	2	3	2	2	1	0	0	2	3	2	2	1	0	1	2	2	2	0	0
YHL014C_CEN.PK113-7DYLF2	YHL014C_CEN.PK113-7DYLF2	6	6	6	;YLF2	1	6	6	6	3	3	3	3	3	2	3	1	2	3	3	2	1	1	2	0	4	3	1	0	3	3	3	3	3	2	3	1	2	3	3	2	1	1	2	0	4	3	1	0
YPR105C_CEN.PK113-7DCOG4	YPR105C_CEN.PK113-7DCOG4	6	6	6	;COG4	1	6	6	6	4	2	1	2	1	1	0	0	0	0	1	0	1	1	0	0	2	1	0	1	4	2	1	2	1	1	0	0	0	0	1	0	1	1	0	0	2	1	0	1
YGR009C_CEN.PK113-7DSEC9	YGR009C_CEN.PK113-7DSEC9	6	6	6	;SEC9	1	6	6	6	1	1	0	1	2	2	0	2	1	2	1	0	0	1	3	4	3	4	0	1	1	1	0	1	2	2	0	2	1	2	1	0	0	1	3	4	3	4	0	1
YER101C_CEN.PK113-7DAST2	YER101C_CEN.PK113-7DAST2	6	5	5	;AST2	1	6	5	5	4	3	1	3	1	1	1	0	1	2	4	1	3	3	2	3	2	2	1	4	3	2	1	2	1	1	1	0	1	1	3	1	3	2	2	3	2	2	1	4
YGL185C_CEN.PK113-7DORF	YGL185C_CEN.PK113-7DORF	6	6	6	;ORF	1	6	6	6	2	4	1	3	2	0	0	0	1	0	1	0	3	3	3	4	3	2	2	2	2	4	1	3	2	0	0	0	1	0	1	0	3	3	3	4	3	2	2	2
YJL180C_CEN.PK113-7DATP12	YJL180C_CEN.PK113-7DATP12	6	6	6	;ATP12	1	6	6	6	4	3	4	3	3	3	1	1	4	3	4	2	4	1	3	2	5	5	1	3	4	3	4	3	3	3	1	1	4	3	4	2	4	1	3	2	5	5	1	3
YPR089W_CEN.PK113-7DORF	YPR089W_CEN.PK113-7DORF	6	6	6	;ORF	1	6	6	6	2	2	2	2	3	1	1	2	2	3	2	2	1	2	1	2	2	2	1	2	2	2	2	2	3	1	1	2	2	3	2	2	1	2	1	2	2	2	1	2
YPL259C_CEN.PK113-7DAPM1	YPL259C_CEN.PK113-7DAPM1	6	6	6	;APM1	1	6	6	6	4	4	2	2	3	1	2	3	2	3	4	1	3	1	3	3	4	2	0	1	4	4	2	2	3	1	2	3	2	3	4	1	3	1	3	3	4	2	0	1
YKR028W_CEN.PK113-7DSAP190	YKR028W_CEN.PK113-7DSAP190	6	6	6	;SAP190	1	6	6	6	1	2	2	3	3	2	0	4	1	1	3	0	0	0	3	2	2	2	1	1	1	2	2	3	3	2	0	4	1	1	3	0	0	0	3	2	2	2	1	1
YOR111W_CEN.PK113-7DORF	YOR111W_CEN.PK113-7DORF	6	6	6	;ORF	1	6	6	6	0	1	1	0	0	0	0	0	0	0	0	0	2	3	2	2	2	4	2	3	0	1	1	0	0	0	0	0	0	0	0	0	2	3	2	2	2	4	2	3
YLR148W_CEN.PK113-7DPEP3	YLR148W_CEN.PK113-7DPEP3	6	6	6	;PEP3	1	6	6	6	2	2	0	2	2	0	1	1	0	0	0	0	4	2	4	4	2	2	1	2	2	2	0	2	2	0	1	1	0	0	0	0	4	2	4	4	2	2	1	2
YDR490C_CEN.PK113-7DPKH1	YDR490C_CEN.PK113-7DPKH1	6	6	6	;PKH1	1	6	6	6	1	2	2	5	0	2	0	0	0	0	1	0	2	1	1	1	3	2	0	0	1	2	2	5	0	2	0	0	0	0	1	0	2	1	1	1	3	2	0	0
YER134C_CEN.PK113-7DORF	YER134C_CEN.PK113-7DORF	6	6	6	;ORF	1	6	6	6	3	5	2	4	6	4	3	4	2	4	3	1	4	5	5	5	6	5	2	3	3	5	2	4	6	4	3	4	2	4	3	1	4	5	5	5	6	5	2	3
YLR413W_CEN.PK113-7DORF	YLR413W_CEN.PK113-7DORF	6	6	6	;ORF	1	6	6	6	0	0	0	0	5	1	1	5	5	4	1	0	0	0	0	0	0	0	0	0	0	0	0	0	5	1	1	5	5	4	1	0	0	0	0	0	0	0	0	0
YPR143W_CEN.PK113-7DRRP15	YPR143W_CEN.PK113-7DRRP15	6	6	6	;RRP15	1	6	6	6	4	3	0	5	5	2	0	5	3	2	1	0	4	2	5	5	4	3	2	3	4	3	0	5	5	2	0	5	3	2	1	0	4	2	5	5	4	3	2	3
YLR181C_CEN.PK113-7DVTA1	YLR181C_CEN.PK113-7DVTA1	6	6	6	;VTA1	1	6	6	6	1	3	1	1	1	0	0	0	0	1	1	0	3	5	4	5	3	3	3	2	1	3	1	1	1	0	0	0	0	1	1	0	3	5	4	5	3	3	3	2
YNL263C_CEN.PK113-7DYIF1	YNL263C_CEN.PK113-7DYIF1	6	6	6	;YIF1	1	6	6	6	2	2	2	4	3	3	1	3	1	3	3	1	1	3	1	2	2	3	2	2	2	2	2	4	3	3	1	3	1	3	3	1	1	3	1	2	2	3	2	2
YKL165C_CEN.PK113-7DMCD4	YKL165C_CEN.PK113-7DMCD4	6	6	6	;MCD4	1	6	6	6	5	4	4	4	4	3	2	3	4	1	2	2	2	1	1	1	4	4	2	1	5	4	4	4	4	3	2	3	4	1	2	2	2	1	1	1	4	4	2	1
YOL141W_CEN.PK113-7DPPM2	YOL141W_CEN.PK113-7DPPM2	6	6	6	;PPM2	1	6	6	6	5	4	0	3	3	2	0	0	1	1	4	0	2	2	3	1	3	2	0	0	5	4	0	3	3	2	0	0	1	1	4	0	2	2	3	1	3	2	0	0
YJR075W_CEN.PK113-7DHOC1	YJR075W_CEN.PK113-7DHOC1	6	6	6	;HOC1	1	6	6	6	2	2	0	3	2	1	2	2	3	2	1	1	1	2	3	3	3	2	3	2	2	2	0	3	2	1	2	2	3	2	1	1	1	2	3	3	3	2	3	2
YIL026C_CEN.PK113-7DIRR1	YIL026C_CEN.PK113-7DIRR1	6	6	6	;IRR1	1	6	6	6	5	5	2	4	2	2	0	3	1	2	2	1	1	2	1	2	2	2	0	1	5	5	2	4	2	2	0	3	1	2	2	1	1	2	1	2	2	2	0	1
YKR060W_CEN.PK113-7DUTP30	YKR060W_CEN.PK113-7DUTP30	6	6	6	;UTP30	1	6	6	6	4	5	3	4	6	4	2	4	3	3	3	2	3	2	4	3	4	4	2	3	4	5	3	4	6	4	2	4	3	3	3	2	3	2	4	3	4	4	2	3
YOR087W_CEN.PK113-7DYVC1	YOR087W_CEN.PK113-7DYVC1	6	6	6	;YVC1	1	6	6	6	5	4	3	4	4	3	2	2	3	3	3	1	2	3	5	3	4	4	2	2	5	4	3	4	4	3	2	2	3	3	3	1	2	3	5	3	4	4	2	2
YOR181W_CEN.PK113-7DLAS17	YOR181W_CEN.PK113-7DLAS17	6	6	6	;LAS17	1	6	6	6	3	1	1	4	3	1	0	1	1	2	2	1	2	3	3	2	3	2	2	1	3	1	1	4	3	1	0	1	1	2	2	1	2	3	3	2	3	2	2	1
YKL019W_CEN.PK113-7DRAM2	YKL019W_CEN.PK113-7DRAM2	6	6	6	;RAM2	1	6	6	6	3	3	2	1	3	3	2	2	1	1	1	1	3	1	3	1	3	3	3	2	3	3	2	1	3	3	2	2	1	1	1	1	3	1	3	1	3	3	3	2
YKL077W_CEN.PK113-7DORF	YKL077W_CEN.PK113-7DORF	6	6	6	;ORF	1	6	6	6	4	5	2	4	4	5	2	3	4	4	4	2	5	5	3	3	6	4	2	4	4	5	2	4	4	5	2	3	4	4	4	2	5	5	3	3	6	4	2	4
YDL134C_CEN.PK113-7DPPH21	YDL134C_CEN.PK113-7DPPH21	6	1	1	;PPH21	1	6	1	1	5	4	4	5	5	5	4	4	5	5	5	5	4	6	6	6	6	5	3	5	1	0	0	1	1	1	1	0	1	1	1	1	0	1	1	1	1	0	0	0
YNL195C_CEN.PK113-7DORF	YNL195C_CEN.PK113-7DORF	6	6	6	;ORF	1	6	6	6	0	1	0	1	1	0	0	0	1	0	1	0	1	2	5	4	3	3	4	3	0	1	0	1	1	0	0	0	1	0	1	0	1	2	5	4	3	3	4	3
YNL156C_CEN.PK113-7DNSG2	YNL156C_CEN.PK113-7DNSG2	6	6	6	;NSG2	1	6	6	6	1	2	1	2	4	2	3	4	2	1	1	0	1	1	0	2	3	4	2	2	1	2	1	2	4	2	3	4	2	1	1	0	1	1	0	2	3	4	2	2
YHR171W_CEN.PK113-7DATG7	YHR171W_CEN.PK113-7DATG7	6	6	6	;ATG7	1	6	6	6	0	1	0	0	0	0	0	0	0	0	0	0	4	3	1	2	6	3	1	1	0	1	0	0	0	0	0	0	0	0	0	0	4	3	1	2	6	3	1	1
YFR014C_CEN.PK113-7DCMK1	YFR014C_CEN.PK113-7DCMK1	6	6	6	;CMK1	1	6	6	6	4	5	1	2	4	0	0	2	3	2	1	1	4	3	3	4	5	4	2	3	4	5	1	2	4	0	0	2	3	2	1	1	4	3	3	4	5	4	2	3
YDR305C_CEN.PK113-7DHNT2	YDR305C_CEN.PK113-7DHNT2	6	6	6	;HNT2	1	6	6	6	1	2	2	2	3	1	0	0	0	0	0	1	1	1	1	4	4	5	2	2	1	2	2	2	3	1	0	0	0	0	0	1	1	1	1	4	4	5	2	2
YBR171W_CEN.PK113-7DSEC66	YBR171W_CEN.PK113-7DSEC66	6	6	6	;SEC66	1	6	6	6	2	3	2	2	3	1	3	2	1	2	2	1	1	1	1	1	2	2	1	1	2	3	2	2	3	1	3	2	1	2	2	1	1	1	1	1	2	2	1	1
YOR221C_CEN.PK113-7DMCT1	YOR221C_CEN.PK113-7DMCT1	6	6	6	;MCT1	1	6	6	6	4	1	1	2	2	1	2	2	2	3	1	2	2	1	2	1	4	4	3	1	4	1	1	2	2	1	2	2	2	3	1	2	2	1	2	1	4	4	3	1
YBR103W_CEN.PK113-7DSIF2	YBR103W_CEN.PK113-7DSIF2	6	6	6	;SIF2	1	6	6	6	3	3	2	2	4	3	3	2	0	3	2	1	3	2	4	3	5	5	2	2	3	3	2	2	4	3	3	2	0	3	2	1	3	2	4	3	5	5	2	2
YHL003C_CEN.PK113-7DLAG1	YHL003C_CEN.PK113-7DLAG1	6	6	6	;LAG1	1	6	6	6	3	2	2	3	5	3	1	5	3	2	4	2	2	1	0	2	3	4	1	0	3	2	2	3	5	3	1	5	3	2	4	2	2	1	0	2	3	4	1	0
YOR252W_CEN.PK113-7DTMA16	YOR252W_CEN.PK113-7DTMA16	6	6	6	;TMA16	1	6	6	6	4	3	2	3	5	4	3	5	3	2	4	2	3	0	2	3	4	4	2	2	4	3	2	3	5	4	3	5	3	2	4	2	3	0	2	3	4	4	2	2
YKR057W_CEN.PK113-7DRPS21A	YKR057W_CEN.PK113-7DRPS21A	6	1	1	;RPS21A	1	6	1	1	6	5	6	5	6	6	5	5	5	6	6	5	6	5	6	5	6	6	4	5	1	1	1	1	1	1	1	1	1	1	1	1	1	1	1	1	1	1	0	1
YGL018C_CEN.PK113-7DJAC1	YGL018C_CEN.PK113-7DJAC1	6	6	6	;JAC1	1	6	6	6	2	3	3	3	3	1	1	1	1	2	1	1	4	4	3	5	3	3	3	4	2	3	3	3	3	1	1	1	1	2	1	1	4	4	3	5	3	3	3	4
YOR281C_CEN.PK113-7DPLP2	YOR281C_CEN.PK113-7DPLP2	6	6	6	;PLP2	1	6	6	6	1	5	2	2	4	3	2	1	3	1	2	2	1	1	2	2	3	3	2	2	1	5	2	2	4	3	2	1	3	1	2	2	1	1	2	2	3	3	2	2
YPR062W_CEN.PK113-7DFCY1	YPR062W_CEN.PK113-7DFCY1	6	6	6	;FCY1	1	6	6	6	2	2	1	1	4	2	1	3	1	2	3	2	3	3	5	3	2	2	1	1	2	2	1	1	4	2	1	3	1	2	3	2	3	3	5	3	2	2	1	1
YNL288W_CEN.PK113-7DCAF40	YNL288W_CEN.PK113-7DCAF40	6	6	6	;CAF40	1	6	6	6	2	2	1	4	2	1	1	3	1	3	3	1	2	4	3	3	3	3	2	2	2	2	1	4	2	1	1	3	1	3	3	1	2	4	3	3	3	3	2	2
YFR028C_CEN.PK113-7DCDC14	YFR028C_CEN.PK113-7DCDC14	6	6	6	;CDC14	1	6	6	6	4	4	4	3	4	3	2	4	3	2	4	3	2	3	2	1	4	3	1	2	4	4	4	3	4	3	2	4	3	2	4	3	2	3	2	1	4	3	1	2
YDL065C_CEN.PK113-7DPEX19	YDL065C_CEN.PK113-7DPEX19	6	6	6	;PEX19	1	6	6	6	3	4	2	3	4	1	1	1	1	1	2	2	3	4	5	4	5	4	1	1	3	4	2	3	4	1	1	1	1	1	2	2	3	4	5	4	5	4	1	1
YLR059C_CEN.PK113-7DREX2	YLR059C_CEN.PK113-7DREX2	6	6	6	;REX2	1	6	6	6	2	1	2	4	1	0	0	0	0	0	0	0	3	2	5	4	2	4	1	3	2	1	2	4	1	0	0	0	0	0	0	0	3	2	5	4	2	4	1	3
YBL051C_CEN.PK113-7DPIN4	YBL051C_CEN.PK113-7DPIN4	6	6	6	;PIN4	1	6	6	6	4	3	1	3	5	3	2	4	2	1	1	0	3	2	5	1	6	5	2	4	4	3	1	3	5	3	2	4	2	1	1	0	3	2	5	1	6	5	2	4
YGR076C_CEN.PK113-7DMRPL25	YGR076C_CEN.PK113-7DMRPL25	6	6	6	;MRPL25	1	6	6	6	4	2	3	3	3	3	1	1	3	2	1	2	2	1	2	1	3	3	1	1	4	2	3	3	3	3	1	1	3	2	1	2	2	1	2	1	3	3	1	1
YBR265W_CEN.PK113-7DTSC10	YBR265W_CEN.PK113-7DTSC10	6	6	6	;TSC10	1	6	6	6	3	1	2	2	3	3	1	3	2	1	3	0	2	1	1	0	2	1	0	2	3	1	2	2	3	3	1	3	2	1	3	0	2	1	1	0	2	1	0	2
YNR022C_CEN.PK113-7DMRPL50	YNR022C_CEN.PK113-7DMRPL50	6	6	6	;MRPL50	1	6	6	6	4	2	5	3	4	4	2	1	4	3	1	1	2	2	3	3	3	4	2	3	4	2	5	3	4	4	2	1	4	3	1	1	2	2	3	3	3	4	2	3
YDL046W_CEN.PK113-7DNPC2	YDL046W_CEN.PK113-7DNPC2	6	6	6	;NPC2	1	6	6	6	0	0	0	0	0	0	0	0	0	0	0	0	5	4	5	4	5	4	5	2	0	0	0	0	0	0	0	0	0	0	0	0	5	4	5	4	5	4	5	2
YPR154W_CEN.PK113-7DPIN3	YPR154W_CEN.PK113-7DPIN3	6	6	6	;PIN3	1	6	6	6	3	5	3	4	2	2	0	2	2	0	1	0	5	3	5	4	4	4	2	2	3	5	3	4	2	2	0	2	2	0	1	0	5	3	5	4	4	4	2	2
YOR175C_CEN.PK113-7DALE1	YOR175C_CEN.PK113-7DALE1	6	6	6	;ALE1	1	6	6	6	1	3	1	1	3	1	1	1	3	1	1	0	3	3	2	3	4	3	1	3	1	3	1	1	3	1	1	1	3	1	1	0	3	3	2	3	4	3	1	3
YJL098W_CEN.PK113-7DSAP185	YJL098W_CEN.PK113-7DSAP185	6	6	6	;SAP185	1	6	6	6	3	1	2	2	1	2	2	4	3	2	2	0	1	1	0	1	1	0	0	0	3	1	2	2	1	2	2	4	3	2	2	0	1	1	0	1	1	0	0	0
YPL127C_CEN.PK113-7DHHO1	YPL127C_CEN.PK113-7DHHO1	6	6	6	;HHO1	1	6	6	6	4	3	4	2	5	3	1	4	4	3	4	4	3	3	3	3	5	5	2	3	4	3	4	2	5	3	1	4	4	3	4	4	3	3	3	3	5	5	2	3
YNL240C_CEN.PK113-7DNAR1	YNL240C_CEN.PK113-7DNAR1	6	6	6	;NAR1	1	6	6	6	2	1	2	4	2	1	0	1	2	2	2	1	2	2	3	2	2	3	4	3	2	1	2	4	2	1	0	1	2	2	2	1	2	2	3	2	2	3	4	3
YMR285C_CEN.PK113-7DNGL2	YMR285C_CEN.PK113-7DNGL2	6	6	6	;NGL2	1	6	6	6	3	5	0	3	3	2	1	1	1	2	3	3	0	0	0	0	2	2	0	0	3	5	0	3	3	2	1	1	1	2	3	3	0	0	0	0	2	2	0	0
YKR038C_CEN.PK113-7DKAE1	YKR038C_CEN.PK113-7DKAE1	6	6	6	;KAE1	1	6	6	6	3	2	2	2	4	4	3	4	2	2	2	2	2	2	1	3	4	3	2	1	3	2	2	2	4	4	3	4	2	2	2	2	2	2	1	3	4	3	2	1
YKL143W_CEN.PK113-7DLTV1	YKL143W_CEN.PK113-7DLTV1	6	6	6	;LTV1	1	6	6	6	2	2	0	0	4	5	0	3	5	3	3	2	3	2	6	4	4	4	2	2	2	2	0	0	4	5	0	3	5	3	3	2	3	2	6	4	4	4	2	2
YLR188W_CEN.PK113-7DMDL1	YLR188W_CEN.PK113-7DMDL1	6	6	6	;MDL1	1	6	6	6	4	4	3	4	1	1	1	1	2	1	1	1	1	0	1	1	2	2	0	1	4	4	3	4	1	1	1	1	2	1	1	1	1	0	1	1	2	2	0	1
YPL010W_CEN.PK113-7DRET3	YPL010W_CEN.PK113-7DRET3	6	6	6	;RET3	1	6	6	6	5	5	5	6	6	6	5	5	6	4	4	3	5	5	4	4	6	6	3	5	5	5	5	6	6	6	5	5	6	4	4	3	5	5	4	4	6	6	3	5
YHR198C_CEN.PK113-7DAIM18	YHR198C_CEN.PK113-7DAIM18	6	6	6	;AIM18	1	6	6	6	3	4	2	2	2	1	1	1	2	1	1	1	3	2	2	2	4	4	0	1	3	4	2	2	2	1	1	1	2	1	1	1	3	2	2	2	4	4	0	1
YPR091C_CEN.PK113-7DNVJ2	YPR091C_CEN.PK113-7DNVJ2	6	6	6	;NVJ2	1	6	6	6	3	3	2	2	2	2	0	2	3	3	1	2	2	1	2	3	4	3	2	2	3	3	2	2	2	2	0	2	3	3	1	2	2	1	2	3	4	3	2	2
YDR531W_CEN.PK113-7DCAB1	YDR531W_CEN.PK113-7DCAB1	6	6	6	;CAB1	1	6	6	6	2	4	1	4	4	3	2	3	1	2	2	1	1	1	1	3	4	4	1	1	2	4	1	4	4	3	2	3	1	2	2	1	1	1	1	3	4	4	1	1
YCL034W_CEN.PK113-7DLSB5	YCL034W_CEN.PK113-7DLSB5	6	6	6	;LSB5	1	6	6	6	3	3	3	3	2	2	2	3	3	3	1	2	5	2	3	2	3	4	3	2	3	3	3	3	2	2	2	3	3	3	1	2	5	2	3	2	3	4	3	2
YKR025W_CEN.PK113-7DRPC37	YKR025W_CEN.PK113-7DRPC37	6	6	6	;RPC37	1	6	6	6	2	0	1	2	2	5	1	4	2	2	2	1	0	2	1	0	1	1	0	0	2	0	1	2	2	5	1	4	2	2	2	1	0	2	1	0	1	1	0	0
YNL246W_CEN.PK113-7DVPS75	YNL246W_CEN.PK113-7DVPS75	6	6	6	;VPS75	1	6	6	6	3	5	1	3	3	4	3	2	3	4	1	0	4	3	6	4	5	3	2	2	3	5	1	3	3	4	3	2	3	4	1	0	4	3	6	4	5	3	2	2
YGL244W_CEN.PK113-7DRTF1	YGL244W_CEN.PK113-7DRTF1	6	6	6	;RTF1	1	6	6	6	4	3	4	4	5	3	2	2	2	2	2	3	3	5	5	5	4	4	3	4	4	3	4	4	5	3	2	2	2	2	2	3	3	5	5	5	4	4	3	4
YOL019W_CEN.PK113-7DORF	YOL019W_CEN.PK113-7DORF	6	6	6	;ORF	1	6	6	6	6	5	4	4	3	2	0	3	3	2	2	1	0	0	0	0	0	0	0	0	6	5	4	4	3	2	0	3	3	2	2	1	0	0	0	0	0	0	0	0
YKL033W-A_CEN.PK113-7DORF	YKL033W-A_CEN.PK113-7DORF	6	6	6	;ORF	1	6	6	6	2	2	1	2	4	0	0	1	1	2	2	2	2	4	3	2	3	2	1	3	2	2	1	2	4	0	0	1	1	2	2	2	2	4	3	2	3	2	1	3
YGR271C-A_CEN.PK113-7DEFG1	YGR271C-A_CEN.PK113-7DEFG1	6	6	6	;EFG1	1	6	6	6	5	4	4	4	6	4	4	4	4	5	5	3	4	3	5	4	6	3	3	4	5	4	4	4	6	4	4	4	4	5	5	3	4	3	5	4	6	3	3	4
YHR011W_CEN.PK113-7DDIA4	YHR011W_CEN.PK113-7DDIA4	6	6	6	;DIA4	1	6	6	6	3	3	1	4	4	0	0	1	2	2	2	1	4	2	4	4	2	4	1	2	3	3	1	4	4	0	0	1	2	2	2	1	4	2	4	4	2	4	1	2
YBR096W_CEN.PK113-7DORF	YBR096W_CEN.PK113-7DORF	6	6	6	;ORF	1	6	6	6	5	4	3	4	4	4	3	4	3	3	2	2	1	2	3	1	4	2	0	0	5	4	3	4	4	4	3	4	3	3	2	2	1	2	3	1	4	2	0	0
YFR001W_CEN.PK113-7DLOC1	YFR001W_CEN.PK113-7DLOC1	6	6	6	;LOC1	1	6	6	6	3	3	3	3	3	4	4	2	2	4	4	4	4	4	3	4	4	4	3	4	3	3	3	3	3	4	4	2	2	4	4	4	4	4	3	4	4	4	3	4
YGR208W_CEN.PK113-7DSER2	YGR208W_CEN.PK113-7DSER2	6	6	6	;SER2	1	6	6	6	3	3	3	2	6	4	2	4	3	4	4	3	6	3	4	5	6	5	5	3	3	3	3	2	6	4	2	4	3	4	4	3	6	3	4	5	6	5	5	3
YDR517W_CEN.PK113-7DGRH1	YDR517W_CEN.PK113-7DGRH1	6	6	6	;GRH1	1	6	6	6	5	5	3	3	3	4	3	3	1	4	2	3	5	4	5	3	5	3	4	4	5	5	3	3	3	4	3	3	1	4	2	3	5	4	5	3	5	3	4	4
YBR185C_CEN.PK113-7DMBA1	YBR185C_CEN.PK113-7DMBA1	6	6	6	;MBA1	1	6	6	6	3	2	4	4	2	0	0	0	0	0	0	0	2	2	4	4	4	4	1	1	3	2	4	4	2	0	0	0	0	0	0	0	2	2	4	4	4	4	1	1
YOR294W_CEN.PK113-7DRRS1	YOR294W_CEN.PK113-7DRRS1	6	6	6	;RRS1	1	6	6	6	4	3	1	4	4	4	2	4	2	1	1	2	3	0	2	2	4	3	0	1	4	3	1	4	4	4	2	4	2	1	1	2	3	0	2	2	4	3	0	1
YLR055C_CEN.PK113-7DSPT8	YLR055C_CEN.PK113-7DSPT8	6	6	6	;SPT8	1	6	6	6	3	1	1	3	4	2	2	2	2	1	2	1	2	2	1	1	2	2	0	1	3	1	1	3	4	2	2	2	2	1	2	1	2	2	1	1	2	2	0	1
YNR007C_CEN.PK113-7DATG3	YNR007C_CEN.PK113-7DATG3	6	6	6	;ATG3	1	6	6	6	2	1	1	3	1	1	1	1	1	1	1	0	3	3	2	2	4	3	1	3	2	1	1	3	1	1	1	1	1	1	1	0	3	3	2	2	4	3	1	3
YGR220C_CEN.PK113-7DMRPL9	YGR220C_CEN.PK113-7DMRPL9	6	6	6	;MRPL9	1	6	6	6	5	3	6	4	4	2	3	1	3	3	2	1	0	0	3	2	4	4	1	3	5	3	6	4	4	2	3	1	3	3	2	1	0	0	3	2	4	4	1	3
YPR100W_CEN.PK113-7DMRPL51	YPR100W_CEN.PK113-7DMRPL51	6	6	6	;MRPL51	1	6	6	6	5	5	6	5	5	4	3	3	4	4	5	4	0	2	2	4	3	2	1	1	5	5	6	5	5	4	3	3	4	4	5	4	0	2	2	4	3	2	1	1
YIL087C_CEN.PK113-7DAIM19	YIL087C_CEN.PK113-7DAIM19	6	6	6	;AIM19	1	6	6	6	2	2	2	1	2	1	1	2	0	0	2	0	3	2	3	3	4	3	3	2	2	2	2	1	2	1	1	2	0	0	2	0	3	2	3	3	4	3	3	2
YLR003C_CEN.PK113-7DCMS1	YLR003C_CEN.PK113-7DCMS1	6	6	6	;CMS1	1	6	6	6	2	3	3	2	5	1	1	2	1	3	3	2	4	3	2	2	5	4	4	2	2	3	3	2	5	1	1	2	1	3	3	2	4	3	2	2	5	4	4	2
YBR267W_CEN.PK113-7DREI1	YBR267W_CEN.PK113-7DREI1	6	6	6	;REI1	1	6	6	6	2	5	2	4	5	4	4	2	4	2	4	3	2	1	3	2	4	4	0	2	2	5	2	4	5	4	4	2	4	2	4	3	2	1	3	2	4	4	0	2
YOR276W_CEN.PK113-7DCAF20	YOR276W_CEN.PK113-7DCAF20	6	6	6	;CAF20	1	6	6	6	3	3	3	4	4	4	4	4	3	3	3	4	1	3	3	3	4	3	3	1	3	3	3	4	4	4	4	4	3	3	3	4	1	3	3	3	4	3	3	1
YLR045C_CEN.PK113-7DSTU2	YLR045C_CEN.PK113-7DSTU2	6	6	6	;STU2	1	6	6	6	2	4	0	2	3	2	0	0	2	1	0	1	2	2	4	2	4	3	0	1	2	4	0	2	3	2	0	0	2	1	0	1	2	2	4	2	4	3	0	1
YNR029C_CEN.PK113-7DORF	YNR029C_CEN.PK113-7DORF	6	6	6	;ORF	1	6	6	6	3	3	2	6	2	1	1	3	3	1	0	1	2	2	2	1	2	2	1	2	3	3	2	6	2	1	1	3	3	1	0	1	2	2	2	1	2	2	1	2
YPL143W_CEN.PK113-7DRPL33A	YPL143W_CEN.PK113-7DRPL33A	6	1	1	;RPL33A	1	6	1	1	6	6	6	5	6	5	6	6	6	6	6	6	6	6	6	6	6	6	6	5	1	1	1	1	1	1	1	1	1	1	1	1	1	1	1	1	1	1	1	1
YDR138W_CEN.PK113-7DHPR1	YDR138W_CEN.PK113-7DHPR1	6	6	6	;HPR1	1	6	6	6	3	1	2	4	1	0	1	2	0	1	2	0	1	2	2	0	1	1	0	1	3	1	2	4	1	0	1	2	0	1	2	0	1	2	2	0	1	1	0	1
YHR106W_CEN.PK113-7DTRR2	YHR106W_CEN.PK113-7DTRR2	6	5	5	;TRR2	1	6	5	5	3	2	3	2	3	2	1	3	2	2	3	1	5	4	4	2	5	4	3	3	2	1	2	1	2	1	0	2	1	1	2	0	4	3	3	1	4	3	2	2
YGR005C_CEN.PK113-7DTFG2	YGR005C_CEN.PK113-7DTFG2	6	6	6	;TFG2	1	6	6	6	4	3	1	4	2	1	2	2	3	2	2	2	2	3	3	3	4	2	2	1	4	3	1	4	2	1	2	2	3	2	2	2	2	3	3	3	4	2	2	1
YGR029W_CEN.PK113-7DERV1	YGR029W_CEN.PK113-7DERV1	6	6	6	;ERV1	1	6	6	6	1	3	3	2	3	2	2	3	2	1	2	0	4	5	5	3	5	5	2	4	1	3	3	2	3	2	2	3	2	1	2	0	4	5	5	3	5	5	2	4
YNL185C_CEN.PK113-7DMRPL19	YNL185C_CEN.PK113-7DMRPL19	6	6	6	;MRPL19	1	6	6	6	2	4	4	4	5	2	3	3	3	4	2	3	1	1	3	3	3	3	3	2	2	4	4	4	5	2	3	3	3	4	2	3	1	1	3	3	3	3	3	2
YKR026C_CEN.PK113-7DGCN3	YKR026C_CEN.PK113-7DGCN3	6	6	6	;GCN3	1	6	6	6	5	4	4	3	5	3	3	4	4	3	3	2	2	1	1	1	5	3	1	1	5	4	4	3	5	3	3	4	4	3	3	2	2	1	1	1	5	3	1	1
YOR078W_CEN.PK113-7DBUD21	YOR078W_CEN.PK113-7DBUD21	6	6	6	;BUD21	1	6	6	6	3	3	2	2	4	1	2	2	2	3	3	1	2	1	3	2	3	3	1	1	3	3	2	2	4	1	2	2	2	3	3	1	2	1	3	2	3	3	1	1
YBL033C_CEN.PK113-7DRIB1	YBL033C_CEN.PK113-7DRIB1	6	6	6	;RIB1	1	6	6	6	4	2	2	3	3	2	2	3	3	2	2	3	2	2	2	3	3	3	2	2	4	2	2	3	3	2	2	3	3	2	2	3	2	2	2	3	3	3	2	2
YAL025C_CEN.PK113-7DMAK16	YAL025C_CEN.PK113-7DMAK16	6	6	6	;MAK16	1	6	6	6	3	5	3	4	4	6	3	4	3	4	4	2	2	4	4	4	4	2	2	3	3	5	3	4	4	6	3	4	3	4	4	2	2	4	4	4	4	2	2	3
YDL166C_CEN.PK113-7DFAP7	YDL166C_CEN.PK113-7DFAP7	6	6	6	;FAP7	1	6	6	6	3	5	2	6	5	4	4	4	2	4	3	3	3	2	2	3	5	4	2	3	3	5	2	6	5	4	4	4	2	4	3	3	3	2	2	3	5	4	2	3
YNR026C_CEN.PK113-7DSEC12	YNR026C_CEN.PK113-7DSEC12	6	6	6	;SEC12	1	6	6	6	6	3	2	4	3	3	2	2	3	2	2	2	3	3	3	3	5	4	1	1	6	3	2	4	3	3	2	2	3	2	2	2	3	3	3	3	5	4	1	1
YHR089C_CEN.PK113-7DGAR1	YHR089C_CEN.PK113-7DGAR1	6	6	6	;GAR1	1	6	6	6	4	5	2	4	4	2	3	1	1	2	2	2	4	3	5	4	4	3	3	4	4	5	2	4	4	2	3	1	1	2	2	2	4	3	5	4	4	3	3	4
YER099C_CEN.PK113-7DPRS2	YER099C_CEN.PK113-7DPRS2	6	4	4	;PRS2	1	6	4	4	5	4	3	5	5	4	3	4	3	4	4	5	4	4	4	5	5	6	4	4	4	4	3	4	4	3	3	3	3	3	3	4	4	4	3	4	4	4	4	4
YKL028W_CEN.PK113-7DTFA1	YKL028W_CEN.PK113-7DTFA1	6	6	6	;TFA1	1	6	6	6	3	2	1	4	3	1	2	1	1	1	1	1	2	3	2	3	3	3	2	1	3	2	1	4	3	1	2	1	1	1	1	1	2	3	2	3	3	3	2	1
YLR370C_CEN.PK113-7DARC18	YLR370C_CEN.PK113-7DARC18	6	6	6	;ARC18	1	6	6	6	4	5	4	2	4	3	2	4	2	2	4	4	5	4	4	3	5	5	2	5	4	5	4	2	4	3	2	4	2	2	4	4	5	4	4	3	5	5	2	5
YJR006W_CEN.PK113-7DPOL31	YJR006W_CEN.PK113-7DPOL31	6	6	6	;POL31	1	6	6	6	3	2	2	2	3	3	2	3	2	4	2	2	2	2	2	2	4	3	3	3	3	2	2	2	3	3	2	3	2	4	2	2	2	2	2	2	4	3	3	3
YER095W_CEN.PK113-7DRAD51	YER095W_CEN.PK113-7DRAD51	6	6	6	;RAD51	1	6	6	6	4	4	1	2	4	4	4	4	2	3	4	2	1	2	2	0	2	2	1	1	4	4	1	2	4	4	4	4	2	3	4	2	1	2	2	0	2	2	1	1
YPL178W_CEN.PK113-7DCBC2	YPL178W_CEN.PK113-7DCBC2	6	6	6	;CBC2	1	6	6	6	4	4	2	3	4	2	1	2	1	2	3	1	3	5	5	5	4	5	3	5	4	4	2	3	4	2	1	2	1	2	3	1	3	5	5	5	4	5	3	5
YCL059C_CEN.PK113-7DKRR1	YCL059C_CEN.PK113-7DKRR1	6	6	6	;KRR1	1	6	6	6	3	3	2	4	4	3	1	2	2	1	3	2	3	2	4	3	2	3	1	2	3	3	2	4	4	3	1	2	2	1	3	2	3	2	4	3	2	3	1	2
YGR235C_CEN.PK113-7DMOS2	YGR235C_CEN.PK113-7DMOS2	6	6	6	;MOS2	1	6	6	6	5	3	2	4	3	1	2	1	1	3	1	2	3	5	4	3	5	3	3	1	5	3	2	4	3	1	2	1	1	3	1	2	3	5	4	3	5	3	3	1
YHR013C_CEN.PK113-7DARD1	YHR013C_CEN.PK113-7DARD1	6	6	6	;ARD1	1	6	6	6	4	3	3	4	3	4	2	3	2	2	3	3	4	3	4	4	4	4	1	3	4	3	3	4	3	4	2	3	2	2	3	3	4	3	4	4	4	4	1	3
YLL028W_CEN.PK113-7DTPO1	YLL028W_CEN.PK113-7DTPO1	6	6	6	;TPO1	1	6	6	6	4	2	2	3	4	4	4	3	3	5	4	3	0	1	1	2	3	2	0	1	4	2	2	3	4	4	4	3	3	5	4	3	0	1	1	2	3	2	0	1
YJL063C_CEN.PK113-7DMRPL8	YJL063C_CEN.PK113-7DMRPL8	6	6	6	;MRPL8	1	6	6	6	4	6	6	5	5	5	4	5	5	4	5	3	3	4	2	1	4	5	4	3	4	6	6	5	5	5	4	5	5	4	5	3	3	4	2	1	4	5	4	3
YCL028W_CEN.PK113-7DRNQ1	YCL028W_CEN.PK113-7DRNQ1	6	6	6	;RNQ1	1	6	6	6	4	4	5	5	5	4	3	3	3	4	4	5	4	3	6	2	5	6	3	5	4	4	5	5	5	4	3	3	3	4	4	5	4	3	6	2	5	6	3	5
YDR428C_CEN.PK113-7DBNA7	YDR428C_CEN.PK113-7DBNA7	6	6	6	;BNA7	1	6	6	6	3	3	2	3	4	3	2	1	2	1	1	0	3	3	4	2	3	3	2	3	3	3	2	3	4	3	2	1	2	1	1	0	3	3	4	2	3	3	2	3
YJR099W_CEN.PK113-7DYUH1	YJR099W_CEN.PK113-7DYUH1	6	6	6	;YUH1	1	6	6	6	2	2	3	1	3	0	0	0	1	0	1	1	5	3	4	3	4	4	4	3	2	2	3	1	3	0	0	0	1	0	1	1	5	3	4	3	4	4	4	3
YDR161W_CEN.PK113-7DORF	YDR161W_CEN.PK113-7DORF	6	6	6	;ORF	1	6	6	6	3	5	3	3	5	4	3	2	2	1	4	3	3	2	3	3	4	5	0	2	3	5	3	3	5	4	3	2	2	1	4	3	3	2	3	3	4	5	0	2
YER030W_CEN.PK113-7DCHZ1	YER030W_CEN.PK113-7DCHZ1	6	6	6	;CHZ1	1	6	6	6	2	4	3	2	3	3	2	1	3	2	3	1	4	4	5	4	4	5	5	4	2	4	3	2	3	3	2	1	3	2	3	1	4	4	5	4	4	5	5	4
YML052W_CEN.PK113-7DSUR7	YML052W_CEN.PK113-7DSUR7	6	6	6	;SUR7	1	6	6	6	4	5	4	4	6	5	6	6	6	4	5	5	5	6	5	5	5	6	5	6	4	5	4	4	6	5	6	6	6	4	5	5	5	6	5	5	5	6	5	6
YGR209C_CEN.PK113-7DTRX2	YGR209C_CEN.PK113-7DTRX2	6	4	4	;TRX2	1	6	4	4	5	6	5	6	5	5	5	5	5	5	5	5	6	6	6	6	6	6	6	6	3	4	3	4	3	3	3	3	3	3	3	3	4	4	4	4	4	4	4	4
YJL102W_CEN.PK113-7DMEF2	YJL102W_CEN.PK113-7DMEF2	6	6	6	;MEF2	1	6	6	6	5	5	4	6	2	2	1	2	3	2	3	0	3	3	3	1	3	3	0	2	5	5	4	6	2	2	1	2	3	2	3	0	3	3	3	1	3	3	0	2
YHR147C_CEN.PK113-7DMRPL6	YHR147C_CEN.PK113-7DMRPL6	6	6	6	;MRPL6	1	6	6	6	5	3	2	2	5	4	2	3	2	1	2	3	2	1	3	2	5	4	0	3	5	3	2	2	5	4	2	3	2	1	2	3	2	1	3	2	5	4	0	3
YOR234C_CEN.PK113-7DRPL33B	YOR234C_CEN.PK113-7DRPL33B	6	6	1	;RPL33B	1	6	6	1	6	6	6	5	6	5	6	6	6	6	6	6	6	6	6	6	6	6	6	5	6	6	6	5	6	5	6	6	6	6	6	6	6	6	6	6	6	6	6	5
YHR039C-A_CEN.PK113-7DVMA10	YHR039C-A_CEN.PK113-7DVMA10	6	6	6	;VMA10	1	6	6	6	4	6	6	5	6	6	5	6	5	6	5	5	5	6	3	5	6	6	5	6	4	6	6	5	6	6	5	6	5	6	5	5	5	6	3	5	6	6	5	6
YHR045W_CEN.PK113-7DORF	YHR045W_CEN.PK113-7DORF	6	6	6	;ORF	1	6	6	6	4	5	3	5	4	2	2	2	2	3	3	0	4	3	3	2	4	3	1	3	4	5	3	5	4	2	2	2	2	3	3	0	4	3	3	2	4	3	1	3
YLR043C_CEN.PK113-7DTRX1	YLR043C_CEN.PK113-7DTRX1	6	6	4	;TRX1	1	6	6	4	6	6	6	6	6	6	6	6	5	5	6	5	6	6	6	5	6	6	6	6	6	6	6	6	6	6	6	6	5	5	6	5	6	6	6	5	6	6	6	6
YER145C_CEN.PK113-7DFTR1	YER145C_CEN.PK113-7DFTR1	6	6	6	;FTR1	1	6	6	6	3	4	4	6	5	5	3	5	4	3	2	3	2	2	2	2	4	4	1	2	3	4	4	6	5	5	3	5	4	3	2	3	2	2	2	2	4	4	1	2
YDL218W_CEN.PK113-7DORF	YDL218W_CEN.PK113-7DORF	6	6	6	;ORF	1	6	6	6	0	0	0	0	0	0	0	0	0	0	0	0	6	5	1	3	4	6	3	5	0	0	0	0	0	0	0	0	0	0	0	0	6	5	1	3	4	6	3	5
YDR404C_CEN.PK113-7DRPB7	YDR404C_CEN.PK113-7DRPB7	6	6	6	;RPB7	1	6	6	6	5	5	4	5	5	4	4	5	6	3	4	3	3	3	2	4	4	5	3	4	5	5	4	5	5	4	4	5	6	3	4	3	3	3	2	4	4	5	3	4
YDL125C_CEN.PK113-7DHNT1	YDL125C_CEN.PK113-7DHNT1	6	6	6	;HNT1	1	6	6	6	5	5	4	5	5	3	4	5	4	3	4	4	5	5	3	5	5	5	4	5	5	5	4	5	5	3	4	5	4	3	4	4	5	5	3	5	5	5	4	5
YKR049C_CEN.PK113-7DFMP46	YKR049C_CEN.PK113-7DFMP46	6	6	6	;FMP46	1	6	6	6	3	2	2	4	0	0	0	0	0	1	1	1	6	6	5	5	6	6	6	6	3	2	2	4	0	0	0	0	0	1	1	1	6	6	5	5	6	6	6	6
YPL094C_CEN.PK113-7DSEC62	YPL094C_CEN.PK113-7DSEC62	6	6	6	;SEC62	1	6	6	6	6	4	2	3	3	2	1	2	1	3	2	1	2	2	4	2	3	4	1	2	6	4	2	3	3	2	1	2	1	3	2	1	2	2	4	2	3	4	1	2
YLR205C_CEN.PK113-7DHMX1	YLR205C_CEN.PK113-7DHMX1	6	6	6	;HMX1	1	6	6	6	4	4	3	5	2	1	0	1	2	3	2	2	2	3	3	1	4	3	0	3	4	4	3	5	2	1	0	1	2	3	2	2	2	3	3	1	4	3	0	3
YHR200W_CEN.PK113-7DRPN10	YHR200W_CEN.PK113-7DRPN10	6	6	6	;RPN10	1	6	6	6	4	5	3	4	5	3	3	3	3	3	4	4	5	5	4	3	6	6	3	3	4	5	3	4	5	3	3	3	3	3	4	4	5	5	4	3	6	6	3	3
YCL035C_CEN.PK113-7DGRX1	YCL035C_CEN.PK113-7DGRX1	6	6	6	;GRX1	1	6	6	6	5	5	5	5	4	2	2	4	2	2	3	3	6	6	6	5	5	6	5	4	5	5	5	5	4	2	2	4	2	2	3	3	6	6	6	5	5	6	5	4
YIL062C_CEN.PK113-7DARC15	YIL062C_CEN.PK113-7DARC15	6	6	6	;ARC15	1	6	6	6	4	6	5	5	6	3	3	3	5	4	3	3	5	6	5	5	6	6	6	6	4	6	5	5	6	3	3	3	5	4	3	3	5	6	5	5	6	6	6	6
YJL121C_CEN.PK113-7DRPE1	YJL121C_CEN.PK113-7DRPE1	6	6	6	;RPE1	1	6	6	6	5	6	5	5	6	3	1	2	3	4	3	2	4	4	5	5	6	5	3	5	5	6	5	5	6	3	1	2	3	4	3	2	4	4	5	5	6	5	3	5
YDR002W_CEN.PK113-7DYRB1	YDR002W_CEN.PK113-7DYRB1	6	6	6	;YRB1	1	6	6	6	6	4	5	5	6	4	6	6	5	5	6	5	4	5	5	4	6	6	5	4	6	4	5	5	6	4	6	6	5	5	6	5	4	5	5	4	6	6	5	4
YDR384C_CEN.PK113-7DATO3	YDR384C_CEN.PK113-7DATO3	6	6	6	;ATO3	1	6	6	6	1	2	1	2	4	3	1	3	0	0	2	0	5	6	6	4	6	6	6	5	1	2	1	2	4	3	1	3	0	0	2	0	5	6	6	4	6	6	6	5
YER094C_CEN.PK113-7DPUP3	YER094C_CEN.PK113-7DPUP3	6	6	6	;PUP3	1	6	6	6	4	4	5	5	5	4	4	4	4	4	4	4	4	3	4	4	5	6	4	4	4	4	5	5	5	4	4	4	4	4	4	4	4	3	4	4	5	6	4	4
YPR016C_CEN.PK113-7DTIF6	YPR016C_CEN.PK113-7DTIF6	6	6	6	;TIF6	1	6	6	6	5	5	4	5	5	5	5	5	5	5	5	5	4	4	5	5	5	5	4	5	5	5	4	5	5	5	5	5	5	5	5	5	4	4	5	5	5	5	4	5
YDL061C_CEN.PK113-7DRPS29B	YDL061C_CEN.PK113-7DRPS29B	6	6	5	;RPS29B	1	6	6	5	5	5	5	5	6	5	4	5	5	5	4	5	5	5	6	4	5	5	4	5	5	5	5	5	6	5	4	5	5	5	4	5	5	5	6	4	5	5	4	5
YFR050C_CEN.PK113-7DPRE4	YFR050C_CEN.PK113-7DPRE4	6	6	6	;PRE4	1	6	6	6	6	6	5	6	6	5	4	5	4	4	5	4	4	5	5	4	6	6	3	4	6	6	5	6	6	5	4	5	4	4	5	4	4	5	5	4	6	6	3	4
YEL026W_CEN.PK113-7DSNU13	YEL026W_CEN.PK113-7DSNU13	6	6	6	;SNU13	1	6	6	6	5	4	4	3	4	4	4	4	5	5	4	3	2	3	5	4	4	4	4	5	5	4	4	3	4	4	4	4	5	5	4	3	2	3	5	4	4	4	4	5
YJR135W-A_CEN.PK113-7DTIM8	YJR135W-A_CEN.PK113-7DTIM8	6	6	6	;TIM8	1	6	6	6	3	3	1	4	4	3	1	2	2	2	2	3	4	3	3	3	4	5	2	4	3	3	1	4	4	3	1	2	2	2	2	3	4	3	3	3	4	5	2	4
YDL110C_CEN.PK113-7DTMA17	YDL110C_CEN.PK113-7DTMA17	6	6	6	;TMA17	1	6	6	6	4	3	3	3	3	1	1	0	2	2	2	2	5	6	5	6	5	5	5	5	4	3	3	3	3	1	1	0	2	2	2	2	5	6	5	6	5	5	5	5
YJL136C_CEN.PK113-7DRPS21B	YJL136C_CEN.PK113-7DRPS21B	6	6	1	;RPS21B	1	6	6	1	6	5	6	5	6	6	5	5	5	6	6	5	6	5	6	5	6	6	5	5	6	5	6	5	6	6	5	5	5	6	6	5	6	5	6	5	6	6	5	5
YLL023C_CEN.PK113-7DPOM33	YLL023C_CEN.PK113-7DPOM33	6	6	6	;POM33	1	6	6	6	3	4	3	2	5	4	1	3	2	0	1	2	4	4	4	3	6	5	5	3	3	4	3	2	5	4	1	3	2	0	1	2	4	4	4	3	6	5	5	3
YOR122C_CEN.PK113-7DPFY1	YOR122C_CEN.PK113-7DPFY1	6	6	6	;PFY1	1	6	6	6	5	4	6	4	4	1	1	3	3	3	2	4	5	5	6	5	5	5	6	5	5	4	6	4	4	1	1	3	3	3	2	4	5	5	6	5	5	5	6	5
YPR149W_CEN.PK113-7DNCE102	YPR149W_CEN.PK113-7DNCE102	6	6	6	;NCE102	1	6	6	6	3	5	3	5	5	4	3	4	5	5	5	4	5	5	5	5	5	5	5	6	3	5	3	5	5	4	3	4	5	5	5	4	5	5	5	5	5	5	5	6
YBR001C_CEN.PK113-7DNTH2	YBR001C_CEN.PK113-7DNTH2	7	4	4	;NTH2	1	7	4	4	1	2	1	2	2	0	0	1	0	0	2	1	5	6	4	2	7	4	3	5	0	0	0	0	0	0	0	0	0	0	0	0	2	3	2	1	4	1	2	2
YNL262W_CEN.PK113-7DPOL2	YNL262W_CEN.PK113-7DPOL2	7	7	7	;POL2	1	7	7	7	2	2	0	2	0	1	1	1	0	0	1	1	0	0	0	1	0	0	1	0	2	2	0	2	0	1	1	1	0	0	1	1	0	0	0	1	0	0	1	0
YOR038C_CEN.PK113-7DHIR2	YOR038C_CEN.PK113-7DHIR2	7	7	7	;HIR2	1	7	7	7	3	0	1	0	2	1	0	0	1	0	3	0	0	1	1	1	3	2	0	0	3	0	1	0	2	1	0	0	1	0	3	0	0	1	1	1	3	2	0	0
YNL083W_CEN.PK113-7DSAL1	YNL083W_CEN.PK113-7DSAL1	7	7	7	;SAL1	1	7	7	7	2	3	3	3	2	2	0	0	1	1	2	1	1	1	1	2	3	1	1	1	2	3	3	3	2	2	0	0	1	1	2	1	1	1	1	2	3	1	1	1
YLR422W_CEN.PK113-7DORF	YLR422W_CEN.PK113-7DORF	7	7	7	;ORF	1	7	7	7	2	2	3	1	0	0	0	1	0	0	1	1	1	0	0	2	1	0	0	0	2	2	3	1	0	0	0	1	0	0	1	1	1	0	0	2	1	0	0	0
YDR301W_CEN.PK113-7DCFT1	YDR301W_CEN.PK113-7DCFT1	7	7	7	;CFT1	1	7	7	7	3	3	0	0	3	1	0	1	1	0	2	1	1	1	0	1	2	2	1	1	3	3	0	0	3	1	0	1	1	0	2	1	1	1	0	1	2	2	1	1
YNL048W_CEN.PK113-7DALG11	YNL048W_CEN.PK113-7DALG11	7	7	7	;ALG11	1	7	7	7	2	4	2	3	3	0	0	2	2	2	2	0	3	3	3	3	3	3	2	3	2	4	2	3	3	0	0	2	2	2	2	0	3	3	3	3	3	3	2	3
YMR231W_CEN.PK113-7DPEP5	YMR231W_CEN.PK113-7DPEP5	7	7	7	;PEP5	1	7	7	7	2	3	0	2	4	1	0	1	1	1	1	0	4	3	4	2	5	4	1	2	2	3	0	2	4	1	0	1	1	1	1	0	4	3	4	2	5	4	1	2
YDL164C_CEN.PK113-7DCDC9	YDL164C_CEN.PK113-7DCDC9	7	7	7	;CDC9	1	7	7	7	3	2	2	3	3	1	1	4	1	1	1	0	1	2	1	3	3	2	2	2	3	2	2	3	3	1	1	4	1	1	1	0	1	2	1	3	3	2	2	2
YDL088C_CEN.PK113-7DASM4	YDL088C_CEN.PK113-7DASM4	7	7	7	;ASM4	1	7	7	7	1	1	0	1	2	2	1	1	2	2	1	0	1	1	3	2	3	1	0	1	1	1	0	1	2	2	1	1	2	2	1	0	1	1	3	2	3	1	0	1
YER114C_CEN.PK113-7DBOI2	YER114C_CEN.PK113-7DBOI2	7	7	6	;BOI2	1	7	7	6	1	1	2	1	3	1	0	1	1	1	0	0	4	2	3	2	1	1	1	2	1	1	2	1	3	1	0	1	1	1	0	0	4	2	3	2	1	1	1	2
YCR072C_CEN.PK113-7DRSA4	YCR072C_CEN.PK113-7DRSA4	7	7	7	;RSA4	1	7	7	7	2	6	1	2	5	1	1	2	2	1	1	2	2	2	4	4	6	4	1	1	2	6	1	2	5	1	1	2	2	1	1	2	2	2	4	4	6	4	1	1
YHR034C_CEN.PK113-7DPIH1	YHR034C_CEN.PK113-7DPIH1	7	7	7	;PIH1	1	7	7	7	4	3	2	3	2	1	1	0	0	1	2	0	2	3	4	3	6	5	0	2	4	3	2	3	2	1	1	0	0	1	2	0	2	3	4	3	6	5	0	2
YLR215C_CEN.PK113-7DCDC123	YLR215C_CEN.PK113-7DCDC123	7	7	7	;CDC123	1	7	7	7	2	5	1	5	4	2	2	5	1	2	2	1	1	1	0	0	2	2	0	2	2	5	1	5	4	2	2	5	1	2	2	1	1	1	0	0	2	2	0	2
YKR039W_CEN.PK113-7DGAP1	YKR039W_CEN.PK113-7DGAP1	7	7	7	;GAP1	1	7	7	7	0	1	1	0	1	0	0	1	0	0	0	0	4	4	2	3	3	3	2	2	0	1	1	0	1	0	0	1	0	0	0	0	4	4	2	3	3	3	2	2
YLR182W_CEN.PK113-7DSWI6	YLR182W_CEN.PK113-7DSWI6	7	7	7	;SWI6	1	7	7	7	1	3	3	4	3	1	0	2	0	2	3	0	1	2	0	2	3	4	2	1	1	3	3	4	3	1	0	2	0	2	3	0	1	2	0	2	3	4	2	1
YIL098C_CEN.PK113-7DFMC1	YIL098C_CEN.PK113-7DFMC1	7	7	7	;FMC1	1	7	7	7	2	3	1	3	4	0	0	0	2	1	1	3	1	1	1	0	4	3	0	3	2	3	1	3	4	0	0	0	2	1	1	3	1	1	1	0	4	3	0	3
YOR100C_CEN.PK113-7DCRC1	YOR100C_CEN.PK113-7DCRC1	7	7	7	;CRC1	1	7	7	7	1	1	0	1	0	0	0	0	0	0	0	0	4	3	4	4	4	4	3	2	1	1	0	1	0	0	0	0	0	0	0	0	4	3	4	4	4	4	3	2
YER123W_CEN.PK113-7DYCK3	YER123W_CEN.PK113-7DYCK3	7	6	6	;YCK3	1	7	6	6	3	2	3	3	4	4	1	2	3	3	3	2	7	5	2	2	4	5	3	2	2	1	2	2	3	3	1	1	2	3	2	1	6	5	1	1	3	4	2	1
YNL258C_CEN.PK113-7DDSL1	YNL258C_CEN.PK113-7DDSL1	7	7	7	;DSL1	1	7	7	7	4	3	0	3	3	2	1	1	2	2	2	1	2	3	2	5	4	4	1	3	4	3	0	3	3	2	1	1	2	2	2	1	2	3	2	5	4	4	1	3
YHL038C_CEN.PK113-7DCBP2	YHL038C_CEN.PK113-7DCBP2	7	7	7	;CBP2	1	7	7	7	3	2	2	5	3	0	1	0	2	1	1	0	1	1	2	1	3	3	1	1	3	2	2	5	3	0	1	0	2	1	1	0	1	1	2	1	3	3	1	1
YLR373C_CEN.PK113-7DVID22	YLR373C_CEN.PK113-7DVID22	7	7	7	;VID22	1	7	7	7	4	4	2	3	4	1	2	1	1	3	2	2	1	2	2	1	3	3	0	1	4	4	2	3	4	1	2	1	1	3	2	2	1	2	2	1	3	3	0	1
YOR054C_CEN.PK113-7DVHS3	YOR054C_CEN.PK113-7DVHS3	7	5	5	;VHS3	1	7	5	5	2	2	1	3	2	1	1	2	0	2	1	0	1	2	2	4	4	6	4	4	0	0	0	1	1	0	0	0	0	0	0	0	0	1	1	3	3	4	3	2
YGR271W_CEN.PK113-7DSLH1	YGR271W_CEN.PK113-7DSLH1	7	7	7	;SLH1	1	7	7	7	3	3	2	2	2	1	3	0	0	1	0	0	0	0	0	0	2	1	0	0	3	3	2	2	2	1	3	0	0	1	0	0	0	0	0	0	2	1	0	0
YBR289W_CEN.PK113-7DSNF5	YBR289W_CEN.PK113-7DSNF5	7	7	7	;SNF5	1	7	7	7	3	2	2	1	2	1	0	2	0	0	0	0	1	2	1	1	1	0	0	0	3	2	2	1	2	1	0	2	0	0	0	0	1	2	1	1	1	0	0	0
YDR237W_CEN.PK113-7DMRPL7	YDR237W_CEN.PK113-7DMRPL7	7	7	7	;MRPL7	1	7	7	7	7	4	3	5	4	1	2	4	3	4	3	4	1	2	2	1	5	5	2	3	7	4	3	5	4	1	2	4	3	4	3	4	1	2	2	1	5	5	2	3
YDR375C_CEN.PK113-7DBCS1	YDR375C_CEN.PK113-7DBCS1	7	7	7	;BCS1	1	7	7	7	5	3	3	6	2	1	1	2	3	4	4	1	2	1	1	1	4	3	1	1	5	3	3	6	2	1	1	2	3	4	4	1	2	1	1	1	4	3	1	1
YPL030W_CEN.PK113-7DTRM44	YPL030W_CEN.PK113-7DTRM44	7	7	7	;TRM44	1	7	7	7	4	1	1	5	5	2	2	3	1	2	3	1	0	1	1	2	3	4	1	2	4	1	1	5	5	2	2	3	1	2	3	1	0	1	1	2	3	4	1	2
YIL039W_CEN.PK113-7DTED1	YIL039W_CEN.PK113-7DTED1	7	7	7	;TED1	1	7	7	7	5	5	4	6	5	4	2	3	3	2	4	4	6	5	5	6	7	7	1	5	5	5	4	6	5	4	2	3	3	2	4	4	6	5	5	6	7	7	1	5
YOR216C_CEN.PK113-7DRUD3	YOR216C_CEN.PK113-7DRUD3	7	7	7	;RUD3	1	7	7	7	3	3	1	0	4	1	1	0	1	2	3	0	0	0	1	0	5	3	0	1	3	3	1	0	4	1	1	0	1	2	3	0	0	0	1	0	5	3	0	1
YNL316C_CEN.PK113-7DPHA2	YNL316C_CEN.PK113-7DPHA2	7	7	7	;PHA2	1	7	7	7	1	3	2	1	4	2	2	4	2	2	2	2	3	3	1	1	4	3	2	2	1	3	2	1	4	2	2	4	2	2	2	2	3	3	1	1	4	3	2	2
YHL013C_CEN.PK113-7DOTU2	YHL013C_CEN.PK113-7DOTU2	7	7	7	;OTU2	1	7	7	7	2	5	2	2	5	2	0	2	0	0	2	0	2	4	3	5	6	5	1	2	2	5	2	2	5	2	0	2	0	0	2	0	2	4	3	5	6	5	1	2
YGL095C_CEN.PK113-7DVPS45	YGL095C_CEN.PK113-7DVPS45	7	7	7	;VPS45	1	7	7	7	4	1	4	2	2	1	0	0	2	2	1	0	5	4	4	2	3	3	3	3	4	1	4	2	2	1	0	0	2	2	1	0	5	4	4	2	3	3	3	3
YBR104W_CEN.PK113-7DYMC2	YBR104W_CEN.PK113-7DYMC2	7	7	7	;YMC2	1	7	7	7	2	1	0	0	4	0	2	5	2	0	1	0	1	0	0	1	2	3	0	0	2	1	0	0	4	0	2	5	2	0	1	0	1	0	0	1	2	3	0	0
YBR213W_CEN.PK113-7DMET8	YBR213W_CEN.PK113-7DMET8	7	7	7	;MET8	1	7	7	7	4	3	2	3	4	3	2	1	3	3	4	3	2	3	3	2	3	3	1	2	4	3	2	3	4	3	2	1	3	3	4	3	2	3	3	2	3	3	1	2
YPL109C_CEN.PK113-7DORF	YPL109C_CEN.PK113-7DORF	7	7	7	;ORF	1	7	7	7	1	0	0	1	0	0	0	0	0	0	0	1	6	3	4	3	4	4	1	4	1	0	0	1	0	0	0	0	0	0	0	1	6	3	4	3	4	4	1	4
YLR088W_CEN.PK113-7DGAA1	YLR088W_CEN.PK113-7DGAA1	7	7	7	;GAA1	1	7	7	7	6	6	1	5	6	3	2	4	4	2	2	2	5	3	5	4	4	5	1	2	6	6	1	5	6	3	2	4	4	2	2	2	5	3	5	4	4	5	1	2
YLR450W_CEN.PK113-7DHMG2	YLR450W_CEN.PK113-7DHMG2	7	4	4	;HMG2	1	7	4	4	0	3	0	1	3	1	0	1	1	1	1	0	4	4	4	4	6	4	1	2	0	2	0	0	1	0	0	0	0	0	0	0	2	3	2	3	3	1	0	1
YKR058W_CEN.PK113-7DGLG1	YKR058W_CEN.PK113-7DGLG1	7	7	7	;GLG1	1	7	7	7	0	0	0	0	0	0	0	0	0	0	0	0	6	5	4	4	5	6	4	4	0	0	0	0	0	0	0	0	0	0	0	0	6	5	4	4	5	6	4	4
YLR253W_CEN.PK113-7DORF	YLR253W_CEN.PK113-7DORF	7	7	7	;ORF	1	7	7	7	5	3	5	3	3	1	1	1	1	2	1	0	1	0	2	2	3	3	0	0	5	3	5	3	3	1	1	1	1	2	1	0	1	0	2	2	3	3	0	0
YGR097W_CEN.PK113-7DASK10	YGR097W_CEN.PK113-7DASK10	7	7	7	;ASK10	1	7	7	7	3	2	2	2	1	2	1	1	1	1	3	1	0	0	2	3	2	1	0	1	3	2	2	2	1	2	1	1	1	1	3	1	0	0	2	3	2	1	0	1
YLR387C_CEN.PK113-7DREH1	YLR387C_CEN.PK113-7DREH1	7	7	7	;REH1	1	7	7	7	3	2	3	3	3	1	0	1	4	2	2	1	3	3	2	5	3	2	1	3	3	2	3	3	3	1	0	1	4	2	2	1	3	3	2	5	3	2	1	3
YDR316W_CEN.PK113-7DOMS1	YDR316W_CEN.PK113-7DOMS1	7	7	7	;OMS1	1	7	7	7	3	3	2	3	3	0	0	0	3	0	3	2	1	3	3	2	5	4	1	1	3	3	2	3	3	0	0	0	3	0	3	2	1	3	3	2	5	4	1	1
YER126C_CEN.PK113-7DNSA2	YER126C_CEN.PK113-7DNSA2	7	7	7	;NSA2	1	7	7	7	5	4	0	3	5	4	5	2	4	3	2	2	1	2	4	3	4	5	2	2	5	4	0	3	5	4	5	2	4	3	2	2	1	2	4	3	4	5	2	2
YJL207C_CEN.PK113-7DLAA1	YJL207C_CEN.PK113-7DLAA1	7	7	7	;LAA1	1	7	7	7	2	5	1	2	5	0	2	2	1	3	0	2	1	3	2	1	3	5	1	0	2	5	1	2	5	0	2	2	1	3	0	2	1	3	2	1	3	5	1	0
YHR088W_CEN.PK113-7DRPF1	YHR088W_CEN.PK113-7DRPF1	7	7	7	;RPF1	1	7	7	7	4	5	2	1	5	5	1	2	3	3	3	3	1	0	3	3	4	4	2	1	4	5	2	1	5	5	1	2	3	3	3	3	1	0	3	3	4	4	2	1
YLR321C_CEN.PK113-7DSFH1	YLR321C_CEN.PK113-7DSFH1	7	7	7	;SFH1	1	7	7	7	3	2	1	2	5	2	2	2	0	0	1	0	2	1	1	3	4	1	1	3	3	2	1	2	5	2	2	2	0	0	1	0	2	1	1	3	4	1	1	3
YBL035C_CEN.PK113-7DPOL12	YBL035C_CEN.PK113-7DPOL12	7	7	7	;POL12	1	7	7	7	3	3	2	2	2	2	0	2	2	2	3	2	0	0	0	0	1	0	0	0	3	3	2	2	2	2	0	2	2	2	3	2	0	0	0	0	1	0	0	0
YGR233C_CEN.PK113-7DPHO81	YGR233C_CEN.PK113-7DPHO81	7	7	7	;PHO81	1	7	7	7	3	3	2	2	2	0	1	1	2	2	1	0	3	5	4	3	2	2	3	3	3	3	2	2	2	0	1	1	2	2	1	0	3	5	4	3	2	2	3	3
YOL124C_CEN.PK113-7DTRM11	YOL124C_CEN.PK113-7DTRM11	7	7	7	;TRM11	1	7	7	7	2	5	1	5	7	4	3	3	3	4	3	1	3	3	4	4	6	5	3	3	2	5	1	5	7	4	3	3	3	4	3	1	3	3	4	4	6	5	3	3
YPL113C_CEN.PK113-7DORF	YPL113C_CEN.PK113-7DORF	7	7	7	;ORF	1	7	7	7	1	0	0	0	0	0	0	0	0	0	0	0	4	4	3	3	3	4	2	5	1	0	0	0	0	0	0	0	0	0	0	0	4	4	3	3	3	4	2	5
YGL191W_CEN.PK113-7DCOX13	YGL191W_CEN.PK113-7DCOX13	7	7	7	;COX13	1	7	7	7	6	6	6	6	6	4	4	6	6	6	6	4	6	6	6	7	6	6	6	6	6	6	6	6	6	4	4	6	6	6	6	4	6	6	6	7	6	6	6	6
YCR090C_CEN.PK113-7DORF	YCR090C_CEN.PK113-7DORF	7	7	7	;ORF	1	7	7	7	2	2	1	2	3	2	2	2	1	2	2	2	2	2	2	4	3	3	1	1	2	2	1	2	3	2	2	2	1	2	2	2	2	2	2	4	3	3	1	1
YOL084W_CEN.PK113-7DPHM7	YOL084W_CEN.PK113-7DPHM7	7	7	7	;PHM7	1	7	7	7	0	1	0	0	0	0	0	1	0	0	1	0	5	5	2	2	5	3	3	3	0	1	0	0	0	0	0	1	0	0	1	0	5	5	2	2	5	3	3	3
YDR280W_CEN.PK113-7DRRP45	YDR280W_CEN.PK113-7DRRP45	7	7	7	;RRP45	1	7	7	7	5	6	2	3	6	5	3	5	5	4	4	4	4	3	4	4	5	5	2	3	5	6	2	3	6	5	3	5	5	4	4	4	4	3	4	4	5	5	2	3
YHR017W_CEN.PK113-7DYSC83	YHR017W_CEN.PK113-7DYSC83	7	7	7	;YSC83	1	7	7	7	5	5	1	0	3	1	1	0	2	2	3	1	1	4	4	4	4	3	2	2	5	5	1	0	3	1	1	0	2	2	3	1	1	4	4	4	4	3	2	2
YGL143C_CEN.PK113-7DMRF1	YGL143C_CEN.PK113-7DMRF1	7	7	7	;MRF1	1	7	7	7	4	4	3	5	1	0	1	2	2	1	2	1	2	1	2	2	2	1	0	0	4	4	3	5	1	0	1	2	2	1	2	1	2	1	2	2	2	1	0	0
YOR132W_CEN.PK113-7DVPS17	YOR132W_CEN.PK113-7DVPS17	7	7	7	;VPS17	1	7	7	7	4	1	3	3	3	1	1	1	2	1	1	1	2	4	4	3	3	2	4	1	4	1	3	3	3	1	1	1	2	1	1	1	2	4	4	3	3	2	4	1
YPL006W_CEN.PK113-7DNCR1	YPL006W_CEN.PK113-7DNCR1	7	7	7	;NCR1	1	7	7	7	3	3	3	1	1	1	0	0	1	1	2	0	5	4	5	5	6	5	5	3	3	3	3	1	1	1	0	0	1	1	2	0	5	4	5	5	6	5	5	3
YGR031W_CEN.PK113-7DIMO32	YGR031W_CEN.PK113-7DIMO32	7	7	7	;IMO32	1	7	7	7	4	3	2	3	1	1	0	1	1	2	1	1	5	2	4	4	4	3	2	3	4	3	2	3	1	1	0	1	1	2	1	1	5	2	4	4	4	3	2	3
YBR125C_CEN.PK113-7DPTC4	YBR125C_CEN.PK113-7DPTC4	7	7	7	;PTC4	1	7	7	7	6	3	0	3	2	1	0	3	1	1	1	0	4	1	3	1	3	3	0	1	6	3	0	3	2	1	0	3	1	1	1	0	4	1	3	1	3	3	0	1
YJR032W_CEN.PK113-7DCPR7	YJR032W_CEN.PK113-7DCPR7	7	7	7	;CPR7	1	7	7	7	5	3	3	3	4	3	5	2	2	3	3	1	2	2	3	2	4	5	3	1	5	3	3	3	4	3	5	2	2	3	3	1	2	2	3	2	4	5	3	1
YKL110C_CEN.PK113-7DKTI12	YKL110C_CEN.PK113-7DKTI12	7	7	7	;KTI12	1	7	7	7	4	3	4	5	5	6	4	4	4	4	5	2	2	3	3	2	3	2	0	2	4	3	4	5	5	6	4	4	4	4	5	2	2	3	3	2	3	2	0	2
YKR024C_CEN.PK113-7DDBP7	YKR024C_CEN.PK113-7DDBP7	7	7	7	;DBP7	1	7	7	7	2	5	1	2	6	4	4	5	4	3	5	3	4	3	4	3	6	6	2	3	2	5	1	2	6	4	4	5	4	3	5	3	4	3	4	3	6	6	2	3
YPR023C_CEN.PK113-7DEAF3	YPR023C_CEN.PK113-7DEAF3	7	7	7	;EAF3	1	7	7	7	5	4	2	5	3	3	2	2	3	1	4	1	4	4	5	3	4	3	1	2	5	4	2	5	3	3	2	2	3	1	4	1	4	4	5	3	4	3	1	2
YDR267C_CEN.PK113-7DCIA1	YDR267C_CEN.PK113-7DCIA1	7	7	7	;CIA1	1	7	7	7	2	3	3	3	4	2	0	2	1	1	1	0	3	3	4	4	5	3	1	2	2	3	3	3	4	2	0	2	1	1	1	0	3	3	4	4	5	3	1	2
YGR111W_CEN.PK113-7DORF	YGR111W_CEN.PK113-7DORF	7	7	7	;ORF	1	7	7	7	1	3	3	7	3	3	2	2	2	1	2	3	2	1	2	2	3	4	2	2	1	3	3	7	3	3	2	2	2	1	2	3	2	1	2	2	3	4	2	2
YKR085C_CEN.PK113-7DMRPL20	YKR085C_CEN.PK113-7DMRPL20	7	7	7	;MRPL20	1	7	7	7	3	3	5	4	3	1	0	1	3	3	2	2	2	1	1	1	3	2	2	2	3	3	5	4	3	1	0	1	3	3	2	2	2	1	1	1	3	2	2	2
YCR054C_CEN.PK113-7DCTR86	YCR054C_CEN.PK113-7DCTR86	7	7	7	;CTR86	1	7	7	7	4	3	1	4	3	1	2	2	2	0	1	0	2	2	2	1	2	2	1	2	4	3	1	4	3	1	2	2	2	0	1	0	2	2	2	1	2	2	1	2
YAL039C_CEN.PK113-7DCYC3	YAL039C_CEN.PK113-7DCYC3	7	7	7	;CYC3	1	7	7	7	2	3	2	5	3	1	1	0	3	1	2	0	4	1	4	5	1	4	1	3	2	3	2	5	3	1	1	0	3	1	2	0	4	1	4	5	1	4	1	3
YIR026C_CEN.PK113-7DYVH1	YIR026C_CEN.PK113-7DYVH1	7	7	7	;YVH1	1	7	7	7	4	4	4	4	5	4	5	3	5	3	4	3	4	4	3	1	6	5	4	4	4	4	4	4	5	4	5	3	5	3	4	3	4	4	3	1	6	5	4	4
YKL068W_CEN.PK113-7DNUP100	YKL068W_CEN.PK113-7DNUP100	7	7	6	;NUP100	1	7	7	6	3	3	3	3	5	3	4	3	3	2	3	1	4	3	5	4	5	5	2	3	3	3	3	3	5	3	4	3	3	2	3	1	4	3	5	4	5	5	2	3
YLR262C_CEN.PK113-7DYPT6	YLR262C_CEN.PK113-7DYPT6	7	6	6	;YPT6	1	7	6	6	5	5	4	3	5	6	6	5	4	5	4	4	3	4	2	3	6	6	3	4	4	4	3	2	4	5	5	4	3	4	3	3	2	3	1	2	5	5	2	3
YJL125C_CEN.PK113-7DGCD14	YJL125C_CEN.PK113-7DGCD14	7	7	7	;GCD14	1	7	7	7	5	6	4	2	4	3	3	4	4	2	4	3	3	2	3	3	5	5	3	4	5	6	4	2	4	3	3	4	4	2	4	3	3	2	3	3	5	5	3	4
YOL052C_CEN.PK113-7DSPE2	YOL052C_CEN.PK113-7DSPE2	7	7	7	;SPE2	1	7	7	7	3	3	2	3	4	1	2	4	2	2	3	0	2	3	3	4	3	4	2	3	3	3	2	3	4	1	2	4	2	2	3	0	2	3	3	4	3	4	2	3
YDR458C_CEN.PK113-7DHEH2	YDR458C_CEN.PK113-7DHEH2	7	7	7	;HEH2	1	7	7	7	2	3	2	5	2	1	2	5	0	3	5	1	4	4	5	4	6	4	4	5	2	3	2	5	2	1	2	5	0	3	5	1	4	4	5	4	6	4	4	5
YLR022C_CEN.PK113-7DSDO1	YLR022C_CEN.PK113-7DSDO1	7	7	7	;SDO1	1	7	7	7	3	4	1	4	5	5	2	4	3	4	2	4	1	1	1	1	3	3	0	1	3	4	1	4	5	5	2	4	3	4	2	4	1	1	1	1	3	3	0	1
YKL214C_CEN.PK113-7DYRA2	YKL214C_CEN.PK113-7DYRA2	7	7	7	;YRA2	1	7	7	7	3	4	3	3	6	4	4	4	3	4	2	2	4	5	3	1	6	4	3	4	3	4	3	3	6	4	4	4	3	4	2	2	4	5	3	1	6	4	3	4
YPR113W_CEN.PK113-7DPIS1	YPR113W_CEN.PK113-7DPIS1	7	7	7	;PIS1	1	7	7	7	5	3	3	3	6	7	3	4	3	3	5	3	2	0	2	1	3	3	1	2	5	3	3	3	6	7	3	4	3	3	5	3	2	0	2	1	3	3	1	2
YIL010W_CEN.PK113-7DDOT5	YIL010W_CEN.PK113-7DDOT5	7	7	7	;DOT5	1	7	7	7	3	4	3	4	5	2	2	4	4	3	2	3	3	3	1	4	4	5	2	3	3	4	3	4	5	2	2	4	4	3	2	3	3	3	1	4	4	5	2	3
YPL170W_CEN.PK113-7DDAP1	YPL170W_CEN.PK113-7DDAP1	7	7	7	;DAP1	1	7	7	7	2	2	2	2	3	1	2	0	3	3	1	1	6	6	5	5	7	6	5	4	2	2	2	2	3	1	2	0	3	3	1	1	6	6	5	5	7	6	5	4
YGR112W_CEN.PK113-7DSHY1	YGR112W_CEN.PK113-7DSHY1	7	7	7	;SHY1	1	7	7	7	3	4	4	3	2	0	0	1	3	0	2	2	4	4	5	4	6	6	3	2	3	4	4	3	2	0	0	1	3	0	2	2	4	4	5	4	6	6	3	2
YDR251W_CEN.PK113-7DPAM1	YDR251W_CEN.PK113-7DPAM1	7	7	7	;PAM1	1	7	7	7	5	5	3	5	3	0	0	2	3	1	2	2	3	3	1	3	3	4	1	2	5	5	3	5	3	0	0	2	3	1	2	2	3	3	1	3	3	4	1	2
YJR142W_CEN.PK113-7DORF	YJR142W_CEN.PK113-7DORF	7	7	7	;ORF	1	7	7	7	4	3	3	5	2	1	2	2	1	3	1	1	4	3	2	3	4	3	1	1	4	3	3	5	2	1	2	2	1	3	1	1	4	3	2	3	4	3	1	1
YOR212W_CEN.PK113-7DSTE4	YOR212W_CEN.PK113-7DSTE4	7	7	7	;STE4	1	7	7	7	2	4	1	0	4	3	4	2	3	2	1	1	1	0	1	2	4	2	1	0	2	4	1	0	4	3	4	2	3	2	1	1	1	0	1	2	4	2	1	0
YDL202W_CEN.PK113-7DMRPL11	YDL202W_CEN.PK113-7DMRPL11	7	7	7	;MRPL11	1	7	7	7	5	4	4	4	4	3	2	2	5	4	3	4	3	4	5	5	4	4	2	4	5	4	4	4	4	3	2	2	5	4	3	4	3	4	5	5	4	4	2	4
YLL036C_CEN.PK113-7DPRP19	YLL036C_CEN.PK113-7DPRP19	7	7	7	;PRP19	1	7	7	7	6	6	4	6	7	5	4	6	4	1	4	2	6	6	7	7	7	7	5	7	6	6	4	6	7	5	4	6	4	1	4	2	6	6	7	7	7	7	5	7
YKL205W_CEN.PK113-7DLOS1	YKL205W_CEN.PK113-7DLOS1	7	7	7	;LOS1	1	7	7	7	4	3	3	3	4	2	2	3	1	2	2	2	1	2	3	3	3	3	0	2	4	3	3	3	4	2	2	3	1	2	2	2	1	2	3	3	3	3	0	2
YIL063C_CEN.PK113-7DYRB2	YIL063C_CEN.PK113-7DYRB2	7	7	7	;YRB2	1	7	7	7	3	2	1	3	2	3	1	2	1	1	1	1	3	3	6	5	4	4	2	2	3	2	1	3	2	3	1	2	1	1	1	1	3	3	6	5	4	4	2	2
YNL149C_CEN.PK113-7DPGA2	YNL149C_CEN.PK113-7DPGA2	7	7	7	;PGA2	1	7	7	7	1	2	2	3	5	4	1	3	4	4	0	2	2	2	2	1	5	4	1	2	1	2	2	3	5	4	1	3	4	4	0	2	2	2	2	1	5	4	1	2
YBR212W_CEN.PK113-7DNGR1	YBR212W_CEN.PK113-7DNGR1	7	7	7	;NGR1	1	7	7	7	5	4	1	4	6	3	3	2	3	3	4	2	3	4	6	6	5	5	2	3	5	4	1	4	6	3	3	2	3	3	4	2	3	4	6	6	5	5	2	3
YCR017C_CEN.PK113-7DCWH43	YCR017C_CEN.PK113-7DCWH43	7	7	7	;CWH43	1	7	7	7	5	3	3	3	4	2	2	1	3	2	2	1	2	4	4	5	4	3	2	2	5	3	3	3	4	2	2	1	3	2	2	1	2	4	4	5	4	3	2	2
YER022W_CEN.PK113-7DSRB4	YER022W_CEN.PK113-7DSRB4	7	7	7	;SRB4	1	7	7	7	2	3	2	6	2	2	2	2	1	1	2	1	2	2	2	1	3	1	2	3	2	3	2	6	2	2	2	2	1	1	2	1	2	2	2	1	3	1	2	3
YOR157C_CEN.PK113-7DPUP1	YOR157C_CEN.PK113-7DPUP1	7	7	7	;PUP1	1	7	7	7	4	4	2	4	3	2	5	1	1	5	3	1	3	4	5	5	4	4	2	3	4	4	2	4	3	2	5	1	1	5	3	1	3	4	5	5	4	4	2	3
YGL236C_CEN.PK113-7DMTO1	YGL236C_CEN.PK113-7DMTO1	7	7	7	;MTO1	1	7	7	7	2	4	3	4	3	2	1	2	4	2	2	2	0	0	0	1	1	2	0	2	2	4	3	4	3	2	1	2	4	2	2	2	0	0	0	1	1	2	0	2
YLR420W_CEN.PK113-7DURA4	YLR420W_CEN.PK113-7DURA4	7	7	7	;URA4	1	7	7	7	4	4	5	6	6	3	4	5	5	2	5	5	5	4	6	5	5	6	4	5	4	4	5	6	6	3	4	5	5	2	5	5	5	4	6	5	5	6	4	5
YBR120C_CEN.PK113-7DCBP6	YBR120C_CEN.PK113-7DCBP6	7	7	7	;CBP6	1	7	7	7	3	3	3	2	3	1	0	3	2	4	2	2	3	2	4	3	4	3	2	3	3	3	3	2	3	1	0	3	2	4	2	2	3	2	4	3	4	3	2	3
YOR043W_CEN.PK113-7DWHI2	YOR043W_CEN.PK113-7DWHI2	7	7	7	;WHI2	1	7	7	7	6	5	3	4	7	4	3	3	3	4	4	3	5	5	4	5	7	5	3	5	6	5	3	4	7	4	3	3	3	4	4	3	5	5	4	5	7	5	3	5
YIL057C_CEN.PK113-7DRGI2	YIL057C_CEN.PK113-7DRGI2	7	7	7	;RGI2	1	7	7	7	0	0	0	1	1	0	0	0	0	0	0	0	5	6	6	6	7	7	4	5	0	0	0	1	1	0	0	0	0	0	0	0	5	6	6	6	7	7	4	5
YIR001C_CEN.PK113-7DSGN1	YIR001C_CEN.PK113-7DSGN1	7	7	7	;SGN1	1	7	7	7	2	2	2	2	2	1	1	1	2	3	1	1	2	2	1	2	2	2	2	2	2	2	2	2	2	1	1	1	2	3	1	1	2	2	1	2	2	2	2	2
YOL032W_CEN.PK113-7DOPI10	YOL032W_CEN.PK113-7DOPI10	7	7	7	;OPI10	1	7	7	7	1	3	2	4	3	0	2	0	1	1	1	0	5	3	5	4	4	5	5	3	1	3	2	4	3	0	2	0	1	1	1	0	5	3	5	4	4	5	5	3
YGL169W_CEN.PK113-7DSUA5	YGL169W_CEN.PK113-7DSUA5	7	7	7	;SUA5	1	7	7	7	3	4	2	4	5	3	0	5	3	3	2	1	1	1	2	2	3	3	1	2	3	4	2	4	5	3	0	5	3	3	2	1	1	1	2	2	3	3	1	2
YDL213C_CEN.PK113-7DNOP6	YDL213C_CEN.PK113-7DNOP6	7	7	7	;NOP6	1	7	7	7	5	5	3	7	5	4	4	6	3	4	4	3	3	2	3	1	4	5	3	4	5	5	3	7	5	4	4	6	3	4	4	3	3	2	3	1	4	5	3	4
YHR188C_CEN.PK113-7DGPI16	YHR188C_CEN.PK113-7DGPI16	7	7	7	;GPI16	1	7	7	7	4	5	4	4	6	3	1	3	4	3	4	2	5	2	4	3	6	6	4	3	4	5	4	4	6	3	1	3	4	3	4	2	5	2	4	3	6	6	4	3
YMR074C_CEN.PK113-7DORF	YMR074C_CEN.PK113-7DORF	7	7	7	;ORF	1	7	7	7	3	4	2	4	5	4	1	3	5	6	2	2	2	1	5	3	4	4	1	0	3	4	2	4	5	4	1	3	5	6	2	2	2	1	5	3	4	4	1	0
YGL039W_CEN.PK113-7DORF	YGL039W_CEN.PK113-7DORF	7	7	7	;ORF	1	7	7	7	6	3	1	4	5	5	1	3	4	1	4	2	1	0	2	2	1	2	0	0	6	3	1	4	5	5	1	3	4	1	4	2	1	0	2	2	1	2	0	0
YHR199C_CEN.PK113-7DAIM46	YHR199C_CEN.PK113-7DAIM46	7	7	7	;AIM46	1	7	7	7	4	3	3	4	3	2	0	1	3	1	3	1	5	6	4	3	4	5	2	3	4	3	3	4	3	2	0	1	3	1	3	1	5	6	4	3	4	5	2	3
YJR078W_CEN.PK113-7DBNA2	YJR078W_CEN.PK113-7DBNA2	7	7	7	;BNA2	1	7	7	7	5	3	1	5	3	3	2	2	1	1	0	0	1	1	0	0	2	0	0	0	5	3	1	5	3	3	2	2	1	1	0	0	1	1	0	0	2	0	0	0
YGL246C_CEN.PK113-7DRAI1	YGL246C_CEN.PK113-7DRAI1	7	7	7	;RAI1	1	7	7	7	4	5	1	5	5	5	3	5	4	4	2	2	4	5	1	3	4	5	3	4	4	5	1	5	5	5	3	5	4	4	2	2	4	5	1	3	4	5	3	4
YCR087C-A_CEN.PK113-7DORF	YCR087C-A_CEN.PK113-7DORF	7	7	7	;ORF	1	7	7	7	5	4	4	3	6	6	2	4	4	4	5	4	3	4	3	2	5	5	2	4	5	4	4	3	6	6	2	4	4	4	5	4	3	4	3	2	5	5	2	4
YGR083C_CEN.PK113-7DGCD2	YGR083C_CEN.PK113-7DGCD2	7	7	7	;GCD2	1	7	7	7	5	6	3	4	6	5	4	4	3	2	5	3	3	5	6	6	6	5	3	5	5	6	3	4	6	5	4	4	3	2	5	3	3	5	6	6	6	5	3	5
YGR117C_CEN.PK113-7DORF	YGR117C_CEN.PK113-7DORF	7	7	7	;ORF	1	7	7	7	4	4	1	3	5	2	3	2	2	3	4	2	5	3	2	2	6	5	2	3	4	4	1	3	5	2	3	2	2	3	4	2	5	3	2	2	6	5	2	3
YGL153W_CEN.PK113-7DPEX14	YGL153W_CEN.PK113-7DPEX14	7	7	7	;PEX14	1	7	7	7	2	3	2	3	6	2	0	1	1	2	4	2	6	7	6	4	5	6	4	5	2	3	2	3	6	2	0	1	1	2	4	2	6	7	6	4	5	6	4	5
YMR272C_CEN.PK113-7DSCS7	YMR272C_CEN.PK113-7DSCS7	7	7	7	;SCS7	1	7	7	7	4	4	2	5	5	4	3	5	4	3	3	3	0	0	0	0	0	0	0	0	4	4	2	5	5	4	3	5	4	3	3	3	0	0	0	0	0	0	0	0
YDR408C_CEN.PK113-7DADE8	YDR408C_CEN.PK113-7DADE8	7	7	7	;ADE8	1	7	7	7	3	4	2	3	3	2	2	4	4	4	3	0	6	6	5	5	7	7	4	4	3	4	2	3	3	2	2	4	4	4	3	0	6	6	5	5	7	7	4	4
YGL020C_CEN.PK113-7DGET1	YGL020C_CEN.PK113-7DGET1	7	7	7	;GET1	1	7	7	7	6	6	3	3	5	2	3	3	4	4	6	3	3	4	5	3	5	5	2	3	6	6	3	3	5	2	3	3	4	4	6	3	3	4	5	3	5	5	2	3
YDR470C_CEN.PK113-7DUGO1	YDR470C_CEN.PK113-7DUGO1	7	7	7	;UGO1	1	7	7	7	5	4	4	5	4	1	2	2	2	2	1	1	5	6	6	7	6	6	5	6	5	4	4	5	4	1	2	2	2	2	1	1	5	6	6	7	6	6	5	6
YOR084W_CEN.PK113-7DLPX1	YOR084W_CEN.PK113-7DLPX1	7	7	7	;LPX1	1	7	7	7	4	2	1	4	0	0	0	0	0	0	0	0	5	6	3	1	6	5	2	3	4	2	1	4	0	0	0	0	0	0	0	0	5	6	3	1	6	5	2	3
YDR257C_CEN.PK113-7DRKM4	YDR257C_CEN.PK113-7DRKM4	7	7	7	;RKM4	1	7	7	7	4	4	2	2	5	3	1	5	1	1	3	2	5	4	4	4	5	5	3	4	4	4	2	2	5	3	1	5	1	1	3	2	5	4	4	4	5	5	3	4
YBR111C_CEN.PK113-7DYSA1	YBR111C_CEN.PK113-7DYSA1	7	7	7	;YSA1	1	7	7	7	3	2	3	3	4	2	3	3	3	4	2	2	5	5	5	5	5	4	2	5	3	2	3	3	4	2	3	3	3	4	2	2	5	5	5	5	5	4	2	5
YMR238W_CEN.PK113-7DDFG5	YMR238W_CEN.PK113-7DDFG5	7	7	7	;DFG5	1	7	7	7	6	4	4	3	3	1	1	1	1	1	1	1	2	4	4	4	4	4	3	2	6	4	4	3	3	1	1	1	1	1	1	1	2	4	4	4	4	4	3	2
YDL201W_CEN.PK113-7DTRM8	YDL201W_CEN.PK113-7DTRM8	7	7	7	;TRM8	1	7	7	7	5	7	6	7	7	6	5	5	6	3	6	6	4	6	5	4	7	6	3	5	5	7	6	7	7	6	5	5	6	3	6	6	4	6	5	4	7	6	3	5
YPL112C_CEN.PK113-7DPEX25	YPL112C_CEN.PK113-7DPEX25	7	7	7	;PEX25	1	7	7	7	3	3	3	4	4	2	4	3	2	2	3	3	1	3	1	2	3	5	1	2	3	3	3	4	4	2	4	3	2	2	3	3	1	3	1	2	3	5	1	2
YKL155C_CEN.PK113-7DRSM22	YKL155C_CEN.PK113-7DRSM22	7	7	7	;RSM22	1	7	7	7	4	4	4	3	3	1	1	1	2	4	4	3	2	1	2	1	4	2	1	1	4	4	4	3	3	1	1	1	2	4	4	3	2	1	2	1	4	2	1	1
YIL110W_CEN.PK113-7DHPM1	YIL110W_CEN.PK113-7DHPM1	7	7	7	;HPM1	1	7	7	7	4	6	3	4	5	5	6	4	6	4	3	4	2	3	3	4	3	4	1	1	4	6	3	4	5	5	6	4	6	4	3	4	2	3	3	4	3	4	1	1
YNL229C_CEN.PK113-7DURE2	YNL229C_CEN.PK113-7DURE2	7	7	7	;URE2	1	7	7	7	5	3	4	3	4	1	3	3	4	3	4	2	4	4	4	6	4	4	3	3	5	3	4	3	4	1	3	3	4	3	4	2	4	4	4	6	4	4	3	3
YJR017C_CEN.PK113-7DESS1	YJR017C_CEN.PK113-7DESS1	7	7	7	;ESS1	1	7	7	7	6	5	4	5	6	4	3	4	5	1	4	2	5	7	4	6	6	6	5	4	6	5	4	5	6	4	3	4	5	1	4	2	5	7	4	6	6	6	5	4
YOR056C_CEN.PK113-7DNOB1	YOR056C_CEN.PK113-7DNOB1	7	7	7	;NOB1	1	7	7	7	3	1	2	1	3	2	2	2	2	3	4	2	1	2	2	2	2	2	1	1	3	1	2	1	3	2	2	2	2	3	4	2	1	2	2	2	2	2	1	1
YKL140W_CEN.PK113-7DTGL1	YKL140W_CEN.PK113-7DTGL1	7	7	7	;TGL1	1	7	7	7	0	1	0	1	4	1	0	1	0	0	1	0	5	5	5	6	3	3	3	6	0	1	0	1	4	1	0	1	0	0	1	0	5	5	5	6	3	3	3	6
YDR289C_CEN.PK113-7DRTT103	YDR289C_CEN.PK113-7DRTT103	7	7	7	;RTT103	1	7	7	7	5	5	5	4	6	4	3	3	2	4	2	3	4	5	5	6	6	6	6	7	5	5	5	4	6	4	3	3	2	4	2	3	4	5	5	6	6	6	6	7
YPL128C_CEN.PK113-7DTBF1	YPL128C_CEN.PK113-7DTBF1	7	7	7	;TBF1	1	7	7	7	3	3	4	4	4	5	3	6	3	3	3	3	4	3	3	3	4	5	3	4	3	3	4	4	4	5	3	6	3	3	3	3	4	3	3	3	4	5	3	4
YNL001W_CEN.PK113-7DDOM34	YNL001W_CEN.PK113-7DDOM34	7	7	7	;DOM34	1	7	7	7	4	6	6	7	6	5	6	6	4	4	6	3	3	2	3	5	4	4	1	3	4	6	6	7	6	5	6	6	4	4	6	3	3	2	3	5	4	4	1	3
YNR067C_CEN.PK113-7DDSE4	YNR067C_CEN.PK113-7DDSE4	7	7	7	;DSE4	1	7	7	7	3	3	1	4	4	2	1	2	2	2	3	2	6	5	6	6	5	5	4	4	3	3	1	4	4	2	1	2	2	2	3	2	6	5	6	6	5	5	4	4
YJL122W_CEN.PK113-7DALB1	YJL122W_CEN.PK113-7DALB1	7	7	7	;ALB1	1	7	7	7	2	4	1	2	4	4	4	5	4	2	3	5	3	1	1	3	4	3	1	2	2	4	1	2	4	4	4	5	4	2	3	5	3	1	1	3	4	3	1	2
YHR132C_CEN.PK113-7DECM14	YHR132C_CEN.PK113-7DECM14	7	7	7	;ECM14	1	7	7	7	4	3	3	4	5	4	5	5	4	4	3	3	3	5	4	4	5	4	5	3	4	3	3	4	5	4	5	5	4	4	3	3	3	5	4	4	5	4	5	3
YIL065C_CEN.PK113-7DFIS1	YIL065C_CEN.PK113-7DFIS1	7	7	7	;FIS1	1	7	7	7	4	3	2	4	4	1	0	1	1	1	1	3	5	4	1	3	5	5	3	4	4	3	2	4	4	1	0	1	1	1	1	3	5	4	1	3	5	5	3	4
YJL055W_CEN.PK113-7DORF	YJL055W_CEN.PK113-7DORF	7	6	6	;ORF	1	7	6	6	6	6	2	5	6	4	2	4	3	3	7	4	5	3	3	5	6	6	2	5	5	6	2	4	6	3	2	4	3	3	6	4	5	3	3	5	6	6	1	5
YJL208C_CEN.PK113-7DNUC1	YJL208C_CEN.PK113-7DNUC1	7	7	7	;NUC1	1	7	7	7	4	3	2	4	3	4	4	3	6	4	3	3	2	2	2	1	4	4	3	2	4	3	2	4	3	4	4	3	6	4	3	3	2	2	2	1	4	4	3	2
YPL132W_CEN.PK113-7DCOX11	YPL132W_CEN.PK113-7DCOX11	7	7	7	;COX11	1	7	7	7	4	4	3	5	4	0	0	1	2	1	1	1	2	1	1	3	5	5	0	1	4	4	3	5	4	0	0	1	2	1	1	1	2	1	1	3	5	5	0	1
YMR214W_CEN.PK113-7DSCJ1	YMR214W_CEN.PK113-7DSCJ1	7	7	7	;SCJ1	1	7	7	7	3	5	4	3	3	3	1	3	3	2	2	1	3	2	3	3	3	2	1	1	3	5	4	3	3	3	1	3	3	2	2	1	3	2	3	3	3	2	1	1
YOR286W_CEN.PK113-7DRDL2	YOR286W_CEN.PK113-7DRDL2	7	7	7	;RDL2	1	7	7	7	3	4	5	5	5	2	2	2	3	4	3	2	4	5	5	4	5	5	4	4	3	4	5	5	5	2	2	2	3	4	3	2	4	5	5	4	5	5	4	4
YJL124C_CEN.PK113-7DLSM1	YJL124C_CEN.PK113-7DLSM1	7	7	7	;LSM1	1	7	7	7	6	5	4	4	6	3	2	2	4	4	3	2	5	3	3	3	6	6	2	3	6	5	4	4	6	3	2	2	4	4	3	2	5	3	3	3	6	6	2	3
YNL168C_CEN.PK113-7DFMP41	YNL168C_CEN.PK113-7DFMP41	7	7	7	;FMP41	1	7	7	7	4	3	3	3	5	2	1	4	3	1	1	2	4	5	3	3	4	4	3	3	4	3	3	3	5	2	1	4	3	1	1	2	4	5	3	3	4	4	3	3
YJR060W_CEN.PK113-7DCBF1	YJR060W_CEN.PK113-7DCBF1	7	7	7	;CBF1	1	7	7	7	2	3	2	4	5	2	3	4	3	2	2	1	1	2	4	3	4	5	1	1	2	3	2	4	5	2	3	4	3	2	2	1	1	2	4	3	4	5	1	1
YMR041C_CEN.PK113-7DARA2	YMR041C_CEN.PK113-7DARA2	7	7	7	;ARA2	1	7	7	7	3	4	1	3	3	1	0	0	1	2	2	0	5	5	6	6	6	5	6	5	3	4	1	3	3	1	0	0	1	2	2	0	5	5	6	6	6	5	6	5
YLR433C_CEN.PK113-7DCNA1	YLR433C_CEN.PK113-7DCNA1	7	7	7	;CNA1	1	7	7	7	1	2	1	3	2	2	0	2	1	2	3	2	3	3	2	5	4	5	1	3	1	2	1	3	2	2	0	2	1	2	3	2	3	3	2	5	4	5	1	3
YBR122C_CEN.PK113-7DMRPL36	YBR122C_CEN.PK113-7DMRPL36	7	7	7	;MRPL36	1	7	7	7	4	3	2	3	3	0	2	2	2	2	2	1	3	4	2	1	4	4	0	3	4	3	2	3	3	0	2	2	2	2	2	1	3	4	2	1	4	4	0	3
YGL016W_CEN.PK113-7DKAP122	YGL016W_CEN.PK113-7DKAP122	7	7	7	;KAP122	1	7	7	7	6	5	4	5	6	3	2	2	2	2	5	3	0	0	0	0	2	1	0	0	6	5	4	5	6	3	2	2	2	2	5	3	0	0	0	0	2	1	0	0
YBL107C_CEN.PK113-7DMIC23	YBL107C_CEN.PK113-7DMIC23	7	7	7	;MIC23	1	7	7	7	4	2	3	6	5	2	1	3	1	1	0	1	4	4	5	4	6	5	2	5	4	2	3	6	5	2	1	3	1	1	0	1	4	4	5	4	6	5	2	5
YFR049W_CEN.PK113-7DYMR31	YFR049W_CEN.PK113-7DYMR31	7	7	7	;YMR31	1	7	7	7	3	2	2	3	4	2	0	1	3	2	1	1	3	4	2	2	5	5	4	2	3	2	2	3	4	2	0	1	3	2	1	1	3	4	2	2	5	5	4	2
YFR007W_CEN.PK113-7DYFH7	YFR007W_CEN.PK113-7DYFH7	7	7	7	;YFH7	1	7	7	7	5	3	3	6	3	2	0	0	2	2	2	1	2	2	3	5	5	4	1	3	5	3	3	6	3	2	0	0	2	2	2	1	2	2	3	5	5	4	1	3
YDR296W_CEN.PK113-7DMHR1	YDR296W_CEN.PK113-7DMHR1	7	7	7	;MHR1	1	7	7	7	5	5	5	7	5	3	4	2	3	3	3	3	3	3	4	2	5	6	2	3	5	5	5	7	5	3	4	2	3	3	3	3	3	3	4	2	5	6	2	3
YOR283W_CEN.PK113-7DORF	YOR283W_CEN.PK113-7DORF	7	7	7	;ORF	1	7	7	7	6	5	3	4	5	4	5	5	4	3	4	3	4	2	2	0	3	2	0	2	6	5	3	4	5	4	5	5	4	3	4	3	4	2	2	0	3	2	0	2
YDR068W_CEN.PK113-7DDOS2	YDR068W_CEN.PK113-7DDOS2	7	7	7	;DOS2	1	7	7	7	5	3	4	3	4	1	2	2	2	3	3	3	5	4	5	5	6	5	5	4	5	3	4	3	4	1	2	2	2	3	3	3	5	4	5	5	6	5	5	4
YLR449W_CEN.PK113-7DFPR4	YLR449W_CEN.PK113-7DFPR4	7	6	6	;FPR4	1	7	6	6	5	5	4	4	6	5	5	5	5	4	4	4	4	5	4	5	6	5	3	5	4	4	3	3	5	4	4	4	4	3	3	3	3	4	3	4	5	4	2	4
YEL051W_CEN.PK113-7DVMA8	YEL051W_CEN.PK113-7DVMA8	7	7	7	;VMA8	1	7	7	7	5	5	3	6	6	3	4	5	4	4	4	3	2	2	5	3	6	6	3	3	5	5	3	6	6	3	4	5	4	4	4	3	2	2	5	3	6	6	3	3
YGR055W_CEN.PK113-7DMUP1	YGR055W_CEN.PK113-7DMUP1	7	7	7	;MUP1	1	7	7	7	6	6	5	7	6	5	6	6	6	6	6	5	6	4	2	2	6	4	3	2	6	6	5	7	6	5	6	6	6	6	6	5	6	4	2	2	6	4	3	2
YGR037C_CEN.PK113-7DACB1	YGR037C_CEN.PK113-7DACB1	7	7	7	;ACB1	1	7	7	7	3	6	2	6	6	2	2	1	1	4	4	2	7	7	7	7	7	7	5	7	3	6	2	6	6	2	2	1	1	4	4	2	7	7	7	7	7	7	5	7
YFL026W_CEN.PK113-7DSTE2	YFL026W_CEN.PK113-7DSTE2	7	7	7	;STE2	1	7	7	7	2	2	2	3	6	6	5	4	3	4	4	3	0	0	0	0	0	0	0	0	2	2	2	3	6	6	5	4	3	4	4	3	0	0	0	0	0	0	0	0
YAR002C-A_CEN.PK113-7DERP1	YAR002C-A_CEN.PK113-7DERP1	7	7	7	;ERP1	1	7	7	7	6	6	6	6	6	6	3	6	5	5	5	5	5	4	5	4	7	7	4	3	6	6	6	6	6	6	3	6	5	5	5	5	5	4	5	4	7	7	4	3
YJL140W_CEN.PK113-7DRPB4	YJL140W_CEN.PK113-7DRPB4	7	7	7	;RPB4	1	7	7	7	4	2	2	3	2	3	3	3	2	3	2	2	3	1	2	3	2	3	2	1	4	2	2	3	2	3	3	3	2	3	2	2	3	1	2	3	2	3	2	1
YLR250W_CEN.PK113-7DSSP120	YLR250W_CEN.PK113-7DSSP120	7	7	7	;SSP120	1	7	7	7	4	5	3	3	5	3	2	2	3	4	4	4	4	5	4	5	5	4	4	6	4	5	3	3	5	3	2	2	3	4	4	4	4	5	4	5	5	4	4	6
YER007C-A_CEN.PK113-7DTMA20	YER007C-A_CEN.PK113-7DTMA20	7	7	7	;TMA20	1	7	7	7	5	5	6	4	7	5	4	4	3	4	3	5	3	3	3	3	6	5	3	3	5	5	6	4	7	5	4	4	3	4	3	5	3	3	3	3	6	5	3	3
YBR154C_CEN.PK113-7DRPB5	YBR154C_CEN.PK113-7DRPB5	7	7	7	;RPB5	1	7	7	7	5	4	3	6	5	5	4	6	5	4	4	5	3	2	4	3	5	4	3	2	5	4	3	6	5	5	4	6	5	4	4	5	3	2	4	3	5	4	3	2
YDL053C_CEN.PK113-7DPBP4	YDL053C_CEN.PK113-7DPBP4	7	7	7	;PBP4	1	7	7	7	7	5	5	5	7	6	4	6	5	5	6	4	3	1	4	5	7	5	2	3	7	5	5	5	7	6	4	6	5	5	6	4	3	1	4	5	7	5	2	3
YIL015W_CEN.PK113-7DBAR1	YIL015W_CEN.PK113-7DBAR1	7	7	7	;BAR1	1	7	7	7	5	3	4	3	5	4	4	2	6	5	7	4	3	3	1	1	3	1	0	1	5	3	4	3	5	4	4	2	6	5	7	4	3	3	1	1	3	1	0	1
YJR101W_CEN.PK113-7DRSM26	YJR101W_CEN.PK113-7DRSM26	7	7	7	;RSM26	1	7	7	7	6	2	3	5	3	3	1	2	2	4	4	2	2	4	4	2	3	4	1	1	6	2	3	5	3	3	1	2	2	4	4	2	2	4	4	2	3	4	1	1
YMR197C_CEN.PK113-7DVTI1	YMR197C_CEN.PK113-7DVTI1	7	7	7	;VTI1	1	7	7	7	6	3	3	5	5	3	4	4	5	3	3	3	4	5	5	3	6	5	3	5	6	3	3	5	5	3	4	4	5	3	3	3	4	5	5	3	6	5	3	5
YKL100C_CEN.PK113-7DORF	YKL100C_CEN.PK113-7DORF	7	7	7	;ORF	1	7	7	7	5	5	6	3	5	4	1	4	2	2	1	0	7	7	6	4	7	7	6	5	5	5	6	3	5	4	1	4	2	2	1	0	7	7	6	4	7	7	6	5
YNL255C_CEN.PK113-7DGIS2	YNL255C_CEN.PK113-7DGIS2	7	7	7	;GIS2	1	7	7	7	5	5	4	5	5	5	6	5	5	4	5	4	4	5	4	4	6	6	4	4	5	5	4	5	5	5	6	5	5	4	5	4	4	5	4	4	6	6	4	4
YAL049C_CEN.PK113-7DAIM2	YAL049C_CEN.PK113-7DAIM2	7	7	7	;AIM2	1	7	7	7	2	3	4	4	4	2	0	3	2	2	0	1	5	5	5	5	6	6	4	4	2	3	4	4	4	2	0	3	2	2	0	1	5	5	5	5	6	6	4	4
YKL013C_CEN.PK113-7DARC19	YKL013C_CEN.PK113-7DARC19	7	7	7	;ARC19	1	7	7	7	5	6	5	5	6	2	2	3	3	4	2	2	4	5	5	5	7	6	3	5	5	6	5	5	6	2	2	3	3	4	2	2	4	5	5	5	7	6	3	5
YMR058W_CEN.PK113-7DFET3	YMR058W_CEN.PK113-7DFET3	7	7	7	;FET3	1	7	7	7	5	5	4	5	6	5	5	4	5	5	5	3	2	1	2	2	4	4	3	3	5	5	4	5	6	5	5	4	5	5	5	3	2	1	2	2	4	4	3	3
YJL002C_CEN.PK113-7DOST1	YJL002C_CEN.PK113-7DOST1	7	7	7	;OST1	1	7	7	7	5	6	7	5	7	6	5	7	6	6	5	5	5	5	4	4	7	5	4	5	5	6	7	5	7	6	5	7	6	6	5	5	5	5	4	4	7	5	4	5
YIR035C_CEN.PK113-7DORF	YIR035C_CEN.PK113-7DORF	7	7	7	;ORF	1	7	7	7	4	5	2	3	5	4	3	3	7	5	6	4	4	4	5	3	6	6	3	4	4	5	2	3	5	4	3	3	7	5	6	4	4	4	5	3	6	6	3	4
YNL135C_CEN.PK113-7DFPR1	YNL135C_CEN.PK113-7DFPR1	7	7	7	;FPR1	1	7	7	7	7	7	6	6	7	6	5	6	6	6	6	6	7	7	7	7	7	7	7	7	7	7	6	6	7	6	5	6	6	6	6	6	7	7	7	7	7	7	7	7
YJL115W_CEN.PK113-7DASF1	YJL115W_CEN.PK113-7DASF1	7	7	7	;ASF1	1	7	7	7	5	5	0	3	5	5	3	3	4	3	2	2	5	5	5	5	5	5	3	5	5	5	0	3	5	5	3	3	4	3	2	2	5	5	5	5	5	5	3	5
YBR146W_CEN.PK113-7DMRPS9	YBR146W_CEN.PK113-7DMRPS9	7	7	7	;MRPS9	1	7	7	7	5	5	5	7	5	1	3	2	4	2	6	4	3	5	4	3	4	6	3	3	5	5	5	7	5	1	3	2	4	2	6	4	3	5	4	3	4	6	3	3
YIL051C_CEN.PK113-7DMMF1	YIL051C_CEN.PK113-7DMMF1	7	7	7	;MMF1	1	7	7	7	7	6	5	6	6	6	6	6	6	6	6	5	6	6	6	6	6	6	6	6	7	6	5	6	6	6	6	6	6	6	6	5	6	6	6	6	6	6	6	6
YLR179C_CEN.PK113-7DORF	YLR179C_CEN.PK113-7DORF	7	7	7	;ORF	1	7	7	7	4	3	3	4	6	4	3	2	3	4	3	3	3	4	4	5	6	6	3	4	4	3	3	4	6	4	3	2	3	4	3	3	3	4	4	5	6	6	3	4
YNL169C_CEN.PK113-7DPSD1	YNL169C_CEN.PK113-7DPSD1	7	7	7	;PSD1	1	7	7	7	7	5	4	6	5	4	3	5	4	3	3	3	3	3	1	3	3	4	1	2	7	5	4	6	5	4	3	5	4	3	3	3	3	3	1	3	3	4	1	2
YPL097W_CEN.PK113-7DMSY1	YPL097W_CEN.PK113-7DMSY1	7	7	7	;MSY1	1	7	7	7	5	5	3	3	3	2	1	2	4	3	2	1	3	3	5	4	4	3	2	3	5	5	3	3	3	2	1	2	4	3	2	1	3	3	5	4	4	3	2	3
YML022W_CEN.PK113-7DAPT1	YML022W_CEN.PK113-7DAPT1	7	7	7	;APT1	1	7	7	7	5	5	4	6	7	5	5	4	4	4	5	4	4	3	4	6	7	5	3	3	5	5	4	6	7	5	5	4	4	4	5	4	4	3	4	6	7	5	3	3
YER012W_CEN.PK113-7DPRE1	YER012W_CEN.PK113-7DPRE1	7	7	7	;PRE1	1	7	7	7	3	4	4	3	4	4	4	4	4	5	4	4	6	5	5	4	5	5	5	4	3	4	4	3	4	4	4	4	4	5	4	4	6	5	5	4	5	5	5	4
YBR085C-A_CEN.PK113-7DORF	YBR085C-A_CEN.PK113-7DORF	7	7	7	;ORF	1	7	7	7	2	3	2	2	3	0	0	1	2	2	2	1	3	4	4	7	7	5	4	4	2	3	2	2	3	0	0	1	2	2	2	1	3	4	4	7	7	5	4	4
YPL037C_CEN.PK113-7DEGD1	YPL037C_CEN.PK113-7DEGD1	7	7	7	;EGD1	1	7	7	7	4	6	5	5	7	5	5	6	6	6	5	4	4	6	5	6	7	7	5	4	4	6	5	5	7	5	5	6	6	6	5	4	4	6	5	6	7	7	5	4
YBR052C_CEN.PK113-7DRFS1	YBR052C_CEN.PK113-7DRFS1	7	7	7	;RFS1	1	7	7	7	6	7	6	4	6	5	4	6	6	7	7	4	6	7	7	6	7	7	4	6	6	7	6	4	6	5	4	6	6	7	7	4	6	7	7	6	7	7	4	6
YLR025W_CEN.PK113-7DSNF7	YLR025W_CEN.PK113-7DSNF7	7	7	7	;SNF7	1	7	7	7	7	5	5	5	7	5	4	6	4	4	5	4	6	6	6	7	6	6	7	6	7	5	5	5	7	5	4	6	4	4	5	4	6	6	6	7	6	6	7	6
YNL131W_CEN.PK113-7DTOM22	YNL131W_CEN.PK113-7DTOM22	7	7	7	;TOM22	1	7	7	7	5	5	3	2	7	5	4	2	5	7	5	4	4	3	3	3	5	4	2	3	5	5	3	2	7	5	4	2	5	7	5	4	4	3	3	3	5	4	2	3
YLR200W_CEN.PK113-7DYKE2	YLR200W_CEN.PK113-7DYKE2	7	7	7	;YKE2	1	7	7	7	4	3	4	3	5	4	5	5	4	3	4	3	4	4	6	5	4	5	5	4	4	3	4	3	5	4	5	5	4	3	4	3	4	4	6	5	4	5	5	4
YER154W_CEN.PK113-7DOXA1	YER154W_CEN.PK113-7DOXA1	7	7	7	;OXA1	1	7	7	7	3	5	3	6	4	2	3	1	3	3	2	2	2	3	3	3	4	3	1	2	3	5	3	6	4	2	3	1	3	3	2	2	2	3	3	3	4	3	1	2
YGR082W_CEN.PK113-7DTOM20	YGR082W_CEN.PK113-7DTOM20	7	7	7	;TOM20	1	7	7	7	6	5	6	7	6	5	6	5	5	4	7	5	4	4	4	5	6	6	6	5	6	5	6	7	6	5	6	5	5	4	7	5	4	4	4	5	6	6	6	5
YML078W_CEN.PK113-7DCPR3	YML078W_CEN.PK113-7DCPR3	7	7	7	;CPR3	1	7	7	7	6	7	7	6	7	6	3	5	5	3	6	4	5	7	7	6	7	6	6	6	6	7	7	6	7	6	3	5	5	3	6	4	5	7	7	6	7	6	6	6
YMR152W_CEN.PK113-7DYIM1	YMR152W_CEN.PK113-7DYIM1	7	7	7	;YIM1	1	7	7	7	3	5	2	1	5	3	3	4	4	4	3	3	4	4	4	4	5	5	5	4	3	5	2	1	5	3	3	4	4	4	3	3	4	4	4	4	5	5	5	4
YGL242C_CEN.PK113-7DORF	YGL242C_CEN.PK113-7DORF	7	7	7	;ORF	1	7	7	7	6	6	5	6	3	2	2	4	3	3	4	4	6	3	6	3	6	7	2	6	6	6	5	6	3	2	2	4	3	3	4	4	6	3	6	3	6	7	2	6
YOL040C_CEN.PK113-7DRPS15	YOL040C_CEN.PK113-7DRPS15	7	7	7	;RPS15	1	7	7	7	5	6	5	5	5	4	4	5	5	5	6	5	5	3	4	4	3	5	3	3	5	6	5	5	5	4	4	5	5	5	6	5	5	3	4	4	3	5	3	3
YML001W_CEN.PK113-7DYPT7	YML001W_CEN.PK113-7DYPT7	7	7	7	;YPT7	1	7	7	7	5	5	5	5	5	5	4	4	4	5	5	5	5	6	6	6	5	5	5	6	5	5	5	5	5	5	4	4	4	5	5	5	5	6	6	6	5	5	5	6
YCR028C-A_CEN.PK113-7DRIM1	YCR028C-A_CEN.PK113-7DRIM1	7	6	6	;RIM1	1	7	6	6	6	5	6	5	6	5	6	5	5	6	5	5	6	5	7	5	7	7	6	6	5	4	5	5	5	4	5	4	4	5	5	5	6	5	6	5	6	6	5	5
YNL281W_CEN.PK113-7DHCH1	YNL281W_CEN.PK113-7DHCH1	7	7	7	;HCH1	1	7	7	7	7	6	5	6	6	4	4	4	4	5	5	4	7	6	6	6	7	7	7	6	7	6	5	6	6	4	4	4	4	5	5	4	7	6	6	6	7	7	7	6
YHR005C-A_CEN.PK113-7DTIM10	YHR005C-A_CEN.PK113-7DTIM10	7	7	7	;TIM10	1	7	7	7	6	6	4	5	7	5	5	5	5	5	6	4	4	4	6	5	5	5	4	5	6	6	4	5	7	5	5	5	5	5	6	4	4	4	6	5	5	5	4	5
YML074C_CEN.PK113-7DFPR3	YML074C_CEN.PK113-7DFPR3	7	7	6	;FPR3	1	7	7	6	6	6	3	6	5	5	5	4	5	5	3	4	5	6	6	5	6	5	7	6	6	6	3	6	5	5	5	4	5	5	3	4	5	6	6	5	6	5	7	6
YOR020C_CEN.PK113-7DHSP10	YOR020C_CEN.PK113-7DHSP10	7	7	7	;HSP10	1	7	7	7	7	6	6	6	6	6	5	6	7	6	6	6	6	6	7	6	6	6	7	6	7	6	6	6	6	6	5	6	7	6	6	6	6	6	7	6	6	6	7	6
YFL014W_CEN.PK113-7DHSP12	YFL014W_CEN.PK113-7DHSP12	7	7	7	;HSP12	1	7	7	7	4	4	4	4	2	0	0	0	4	4	4	3	7	6	6	6	6	7	7	6	4	4	4	4	2	0	0	0	4	4	4	3	7	6	6	6	6	7	7	6
YLL050C_CEN.PK113-7DCOF1	YLL050C_CEN.PK113-7DCOF1	7	7	7	;COF1	1	7	7	7	7	7	7	7	7	7	7	6	7	7	7	7	6	7	7	7	7	7	7	7	7	7	7	7	7	7	7	6	7	7	7	7	6	7	7	7	7	7	7	7
YOL039W_CEN.PK113-7DRPP2A	YOL039W_CEN.PK113-7DRPP2A	7	7	7	;RPP2A	1	7	7	7	6	6	6	5	7	7	7	6	6	5	6	6	7	5	6	6	6	6	6	6	6	6	6	5	7	7	7	6	6	5	6	6	7	5	6	6	6	6	6	6
YDL075W_CEN.PK113-7DRPL31A	YDL075W_CEN.PK113-7DRPL31A	8	1	1	;RPL31A	1	8	1	1	8	8	8	7	8	8	7	8	7	7	6	6	5	4	7	7	8	7	6	6	1	1	1	1	1	1	1	1	1	1	0	0	0	0	1	1	1	1	0	1
YPL079W_CEN.PK113-7DRPL21B	YPL079W_CEN.PK113-7DRPL21B	8	1	1	;RPL21B	1	8	1	1	8	8	8	8	8	8	7	7	7	8	7	8	7	7	7	7	8	8	7	7	1	1	1	1	1	1	1	1	1	1	1	1	1	1	1	1	1	1	1	1
YFR013W_CEN.PK113-7DIOC3	YFR013W_CEN.PK113-7DIOC3	8	8	8	;IOC3	1	8	8	8	5	3	1	3	3	2	0	3	1	0	0	0	3	0	2	1	1	0	0	1	5	3	1	3	3	2	0	3	1	0	0	0	3	0	2	1	1	0	0	1
YGL068W_CEN.PK113-7DMNP1	YGL068W_CEN.PK113-7DMNP1	8	8	8	;MNP1	1	8	8	8	4	4	3	4	4	3	1	2	4	3	4	3	3	3	3	5	4	4	3	1	4	4	3	4	4	3	1	2	4	3	4	3	3	3	3	5	4	4	3	1
YNL161W_CEN.PK113-7DCBK1	YNL161W_CEN.PK113-7DCBK1	8	8	8	;CBK1	1	8	8	8	2	4	3	3	3	2	2	3	1	1	2	2	4	2	3	1	4	4	1	2	2	4	3	3	3	2	2	3	1	1	2	2	4	2	3	1	4	4	1	2
YOR291W_CEN.PK113-7DYPK9	YOR291W_CEN.PK113-7DYPK9	8	8	8	;YPK9	1	8	8	8	6	2	2	2	3	2	0	3	1	3	0	1	1	1	2	1	1	1	1	1	6	2	2	2	3	2	0	3	1	3	0	1	1	1	2	1	1	1	1	1
YKL194C_CEN.PK113-7DMST1	YKL194C_CEN.PK113-7DMST1	8	8	8	;MST1	1	8	8	8	3	2	3	4	1	1	0	0	1	1	2	0	1	1	1	1	1	1	1	0	3	2	3	4	1	1	0	0	1	1	2	0	1	1	1	1	1	1	1	0
YDR266C_CEN.PK113-7DHEL2	YDR266C_CEN.PK113-7DHEL2	8	8	8	;HEL2	1	8	8	8	1	2	0	2	7	3	0	2	1	2	4	0	1	1	3	2	4	4	0	0	1	2	0	2	7	3	0	2	1	2	4	0	1	1	3	2	4	4	0	0
YLR115W_CEN.PK113-7DCFT2	YLR115W_CEN.PK113-7DCFT2	8	8	8	;CFT2	1	8	8	8	4	2	0	2	1	1	0	1	1	1	2	0	0	1	0	1	2	2	0	0	4	2	0	2	1	1	0	1	1	1	2	0	0	1	0	1	2	2	0	0
YPL184C_CEN.PK113-7DMRN1	YPL184C_CEN.PK113-7DMRN1	8	8	8	;MRN1	1	8	8	8	4	2	2	2	4	2	0	0	1	1	2	1	2	2	1	2	4	3	0	1	4	2	2	2	4	2	0	0	1	1	2	1	2	2	1	2	4	3	0	1
YPL146C_CEN.PK113-7DNOP53	YPL146C_CEN.PK113-7DNOP53	8	8	8	;NOP53	1	8	8	8	2	2	1	1	3	1	2	4	2	0	3	0	0	0	0	0	2	1	0	2	2	2	1	1	3	1	2	4	2	0	3	0	0	0	0	0	2	1	0	2
YCR016W_CEN.PK113-7DORF	YCR016W_CEN.PK113-7DORF	8	8	8	;ORF	1	8	8	8	3	5	3	2	5	0	2	3	2	1	2	1	1	2	2	1	5	4	1	1	3	5	3	2	5	0	2	3	2	1	2	1	1	2	2	1	5	4	1	1
YFL042C_CEN.PK113-7DORF	YFL042C_CEN.PK113-7DORF	8	8	8	;ORF	1	8	8	8	1	1	0	2	0	0	0	0	0	0	0	0	1	3	4	3	4	3	3	3	1	1	0	2	0	0	0	0	0	0	0	0	1	3	4	3	4	3	3	3
YFL002C_CEN.PK113-7DSPB4	YFL002C_CEN.PK113-7DSPB4	8	8	8	;SPB4	1	8	8	8	4	4	5	5	4	2	1	1	2	0	1	2	1	0	1	1	4	2	1	0	4	4	5	5	4	2	1	1	2	0	1	2	1	0	1	1	4	2	1	0
YOL090W_CEN.PK113-7DMSH2	YOL090W_CEN.PK113-7DMSH2	8	8	8	;MSH2	1	8	8	8	3	4	2	5	5	2	1	3	4	2	3	2	1	2	1	2	3	2	1	3	3	4	2	5	5	2	1	3	4	2	3	2	1	2	1	2	3	2	1	3
YMR212C_CEN.PK113-7DEFR3	YMR212C_CEN.PK113-7DEFR3	8	8	8	;EFR3	1	8	8	8	3	4	3	2	4	4	2	2	1	1	2	0	3	1	4	0	4	2	0	2	3	4	3	2	4	4	2	2	1	1	2	0	3	1	4	0	4	2	0	2
YGR202C_CEN.PK113-7DPCT1	YGR202C_CEN.PK113-7DPCT1	8	8	8	;PCT1	1	8	8	8	3	3	1	2	5	5	5	5	2	2	3	1	1	1	1	1	4	2	1	0	3	3	1	2	5	5	5	5	2	2	3	1	1	1	1	1	4	2	1	0
YJR131W_CEN.PK113-7DMNS1	YJR131W_CEN.PK113-7DMNS1	8	8	8	;MNS1	1	8	8	8	4	4	5	5	6	2	1	3	2	2	0	0	6	5	6	3	5	7	1	2	4	4	5	5	6	2	1	3	2	2	0	0	6	5	6	3	5	7	1	2
YGR198W_CEN.PK113-7DYPP1	YGR198W_CEN.PK113-7DYPP1	8	8	8	;YPP1	1	8	8	8	3	4	2	2	5	2	0	1	2	1	3	2	1	2	1	4	3	4	1	1	3	4	2	2	5	2	0	1	2	1	3	2	1	2	1	4	3	4	1	1
YGL012W_CEN.PK113-7DERG4	YGL012W_CEN.PK113-7DERG4	8	8	8	;ERG4	1	8	8	8	6	4	4	5	6	5	2	3	2	2	3	2	2	1	4	2	6	5	1	1	6	4	4	5	6	5	2	3	2	2	3	2	2	1	4	2	6	5	1	1
YML080W_CEN.PK113-7DDUS1	YML080W_CEN.PK113-7DDUS1	8	8	8	;DUS1	1	8	8	8	2	1	0	2	4	1	2	6	4	3	3	2	0	0	1	1	3	2	0	0	2	1	0	2	4	1	2	6	4	3	3	2	0	0	1	1	3	2	0	0
YKL107W_CEN.PK113-7DORF	YKL107W_CEN.PK113-7DORF	8	8	8	;ORF	1	8	8	8	0	0	0	0	1	0	0	0	0	0	0	0	5	5	3	3	4	5	4	2	0	0	0	0	1	0	0	0	0	0	0	0	5	5	3	3	4	5	4	2
YLR056W_CEN.PK113-7DERG3	YLR056W_CEN.PK113-7DERG3	8	8	8	;ERG3	1	8	8	8	6	6	4	5	7	5	4	6	4	5	6	3	6	6	3	3	6	7	3	5	6	6	4	5	7	5	4	6	4	5	6	3	6	6	3	3	6	7	3	5
YLR452C_CEN.PK113-7DSST2	YLR452C_CEN.PK113-7DSST2	8	8	8	;SST2	1	8	8	8	2	1	0	0	4	3	1	3	5	4	3	3	0	0	1	1	1	1	0	0	2	1	0	0	4	3	1	3	5	4	3	3	0	0	1	1	1	1	0	0
YLR080W_CEN.PK113-7DEMP46	YLR080W_CEN.PK113-7DEMP46	8	8	8	;EMP46	1	8	8	8	0	0	1	0	0	0	0	0	0	0	0	0	5	5	4	3	5	4	5	4	0	0	1	0	0	0	0	0	0	0	0	0	5	5	4	3	5	4	5	4
YPL137C_CEN.PK113-7DGIP3	YPL137C_CEN.PK113-7DGIP3	8	7	7	;GIP3	1	8	7	7	1	1	1	2	4	3	1	4	2	2	3	0	1	1	2	1	2	2	1	1	0	0	0	2	3	2	1	4	1	1	2	0	0	1	1	0	1	1	0	0
YBR172C_CEN.PK113-7DSMY2	YBR172C_CEN.PK113-7DSMY2	8	8	8	;SMY2	1	8	8	8	5	2	1	4	6	5	3	4	3	5	5	3	0	0	2	3	3	3	0	1	5	2	1	4	6	5	3	4	3	5	5	3	0	0	2	3	3	3	0	1
YJR046W_CEN.PK113-7DTAH11	YJR046W_CEN.PK113-7DTAH11	8	8	8	;TAH11	1	8	8	8	4	6	2	3	4	3	3	2	3	2	3	2	1	3	3	2	4	2	0	1	4	6	2	3	4	3	3	2	3	2	3	2	1	3	3	2	4	2	0	1
YDR070C_CEN.PK113-7DFMP16	YDR070C_CEN.PK113-7DFMP16	8	8	8	;FMP16	1	8	8	8	1	1	0	0	1	0	0	0	0	0	0	0	6	3	5	4	7	6	7	4	1	1	0	0	1	0	0	0	0	0	0	0	6	3	5	4	7	6	7	4
YCL052C_CEN.PK113-7DPBN1	YCL052C_CEN.PK113-7DPBN1	8	8	8	;PBN1	1	8	8	8	4	3	3	3	3	0	0	1	1	0	0	0	3	3	4	0	3	3	1	2	4	3	3	3	3	0	0	1	1	0	0	0	3	3	4	0	3	3	1	2
YDR303C_CEN.PK113-7DRSC3	YDR303C_CEN.PK113-7DRSC3	8	8	8	;RSC3	1	8	8	8	4	5	2	2	5	2	1	2	2	2	3	1	3	1	3	3	4	4	0	3	4	5	2	2	5	2	1	2	2	2	3	1	3	1	3	3	4	4	0	3
YPL116W_CEN.PK113-7DHOS3	YPL116W_CEN.PK113-7DHOS3	8	8	8	;HOS3	1	8	8	8	3	3	1	2	1	3	3	2	2	3	1	1	3	1	4	4	5	6	2	2	3	3	1	2	1	3	3	2	2	3	1	1	3	1	4	4	5	6	2	2
YIL064W_CEN.PK113-7DSEE1	YIL064W_CEN.PK113-7DSEE1	8	8	8	;SEE1	1	8	8	8	2	4	2	4	1	2	2	1	5	4	2	1	1	3	1	2	2	3	0	2	2	4	2	4	1	2	2	1	5	4	2	1	1	3	1	2	2	3	0	2
YLR214W_CEN.PK113-7DFRE1	YLR214W_CEN.PK113-7DFRE1	8	8	8	;FRE1	1	8	8	8	4	1	2	3	3	0	0	0	3	2	0	0	0	0	0	0	1	2	0	0	4	1	2	3	3	0	0	0	3	2	0	0	0	0	0	0	1	2	0	0
YBR251W_CEN.PK113-7DMRPS5	YBR251W_CEN.PK113-7DMRPS5	8	8	8	;MRPS5	1	8	8	8	5	5	4	3	3	1	2	1	5	3	1	0	3	1	4	1	5	5	3	1	5	5	4	3	3	1	2	1	5	3	1	0	3	1	4	1	5	5	3	1
YGR210C_CEN.PK113-7DORF	YGR210C_CEN.PK113-7DORF	8	8	8	;ORF	1	8	8	8	5	5	3	4	4	4	4	4	6	6	3	1	4	4	2	3	4	5	3	3	5	5	3	4	4	4	4	4	6	6	3	1	4	4	2	3	4	5	3	3
YPL147W_CEN.PK113-7DPXA1	YPL147W_CEN.PK113-7DPXA1	8	8	8	;PXA1	1	8	8	8	0	0	0	0	0	0	0	0	0	0	0	1	6	7	5	5	7	6	5	5	0	0	0	0	0	0	0	0	0	0	0	1	6	7	5	5	7	6	5	5
YDR465C_CEN.PK113-7DRMT2	YDR465C_CEN.PK113-7DRMT2	8	8	8	;RMT2	1	8	8	8	3	3	3	4	6	4	3	4	2	2	1	3	3	3	4	3	5	5	4	4	3	3	3	4	6	4	3	4	2	2	1	3	3	3	4	3	5	5	4	4
YGL067W_CEN.PK113-7DNPY1	YGL067W_CEN.PK113-7DNPY1	8	8	8	;NPY1	1	8	8	8	6	2	3	5	5	2	3	2	3	3	1	2	1	2	4	2	6	3	1	2	6	2	3	5	5	2	3	2	3	3	1	2	1	2	4	2	6	3	1	2
YNL021W_CEN.PK113-7DHDA1	YNL021W_CEN.PK113-7DHDA1	8	8	8	;HDA1	1	8	8	8	3	1	0	5	3	1	0	0	2	1	1	0	2	3	1	2	3	2	0	0	3	1	0	5	3	1	0	0	2	1	1	0	2	3	1	2	3	2	0	0
YBR199W_CEN.PK113-7DKTR4	YBR199W_CEN.PK113-7DKTR4	8	8	8	;KTR4	1	8	8	8	4	5	1	1	3	0	0	2	1	2	0	0	3	1	2	2	3	2	1	1	4	5	1	1	3	0	0	2	1	2	0	0	3	1	2	2	3	2	1	1
YPL049C_CEN.PK113-7DDIG1	YPL049C_CEN.PK113-7DDIG1	8	8	8	;DIG1	1	8	8	8	2	2	2	3	2	2	3	4	1	0	1	1	1	2	2	2	2	1	1	2	2	2	2	3	2	2	3	4	1	0	1	1	1	2	2	2	2	1	1	2
YJR113C_CEN.PK113-7DRSM7	YJR113C_CEN.PK113-7DRSM7	8	8	8	;RSM7	1	8	8	8	4	6	3	5	5	3	2	1	3	4	3	2	3	2	3	2	7	5	3	2	4	6	3	5	5	3	2	1	3	4	3	2	3	2	3	2	7	5	3	2
YNL006W_CEN.PK113-7DLST8	YNL006W_CEN.PK113-7DLST8	8	8	8	;LST8	1	8	8	8	3	4	3	5	4	3	1	2	3	2	1	1	4	4	3	5	5	4	2	3	3	4	3	5	4	3	1	2	3	2	1	1	4	4	3	5	5	4	2	3
YJL085W_CEN.PK113-7DEXO70	YJL085W_CEN.PK113-7DEXO70	8	8	8	;EXO70	1	8	8	8	1	1	1	4	4	2	1	2	2	2	2	1	0	0	0	0	0	0	0	0	1	1	1	4	4	2	1	2	2	2	2	1	0	0	0	0	0	0	0	0
YDL148C_CEN.PK113-7DNOP14	YDL148C_CEN.PK113-7DNOP14	8	8	8	;NOP14	1	8	8	8	4	4	2	1	4	2	0	3	1	2	3	4	1	3	6	5	5	5	1	3	4	4	2	1	4	2	0	3	1	2	3	4	1	3	6	5	5	5	1	3
YMR076C_CEN.PK113-7DPDS5	YMR076C_CEN.PK113-7DPDS5	8	8	8	;PDS5	1	8	8	8	5	5	3	4	3	3	1	3	5	2	3	2	3	4	2	3	4	4	0	1	5	5	3	4	3	3	1	3	5	2	3	2	3	4	2	3	4	4	0	1
YOR138C_CEN.PK113-7DRUP1	YOR138C_CEN.PK113-7DRUP1	8	8	8	;RUP1	1	8	8	8	2	3	3	4	0	1	1	1	2	1	1	0	6	4	4	6	5	4	1	2	2	3	3	4	0	1	1	1	2	1	1	0	6	4	4	6	5	4	1	2
YHR137W_CEN.PK113-7DARO9	YHR137W_CEN.PK113-7DARO9	8	8	8	;ARO9	1	8	8	8	1	1	1	1	1	0	0	0	0	0	0	0	6	6	7	5	7	3	4	3	1	1	1	1	1	0	0	0	0	0	0	0	6	6	7	5	7	3	4	3
YDL173W_CEN.PK113-7DPAR32	YDL173W_CEN.PK113-7DPAR32	8	8	8	;PAR32	1	8	8	8	3	1	1	0	5	2	3	1	1	1	1	0	3	0	2	4	6	5	2	2	3	1	1	0	5	2	3	1	1	1	1	0	3	0	2	4	6	5	2	2
YLR386W_CEN.PK113-7DVAC14	YLR386W_CEN.PK113-7DVAC14	8	7	7	;VAC14	1	8	7	7	0	1	1	3	3	0	0	2	0	1	2	1	0	2	1	3	5	4	1	0	0	1	0	3	3	0	0	2	0	0	2	1	0	2	1	3	4	3	1	0
YHR169W_CEN.PK113-7DDBP8	YHR169W_CEN.PK113-7DDBP8	8	8	8	;DBP8	1	8	8	8	2	5	3	2	7	3	5	4	4	4	4	2	0	1	2	3	2	3	0	1	2	5	3	2	7	3	5	4	4	4	4	2	0	1	2	3	2	3	0	1
YNL315C_CEN.PK113-7DATP11	YNL315C_CEN.PK113-7DATP11	8	8	8	;ATP11	1	8	8	8	5	3	4	6	3	2	2	2	3	3	3	3	2	2	1	1	3	3	1	0	5	3	4	6	3	2	2	2	3	3	3	3	2	2	1	1	3	3	1	0
YOR158W_CEN.PK113-7DPET123	YOR158W_CEN.PK113-7DPET123	8	8	8	;PET123	1	8	8	8	3	6	5	6	5	4	2	6	5	3	5	5	4	4	3	5	5	5	4	3	3	6	5	6	5	4	2	6	5	3	5	5	4	4	3	5	5	5	4	3
YDR527W_CEN.PK113-7DRBA50	YDR527W_CEN.PK113-7DRBA50	8	8	8	;RBA50	1	8	8	8	3	4	2	2	6	2	3	4	2	1	2	1	2	2	3	5	5	5	0	2	3	4	2	2	6	2	3	4	2	1	2	1	2	2	3	5	5	5	0	2
YDL021W_CEN.PK113-7DGPM2	YDL021W_CEN.PK113-7DGPM2	8	8	8	;GPM2	1	8	8	8	2	0	0	2	0	0	0	0	0	0	0	0	7	5	6	6	6	6	5	5	2	0	0	2	0	0	0	0	0	0	0	0	7	5	6	6	6	6	5	5
YGL232W_CEN.PK113-7DTAN1	YGL232W_CEN.PK113-7DTAN1	8	8	8	;TAN1	1	8	8	8	5	4	7	5	5	4	3	6	6	4	4	4	4	3	6	4	6	4	3	4	5	4	7	5	5	4	3	6	6	4	4	4	4	3	6	4	6	4	3	4
YLR399C_CEN.PK113-7DBDF1	YLR399C_CEN.PK113-7DBDF1	8	8	8	;BDF1	1	8	8	8	3	1	2	5	5	2	2	4	2	2	2	0	0	1	3	2	4	3	0	0	3	1	2	5	5	2	2	4	2	2	2	0	0	1	3	2	4	3	0	0
YBL016W_CEN.PK113-7DFUS3	YBL016W_CEN.PK113-7DFUS3	8	8	7	;FUS3	1	8	8	7	5	6	5	6	3	3	2	2	3	2	3	3	0	1	2	3	3	3	1	1	5	6	5	6	3	3	2	2	3	2	3	3	0	1	2	3	3	3	1	1
YKL106W_CEN.PK113-7DAAT1	YKL106W_CEN.PK113-7DAAT1	8	8	8	;AAT1	1	8	8	8	2	1	1	3	6	4	2	4	3	1	3	2	3	4	3	2	2	2	0	2	2	1	1	3	6	4	2	4	3	1	3	2	3	4	3	2	2	2	0	2
YMR047C_CEN.PK113-7DNUP116	YMR047C_CEN.PK113-7DNUP116	8	8	8	;NUP116	1	8	8	8	2	2	2	2	6	3	1	2	0	1	2	1	4	6	6	5	5	5	2	5	2	2	2	2	6	3	1	2	0	1	2	1	4	6	6	5	5	5	2	5
YHR076W_CEN.PK113-7DPTC7	YHR076W_CEN.PK113-7DPTC7	8	8	8	;PTC7	1	8	8	8	4	3	2	4	6	2	2	2	2	4	2	3	4	3	1	1	5	4	1	2	4	3	2	4	6	2	2	2	2	4	2	3	4	3	1	1	5	4	1	2
YHR003C_CEN.PK113-7DORF	YHR003C_CEN.PK113-7DORF	8	8	8	;ORF	1	8	8	8	2	2	2	4	3	3	3	4	3	1	1	1	2	1	2	3	4	3	1	2	2	2	2	4	3	3	3	4	3	1	1	1	2	1	2	3	4	3	1	2
YHR066W_CEN.PK113-7DSSF1	YHR066W_CEN.PK113-7DSSF1	8	8	3	;SSF1	1	8	8	3	3	4	2	2	3	4	2	5	4	2	3	2	2	2	2	2	5	3	2	2	3	4	2	2	3	4	2	5	4	2	3	2	2	2	2	2	5	3	2	2
YKL130C_CEN.PK113-7DSHE2	YKL130C_CEN.PK113-7DSHE2	8	8	8	;SHE2	1	8	8	8	4	5	2	6	6	5	2	5	4	2	3	3	1	2	1	2	3	3	1	2	4	5	2	6	6	5	2	5	4	2	3	3	1	2	1	2	3	3	1	2
YBR029C_CEN.PK113-7DCDS1	YBR029C_CEN.PK113-7DCDS1	8	8	8	;CDS1	1	8	8	8	6	7	7	6	8	7	7	7	7	6	4	3	6	5	5	4	7	7	6	5	6	7	7	6	8	7	7	7	7	6	4	3	6	5	5	4	7	7	6	5
YKR097W_CEN.PK113-7DPCK1	YKR097W_CEN.PK113-7DPCK1	8	8	8	;PCK1	1	8	8	8	1	1	1	0	2	0	0	0	0	0	0	0	7	6	6	3	7	5	5	5	1	1	1	0	2	0	0	0	0	0	0	0	7	6	6	3	7	5	5	5
YHR114W_CEN.PK113-7DBZZ1	YHR114W_CEN.PK113-7DBZZ1	8	8	8	;BZZ1	1	8	8	8	3	3	4	7	5	3	2	3	2	2	4	1	4	3	3	3	4	3	3	2	3	3	4	7	5	3	2	3	2	2	4	1	4	3	3	3	4	3	3	2
YKR081C_CEN.PK113-7DRPF2	YKR081C_CEN.PK113-7DRPF2	8	8	8	;RPF2	1	8	8	8	3	4	3	6	7	6	5	6	7	4	5	2	4	4	6	5	5	5	3	4	3	4	3	6	7	6	5	6	7	4	5	2	4	4	6	5	5	5	3	4
YER127W_CEN.PK113-7DLCP5	YER127W_CEN.PK113-7DLCP5	8	8	8	;LCP5	1	8	8	8	6	3	2	5	5	5	4	4	5	5	5	4	2	1	4	4	5	4	1	2	6	3	2	5	5	5	4	4	5	5	5	4	2	1	4	4	5	4	1	2
YDR405W_CEN.PK113-7DMRP20	YDR405W_CEN.PK113-7DMRP20	8	8	8	;MRP20	1	8	8	8	5	2	4	4	3	3	1	1	4	3	3	2	3	1	2	1	2	4	1	2	5	2	4	4	3	3	1	1	4	3	3	2	3	1	2	1	2	4	1	2
YKL047W_CEN.PK113-7DANR2	YKL047W_CEN.PK113-7DANR2	8	8	8	;ANR2	1	8	8	8	5	3	2	4	2	0	1	1	0	1	2	0	4	3	2	2	5	7	2	3	5	3	2	4	2	0	1	1	0	1	2	0	4	3	2	2	5	7	2	3
YGR286C_CEN.PK113-7DBIO2	YGR286C_CEN.PK113-7DBIO2	8	8	8	;BIO2	1	8	8	8	1	3	3	4	3	3	1	3	5	2	4	2	1	1	2	1	2	2	2	0	1	3	3	4	3	3	1	3	5	2	4	2	1	1	2	1	2	2	2	0
YOR143C_CEN.PK113-7DTHI80	YOR143C_CEN.PK113-7DTHI80	8	8	8	;THI80	1	8	8	8	4	4	5	4	4	5	3	4	4	4	4	3	4	3	4	2	3	3	3	4	4	4	5	4	4	5	3	4	4	4	4	3	4	3	4	2	3	3	3	4
YIL143C_CEN.PK113-7DSSL2	YIL143C_CEN.PK113-7DSSL2	8	8	8	;SSL2	1	8	8	8	4	4	3	2	4	4	0	2	3	1	1	1	3	2	2	2	4	3	2	2	4	4	3	2	4	4	0	2	3	1	1	1	3	2	2	2	4	3	2	2
YGL019W_CEN.PK113-7DCKB1	YGL019W_CEN.PK113-7DCKB1	8	8	8	;CKB1	1	8	8	8	2	4	3	4	3	2	2	3	3	2	3	1	4	4	5	6	5	4	2	3	2	4	3	4	3	2	2	3	3	2	3	1	4	4	5	6	5	4	2	3
YCR035C_CEN.PK113-7DRRP43	YCR035C_CEN.PK113-7DRRP43	8	8	8	;RRP43	1	8	8	8	5	5	3	4	6	4	3	4	3	2	4	2	5	5	6	5	5	7	6	4	5	5	3	4	6	4	3	4	3	2	4	2	5	5	6	5	5	7	6	4
YKR056W_CEN.PK113-7DTRM2	YKR056W_CEN.PK113-7DTRM2	8	8	8	;TRM2	1	8	8	8	2	5	4	2	5	2	3	4	3	2	3	3	5	3	4	4	5	4	3	3	2	5	4	2	5	2	3	4	3	2	3	3	5	3	4	4	5	4	3	3
YNL251C_CEN.PK113-7DNRD1	YNL251C_CEN.PK113-7DNRD1	8	8	8	;NRD1	1	8	8	8	4	3	5	3	3	3	6	4	2	4	2	2	5	2	2	2	4	5	2	3	4	3	5	3	3	3	6	4	2	4	2	2	5	2	2	2	4	5	2	3
YPL050C_CEN.PK113-7DMNN9	YPL050C_CEN.PK113-7DMNN9	8	7	7	;MNN9	1	8	7	7	4	4	5	4	6	5	4	4	5	4	4	3	2	4	4	3	6	5	3	2	4	4	5	3	6	4	3	4	4	4	3	3	2	4	4	3	6	5	3	2
YNL306W_CEN.PK113-7DMRPS18	YNL306W_CEN.PK113-7DMRPS18	8	8	8	;MRPS18	1	8	8	8	4	5	5	5	4	2	3	4	4	4	4	4	2	2	3	3	4	4	2	2	4	5	5	5	4	2	3	4	4	4	4	4	2	2	3	3	4	4	2	2
YLR291C_CEN.PK113-7DGCD7	YLR291C_CEN.PK113-7DGCD7	8	8	8	;GCD7	1	8	8	8	7	6	3	6	8	7	1	7	6	4	5	3	6	6	6	5	8	7	4	5	7	6	3	6	8	7	1	7	6	4	5	3	6	6	6	5	8	7	4	5
YBR288C_CEN.PK113-7DAPM3	YBR288C_CEN.PK113-7DAPM3	8	8	8	;APM3	1	8	8	8	5	3	5	3	5	1	1	4	4	5	2	0	3	2	1	1	2	4	1	2	5	3	5	3	5	1	1	4	4	5	2	0	3	2	1	1	2	4	1	2
YNL312W_CEN.PK113-7DRFA2	YNL312W_CEN.PK113-7DRFA2	8	7	7	;RFA2	1	8	7	7	4	4	5	5	5	2	4	1	3	3	3	4	4	5	6	6	6	5	3	5	4	4	4	4	4	2	4	1	3	3	3	3	4	4	5	5	5	4	3	5
YFR047C_CEN.PK113-7DBNA6	YFR047C_CEN.PK113-7DBNA6	8	8	8	;BNA6	1	8	8	8	6	6	4	5	6	3	5	4	5	1	5	4	4	4	5	5	6	5	2	3	6	6	4	5	6	3	5	4	5	1	5	4	4	4	5	5	6	5	2	3
YMR038C_CEN.PK113-7DCCS1	YMR038C_CEN.PK113-7DCCS1	8	8	8	;CCS1	1	8	8	8	7	6	2	5	7	7	7	5	7	7	6	5	5	6	6	6	7	6	4	5	7	6	2	5	7	7	7	5	7	7	6	5	5	6	6	6	7	6	4	5
YDL237W_CEN.PK113-7DAIM6	YDL237W_CEN.PK113-7DAIM6	8	8	8	;AIM6	1	8	8	8	6	5	4	4	7	3	2	2	3	2	4	3	6	6	5	4	8	7	5	5	6	5	4	4	7	3	2	2	3	2	4	3	6	6	5	4	8	7	5	5
YLR378C_CEN.PK113-7DSEC61	YLR378C_CEN.PK113-7DSEC61	8	8	8	;SEC61	1	8	8	8	5	5	3	5	6	5	4	3	4	5	4	3	3	3	4	3	5	5	3	3	5	5	3	5	6	5	4	3	4	5	4	3	3	3	4	3	5	5	3	3
YOL143C_CEN.PK113-7DRIB4	YOL143C_CEN.PK113-7DRIB4	8	8	8	;RIB4	1	8	8	8	5	5	4	5	4	3	2	1	6	4	3	3	6	5	7	4	7	6	2	3	5	5	4	5	4	3	2	1	6	4	3	3	6	5	7	4	7	6	2	3
YPL188W_CEN.PK113-7DPOS5	YPL188W_CEN.PK113-7DPOS5	8	8	8	;POS5	1	8	8	8	3	3	2	1	3	2	1	1	3	1	1	2	4	5	6	5	4	4	3	4	3	3	2	1	3	2	1	1	3	1	1	2	4	5	6	5	4	4	3	4
YPR011C_CEN.PK113-7DORF	YPR011C_CEN.PK113-7DORF	8	8	8	;ORF	1	8	8	8	3	2	1	3	0	1	0	1	0	2	1	1	1	2	2	3	4	2	1	3	3	2	1	3	0	1	0	1	0	2	1	1	1	2	2	3	4	2	1	3
YHR205W_CEN.PK113-7DSCH9	YHR205W_CEN.PK113-7DSCH9	8	8	8	;SCH9	1	8	8	8	4	5	2	4	5	4	2	5	2	1	3	2	1	3	5	3	3	4	1	2	4	5	2	4	5	4	2	5	2	1	3	2	1	3	5	3	3	4	1	2
YGR191W_CEN.PK113-7DHIP1	YGR191W_CEN.PK113-7DHIP1	8	8	8	;HIP1	1	8	8	8	4	5	3	3	7	6	6	4	5	4	4	2	2	0	3	1	4	2	1	1	4	5	3	3	7	6	6	4	5	4	4	2	2	0	3	1	4	2	1	1
YJL053W_CEN.PK113-7DPEP8	YJL053W_CEN.PK113-7DPEP8	8	8	8	;PEP8	1	8	8	8	3	4	2	4	4	2	3	0	2	3	3	1	4	4	4	4	3	5	1	4	3	4	2	4	4	2	3	0	2	3	3	1	4	4	4	4	3	5	1	4
YER026C_CEN.PK113-7DCHO1	YER026C_CEN.PK113-7DCHO1	8	8	8	;CHO1	1	8	8	8	7	7	4	7	7	5	5	7	6	6	6	5	4	6	5	5	6	6	4	5	7	7	4	7	7	5	5	7	6	6	6	5	4	6	5	5	6	6	4	5
YOR101W_CEN.PK113-7DRAS1	YOR101W_CEN.PK113-7DRAS1	8	8	8	;RAS1	1	8	8	8	3	3	2	3	5	4	3	4	2	2	4	1	4	1	2	3	3	3	4	4	3	3	2	3	5	4	3	4	2	2	4	1	4	1	2	3	3	3	4	4
YNL206C_CEN.PK113-7DRTT106	YNL206C_CEN.PK113-7DRTT106	8	8	8	;RTT106	1	8	8	8	5	5	3	7	5	4	2	3	6	4	4	3	6	3	5	1	5	5	2	2	5	5	3	7	5	4	2	3	6	4	4	3	6	3	5	1	5	5	2	2
YGR028W_CEN.PK113-7DMSP1	YGR028W_CEN.PK113-7DMSP1	8	8	7	;MSP1	1	8	8	7	3	3	4	3	2	3	1	1	1	4	3	1	2	3	3	3	5	4	3	4	3	3	4	3	2	3	1	1	1	4	3	1	2	3	3	3	5	4	3	4
YDR119W_CEN.PK113-7DVBA4	YDR119W_CEN.PK113-7DVBA4	8	8	8	;VBA4	1	8	8	8	6	5	3	4	6	7	6	6	6	6	4	6	2	3	4	3	4	4	3	3	6	5	3	4	6	7	6	6	6	6	4	6	2	3	4	3	4	4	3	3
YHR062C_CEN.PK113-7DRPP1	YHR062C_CEN.PK113-7DRPP1	8	8	8	;RPP1	1	8	8	8	4	3	6	3	6	4	4	2	4	2	5	2	5	4	2	2	6	7	3	2	4	3	6	3	6	4	4	2	4	2	5	2	5	4	2	2	6	7	3	2
YDR337W_CEN.PK113-7DMRPS28	YDR337W_CEN.PK113-7DMRPS28	8	8	7	;MRPS28	1	8	8	7	6	6	6	3	2	2	2	2	5	3	2	1	1	2	4	1	3	2	2	3	6	6	6	3	2	2	2	2	5	3	2	1	1	2	4	1	3	2	2	3
YOR280C_CEN.PK113-7DFSH3	YOR280C_CEN.PK113-7DFSH3	8	8	8	;FSH3	1	8	8	8	6	7	4	5	5	1	2	1	2	1	2	0	3	3	4	4	6	6	4	4	6	7	4	5	5	1	2	1	2	1	2	0	3	3	4	4	6	6	4	4
YGL103W_CEN.PK113-7DRPL28	YGL103W_CEN.PK113-7DRPL28	8	8	8	;RPL28	1	8	8	8	8	8	7	8	8	8	7	8	8	6	8	7	8	7	8	7	8	7	7	6	8	8	7	8	8	8	7	8	8	6	8	7	8	7	8	7	8	7	7	6
YBR256C_CEN.PK113-7DRIB5	YBR256C_CEN.PK113-7DRIB5	8	8	8	;RIB5	1	8	8	8	2	7	4	4	6	2	5	4	4	5	2	1	6	6	7	6	6	7	5	6	2	7	4	4	6	2	5	4	4	5	2	1	6	6	7	6	6	7	5	6
YDR245W_CEN.PK113-7DMNN10	YDR245W_CEN.PK113-7DMNN10	8	8	8	;MNN10	1	8	8	8	6	6	5	5	7	4	5	7	4	5	5	3	4	3	6	5	6	6	4	4	6	6	5	5	7	4	5	7	4	5	5	3	4	3	6	5	6	6	4	4
YKL191W_CEN.PK113-7DDPH2	YKL191W_CEN.PK113-7DDPH2	8	8	8	;DPH2	1	8	8	8	5	5	5	5	5	5	3	5	5	4	4	3	5	4	5	3	5	5	0	4	5	5	5	5	5	5	3	5	5	4	4	3	5	4	5	3	5	5	0	4
YLR337C_CEN.PK113-7DVRP1	YLR337C_CEN.PK113-7DVRP1	8	8	8	;VRP1	1	8	8	8	1	1	2	3	3	2	0	1	1	1	1	1	2	4	5	4	5	4	2	3	1	1	2	3	3	2	0	1	1	1	1	1	2	4	5	4	5	4	2	3
YLR017W_CEN.PK113-7DMEU1	YLR017W_CEN.PK113-7DMEU1	8	8	8	;MEU1	1	8	8	8	4	7	4	7	6	5	4	6	8	6	4	5	2	3	3	2	3	4	2	3	4	7	4	7	6	5	4	6	8	6	4	5	2	3	3	2	3	4	2	3
YFL047W_CEN.PK113-7DRGD2	YFL047W_CEN.PK113-7DRGD2	8	8	8	;RGD2	1	8	8	8	7	5	5	5	4	3	1	2	3	3	3	2	3	5	5	4	5	4	3	2	7	5	5	5	4	3	1	2	3	3	3	2	3	5	5	4	5	4	3	2
YMR039C_CEN.PK113-7DSUB1	YMR039C_CEN.PK113-7DSUB1	8	8	8	;SUB1	1	8	8	8	7	7	8	6	7	5	6	3	5	4	4	5	3	3	4	3	6	5	5	3	7	7	8	6	7	5	6	3	5	4	4	5	3	3	4	3	6	5	5	3
YOR316C_CEN.PK113-7DCOT1	YOR316C_CEN.PK113-7DCOT1	8	8	8	;COT1	1	8	8	8	7	6	6	4	4	3	3	4	6	6	3	6	6	4	5	5	7	6	3	4	7	6	6	4	4	3	3	4	6	6	3	6	6	4	5	5	7	6	3	4
YOR196C_CEN.PK113-7DLIP5	YOR196C_CEN.PK113-7DLIP5	8	8	8	;LIP5	1	8	8	8	5	5	4	6	4	4	5	5	4	4	4	3	1	3	4	2	5	6	1	2	5	5	4	6	4	4	5	5	4	4	4	3	1	3	4	2	5	6	1	2
YLR328W_CEN.PK113-7DNMA1	YLR328W_CEN.PK113-7DNMA1	8	8	6	;NMA1	1	8	8	6	4	4	3	4	4	4	2	6	5	2	3	3	4	4	5	2	5	4	0	4	4	4	3	4	4	4	2	6	5	2	3	3	4	4	5	2	5	4	0	4
YGR232W_CEN.PK113-7DNAS6	YGR232W_CEN.PK113-7DNAS6	8	8	8	;NAS6	1	8	8	8	6	4	5	5	7	4	4	5	5	5	4	4	5	5	6	5	8	7	2	4	6	4	5	5	7	4	4	5	5	5	4	4	5	5	6	5	8	7	2	4
YIR012W_CEN.PK113-7DSQT1	YIR012W_CEN.PK113-7DSQT1	8	8	8	;SQT1	1	8	8	8	7	5	5	5	8	5	5	5	5	7	5	4	6	6	5	3	8	8	4	4	7	5	5	5	8	5	5	5	5	7	5	4	6	6	5	3	8	8	4	4
YKL216W_CEN.PK113-7DURA1	YKL216W_CEN.PK113-7DURA1	8	8	8	;URA1	1	8	8	8	6	6	5	4	5	7	4	5	5	6	5	5	4	3	5	5	6	5	4	3	6	6	5	4	5	7	4	5	5	6	5	5	4	3	5	5	6	5	4	3
YDL161W_CEN.PK113-7DENT1	YDL161W_CEN.PK113-7DENT1	8	7	7	;ENT1	1	8	7	7	3	6	2	4	5	1	1	3	2	2	3	2	5	5	5	8	6	6	3	5	2	5	2	4	5	1	1	3	2	2	3	2	4	5	4	7	5	5	3	5
YER063W_CEN.PK113-7DTHO1	YER063W_CEN.PK113-7DTHO1	8	8	8	;THO1	1	8	8	8	5	6	5	7	7	8	5	8	5	7	6	7	7	6	6	6	8	7	5	7	5	6	5	7	7	8	5	8	5	7	6	7	7	6	6	6	8	7	5	7
YIL118W_CEN.PK113-7DRHO3	YIL118W_CEN.PK113-7DRHO3	8	8	8	;RHO3	1	8	8	8	6	7	6	6	6	5	7	6	7	8	6	4	7	4	5	5	6	6	7	6	6	7	6	6	6	5	7	6	7	8	6	4	7	4	5	5	6	6	7	6
YDR152W_CEN.PK113-7DGIR2	YDR152W_CEN.PK113-7DGIR2	8	8	8	;GIR2	1	8	8	8	7	5	3	6	6	5	5	4	7	4	3	4	4	3	8	6	8	5	3	3	7	5	3	6	6	5	5	4	7	4	3	4	4	3	8	6	8	5	3	3
YFR011C_CEN.PK113-7DAIM13	YFR011C_CEN.PK113-7DAIM13	8	8	8	;AIM13	1	8	8	8	4	4	3	4	5	1	2	0	6	4	4	3	5	2	3	5	6	4	3	3	4	4	3	4	5	1	2	0	6	4	4	3	5	2	3	5	6	4	3	3
YGR001C_CEN.PK113-7DORF	YGR001C_CEN.PK113-7DORF	8	8	8	;ORF	1	8	8	8	4	3	4	5	6	5	5	4	5	5	4	4	1	2	5	1	5	3	4	2	4	3	4	5	6	5	5	4	5	5	4	4	1	2	5	1	5	3	4	2
YKL113C_CEN.PK113-7DRAD27	YKL113C_CEN.PK113-7DRAD27	8	8	8	;RAD27	1	8	8	8	5	5	2	5	6	2	3	3	2	2	4	1	4	4	5	4	5	3	1	4	5	5	2	5	6	2	3	3	2	2	4	1	4	4	5	4	5	3	1	4
YGR248W_CEN.PK113-7DSOL4	YGR248W_CEN.PK113-7DSOL4	8	8	8	;SOL4	1	8	8	8	0	1	0	1	0	0	0	0	0	1	0	0	7	7	7	6	8	8	7	7	0	1	0	1	0	0	0	0	0	1	0	0	7	7	7	6	8	8	7	7
YNL035C_CEN.PK113-7DORF	YNL035C_CEN.PK113-7DORF	8	8	8	;ORF	1	8	8	8	5	4	1	4	4	3	1	4	2	4	1	1	3	5	4	3	3	4	1	1	5	4	1	4	4	3	1	4	2	4	1	1	3	5	4	3	3	4	1	1
YBL092W_CEN.PK113-7DRPL32	YBL092W_CEN.PK113-7DRPL32	8	8	8	;RPL32	1	8	8	8	7	8	8	8	8	8	8	8	8	8	8	7	7	8	7	8	8	8	7	7	7	8	8	8	8	8	8	8	8	8	8	7	7	8	7	8	8	8	7	7
YAL042W_CEN.PK113-7DERV46	YAL042W_CEN.PK113-7DERV46	8	8	8	;ERV46	1	8	8	8	8	7	5	6	6	4	4	6	5	3	4	7	4	4	6	7	6	6	5	5	8	7	5	6	6	4	4	6	5	3	4	7	4	4	6	7	6	6	5	5
YNL044W_CEN.PK113-7DYIP3	YNL044W_CEN.PK113-7DYIP3	8	8	8	;YIP3	1	8	8	8	7	7	7	5	7	5	5	6	4	6	6	6	5	4	6	5	7	6	5	5	7	7	7	5	7	5	5	6	4	6	6	6	5	4	6	5	7	6	5	5
YKL117W_CEN.PK113-7DSBA1	YKL117W_CEN.PK113-7DSBA1	8	8	8	;SBA1	1	8	8	8	4	4	3	3	4	4	5	4	3	4	5	3	6	4	5	4	6	6	5	4	4	4	3	3	4	4	5	4	3	4	5	3	6	4	5	4	6	6	5	4
YBR003W_CEN.PK113-7DCOQ1	YBR003W_CEN.PK113-7DCOQ1	8	8	8	;COQ1	1	8	8	8	6	6	4	6	3	2	1	3	2	3	2	1	3	5	3	6	5	5	2	3	6	6	4	6	3	2	1	3	2	3	2	1	3	5	3	6	5	5	2	3
YOL030W_CEN.PK113-7DGAS5	YOL030W_CEN.PK113-7DGAS5	8	8	8	;GAS5	1	8	8	8	8	7	6	7	8	5	5	6	8	6	7	6	7	7	6	5	7	7	3	6	8	7	6	7	8	5	5	6	8	6	7	6	7	7	6	5	7	7	3	6
YNL113W_CEN.PK113-7DRPC19	YNL113W_CEN.PK113-7DRPC19	8	8	8	;RPC19	1	8	8	8	8	8	6	6	7	7	6	6	6	7	7	5	5	6	8	8	7	7	5	8	8	8	6	6	7	7	6	6	6	7	7	5	5	6	8	8	7	7	5	8
YMR260C_CEN.PK113-7DTIF11	YMR260C_CEN.PK113-7DTIF11	8	8	8	;TIF11	1	8	8	8	4	6	5	6	6	5	7	6	4	5	4	5	5	5	4	6	6	6	6	6	4	6	5	6	6	5	7	6	4	5	4	5	5	5	4	6	6	6	6	6
YOL142W_CEN.PK113-7DRRP40	YOL142W_CEN.PK113-7DRRP40	8	8	8	;RRP40	1	8	8	8	3	3	5	4	5	4	4	7	5	4	4	3	2	1	3	1	5	3	2	2	3	3	5	4	5	4	4	7	5	4	4	3	2	1	3	1	5	3	2	2
YMR178W_CEN.PK113-7DORF	YMR178W_CEN.PK113-7DORF	8	8	8	;ORF	1	8	8	8	5	3	4	5	5	3	4	6	3	4	3	2	3	2	4	5	4	3	2	2	5	3	4	5	5	3	4	6	3	4	3	2	3	2	4	5	4	3	2	2
YJR025C_CEN.PK113-7DBNA1	YJR025C_CEN.PK113-7DBNA1	8	8	8	;BNA1	1	8	8	8	7	6	6	6	7	7	6	5	6	6	5	5	6	5	5	6	7	6	6	5	7	6	6	6	7	7	6	5	6	6	5	5	6	5	5	6	7	6	6	5
YKR006C_CEN.PK113-7DMRPL13	YKR006C_CEN.PK113-7DMRPL13	8	8	8	;MRPL13	1	8	8	8	5	7	6	7	5	4	5	4	6	6	5	3	4	4	4	3	5	5	3	4	5	7	6	7	5	4	5	4	6	6	5	3	4	4	4	3	5	5	3	4
YFL044C_CEN.PK113-7DOTU1	YFL044C_CEN.PK113-7DOTU1	8	8	8	;OTU1	1	8	8	8	3	4	2	5	3	2	1	3	3	3	2	0	6	5	4	4	6	6	4	6	3	4	2	5	3	2	1	3	3	3	2	0	6	5	4	4	6	6	4	6
YPL059W_CEN.PK113-7DGRX5	YPL059W_CEN.PK113-7DGRX5	8	8	8	;GRX5	1	8	8	8	2	5	2	5	7	0	0	1	3	4	2	0	6	5	6	5	8	7	4	5	2	5	2	5	7	0	0	1	3	4	2	0	6	5	6	5	8	7	4	5
YNL200C_CEN.PK113-7DORF	YNL200C_CEN.PK113-7DORF	8	8	8	;ORF	1	8	8	8	0	2	2	1	0	0	0	0	2	1	1	1	7	8	8	5	5	5	6	6	0	2	2	1	0	0	0	0	2	1	1	1	7	8	8	5	5	5	6	6
YIL070C_CEN.PK113-7DMAM33	YIL070C_CEN.PK113-7DMAM33	8	8	8	;MAM33	1	8	8	8	8	6	7	7	7	4	3	5	6	6	5	7	7	6	8	7	7	7	6	7	8	6	7	7	7	4	3	5	6	6	5	7	7	6	8	7	7	7	6	7
YGL077C_CEN.PK113-7DHNM1	YGL077C_CEN.PK113-7DHNM1	8	8	8	;HNM1	1	8	8	8	2	3	3	4	7	6	8	5	3	5	6	3	1	0	0	1	1	1	0	0	2	3	3	4	7	6	8	5	3	5	6	3	1	0	0	1	1	1	0	0
YBR106W_CEN.PK113-7DPHO88	YBR106W_CEN.PK113-7DPHO88	8	8	8	;PHO88	1	8	8	8	8	8	7	7	7	7	6	7	7	7	7	6	7	6	6	6	7	7	6	6	8	8	7	7	7	7	6	7	7	7	7	6	7	6	6	6	7	7	6	6
YER057C_CEN.PK113-7DHMF1	YER057C_CEN.PK113-7DHMF1	8	8	8	;HMF1	1	8	8	8	6	6	7	7	6	5	5	3	6	5	6	6	7	6	6	7	7	6	7	5	6	6	7	7	6	5	5	3	6	5	6	6	7	6	6	7	7	6	7	5
YGR231C_CEN.PK113-7DPHB2	YGR231C_CEN.PK113-7DPHB2	8	8	8	;PHB2	1	8	8	8	7	7	4	4	5	3	4	2	3	4	4	4	5	4	7	6	5	5	5	3	7	7	4	4	5	3	4	2	3	4	4	4	5	4	7	6	5	5	5	3
YJL066C_CEN.PK113-7DMPM1	YJL066C_CEN.PK113-7DMPM1	8	8	8	;MPM1	1	8	8	8	5	7	4	6	3	1	1	0	3	2	3	2	6	5	7	5	8	8	5	7	5	7	4	6	3	1	1	0	3	2	3	2	6	5	7	5	8	8	5	7
YER182W_CEN.PK113-7DFMP10	YER182W_CEN.PK113-7DFMP10	8	8	8	;FMP10	1	8	8	8	4	4	3	5	4	3	2	3	3	3	3	1	3	3	5	7	4	4	3	4	4	4	3	5	4	3	2	3	3	3	3	1	3	3	5	7	4	4	3	4
YOR239W_CEN.PK113-7DABP140	YOR239W_CEN.PK113-7DABP140	8	8	8	;ABP140	1	8	8	8	5	6	4	5	8	6	3	5	4	3	5	5	4	5	5	6	7	7	3	2	5	6	4	5	8	6	3	5	4	3	5	5	4	5	5	6	7	7	3	2
YJR125C_CEN.PK113-7DENT3	YJR125C_CEN.PK113-7DENT3	8	8	8	;ENT3	1	8	8	8	6	5	5	6	6	4	4	5	4	3	5	4	4	3	5	4	5	5	2	4	6	5	5	6	6	4	4	5	4	3	5	4	4	3	5	4	5	5	2	4
YBR109C_CEN.PK113-7DCMD1	YBR109C_CEN.PK113-7DCMD1	8	8	8	;CMD1	1	8	8	8	6	6	5	6	7	7	7	8	6	3	3	5	7	6	7	7	6	6	6	6	6	6	5	6	7	7	7	8	6	3	3	5	7	6	7	7	6	6	6	6
YNL244C_CEN.PK113-7DSUI1	YNL244C_CEN.PK113-7DSUI1	8	8	8	;SUI1	1	8	8	8	7	6	5	7	7	7	5	8	8	8	7	6	5	7	7	6	7	7	6	6	7	6	5	7	7	7	5	8	8	8	7	6	5	7	7	6	7	7	6	6
YLR406C_CEN.PK113-7DRPL31B	YLR406C_CEN.PK113-7DRPL31B	8	8	1	;RPL31B	1	8	8	1	8	8	8	7	8	8	7	8	7	7	7	7	6	5	7	7	8	7	7	6	8	8	8	7	8	8	7	8	7	7	7	7	6	5	7	7	8	7	7	6
YHR051W_CEN.PK113-7DCOX6	YHR051W_CEN.PK113-7DCOX6	8	8	8	;COX6	1	8	8	8	7	8	7	7	8	6	7	6	6	7	7	5	7	7	7	7	8	8	7	6	7	8	7	7	8	6	7	6	6	7	7	5	7	7	7	7	8	8	7	6
YGL030W_CEN.PK113-7DRPL30	YGL030W_CEN.PK113-7DRPL30	8	8	8	;RPL30	1	8	8	8	7	7	7	7	7	7	7	7	7	7	8	7	7	7	7	6	7	7	7	6	7	7	7	7	7	7	7	7	7	7	8	7	7	7	7	6	7	7	7	6
YDR529C_CEN.PK113-7DQCR7	YDR529C_CEN.PK113-7DQCR7	8	8	8	;QCR7	1	8	8	8	7	8	7	7	6	4	3	4	5	5	4	5	6	5	6	6	8	6	7	6	7	8	7	7	6	4	3	4	5	5	4	5	6	5	6	6	8	6	7	6
YOL127W_CEN.PK113-7DRPL25	YOL127W_CEN.PK113-7DRPL25	8	8	8	;RPL25	1	8	8	8	7	8	7	7	7	7	7	8	8	8	6	6	5	7	6	7	8	8	4	7	7	8	7	7	7	7	7	8	8	8	6	6	5	7	6	7	8	8	4	7
YDR382W_CEN.PK113-7DRPP2B	YDR382W_CEN.PK113-7DRPP2B	8	8	8	;RPP2B	1	8	8	8	7	7	8	7	7	7	6	7	7	7	8	7	6	7	7	6	7	7	7	7	7	7	8	7	7	7	6	7	7	7	8	7	6	7	7	6	7	7	7	7
YGL200C_CEN.PK113-7DEMP24	YGL200C_CEN.PK113-7DEMP24	8	8	8	;EMP24	1	8	8	8	5	6	7	6	6	5	6	5	7	4	5	5	4	5	5	5	6	6	4	5	5	6	7	6	6	5	6	5	7	4	5	5	4	5	5	5	6	6	4	5
YOR369C_CEN.PK113-7DRPS12	YOR369C_CEN.PK113-7DRPS12	8	8	8	;RPS12	1	8	8	8	8	7	8	8	8	8	8	8	8	8	8	8	7	7	8	7	8	8	7	7	8	7	8	8	8	8	8	8	8	8	8	8	7	7	8	7	8	8	7	7
YCR031C_CEN.PK113-7DRPS14A	YCR031C_CEN.PK113-7DRPS14A	9	1	1	;RPS14A	1	9	1	1	9	8	8	8	9	8	8	8	8	8	9	8	8	7	8	8	9	9	8	8	1	1	1	1	1	1	1	1	1	1	1	1	1	0	1	1	1	1	1	1
YNL321W_CEN.PK113-7DVNX1	YNL321W_CEN.PK113-7DVNX1	9	9	9	;VNX1	1	9	9	9	0	0	2	0	2	1	0	3	0	0	0	0	3	0	4	3	2	3	1	1	0	0	2	0	2	1	0	3	0	0	0	0	3	0	4	3	2	3	1	1
YDR436W_CEN.PK113-7DPPZ2	YDR436W_CEN.PK113-7DPPZ2	9	2	2	;PPZ2	1	9	2	2	8	7	3	4	4	3	4	2	2	3	5	3	4	5	6	5	7	6	3	3	2	2	1	2	0	0	0	0	0	0	0	0	1	1	2	1	2	2	1	0
YLR095C_CEN.PK113-7DIOC2	YLR095C_CEN.PK113-7DIOC2	9	9	9	;IOC2	1	9	9	9	2	4	0	5	3	3	0	4	3	1	1	1	0	1	0	0	4	3	1	0	2	4	0	5	3	3	0	4	3	1	1	1	0	1	0	0	4	3	1	0
YER157W_CEN.PK113-7DCOG3	YER157W_CEN.PK113-7DCOG3	9	9	9	;COG3	1	9	9	9	4	3	1	3	3	1	0	2	2	1	1	0	1	3	2	0	2	2	1	0	4	3	1	3	3	1	0	2	2	1	1	0	1	3	2	0	2	2	1	0
YMR194W_CEN.PK113-7DRPL36A	YMR194W_CEN.PK113-7DRPL36A	9	2	2	;RPL36A	1	9	2	2	9	9	9	8	9	8	8	7	9	8	9	9	7	7	7	7	9	8	7	8	2	2	2	1	2	1	1	0	2	1	2	2	1	2	1	1	2	2	1	2
YBR073W_CEN.PK113-7DRDH54	YBR073W_CEN.PK113-7DRDH54	9	9	9	;RDH54	1	9	9	9	2	2	0	3	2	1	4	1	3	2	2	0	0	0	1	0	0	0	0	0	2	2	0	3	2	1	4	1	3	2	2	0	0	0	1	0	0	0	0	0
YPL104W_CEN.PK113-7DMSD1	YPL104W_CEN.PK113-7DMSD1	9	9	9	;MSD1	1	9	9	9	5	4	3	7	1	0	0	0	1	2	3	3	3	3	5	2	3	3	3	2	5	4	3	7	1	0	0	0	1	2	3	3	3	3	5	2	3	3	3	2
YPR040W_CEN.PK113-7DTIP41	YPR040W_CEN.PK113-7DTIP41	9	9	9	;TIP41	1	9	9	9	4	3	1	2	1	1	1	2	1	0	0	0	3	3	2	2	3	2	1	0	4	3	1	2	1	1	1	2	1	0	0	0	3	3	2	2	3	2	1	0
YGL013C_CEN.PK113-7DPDR1	YGL013C_CEN.PK113-7DPDR1	9	9	9	;PDR1	1	9	9	9	0	4	2	2	5	5	2	2	1	1	2	2	1	2	1	1	5	4	0	0	0	4	2	2	5	5	2	2	1	1	2	2	1	2	1	1	5	4	0	0
YML031W_CEN.PK113-7DNDC1	YML031W_CEN.PK113-7DNDC1	9	9	9	;NDC1	1	9	9	9	3	2	2	5	3	4	0	3	1	2	1	1	3	3	2	3	3	2	0	2	3	2	2	5	3	4	0	3	1	2	1	1	3	3	2	3	3	2	0	2
YOR014W_CEN.PK113-7DRTS1	YOR014W_CEN.PK113-7DRTS1	9	9	9	;RTS1	1	9	9	9	7	4	5	5	4	4	2	4	4	5	2	2	4	3	4	4	6	6	2	3	7	4	5	5	4	4	2	4	4	5	2	2	4	3	4	4	6	6	2	3
YDR376W_CEN.PK113-7DARH1	YDR376W_CEN.PK113-7DARH1	9	9	9	;ARH1	1	9	9	9	3	4	4	2	4	0	2	2	2	2	2	2	3	3	2	2	4	3	1	1	3	4	4	2	4	0	2	2	2	2	2	2	3	3	2	2	4	3	1	1
YMR061W_CEN.PK113-7DRNA14	YMR061W_CEN.PK113-7DRNA14	9	9	9	;RNA14	1	9	9	9	4	4	5	5	4	2	3	1	1	3	3	2	2	1	0	2	3	4	1	0	4	4	5	5	4	2	3	1	1	3	3	2	2	1	0	2	3	4	1	0
YMR054W_CEN.PK113-7DSTV1	YMR054W_CEN.PK113-7DSTV1	9	9	9	;STV1	1	9	9	9	8	6	2	4	4	3	1	5	4	5	2	2	2	2	2	2	3	4	2	2	8	6	2	4	4	3	1	5	4	5	2	2	2	2	2	2	3	4	2	2
YLR096W_CEN.PK113-7DKIN2	YLR096W_CEN.PK113-7DKIN2	9	9	9	;KIN2	1	9	9	9	0	3	2	2	1	0	0	2	0	0	0	0	2	1	4	3	3	2	1	4	0	3	2	2	1	0	0	2	0	0	0	0	2	1	4	3	3	2	1	4
YBL055C_CEN.PK113-7DORF	YBL055C_CEN.PK113-7DORF	9	9	9	;ORF	1	9	9	9	5	4	3	2	4	1	1	1	4	2	2	0	3	1	4	1	6	3	0	0	5	4	3	2	4	1	1	1	4	2	2	0	3	1	4	1	6	3	0	0
YHR094C_CEN.PK113-7DHXT1	YHR094C_CEN.PK113-7DHXT1	9	5	5	;HXT1	1	9	5	5	2	2	3	2	9	5	6	6	0	0	0	1	3	3	3	3	3	4	3	3	0	0	1	0	5	3	3	4	0	0	0	0	0	0	0	0	0	1	0	0
YGL197W_CEN.PK113-7DMDS3	YGL197W_CEN.PK113-7DMDS3	9	9	9	;MDS3	1	9	9	9	4	1	3	1	0	0	0	0	1	0	0	0	5	4	2	3	2	4	1	2	4	1	3	1	0	0	0	0	1	0	0	0	5	4	2	3	2	4	1	2
YLR439W_CEN.PK113-7DMRPL4	YLR439W_CEN.PK113-7DMRPL4	9	9	9	;MRPL4	1	9	9	9	5	5	2	7	3	1	0	0	3	3	3	2	2	2	2	2	3	3	1	1	5	5	2	7	3	1	0	0	3	3	3	2	2	2	2	2	3	3	1	1
YLR312W-A_CEN.PK113-7DMRPL15	YLR312W-A_CEN.PK113-7DMRPL15	9	9	9	;MRPL15	1	9	9	9	5	6	5	5	4	2	0	1	5	5	2	2	3	1	4	2	4	4	3	1	5	6	5	5	4	2	0	1	5	5	2	2	3	1	4	2	4	4	3	1
YDR145W_CEN.PK113-7DTAF12	YDR145W_CEN.PK113-7DTAF12	9	9	9	;TAF12	1	9	9	9	5	6	2	2	8	4	4	4	5	5	3	1	4	4	6	6	8	8	3	7	5	6	2	2	8	4	4	4	5	5	3	1	4	4	6	6	8	8	3	7
YMR289W_CEN.PK113-7DABZ2	YMR289W_CEN.PK113-7DABZ2	9	9	9	;ABZ2	1	9	9	9	3	1	4	2	2	0	0	1	1	2	2	0	4	2	3	2	5	4	1	3	3	1	4	2	2	0	0	1	1	2	2	0	4	2	3	2	5	4	1	3
YOR336W_CEN.PK113-7DKRE5	YOR336W_CEN.PK113-7DKRE5	9	9	9	;KRE5	1	9	9	9	6	5	2	6	2	2	2	2	3	1	1	0	2	4	1	2	1	1	0	2	6	5	2	6	2	2	2	2	3	1	1	0	2	4	1	2	1	1	0	2
YIL130W_CEN.PK113-7DASG1	YIL130W_CEN.PK113-7DASG1	9	9	9	;ASG1	1	9	9	9	3	3	2	4	3	1	2	3	3	2	3	3	3	4	4	4	4	4	2	3	3	3	2	4	3	1	2	3	3	2	3	3	3	4	4	4	4	4	2	3
YFL001W_CEN.PK113-7DDEG1	YFL001W_CEN.PK113-7DDEG1	9	9	9	;DEG1	1	9	9	9	3	5	3	4	3	2	3	3	3	4	3	0	2	2	4	3	4	3	0	2	3	5	3	4	3	2	3	3	3	4	3	0	2	2	4	3	4	3	0	2
YKL018W_CEN.PK113-7DSWD2	YKL018W_CEN.PK113-7DSWD2	9	9	9	;SWD2	1	9	9	9	4	4	3	6	6	3	1	4	3	2	5	1	6	4	4	3	2	3	1	2	4	4	3	6	6	3	1	4	3	2	5	1	6	4	4	3	2	3	1	2
YAL026C_CEN.PK113-7DDRS2	YAL026C_CEN.PK113-7DDRS2	9	9	9	;DRS2	1	9	9	9	5	4	2	5	4	2	1	1	3	0	1	0	3	2	4	2	4	2	1	3	5	4	2	5	4	2	1	1	3	0	1	0	3	2	4	2	4	2	1	3
YIL035C_CEN.PK113-7DCKA1	YIL035C_CEN.PK113-7DCKA1	9	9	9	;CKA1	1	9	9	9	4	5	3	5	7	2	3	4	3	5	3	3	4	4	4	4	6	6	2	4	4	5	3	5	7	2	3	4	3	5	3	3	4	4	4	4	6	6	2	4
YAL041W_CEN.PK113-7DCDC24	YAL041W_CEN.PK113-7DCDC24	9	9	9	;CDC24	1	9	9	9	4	4	4	5	4	2	1	2	1	3	2	2	4	1	4	4	2	3	1	2	4	4	4	5	4	2	1	2	1	3	2	2	4	1	4	4	2	3	1	2
YBR280C_CEN.PK113-7DSAF1	YBR280C_CEN.PK113-7DSAF1	9	9	9	;SAF1	1	9	9	9	2	2	1	4	1	0	0	0	0	0	1	0	2	4	4	5	4	4	2	2	2	2	1	4	1	0	0	0	0	0	1	0	2	4	4	5	4	4	2	2
YJL213W_CEN.PK113-7DORF	YJL213W_CEN.PK113-7DORF	9	9	9	;ORF	1	9	9	9	6	4	4	3	7	5	2	3	5	3	7	6	0	0	0	0	0	2	0	0	6	4	4	3	7	5	2	3	5	3	7	6	0	0	0	0	0	2	0	0
YLR319C_CEN.PK113-7DBUD6	YLR319C_CEN.PK113-7DBUD6	9	9	9	;BUD6	1	9	9	9	1	1	3	2	2	1	0	2	1	1	2	0	3	2	2	2	4	4	2	4	1	1	3	2	2	1	0	2	1	1	2	0	3	2	2	2	4	4	2	4
YGL130W_CEN.PK113-7DCEG1	YGL130W_CEN.PK113-7DCEG1	9	9	9	;CEG1	1	9	9	9	5	7	5	7	4	4	2	3	2	4	2	3	4	5	3	6	6	7	3	5	5	7	5	7	4	4	2	3	2	4	2	3	4	5	3	6	6	7	3	5
YMR139W_CEN.PK113-7DRIM11	YMR139W_CEN.PK113-7DRIM11	9	9	9	;RIM11	1	9	9	9	2	4	2	4	4	1	0	1	1	1	0	0	3	4	3	5	6	6	3	5	2	4	2	4	4	1	0	1	1	1	0	0	3	4	3	5	6	6	3	5
YIR029W_CEN.PK113-7DDAL2	YIR029W_CEN.PK113-7DDAL2	9	9	9	;DAL2	1	9	9	9	0	1	1	0	0	0	0	0	1	0	1	0	3	3	6	6	5	4	4	5	0	1	1	0	0	0	0	0	1	0	1	0	3	3	6	6	5	4	4	5
YMR158W_CEN.PK113-7DMRPS8	YMR158W_CEN.PK113-7DMRPS8	9	9	9	;MRPS8	1	9	9	9	4	8	6	7	4	3	1	0	4	3	6	2	5	3	2	4	7	8	0	3	4	8	6	7	4	3	1	0	4	3	6	2	5	3	2	4	7	8	0	3
YMR115W_CEN.PK113-7DMGR3	YMR115W_CEN.PK113-7DMGR3	9	9	9	;MGR3	1	9	9	9	4	7	4	4	6	2	2	5	2	2	2	1	4	4	6	6	7	6	6	5	4	7	4	4	6	2	2	5	2	2	2	1	4	4	6	6	7	6	6	5
YLR090W_CEN.PK113-7DXDJ1	YLR090W_CEN.PK113-7DXDJ1	9	9	9	;XDJ1	1	9	9	9	4	5	2	3	4	2	3	6	4	5	4	2	3	3	4	5	6	6	3	3	4	5	2	3	4	2	3	6	4	5	4	2	3	3	4	5	6	6	3	3
YJL216C_CEN.PK113-7DIMA5	YJL216C_CEN.PK113-7DIMA5	9	7	7	;IMA5	1	9	7	7	0	0	0	0	1	0	0	0	6	6	6	6	0	1	1	1	3	2	1	1	0	0	0	0	1	0	0	0	4	4	5	4	0	1	1	1	3	2	1	1
YJL061W_CEN.PK113-7DNUP82	YJL061W_CEN.PK113-7DNUP82	9	9	9	;NUP82	1	9	9	9	0	4	2	0	2	0	2	4	1	0	1	0	3	1	2	1	2	1	1	1	0	4	2	0	2	0	2	4	1	0	1	0	3	1	2	1	2	1	1	1
YDR044W_CEN.PK113-7DHEM13	YDR044W_CEN.PK113-7DHEM13	9	9	9	;HEM13	1	9	9	9	4	6	5	5	6	4	1	3	3	3	4	0	3	3	3	3	4	6	2	2	4	6	5	5	6	4	1	3	3	3	4	0	3	3	3	3	4	6	2	2
YKL094W_CEN.PK113-7DYJU3	YKL094W_CEN.PK113-7DYJU3	9	9	9	;YJU3	1	9	9	9	6	7	4	8	5	4	2	4	4	3	3	3	2	4	5	4	4	3	4	3	6	7	4	8	5	4	2	4	4	3	3	3	2	4	5	4	4	3	4	3
YDR117C_CEN.PK113-7DTMA64	YDR117C_CEN.PK113-7DTMA64	9	9	9	;TMA64	1	9	9	9	3	2	1	4	3	2	2	2	2	2	0	0	1	3	2	3	4	2	1	2	3	2	1	4	3	2	2	2	2	2	0	0	1	3	2	3	4	2	1	2
YBR102C_CEN.PK113-7DEXO84	YBR102C_CEN.PK113-7DEXO84	9	9	9	;EXO84	1	9	9	9	6	2	3	6	5	2	2	5	2	1	6	1	3	0	1	2	5	5	0	0	6	2	3	6	5	2	2	5	2	1	6	1	3	0	1	2	5	5	0	0
YPL053C_CEN.PK113-7DKTR6	YPL053C_CEN.PK113-7DKTR6	9	9	9	;KTR6	1	9	9	9	6	8	6	5	6	2	5	4	2	5	7	2	6	4	2	2	6	5	2	5	6	8	6	5	6	2	5	4	2	5	7	2	6	4	2	2	6	5	2	5
YMR135C_CEN.PK113-7DGID8	YMR135C_CEN.PK113-7DGID8	9	9	9	;GID8	1	9	9	9	2	1	0	4	1	0	0	0	0	1	0	0	7	4	4	4	6	6	2	5	2	1	0	4	1	0	0	0	0	1	0	0	7	4	4	4	6	6	2	5
YPL031C_CEN.PK113-7DPHO85	YPL031C_CEN.PK113-7DPHO85	9	7	7	;PHO85	1	9	7	7	4	7	5	4	7	4	4	4	5	5	5	3	5	9	5	6	7	8	5	6	2	5	3	2	5	2	3	2	4	3	3	1	3	7	3	4	5	6	3	4
YIL149C_CEN.PK113-7DMLP2	YIL149C_CEN.PK113-7DMLP2	9	9	9	;MLP2	1	9	9	9	2	2	2	5	3	1	2	4	2	0	2	1	2	1	1	1	4	5	0	0	2	2	2	5	3	1	2	4	2	0	2	1	2	1	1	1	4	5	0	0
YOR220W_CEN.PK113-7DRCN2	YOR220W_CEN.PK113-7DRCN2	9	9	9	;RCN2	1	9	9	9	3	4	4	4	4	2	1	1	2	1	2	1	3	4	3	4	6	5	3	3	3	4	4	4	4	2	1	1	2	1	2	1	3	4	3	4	6	5	3	3
YHR028C_CEN.PK113-7DDAP2	YHR028C_CEN.PK113-7DDAP2	9	9	9	;DAP2	1	9	9	9	2	3	2	2	4	2	1	3	3	2	2	2	4	5	5	4	4	5	3	2	2	3	2	2	4	2	1	3	3	2	2	2	4	5	5	4	4	5	3	2
YNL219C_CEN.PK113-7DALG9	YNL219C_CEN.PK113-7DALG9	9	9	9	;ALG9	1	9	9	9	6	7	5	7	8	4	4	5	5	3	3	4	6	6	4	6	7	8	5	7	6	7	5	7	8	4	4	5	5	3	3	4	6	6	4	6	7	8	5	7
YOR160W_CEN.PK113-7DMTR10	YOR160W_CEN.PK113-7DMTR10	9	9	9	;MTR10	1	9	9	9	2	4	2	2	2	2	1	2	2	2	3	0	1	1	1	1	2	1	0	1	2	4	2	2	2	2	1	2	2	2	3	0	1	1	1	1	2	1	0	1
YIR038C_CEN.PK113-7DGTT1	YIR038C_CEN.PK113-7DGTT1	9	9	9	;GTT1	1	9	9	9	4	5	5	6	4	2	3	3	5	5	3	4	8	8	7	6	8	8	8	7	4	5	5	6	4	2	3	3	5	5	3	4	8	8	7	6	8	8	8	7
YLR002C_CEN.PK113-7DNOC3	YLR002C_CEN.PK113-7DNOC3	9	9	9	;NOC3	1	9	9	9	5	6	5	6	5	4	2	7	2	3	3	3	5	6	4	4	6	6	3	5	5	6	5	6	5	4	2	7	2	3	3	3	5	6	4	4	6	6	3	5
YML127W_CEN.PK113-7DRSC9	YML127W_CEN.PK113-7DRSC9	9	9	9	;RSC9	1	9	9	9	4	5	3	7	7	6	4	4	5	6	2	1	2	2	3	2	5	6	3	1	4	5	3	7	7	6	4	4	5	6	2	1	2	2	3	2	5	6	3	1
YJL117W_CEN.PK113-7DPHO86	YJL117W_CEN.PK113-7DPHO86	9	9	9	;PHO86	1	9	9	9	5	6	3	3	4	3	2	2	5	3	3	4	4	5	3	4	5	4	3	3	5	6	3	3	4	3	2	2	5	3	3	4	4	5	3	4	5	4	3	3
YOR352W_CEN.PK113-7DTFB6	YOR352W_CEN.PK113-7DTFB6	9	9	9	;TFB6	1	9	9	9	2	3	3	4	1	1	0	1	2	1	1	0	5	5	4	7	6	6	5	2	2	3	3	4	1	1	0	1	2	1	1	0	5	5	4	7	6	6	5	2
YMR193W_CEN.PK113-7DMRPL24	YMR193W_CEN.PK113-7DMRPL24	9	9	9	;MRPL24	1	9	9	9	6	9	7	6	9	4	4	5	7	7	6	5	7	5	5	5	8	7	3	4	6	9	7	6	9	4	4	5	7	7	6	5	7	5	5	5	8	7	3	4
YJL128C_CEN.PK113-7DPBS2	YJL128C_CEN.PK113-7DPBS2	9	9	9	;PBS2	1	9	9	9	4	4	2	5	6	3	3	3	4	5	5	2	4	3	5	4	6	4	3	3	4	4	2	5	6	3	3	3	4	5	5	2	4	3	5	4	6	4	3	3
YPL263C_CEN.PK113-7DKEL3	YPL263C_CEN.PK113-7DKEL3	9	9	9	;KEL3	1	9	9	9	4	2	2	5	4	2	3	3	4	1	3	1	1	1	1	1	2	2	0	1	4	2	2	5	4	2	3	3	4	1	3	1	1	1	1	1	2	2	0	1
YLR033W_CEN.PK113-7DRSC58	YLR033W_CEN.PK113-7DRSC58	9	9	9	;RSC58	1	9	9	9	4	3	3	4	4	3	5	2	3	6	4	4	2	1	1	2	5	5	3	3	4	3	3	4	4	3	5	2	3	6	4	4	2	1	1	2	5	5	3	3
YNL232W_CEN.PK113-7DCSL4	YNL232W_CEN.PK113-7DCSL4	9	9	9	;CSL4	1	9	9	9	4	6	3	7	5	5	3	3	3	3	3	4	3	6	1	2	6	6	3	3	4	6	3	7	5	5	3	3	3	3	3	4	3	6	1	2	6	6	3	3
YJL112W_CEN.PK113-7DMDV1	YJL112W_CEN.PK113-7DMDV1	9	9	9	;MDV1	1	9	9	9	7	6	6	8	3	0	0	0	3	1	1	1	2	0	1	1	2	4	1	0	7	6	6	8	3	0	0	0	3	1	1	1	2	0	1	1	2	4	1	0
YER061C_CEN.PK113-7DCEM1	YER061C_CEN.PK113-7DCEM1	9	9	9	;CEM1	1	9	9	9	2	2	2	3	3	3	1	2	1	1	1	1	4	2	5	6	4	4	3	5	2	2	2	3	3	3	1	2	1	1	1	1	4	2	5	6	4	4	3	5
YML036W_CEN.PK113-7DCGI121	YML036W_CEN.PK113-7DCGI121	9	9	9	;CGI121	1	9	9	9	7	6	4	5	6	2	2	6	3	2	3	2	6	6	4	5	7	7	3	6	7	6	4	5	6	2	2	6	3	2	3	2	6	6	4	5	7	7	3	6
YLR380W_CEN.PK113-7DCSR1	YLR380W_CEN.PK113-7DCSR1	9	9	9	;CSR1	1	9	9	9	6	6	5	7	9	7	4	7	6	5	5	3	4	3	4	5	6	6	3	5	6	6	5	7	9	7	4	7	6	5	5	3	4	3	4	5	6	6	3	5
YHR111W_CEN.PK113-7DUBA4	YHR111W_CEN.PK113-7DUBA4	9	9	9	;UBA4	1	9	9	9	5	5	4	5	7	3	3	4	3	3	4	3	5	5	5	6	6	5	5	4	5	5	4	5	7	3	3	4	3	3	4	3	5	5	5	6	6	5	5	4
YKR072C_CEN.PK113-7DSIS2	YKR072C_CEN.PK113-7DSIS2	9	9	7	;SIS2	1	9	9	7	4	5	4	7	7	5	3	6	3	5	5	3	4	4	5	3	7	6	4	4	4	5	4	7	7	5	3	6	3	5	5	3	4	4	5	3	7	6	4	4
YDL234C_CEN.PK113-7DGYP7	YDL234C_CEN.PK113-7DGYP7	9	9	9	;GYP7	1	9	9	9	3	5	2	5	0	0	0	0	0	0	0	0	8	7	7	6	6	7	4	6	3	5	2	5	0	0	0	0	0	0	0	0	8	7	7	6	6	7	4	6
YML105C_CEN.PK113-7DSEC65	YML105C_CEN.PK113-7DSEC65	9	9	9	;SEC65	1	9	9	9	6	6	5	4	8	3	8	5	5	5	6	4	3	2	4	4	5	6	1	4	6	6	5	4	8	3	8	5	5	5	6	4	3	2	4	4	5	6	1	4
YOL094C_CEN.PK113-7DRFC4	YOL094C_CEN.PK113-7DRFC4	9	9	9	;RFC4	1	9	9	9	5	5	2	4	9	3	4	4	4	3	3	2	5	3	4	4	7	6	2	3	5	5	2	4	9	3	4	4	4	3	3	2	5	3	4	4	7	6	2	3
YNL141W_CEN.PK113-7DAAH1	YNL141W_CEN.PK113-7DAAH1	9	9	9	;AAH1	1	9	9	9	3	4	4	4	7	5	3	5	8	5	7	7	3	3	2	1	5	4	1	2	3	4	4	4	7	5	3	5	8	5	7	7	3	3	2	1	5	4	1	2
YNL026W_CEN.PK113-7DSAM50	YNL026W_CEN.PK113-7DSAM50	9	9	9	;SAM50	1	9	9	9	6	3	5	3	5	4	0	4	2	2	4	1	5	5	7	4	7	7	3	2	6	3	5	3	5	4	0	4	2	2	4	1	5	5	7	4	7	7	3	2
YOR001W_CEN.PK113-7DRRP6	YOR001W_CEN.PK113-7DRRP6	9	9	9	;RRP6	1	9	9	9	5	7	4	6	6	6	3	6	7	5	6	3	4	5	6	5	7	8	4	6	5	7	4	6	6	6	3	6	7	5	6	3	4	5	6	5	7	8	4	6
YGL023C_CEN.PK113-7DPIB2	YGL023C_CEN.PK113-7DPIB2	9	9	9	;PIB2	1	9	9	9	3	3	4	3	2	2	0	2	1	0	1	0	3	3	5	3	5	4	3	4	3	3	4	3	2	2	0	2	1	0	1	0	3	3	5	3	5	4	3	4
YOR074C_CEN.PK113-7DCDC21	YOR074C_CEN.PK113-7DCDC21	9	9	9	;CDC21	1	9	9	9	8	5	6	5	8	4	3	4	4	5	4	3	6	5	6	4	6	8	3	4	8	5	6	5	8	4	3	4	4	5	4	3	6	5	6	4	6	8	3	4
YNL182C_CEN.PK113-7DIPI3	YNL182C_CEN.PK113-7DIPI3	9	9	9	;IPI3	1	9	9	9	6	6	3	5	8	5	2	5	5	2	4	5	1	3	6	4	7	7	2	2	6	6	3	5	8	5	2	5	5	2	4	5	1	3	6	4	7	7	2	2
YLR199C_CEN.PK113-7DPBA1	YLR199C_CEN.PK113-7DPBA1	9	9	9	;PBA1	1	9	9	9	8	8	6	8	8	5	5	5	5	5	5	2	6	4	7	6	8	7	4	5	8	8	6	8	8	5	5	5	5	5	5	2	6	4	7	6	8	7	4	5
YJL081C_CEN.PK113-7DARP4	YJL081C_CEN.PK113-7DARP4	9	9	9	;ARP4	1	9	9	9	5	6	2	4	5	3	3	3	4	4	4	2	6	4	5	5	5	6	4	4	5	6	2	4	5	3	3	3	4	4	4	2	6	4	5	5	5	6	4	4
YNL323W_CEN.PK113-7DLEM3	YNL323W_CEN.PK113-7DLEM3	9	9	9	;LEM3	1	9	9	9	6	4	6	5	5	4	5	7	4	7	3	4	4	5	2	3	6	5	2	4	6	4	6	5	5	4	5	7	4	7	3	4	4	5	2	3	6	5	2	4
YER168C_CEN.PK113-7DCCA1	YER168C_CEN.PK113-7DCCA1	9	9	9	;CCA1	1	9	9	9	5	5	2	8	4	3	2	3	2	2	0	0	0	0	0	2	3	2	0	1	5	5	2	8	4	3	2	3	2	2	0	0	0	0	0	2	3	2	0	1
YDR304C_CEN.PK113-7DCPR5	YDR304C_CEN.PK113-7DCPR5	9	9	8	;CPR5	1	9	9	8	8	7	6	7	8	6	6	7	8	7	6	6	8	7	6	8	8	7	6	5	8	7	6	7	8	6	6	7	8	7	6	6	8	7	6	8	8	7	6	5
RMAR_YEASTVAR1	RMAR_YEASTVAR1	9	9	9	;VAR1	1	9	9	9	6	7	3	7	4	2	1	0	3	3	4	2	4	3	6	5	5	6	2	2	6	7	3	7	4	2	1	0	3	3	4	2	4	3	6	5	5	6	2	2
YKL024C_CEN.PK113-7DURA6	YKL024C_CEN.PK113-7DURA6	9	9	9	;URA6	1	9	9	9	5	6	5	5	7	3	2	6	2	4	3	4	4	5	4	5	8	6	5	4	5	6	5	5	7	3	2	6	2	4	3	4	4	5	4	5	8	6	5	4
YER068W_CEN.PK113-7DMOT2	YER068W_CEN.PK113-7DMOT2	9	9	9	;MOT2	1	9	9	9	1	5	1	2	4	4	1	3	1	2	4	0	1	2	3	1	4	3	2	4	1	5	1	2	4	4	1	3	1	2	4	0	1	2	3	1	4	3	2	4
YJR130C_CEN.PK113-7DSTR2	YJR130C_CEN.PK113-7DSTR2	9	9	9	;STR2	1	9	9	9	2	1	0	0	0	0	0	1	0	0	0	2	5	4	6	5	5	4	3	4	2	1	0	0	0	0	0	1	0	0	0	2	5	4	6	5	5	4	3	4
YKR070W_CEN.PK113-7DORF	YKR070W_CEN.PK113-7DORF	9	9	9	;ORF	1	9	9	9	5	5	4	8	6	3	4	5	3	4	4	4	5	3	4	4	6	6	3	3	5	5	4	8	6	3	4	5	3	4	4	4	5	3	4	4	6	6	3	3
YOL147C_CEN.PK113-7DPEX11	YOL147C_CEN.PK113-7DPEX11	9	9	9	;PEX11	1	9	9	9	6	7	5	6	8	4	4	4	6	6	5	4	8	7	7	8	8	8	8	7	6	7	5	6	8	4	4	4	6	6	5	4	8	7	7	8	8	8	8	7
YNR006W_CEN.PK113-7DVPS27	YNR006W_CEN.PK113-7DVPS27	9	9	9	;VPS27	1	9	9	9	5	4	3	5	1	1	2	0	1	1	3	0	3	4	4	6	7	6	1	5	5	4	3	5	1	1	2	0	1	1	3	0	3	4	4	6	7	6	1	5
YBR279W_CEN.PK113-7DPAF1	YBR279W_CEN.PK113-7DPAF1	9	9	9	;PAF1	1	9	9	9	3	5	4	3	8	1	4	4	4	5	3	4	3	5	6	5	7	9	3	3	3	5	4	3	8	1	4	4	4	5	3	4	3	5	6	5	7	9	3	3
YJL183W_CEN.PK113-7DMNN11	YJL183W_CEN.PK113-7DMNN11	9	9	9	;MNN11	1	9	9	9	6	5	4	7	8	5	3	6	6	8	7	5	3	6	4	4	6	6	5	4	6	5	4	7	8	5	3	6	6	8	7	5	3	6	4	4	6	6	5	4
YBR017C_CEN.PK113-7DKAP104	YBR017C_CEN.PK113-7DKAP104	9	9	9	;KAP104	1	9	9	9	5	8	4	2	8	7	6	5	3	3	5	6	5	4	4	3	8	8	2	2	5	8	4	2	8	7	6	5	3	3	5	6	5	4	4	3	8	8	2	2
YDR513W_CEN.PK113-7DGRX2	YDR513W_CEN.PK113-7DGRX2	9	8	8	;GRX2	1	9	8	8	5	5	6	7	5	2	1	1	5	2	4	0	6	5	7	7	7	7	7	6	4	4	5	7	4	2	1	1	4	2	3	0	6	5	7	6	6	6	6	6
YPL232W_CEN.PK113-7DSSO1	YPL232W_CEN.PK113-7DSSO1	9	6	6	;SSO1	1	9	6	6	5	4	5	4	6	3	3	5	3	3	4	3	3	4	3	3	5	6	5	4	3	3	4	3	4	2	1	4	2	2	2	2	2	3	2	2	3	5	3	3
YOR145C_CEN.PK113-7DPNO1	YOR145C_CEN.PK113-7DPNO1	9	9	9	;PNO1	1	9	9	9	6	7	6	7	7	7	5	7	7	5	7	7	4	4	4	3	7	6	3	1	6	7	6	7	7	7	5	7	7	5	7	7	4	4	4	3	7	6	3	1
YNL084C_CEN.PK113-7DEND3	YNL084C_CEN.PK113-7DEND3	9	9	9	;END3	1	9	9	9	7	7	5	5	6	6	4	3	6	4	6	3	5	4	5	4	8	8	5	4	7	7	5	5	6	6	4	3	6	4	6	3	5	4	5	4	8	8	5	4
YLR206W_CEN.PK113-7DENT2	YLR206W_CEN.PK113-7DENT2	9	9	8	;ENT2	1	9	9	8	3	2	2	3	2	2	2	1	2	1	1	2	6	1	7	4	3	6	3	3	3	2	2	3	2	2	2	1	2	1	1	2	6	1	7	4	3	6	3	3
YNL016W_CEN.PK113-7DPUB1	YNL016W_CEN.PK113-7DPUB1	9	9	9	;PUB1	1	9	9	9	7	6	5	7	7	7	5	7	7	4	6	6	6	5	8	5	7	6	4	5	7	6	5	7	7	7	5	7	7	4	6	6	6	5	8	5	7	6	4	5
YHR069C_CEN.PK113-7DRRP4	YHR069C_CEN.PK113-7DRRP4	9	9	9	;RRP4	1	9	9	9	5	4	3	6	6	4	3	6	3	4	2	5	5	5	5	4	4	5	3	2	5	4	3	6	6	4	3	6	3	4	2	5	5	5	5	4	4	5	3	2
YGR277C_CEN.PK113-7DCAB4	YGR277C_CEN.PK113-7DCAB4	9	9	9	;CAB4	1	9	9	9	6	4	5	5	6	4	3	5	4	2	3	5	6	5	6	6	7	5	3	5	6	4	5	5	6	4	3	5	4	2	3	5	6	5	6	6	7	5	3	5
YOR273C_CEN.PK113-7DTPO4	YOR273C_CEN.PK113-7DTPO4	9	9	9	;TPO4	1	9	9	9	6	3	3	2	2	3	2	3	2	3	6	3	0	0	0	0	0	0	0	0	6	3	3	2	2	3	2	3	2	3	6	3	0	0	0	0	0	0	0	0
YDR354W_CEN.PK113-7DTRP4	YDR354W_CEN.PK113-7DTRP4	9	9	9	;TRP4	1	9	9	9	5	5	7	6	6	3	5	5	7	7	5	4	6	5	6	8	8	6	2	7	5	5	7	6	6	3	5	5	7	7	5	4	6	5	6	8	8	6	2	7
YOL111C_CEN.PK113-7DMDY2	YOL111C_CEN.PK113-7DMDY2	9	9	9	;MDY2	1	9	9	9	4	7	5	5	7	6	4	7	4	5	4	3	4	4	6	5	7	7	5	4	4	7	5	5	7	6	4	7	4	5	4	3	4	4	6	5	7	7	5	4
YCL011C_CEN.PK113-7DGBP2	YCL011C_CEN.PK113-7DGBP2	9	9	9	;GBP2	1	9	9	9	7	7	4	5	8	7	5	7	7	6	7	5	3	4	3	5	7	6	3	4	7	7	4	5	8	7	5	7	7	6	7	5	3	4	3	5	7	6	3	4
YDL144C_CEN.PK113-7DORF	YDL144C_CEN.PK113-7DORF	9	9	9	;ORF	1	9	9	9	3	4	4	6	5	2	1	3	1	3	1	1	8	7	8	7	7	7	6	7	3	4	4	6	5	2	1	3	1	3	1	1	8	7	8	7	7	7	6	7
YBR145W_CEN.PK113-7DADH5	YBR145W_CEN.PK113-7DADH5	9	9	9	;ADH5	1	9	9	9	2	2	1	1	6	2	3	4	1	3	1	2	4	6	7	7	6	5	4	6	2	2	1	1	6	2	3	4	1	3	1	2	4	6	7	7	6	5	4	6
YPL001W_CEN.PK113-7DHAT1	YPL001W_CEN.PK113-7DHAT1	9	9	9	;HAT1	1	9	9	9	5	5	4	4	3	2	2	2	3	1	2	1	6	6	6	4	6	5	3	3	5	5	4	4	3	2	2	2	3	1	2	1	6	6	6	4	6	5	3	3
YDL188C_CEN.PK113-7DPPH22	YDL188C_CEN.PK113-7DPPH22	9	9	4	;PPH22	1	9	9	4	6	6	8	5	7	6	5	5	6	5	5	4	6	9	8	5	8	9	4	6	6	6	8	5	7	6	5	5	6	5	5	4	6	9	8	5	8	9	4	6
YDL025C_CEN.PK113-7DRTK1	YDL025C_CEN.PK113-7DRTK1	9	9	9	;RTK1	1	9	9	9	3	5	5	2	4	2	1	2	3	2	4	2	5	6	4	6	7	6	5	8	3	5	5	2	4	2	1	2	3	2	4	2	5	6	4	6	7	6	5	8
YKL187C_CEN.PK113-7DORF	YKL187C_CEN.PK113-7DORF	9	9	9	;ORF	1	9	9	9	0	0	0	0	0	0	0	0	0	0	0	0	8	8	7	8	6	7	6	7	0	0	0	0	0	0	0	0	0	0	0	0	8	8	7	8	6	7	6	7
YOL126C_CEN.PK113-7DMDH2	YOL126C_CEN.PK113-7DMDH2	9	9	9	;MDH2	1	9	9	9	2	3	2	3	0	0	0	0	0	0	0	0	6	8	8	6	6	6	5	7	2	3	2	3	0	0	0	0	0	0	0	0	6	8	8	6	6	6	5	7
YNL292W_CEN.PK113-7DPUS4	YNL292W_CEN.PK113-7DPUS4	9	9	9	;PUS4	1	9	9	9	7	5	3	6	4	3	2	3	2	4	4	2	4	5	5	6	6	4	3	5	7	5	3	6	4	3	2	3	2	4	4	2	4	5	5	6	6	4	3	5
YBR191W_CEN.PK113-7DRPL21A	YBR191W_CEN.PK113-7DRPL21A	9	9	2	;RPL21A	1	9	9	2	8	8	9	8	8	8	7	7	7	8	7	8	7	7	7	7	8	8	7	7	8	8	9	8	8	8	7	7	7	8	7	8	7	7	7	7	8	8	7	7
YGL082W_CEN.PK113-7DORF	YGL082W_CEN.PK113-7DORF	9	9	9	;ORF	1	9	9	9	5	4	4	5	6	4	4	3	3	4	3	3	6	3	5	7	7	6	4	5	5	4	4	5	6	4	4	3	3	4	3	3	6	3	5	7	7	6	4	5
YOR202W_CEN.PK113-7DHIS3	YOR202W_CEN.PK113-7DHIS3	9	9	9	;HIS3	1	9	9	9	5	5	5	6	6	5	5	6	6	4	3	4	5	5	4	5	6	6	6	4	5	5	5	6	6	5	5	6	6	4	3	4	5	5	4	5	6	6	6	4
YMR305C_CEN.PK113-7DSCW10	YMR305C_CEN.PK113-7DSCW10	9	9	9	;SCW10	1	9	9	9	6	4	5	6	6	3	3	4	3	4	3	4	3	3	4	4	6	5	3	4	6	4	5	6	6	3	3	4	3	4	3	4	3	3	4	4	6	5	3	4
YHR029C_CEN.PK113-7DYHI9	YHR029C_CEN.PK113-7DYHI9	9	9	9	;YHI9	1	9	9	9	8	6	2	5	9	8	8	8	3	7	5	3	6	8	7	7	8	9	6	6	8	6	2	5	9	8	8	8	3	7	5	3	6	8	7	7	8	9	6	6
YOR061W_CEN.PK113-7DCKA2	YOR061W_CEN.PK113-7DCKA2	9	9	9	;CKA2	1	9	9	9	6	6	5	7	6	5	3	5	4	3	4	4	3	4	4	3	6	3	4	3	6	6	5	7	6	5	3	5	4	3	4	4	3	4	4	3	6	3	4	3
YIL093C_CEN.PK113-7DRSM25	YIL093C_CEN.PK113-7DRSM25	9	9	9	;RSM25	1	9	9	9	6	4	3	4	3	2	1	3	4	5	4	3	1	3	1	1	3	3	1	1	6	4	3	4	3	2	1	3	4	5	4	3	1	3	1	1	3	3	1	1
YNR034W_CEN.PK113-7DSOL1	YNR034W_CEN.PK113-7DSOL1	9	5	5	;SOL1	1	9	5	5	5	3	3	7	4	5	3	3	5	5	2	1	7	6	6	6	8	8	7	6	2	1	1	3	1	2	1	0	1	1	1	0	4	3	3	3	4	4	3	3
YLR257W_CEN.PK113-7DORF	YLR257W_CEN.PK113-7DORF	9	9	9	;ORF	1	9	9	9	7	7	6	5	6	4	3	3	6	5	5	4	6	6	9	8	8	8	6	8	7	7	6	5	6	4	3	3	6	5	5	4	6	6	9	8	8	8	6	8
YPL117C_CEN.PK113-7DIDI1	YPL117C_CEN.PK113-7DIDI1	9	9	9	;IDI1	1	9	9	9	8	5	4	5	7	4	6	5	5	3	6	4	5	6	7	8	7	7	5	5	8	5	4	5	7	4	6	5	5	3	6	4	5	6	7	8	7	7	5	5
YER107C_CEN.PK113-7DGLE2	YER107C_CEN.PK113-7DGLE2	9	9	9	;GLE2	1	9	9	9	5	8	4	7	8	5	5	4	5	5	5	3	7	5	7	5	8	8	5	5	5	8	4	7	8	5	5	4	5	5	5	3	7	5	7	5	8	8	5	5
YDR116C_CEN.PK113-7DMRPL1	YDR116C_CEN.PK113-7DMRPL1	9	9	9	;MRPL1	1	9	9	9	6	5	6	5	4	2	2	4	4	6	4	4	5	5	6	7	6	7	3	5	6	5	6	5	4	2	2	4	4	6	4	4	5	5	6	7	6	7	3	5
YML012W_CEN.PK113-7DERV25	YML012W_CEN.PK113-7DERV25	9	9	9	;ERV25	1	9	9	9	8	6	5	7	6	6	6	7	6	6	7	6	7	7	6	7	6	6	5	6	8	6	5	7	6	6	6	7	6	6	7	6	7	7	6	7	6	6	5	6
YDR064W_CEN.PK113-7DRPS13	YDR064W_CEN.PK113-7DRPS13	9	9	9	;RPS13	1	9	9	9	8	8	9	8	9	8	7	7	9	7	9	8	8	7	8	7	8	8	7	7	8	8	9	8	9	8	7	7	9	7	9	8	8	7	8	7	8	8	7	7
COX2_YEASTCOX2	COX2_YEASTCOX2	9	9	9	;COX2	1	9	9	9	8	8	7	8	7	5	6	5	6	6	6	5	7	8	7	7	7	7	7	8	8	8	7	8	7	5	6	5	6	6	6	5	7	8	7	7	7	7	7	8
YPL173W_CEN.PK113-7DMRPL40	YPL173W_CEN.PK113-7DMRPL40	9	9	9	;MRPL40	1	9	9	9	7	6	7	7	6	6	4	6	6	7	6	5	4	5	6	6	8	8	5	5	7	6	7	7	6	6	4	6	6	7	6	5	4	5	6	6	8	8	5	5
YDR328C_CEN.PK113-7DSKP1	YDR328C_CEN.PK113-7DSKP1	9	9	9	;SKP1	1	9	9	9	7	7	4	6	8	5	6	5	8	5	7	3	6	7	7	6	8	7	6	5	7	7	4	6	8	5	6	5	8	5	7	3	6	7	7	6	8	7	6	5
YOR021C_CEN.PK113-7DSFM1	YOR021C_CEN.PK113-7DSFM1	9	9	9	;SFM1	1	9	9	9	5	5	3	5	7	5	4	3	4	5	3	3	7	7	6	7	7	6	7	5	5	5	3	5	7	5	4	3	4	5	3	3	7	7	6	7	7	6	7	5
YNL015W_CEN.PK113-7DPBI2	YNL015W_CEN.PK113-7DPBI2	9	9	9	;PBI2	1	9	9	9	3	3	5	5	2	1	0	1	3	1	2	3	8	6	7	8	8	7	7	6	3	3	5	5	2	1	0	1	3	1	2	3	8	6	7	8	8	7	7	6
YHR121W_CEN.PK113-7DLSM12	YHR121W_CEN.PK113-7DLSM12	9	9	9	;LSM12	1	9	9	9	8	7	6	8	7	6	5	8	5	5	6	6	8	8	7	5	7	7	4	6	8	7	6	8	7	6	5	8	5	5	6	6	8	8	7	5	7	7	4	6
YNL177C_CEN.PK113-7DMRPL22	YNL177C_CEN.PK113-7DMRPL22	9	9	9	;MRPL22	1	9	9	9	7	6	6	8	7	5	3	5	6	7	4	2	4	5	6	4	5	5	4	4	7	6	6	8	7	5	3	5	6	7	4	2	4	5	6	4	5	5	4	4
YNL036W_CEN.PK113-7DNCE103	YNL036W_CEN.PK113-7DNCE103	9	9	9	;NCE103	1	9	9	9	7	7	8	8	7	5	4	7	4	5	6	5	7	6	7	7	7	7	7	7	7	7	8	8	7	5	4	7	4	5	6	5	7	6	7	7	7	7	7	7
YPL249C-A_CEN.PK113-7DRPL36B	YPL249C-A_CEN.PK113-7DRPL36B	9	9	2	;RPL36B	1	9	9	2	9	9	9	9	9	9	9	9	9	9	9	9	8	7	8	8	9	8	8	8	9	9	9	9	9	9	9	9	9	9	9	9	8	7	8	8	9	8	8	8
YGR085C_CEN.PK113-7DRPL11B	YGR085C_CEN.PK113-7DRPL11B	9	9	9	;RPL11B	1	9	9	9	9	8	8	7	9	8	8	8	8	7	9	8	7	8	8	8	8	8	6	6	9	8	8	7	9	8	8	8	8	7	9	8	7	8	8	8	8	8	6	6
YPL218W_CEN.PK113-7DSAR1	YPL218W_CEN.PK113-7DSAR1	9	9	9	;SAR1	1	9	9	9	9	9	9	8	9	9	8	8	6	8	9	9	9	9	9	9	9	9	9	9	9	9	9	8	9	9	8	8	6	8	9	9	9	9	9	9	9	9	9	9
YDL222C_CEN.PK113-7DFMP45	YDL222C_CEN.PK113-7DFMP45	9	9	9	;FMP45	1	9	9	9	2	1	0	1	0	0	0	0	0	0	0	0	8	8	3	4	7	6	6	3	2	1	0	1	0	0	0	0	0	0	0	0	8	8	3	4	7	6	6	3
YLR029C_CEN.PK113-7DRPL15A	YLR029C_CEN.PK113-7DRPL15A	9	9	9	;RPL15A	1	9	9	9	9	8	7	8	9	9	8	9	8	7	9	7	8	7	8	8	9	9	6	8	9	8	7	8	9	9	8	9	8	7	9	7	8	7	8	8	9	9	6	8
YER042W_CEN.PK113-7DMXR1	YER042W_CEN.PK113-7DMXR1	9	9	9	;MXR1	1	9	9	9	6	7	5	7	8	3	4	4	4	5	4	4	7	7	7	7	8	8	6	7	6	7	5	7	8	3	4	4	4	5	4	4	7	7	7	7	8	8	6	7
YER120W_CEN.PK113-7DSCS2	YER120W_CEN.PK113-7DSCS2	9	9	9	;SCS2	1	9	9	9	8	8	9	8	8	8	9	8	8	7	8	8	8	8	8	8	8	8	9	8	8	8	9	8	8	8	9	8	8	7	8	8	8	8	8	8	8	8	9	8
YGR282C_CEN.PK113-7DBGL2	YGR282C_CEN.PK113-7DBGL2	9	9	9	;BGL2	1	9	9	9	9	8	8	9	9	8	7	7	7	8	8	8	9	9	8	9	9	9	9	7	9	8	8	9	9	8	7	7	7	8	8	8	9	9	8	9	9	9	9	7
YHL015W_CEN.PK113-7DRPS20	YHL015W_CEN.PK113-7DRPS20	9	9	9	;RPS20	1	9	9	9	8	8	8	8	8	8	8	8	9	8	8	8	8	8	8	8	8	8	8	8	8	8	8	8	8	8	8	8	9	8	8	8	8	8	8	8	8	8	8	8
YJL191W_CEN.PK113-7DRPS14B	YJL191W_CEN.PK113-7DRPS14B	9	9	1	;RPS14B	1	9	9	1	9	8	8	8	9	8	8	8	8	8	9	8	8	8	8	7	9	9	7	8	9	8	8	8	9	8	8	8	8	8	9	8	8	8	8	7	9	9	7	8
YKL096W_CEN.PK113-7DCWP1	YKL096W_CEN.PK113-7DCWP1	9	9	9	;CWP1	1	9	9	9	7	8	7	5	8	6	8	8	7	8	7	7	8	8	8	7	8	8	8	7	7	8	7	5	8	6	8	8	7	8	7	7	8	8	8	7	8	8	8	7
YMR241W_CEN.PK113-7DYHM2	YMR241W_CEN.PK113-7DYHM2	9	9	9	;YHM2	1	9	9	9	7	8	8	8	9	8	8	7	7	8	9	8	7	6	6	8	8	9	7	7	7	8	8	8	9	8	8	7	7	8	9	8	7	6	6	8	8	9	7	7
YOR065W_CEN.PK113-7DCYT1	YOR065W_CEN.PK113-7DCYT1	9	9	9	;CYT1	1	9	9	9	7	7	9	7	6	6	6	5	8	7	7	7	7	7	7	8	7	7	8	7	7	7	9	7	6	6	6	5	8	7	7	7	7	7	7	8	7	7	8	7
YHL001W_CEN.PK113-7DRPL14B	YHL001W_CEN.PK113-7DRPL14B	10	2	2	;RPL14B	1	10	2	2	8	8	7	7	9	7	7	7	7	7	8	8	8	8	8	8	8	8	8	8	1	1	1	1	2	1	1	1	1	1	1	1	1	1	1	1	1	1	1	1
YOR370C_CEN.PK113-7DMRS6	YOR370C_CEN.PK113-7DMRS6	10	10	10	;MRS6	1	10	10	10	5	5	1	5	6	5	2	3	4	4	1	2	2	4	3	3	3	4	1	2	5	5	1	5	6	5	2	3	4	4	1	2	2	4	3	3	3	4	1	2
YMR275C_CEN.PK113-7DBUL1	YMR275C_CEN.PK113-7DBUL1	10	10	10	;BUL1	1	10	10	10	4	2	3	3	3	1	5	0	2	1	2	1	2	3	3	2	2	2	0	1	4	2	3	3	3	1	5	0	2	1	2	1	2	3	3	2	2	2	0	1
YGR127W_CEN.PK113-7DORF	YGR127W_CEN.PK113-7DORF	10	10	10	;ORF	1	10	10	10	1	0	0	1	0	0	0	0	0	0	0	0	5	5	5	3	7	5	5	5	1	0	0	1	0	0	0	0	0	0	0	0	5	5	5	3	7	5	5	5
YPL203W_CEN.PK113-7DTPK2	YPL203W_CEN.PK113-7DTPK2	10	10	8	;TPK2	1	10	10	8	2	2	2	0	3	2	0	2	2	3	1	1	8	6	6	6	7	9	7	7	2	2	2	0	3	2	0	2	2	3	1	1	8	6	6	6	7	9	7	7
YOR227W_CEN.PK113-7DHER1	YOR227W_CEN.PK113-7DHER1	10	10	9	;HER1	1	10	10	9	2	1	1	0	1	1	0	0	1	1	1	0	4	5	7	6	7	7	3	4	2	1	1	0	1	1	0	0	1	1	1	0	4	5	7	6	7	7	3	4
YOR290C_CEN.PK113-7DSNF2	YOR290C_CEN.PK113-7DSNF2	10	8	8	;SNF2	1	10	8	8	5	4	1	9	2	2	1	0	0	1	2	1	0	0	0	1	3	2	0	0	4	3	0	7	1	0	1	0	0	0	1	1	0	0	0	0	2	1	0	0
YBL105C_CEN.PK113-7DPKC1	YBL105C_CEN.PK113-7DPKC1	10	10	10	;PKC1	1	10	10	10	4	4	5	3	7	0	0	1	0	1	0	1	5	5	5	4	8	8	3	4	4	4	5	3	7	0	0	1	0	1	0	1	5	5	5	4	8	8	3	4
YLR144C_CEN.PK113-7DACF2	YLR144C_CEN.PK113-7DACF2	10	10	10	;ACF2	1	10	10	10	3	4	2	2	1	0	1	0	1	1	1	0	2	2	2	5	3	3	0	3	3	4	2	2	1	0	1	0	1	1	1	0	2	2	2	5	3	3	0	3
YJL074C_CEN.PK113-7DSMC3	YJL074C_CEN.PK113-7DSMC3	10	10	10	;SMC3	1	10	10	10	4	3	1	7	5	0	0	1	1	3	1	3	3	4	2	4	4	5	2	2	4	3	1	7	5	0	0	1	1	3	1	3	3	4	2	4	4	5	2	2
YGR267C_CEN.PK113-7DFOL2	YGR267C_CEN.PK113-7DFOL2	10	10	10	;FOL2	1	10	10	10	5	6	4	4	8	6	4	5	5	6	7	4	5	4	5	7	7	8	2	4	5	6	4	4	8	6	4	5	5	6	7	4	5	4	5	7	7	8	2	4
YHR148W_CEN.PK113-7DIMP3	YHR148W_CEN.PK113-7DIMP3	10	10	10	;IMP3	1	10	10	10	3	1	1	4	5	4	4	3	4	4	2	2	2	0	3	5	2	2	0	1	3	1	1	4	5	4	4	3	4	4	2	2	2	0	3	5	2	2	0	1
YBR179C_CEN.PK113-7DFZO1	YBR179C_CEN.PK113-7DFZO1	10	10	10	;FZO1	1	10	10	10	4	2	4	5	5	1	1	2	3	2	1	1	2	1	2	0	4	1	2	0	4	2	4	5	5	1	1	2	3	2	1	1	2	1	2	0	4	1	2	0
YHR073W_CEN.PK113-7DOSH3	YHR073W_CEN.PK113-7DOSH3	10	10	10	;OSH3	1	10	10	10	4	3	2	6	3	2	1	2	2	1	4	1	4	1	3	2	5	4	2	2	4	3	2	6	3	2	1	2	2	1	4	1	4	1	3	2	5	4	2	2
YNL041C_CEN.PK113-7DCOG6	YNL041C_CEN.PK113-7DCOG6	10	10	10	;COG6	1	10	10	10	3	3	1	3	0	0	0	0	0	1	2	0	1	0	5	2	0	2	2	1	3	3	1	3	0	0	0	0	0	1	2	0	1	0	5	2	0	2	2	1
YGR100W_CEN.PK113-7DMDR1	YGR100W_CEN.PK113-7DMDR1	10	10	10	;MDR1	1	10	10	10	2	4	1	3	2	0	1	0	0	1	1	1	5	4	6	5	4	6	5	4	2	4	1	3	2	0	1	0	0	1	1	1	5	4	6	5	4	6	5	4
YDR320C_CEN.PK113-7DSWA2	YDR320C_CEN.PK113-7DSWA2	10	10	10	;SWA2	1	10	10	10	6	6	2	5	5	2	0	2	1	1	4	0	6	5	6	7	7	7	2	4	6	6	2	5	5	2	0	2	1	1	4	0	6	5	6	7	7	7	2	4
YDR508C_CEN.PK113-7DGNP1	YDR508C_CEN.PK113-7DGNP1	10	10	10	;GNP1	1	10	10	10	4	3	2	6	6	7	4	7	5	4	6	2	1	2	1	0	3	4	0	1	4	3	2	6	6	7	4	7	5	4	6	2	1	2	1	0	3	4	0	1
YLR418C_CEN.PK113-7DCDC73	YLR418C_CEN.PK113-7DCDC73	10	10	10	;CDC73	1	10	10	10	5	3	3	2	3	1	0	2	2	1	0	0	3	3	1	2	5	4	3	3	5	3	3	2	3	1	0	2	2	1	0	0	3	3	1	2	5	4	3	3
YNR033W_CEN.PK113-7DABZ1	YNR033W_CEN.PK113-7DABZ1	10	10	10	;ABZ1	1	10	10	10	5	2	4	6	5	2	1	4	2	1	3	0	3	3	3	2	4	5	2	3	5	2	4	6	5	2	1	4	2	1	3	0	3	3	3	2	4	5	2	3
YHR070W_CEN.PK113-7DTRM5	YHR070W_CEN.PK113-7DTRM5	10	10	10	;TRM5	1	10	10	10	4	6	6	6	7	2	1	4	3	1	3	1	2	1	4	6	8	7	2	3	4	6	6	6	7	2	1	4	3	1	3	1	2	1	4	6	8	7	2	3
[truncated: 1,371 more rows]
[truncated: 165 more columns]

## Sheet: notes
Criteria for filtering:
In all 4 runs, the number of detected peptides should be > 1
Inferring protein fractions:
Taking LFQ intensity (protein of interest)/sum of LFQ intensities (WITHOUT contaminant and reverse peptide intensities)
Sheet ‘avgs’:
Contaminant and reverse peptides not listed

## Sheet: TrehaloseA
Protein IDs	Majority protein IDs	Peptide counts (all)	Peptide counts (razor+unique)	Peptide counts (unique)	Fasta headers	Number of proteins	Peptides	Razor + unique peptides	Unique peptides	Peptides trehalose_1	Peptides trehalose_2	Peptides trehalose_3	Peptides trehalose_4	Razor + unique peptides trehalose_1	Razor + unique peptides trehalose_2	Razor + unique peptides trehalose_3	Razor + unique peptides trehalose_4	Unique peptides trehalose_1	Unique peptides trehalose_2	Unique peptides trehalose_3	Unique peptides trehalose_4	Mol. weight [kDa]	Sequence length	Sequence lengths	Fraction average	Fraction 1	Q-value	Score	Identification type trehalose_1	Identification type trehalose_2	Identification type trehalose_3	Identification type trehalose_4	Sequence coverage trehalose_1 [%]	Sequence coverage trehalose_2 [%]	Sequence coverage trehalose_3 [%]	Sequence coverage trehalose_4 [%]	Intensity trehalose_1	Intensity trehalose_2	Intensity trehalose_3	Intensity trehalose_4	iBAQ trehalose_1	iBAQ trehalose_2	iBAQ trehalose_3	iBAQ trehalose_4	LFQ intensity trehalose_1	LFQ intensity trehalose_2	LFQ intensity trehalose_3	LFQ intensity trehalose_4	MS/MS count trehalose_1
CON__P00761	CON__P00761	5	5	5		1	5	5	5	5	4	4	4	5	4	4	4	5	4	4	4	24.409	231	231	1	524	0	323.31	By MS/MS	By MS/MS	By MS/MS	By MS/MS	31.6	25.1	25.1	25.1	10378000000	10500000000	10727000000	11232000000	864840000	874960000	893930000	935980000	9899200000	9948500000	10186000000	10926000000	39
CON__P02533;CON__Q6IFX2;CON__Q04695;CON__A2A4G1;CON__Q61782	CON__P02533	15;7;6;5;2	12;6;4;2;2	4;1;0;0;1		5	15	12	4	4	2	5	4	2	1	3	2	0	0	0	0	51.621	472	472;452;432;456;93	1	64	0	39.812	By matching	By matching	By matching	By matching	7.8	3.8	10.6	6.6	0	0	0	0	0	0	0	0	0	0	0	0	0
CON__P04264	CON__P04264	29	29	18		1	29	29	18	16	14	18	14	16	14	18	14	11	9	12	9	66.017	644	644	1	435	0	323.31	By MS/MS	By MS/MS	By MS/MS	By MS/MS	35.2	29.7	33.5	29.7	248080000	160890000	204170000	170890000	7088100	4597000	5833300	4882600	266020000	201450000	192140000	201830000	15
CON__P08779;CON__Q9Z2K1;CON__Q3ZAW8	CON__P08779	13;4;4	4;1;1	4;1;1		3	13	4	4	4	2	4	4	0	0	0	0	0	0	0	0	51.267	473	473;469;474	1	8	0	10.089	By matching	By matching	By matching	By matching	7.8	3.8	7.8	6.6	0	0	0	0	0	0	0	0	0	0	0	0	0
CON__P13645;CON__P02535-1;CON__Q148H6;CON__Q7Z3Y7;CON__P05784;CON__Q7Z3Z0;CON__Q7Z3Y8;CON__Q2M2I5;CON__Q9UE12;CON__Q15323;CON__Q92764;CON__A2AB72;CON__Q497I4;CON__O76015;CON__O76013;CON__REFSEQ:XP_986630	CON__P13645	24;8;3;3;2;2;2;2;1;1;1;1;1;1;1;1	23;8;3;3;1;2;2;2;1;1;1;1;1;1;1;1	20;5;1;1;0;1;1;0;0;0;0;0;0;0;0;0		16	24	23	20	13	13	21	16	13	13	21	16	11	11	18	13	59.51	593	593;570;464;486;423;450;459;525;416;416;425;453;455;456;467;476	1	418	0	315.87	By MS/MS	By MS/MS	By MS/MS	By MS/MS	30.2	28.2	44.5	33.6	174540000	224070000	343930000	216750000	6233600	8002600	12283000	7741000	262580000	286460000	309910000	235000000	13
CON__P13647	CON__P13647	15	4	3		1	15	4	3	3	3	4	2	1	1	2	0	0	1	1	0	62.378	590	590	1	19	0	5.3531	By matching	By matching	By MS/MS	By matching	5.3	5.3	6.6	3.7	0	2742600	4584900	0	0	78360	131000	0	0	3482000	5568100	0	0
CON__P35527	CON__P35527	25	25	24		1	25	25	24	13	9	8	12	13	9	8	12	13	9	8	12	62.129	623	623	1	300	0	323.31	By MS/MS	By MS/MS	By MS/MS	By MS/MS	33.1	27.3	21.8	30.8	204320000	84463000	85582000	110830000	6810500	2815400	2852700	3694400	230480000	135410000	112540000	145950000	14
CON__P35908v2;CON__P35908;CON__Q01546;CON__P12035;CON__Q6NXH9;CON__Q9R0H5	CON__P35908v2;CON__P35908	25;24;6;5;3;2	22;21;5;4;2;1	13;12;0;0;0;0	;	6	25	22	13	7	9	19	10	6	8	17	9	4	5	11	6	65.432	639	639;645;638;629;539;524	1	234	0	181.59	By MS/MS	By MS/MS	By MS/MS	By MS/MS	14.2	17.5	44	20.2	39881000	63415000	133600000	55448000	927460	1474800	3106900	1289500	52503000	71188000	108890000	60730000	4
CON__Q922U2;CON__Q5XQN5;CON__Q8BGZ7;CON__P50446	CON__Q922U2;CON__Q5XQN5	15;15;6;6	6;6;1;1	0;0;0;0	;	4	15	6	0	2	2	3	2	1	1	0	1	0	0	0	0	61.766	580	580;601;551;553	1	26	0	8.3841	By matching	By matching	By matching	By matching	3.8	3.8	4.7	3.8	0	0	0	0	0	0	0	0	0	0	0	0	0
COX1_YEASTCOX1;SCE3_YEASTAI3;SCE2_YEASTAI4;SCE4_YEASTAI5_ALPHA;AI2M_YEASTAI2	COX1_YEASTCOX1	5;1;1;1;1	5;1;1;1;1	4;0;0;0;0	;COX1	5	5	5	4	2	2	3	3	2	2	3	3	1	1	2	2	58.797	534	534;415;556;630;854	1	57	0	245.17	By MS/MS	By MS/MS	By MS/MS	By MS/MS	4.7	4.7	7.3	5.8	215490000	211380000	119570000	136360000	23943000	23487000	13286000	15151000	215820000	213150000	108270000	164540000	4
COX2_YEASTCOX2	COX2_YEASTCOX2	9	9	9	;COX2	1	9	9	9	7	8	7	8	7	8	7	8	7	8	7	8	28.567	251	251	1	219	0	118.82	By MS/MS	By MS/MS	By MS/MS	By MS/MS	37.5	50.2	37.5	50.2	1038500000	1104200000	606620000	971220000	103850000	110420000	60662000	97122000	967270000	990700000	571790000	926540000	13
MBI3_YEASTBI3	MBI3_YEASTBI3	3	3	1	;BI3	1	3	3	1	2	2	2	2	2	2	2	2	0	0	0	0	61.172	517	517	1	60	0	10.892	By matching	By matching	By matching	By matching	3.3	3.3	3.3	3.3	0	0	0	0	0	0	0	0	0	0	0	0	0
RMAR_YEASTVAR1	RMAR_YEASTVAR1	9	9	9	;VAR1	1	9	9	9	4	3	2	2	4	3	2	2	4	3	2	2	47.123	398	398	1	77	0	42.557	By MS/MS	By MS/MS	By MS/MS	By MS/MS	13.6	9	6.3	6.3	13006000	3662000	4030600	7264900	591170	166450	183210	330220	15995000	10206000	6793400	11904000	5
YAL003W_CEN.PK113-7DEFB1	YAL003W_CEN.PK113-7DEFB1	12	12	12	;EFB1	1	12	12	12	10	11	11	11	10	11	11	11	10	11	11	11	22.627	206	206	1	601	0	323.31	By MS/MS	By MS/MS	By MS/MS	By MS/MS	82	85.4	85	82	3483200000	3416200000	1859800000	2926000000	316660000	310560000	169070000	266000000	2500400000	2401900000	1516500000	2261100000	52
YAL012W_CEN.PK113-7DCYS3	YAL012W_CEN.PK113-7DCYS3	18	18	18	;CYS3	1	18	18	18	13	11	14	14	13	11	14	14	13	11	14	14	42.542	394	394	1	389	0	323.31	By MS/MS	By MS/MS	By MS/MS	By MS/MS	52.5	48	58.6	52.3	1517900000	1604700000	1055200000	1705200000	75895000	80237000	52762000	85259000	1572200000	1731200000	1098400000	1733500000	20
YAL016W_CEN.PK113-7DTPD3	YAL016W_CEN.PK113-7DTPD3	17	17	17	;TPD3	1	17	17	17	10	12	12	12	10	12	12	12	10	12	12	12	70.907	635	635	1	280	0	126.5	By MS/MS	By MS/MS	By MS/MS	By MS/MS	20	23.1	26	23.1	228410000	253690000	137190000	180960000	7368100	8183500	4425600	5837400	263160000	267350000	147160000	212000000	13
YAL023C_CEN.PK113-7DPMT2	YAL023C_CEN.PK113-7DPMT2	17	17	15	;PMT2	1	17	17	15	8	8	5	5	8	8	5	5	7	8	3	5	86.869	759	759	1	219	0	104.18	By MS/MS	By MS/MS	By MS/MS	By MS/MS	16.6	15.8	10.3	10	45294000	134840000	12590000	29851000	1161400	3457400	322830	765410	108810000	105130000	27949000	70374000	7
YAL025C_CEN.PK113-7DMAK16	YAL025C_CEN.PK113-7DMAK16	6	6	6	;MAK16	1	6	6	6	2	4	2	3	2	4	2	3	2	4	2	3	35.695	306	306	1	88	0	36.305	By MS/MS	By MS/MS	By MS/MS	By MS/MS	8.2	16.3	8.2	14.7	10521000	25285000	6369000	16257000	701410	1685600	424600	1083800	21929000	30898000	13181000	26106000	2
YAL035W_CEN.PK113-7DFUN12	YAL035W_CEN.PK113-7DFUN12	37	37	37	;FUN12	1	37	37	37	19	23	19	23	19	23	19	23	19	23	19	23	112.27	1002	1002	1	654	0	323.31	By MS/MS	By MS/MS	By MS/MS	By MS/MS	25.4	33.2	26	29.1	395780000	508030000	275500000	434510000	8077200	10368000	5622400	8867500	527070000	571220000	338000000	512370000	23
YAL036C_CEN.PK113-7DRBG1	YAL036C_CEN.PK113-7DRBG1	13	13	13	;RBG1	1	13	13	13	6	5	5	5	6	5	5	5	6	5	5	5	40.701	369	369	1	161	0	162.51	By MS/MS	By MS/MS	By MS/MS	By MS/MS	26	23.6	19.8	21.4	51129000	55199000	24281000	53587000	2130400	2300000	1011700	2232800	70750000	86282000	41727000	74255000	6
YAL038W_CEN.PK113-7DCDC19	YAL038W_CEN.PK113-7DCDC19	45	45	42	;CDC19	1	45	45	42	38	39	35	37	38	39	35	37	35	36	32	34	54.544	500	500	1	1657	0	323.31	By MS/MS	By MS/MS	By MS/MS	By MS/MS	75	76.2	73.2	73.4	17347000000	18494000000	8924900000	15796000000	525660000	560420000	270450000	478680000	17167000000	18454000000	8966900000	16028000000	107
YAL042W_CEN.PK113-7DERV46	YAL042W_CEN.PK113-7DERV46	8	8	8	;ERV46	1	8	8	8	4	4	5	5	4	4	5	5	4	4	5	5	46.235	415	415	1	108	0	85.156	By MS/MS	By MS/MS	By MS/MS	By MS/MS	17.8	17.8	18.6	17.8	30989000	28333000	11578000	24043000	1239600	1133300	463110	961730	34419000	32516000	15634000	23950000	4
YAL044C_CEN.PK113-7DGCV3	YAL044C_CEN.PK113-7DGCV3	5	5	5	;GCV3	1	5	5	5	4	3	4	4	4	3	4	4	4	3	4	4	18.793	170	170	1	122	0	118.58	By MS/MS	By MS/MS	By MS/MS	By MS/MS	33.5	28.8	33.5	33.5	291510000	285850000	146190000	252870000	41644000	40836000	20884000	36124000	276490000	316220000	130250000	232310000	6
YAL049C_CEN.PK113-7DAIM2	YAL049C_CEN.PK113-7DAIM2	7	7	7	;AIM2	1	7	7	7	5	5	4	4	5	5	4	4	5	5	4	4	27.089	246	246	1	75	0	78.896	By MS/MS	By MS/MS	By MS/MS	By MS/MS	33.7	24.8	23.6	22	58438000	55716000	47232000	50869000	3652400	3482200	2952000	3179300	54829000	57970000	39336000	56058000	4
YAL054C_CEN.PK113-7DACS1	YAL054C_CEN.PK113-7DACS1	38	38	37	;ACS1	1	38	38	37	35	37	33	33	35	37	33	33	34	36	32	32	79.173	713	713	1	553	0	323.31	By MS/MS	By MS/MS	By MS/MS	By MS/MS	52	52.9	48.5	50.8	8887700000	8804900000	3331900000	4987600000	240210000	237970000	90052000	134800000	10852000000	10703000000	2447900000	3591600000	76
YAL060W_CEN.PK113-7DBDH1	YAL060W_CEN.PK113-7DBDH1	17	17	17	;BDH1	1	17	17	17	13	11	9	9	13	11	9	9	13	11	9	9	41.582	382	382	1	295	0	97.834	By MS/MS	By MS/MS	By MS/MS	By MS/MS	39.3	37.4	27.5	30.1	334100000	354160000	159690000	340410000	15910000	16865000	7604300	16210000	341260000	368820000	217780000	374420000	16
YAL062W_CEN.PK113-7DGDH3	YAL062W_CEN.PK113-7DGDH3	18	10	10	;GDH3	1	18	10	10	16	16	16	17	8	8	8	9	8	8	8	9	49.627	457	457	1	85	0	254.61	By MS/MS	By MS/MS	By MS/MS	By MS/MS	48.1	48.1	48.1	52.5	123110000	146680000	83736000	159870000	3847200	4583800	2616700	4995900	160850000	145180000	88171000	148300000	9
YAR002C-A_CEN.PK113-7DERP1	YAR002C-A_CEN.PK113-7DERP1	7	7	7	;ERP1	1	7	7	7	5	4	4	3	5	4	4	3	5	4	4	3	24.723	219	219	1	131	0	62.197	By MS/MS	By MS/MS	By MS/MS	By MS/MS	29.2	25.1	23.7	19.6	123860000	125840000	62817000	92920000	12386000	12584000	6281700	9292000	128370000	143740000	67043000	111790000	7
YAR002W_CEN.PK113-7DNUP60	YAR002W_CEN.PK113-7DNUP60	14	14	14	;NUP60	1	14	14	14	4	4	2	4	4	4	2	4	4	4	2	4	59.039	539	539	1	100	0	54.248	By MS/MS	By MS/MS	By MS/MS	By MS/MS	11.9	10.9	6.1	12.4	22345000	21522000	6727800	13728000	620700	597830	186880	381350	23243000	22624000	10171000	17702000	4
YAR007C_CEN.PK113-7DRFA1	YAR007C_CEN.PK113-7DRFA1	24	24	24	;RFA1	1	24	24	24	13	17	9	13	13	17	9	13	13	17	9	13	70.347	621	621	1	282	0	216.78	By MS/MS	By MS/MS	By MS/MS	By MS/MS	29.3	40.7	22.1	31.6	211010000	259800000	96841000	192140000	5553000	6836900	2548400	5056300	212740000	221990000	115080000	178470000	12
YAR015W_CEN.PK113-7DADE1	YAR015W_CEN.PK113-7DADE1	21	21	21	;ADE1	1	21	21	21	14	17	12	17	14	17	12	17	14	17	12	17	34.603	306	306	1	369	0	276.44	By MS/MS	By MS/MS	By MS/MS	By MS/MS	56.2	61.1	50.3	64.1	878960000	1150000000	482830000	963140000	33806000	44229000	18570000	37044000	926270000	1011100000	531540000	868900000	23
YBL004W_CEN.PK113-7DUTP20	YBL004W_CEN.PK113-7DUTP20	23	23	23	;UTP20	1	23	23	23	2	4	3	2	2	4	3	2	2	4	3	2	287.57	2493	2493	1	95	0	43.521	By MS/MS	By MS/MS	By MS/MS	By MS/MS	0.9	2	2.2	1.1	21904000	9555300	3933100	7303700	146030	63702	26221	48692	13151000	9088500	4666900	6677800	2
YBL007C_CEN.PK113-7DSLA1	YBL007C_CEN.PK113-7DSLA1	28	28	28	;SLA1	1	28	28	28	14	14	8	8	14	14	8	8	14	14	8	8	135.71	1244	1244	1	267	0	147.4	By MS/MS	By MS/MS	By MS/MS	By MS/MS	22.7	22.8	12.9	13.5	134440000	94019000	50021000	67205000	2743700	1918800	1020800	1371500	122080000	123920000	64437000	103410000	19
YBL015W_CEN.PK113-7DACH1	YBL015W_CEN.PK113-7DACH1	24	24	24	;ACH1	1	24	24	24	23	21	22	22	23	21	22	22	23	21	22	22	58.711	526	526	1	569	0	323.31	By MS/MS	By MS/MS	By MS/MS	By MS/MS	56.8	54.2	55.5	55.5	2250800000	2236700000	1282100000	1953700000	72608000	72152000	41358000	63022000	2264500000	2309200000	1262100000	1887700000	46
YBL017C_CEN.PK113-7DPEP1	YBL017C_CEN.PK113-7DPEP1	33	33	33	;PEP1	1	33	33	33	12	10	5	9	12	10	5	9	12	10	5	9	177.78	1579	1579	1	255	0	179.43	By MS/MS	By MS/MS	By MS/MS	By MS/MS	13.9	10.6	4.7	9.3	65583000	57261000	14221000	39597000	771560	673660	167300	465850	71024000	73779000	26559000	53751000	12
YBL022C_CEN.PK113-7DPIM1	YBL022C_CEN.PK113-7DPIM1	43	43	43	;PIM1	1	43	43	43	22	19	18	18	22	19	18	18	22	19	18	18	127.11	1133	1133	1	491	0	315	By MS/MS	By MS/MS	By MS/MS	By MS/MS	28	25.2	24.7	24.1	283820000	253430000	157720000	248250000	3835400	3424700	2131400	3354700	344640000	357160000	197820000	312770000	20
YBL023C_CEN.PK113-7DMCM2	YBL023C_CEN.PK113-7DMCM2	14	14	13	;MCM2	1	14	14	13	3	4	5	2	3	4	5	2	2	4	4	2	98.778	868	868	1	97	0	29.724	By MS/MS	By MS/MS	By MS/MS	By MS/MS	7.1	7.7	9.3	5	6596500	25194000	9336600	10410000	119940	458070	169760	189260	17737000	25023000	12645000	14063000	2
YBL024W_CEN.PK113-7DNCL1	YBL024W_CEN.PK113-7DNCL1	30	30	30	;NCL1	1	30	30	30	21	21	18	20	21	21	18	20	21	21	18	20	77.878	684	684	1	480	0	212.74	By MS/MS	By MS/MS	By MS/MS	By MS/MS	37.3	37.3	31.4	35.5	342590000	377690000	199570000	341850000	6991700	7707900	4072800	6976600	365660000	407800000	244160000	379480000	23
YBL026W_CEN.PK113-7DLSM2	YBL026W_CEN.PK113-7DLSM2	4	4	4	;LSM2	1	4	4	4	3	3	4	4	3	3	4	4	3	3	4	4	11.163	95	95	1	72	0	52.56	By MS/MS	By MS/MS	By MS/MS	By MS/MS	36.8	36.8	50.5	50.5	68207000	69512000	47376000	72593000	7578500	7723600	5263900	8065900	83061000	85024000	43139000	67855000	3
YBL030C_CEN.PK113-7DPET9;YBR085W_CEN.PK113-7DAAC3	YBL030C_CEN.PK113-7DPET9	21;4	21;4	20;3	;PET9	2	21	21	20	19	18	18	17	19	18	18	17	18	17	17	16	34.426	318	318;307	1	506	0	323.31	By MS/MS	By MS/MS	By MS/MS	By MS/MS	52.2	52.8	47.8	50	5231300000	5892900000	3298800000	4743000000	227450000	256210000	143430000	206220000	5742400000	5889300000	3215500000	4829500000	37
YBL033C_CEN.PK113-7DRIB1	YBL033C_CEN.PK113-7DRIB1	6	6	6	;RIB1	1	6	6	6	2	2	2	2	2	2	2	2	2	2	2	2	38.332	345	345	1	50	0	36.283	By MS/MS	By MS/MS	By MS/MS	By MS/MS	8.7	8.7	8.7	8.7	9292400	8330900	4045500	2556200	357400	320420	155600	98316	10924000	10277000	5133500	9508400	1
YBL036C_CEN.PK113-7DORF	YBL036C_CEN.PK113-7DORF	13	13	13	;ORF	1	13	13	13	10	9	10	9	10	9	10	9	10	9	10	9	29.123	257	257	1	201	0	93.864	By MS/MS	By MS/MS	By MS/MS	By MS/MS	44.7	40.9	44.7	39.3	143070000	174400000	122860000	139230000	7948400	9689000	6825300	7735000	151400000	170100000	97298000	150150000	8
YBL037W_CEN.PK113-7DAPL3	YBL037W_CEN.PK113-7DAPL3	10	10	10	;APL3	1	10	10	10	3	4	2	3	3	4	2	3	3	4	2	3	115.01	1025	1025	1	63	0	53.072	By MS/MS	By MS/MS	By MS/MS	By MS/MS	5.3	6.2	2.4	5.3	15226000	17207000	6042000	13032000	208580	235720	82767	178520	16481000	17929000	8145400	13219000	3
YBL039C_CEN.PK113-7DURA7	YBL039C_CEN.PK113-7DURA7	29	29	23	;URA7	1	29	29	23	19	18	16	18	19	18	16	18	16	15	13	16	64.71	579	579	1	494	0	309.51	By MS/MS	By MS/MS	By MS/MS	By MS/MS	42.1	39.6	39.7	34.4	258480000	317210000	184840000	344110000	7602400	9329700	5436400	10121000	263870000	308240000	194570000	290330000	18
YBL041W_CEN.PK113-7DPRE7	YBL041W_CEN.PK113-7DPRE7	10	10	10	;PRE7	1	10	10	10	10	9	9	9	10	9	9	9	10	9	9	9	26.871	241	241	1	213	0	94.982	By MS/MS	By MS/MS	By MS/MS	By MS/MS	51.9	48.5	49	49	345220000	288360000	153080000	225540000	26555000	22182000	11776000	17349000	233820000	251100000	124380000	204790000	14
YBL045C_CEN.PK113-7DCOR1	YBL045C_CEN.PK113-7DCOR1	25	25	25	;COR1	1	25	25	25	21	21	20	21	21	21	20	21	21	21	20	21	50.227	457	457	1	584	0	323.31	By MS/MS	By MS/MS	By MS/MS	By MS/MS	58.2	63.2	58.6	63.2	3074000000	3177500000	1727500000	2717000000	122960000	127100000	69100000	108680000	3009500000	3188600000	1637400000	2658200000	42
YBL047C_CEN.PK113-7DEDE1	YBL047C_CEN.PK113-7DEDE1	38	38	38	;EDE1	1	38	38	38	22	28	26	26	22	28	26	26	22	28	26	26	150.77	1381	1381	1	546	0	323.31	By MS/MS	By MS/MS	By MS/MS	By MS/MS	24.5	33.5	28.4	30.6	296860000	453460000	211750000	304750000	4567000	6976300	3257600	4688400	350980000	380510000	197670000	310020000	25
YBL050W_CEN.PK113-7DSEC17	YBL050W_CEN.PK113-7DSEC17	14	14	14	;SEC17	1	14	14	14	9	9	7	8	9	9	7	8	9	9	7	8	32.802	292	292	1	198	0	128.02	By MS/MS	By MS/MS	By MS/MS	By MS/MS	35.3	42.5	32.2	39.4	184990000	204910000	89936000	160700000	9249600	10246000	4496800	8035100	229350000	238010000	120240000	195670000	10
YBL051C_CEN.PK113-7DPIN4	YBL051C_CEN.PK113-7DPIN4	6	6	6	;PIN4	1	6	6	6	3	2	2	4	3	2	2	4	3	2	2	4	73.785	668	668	1	58	0	18.847	By MS/MS	By MS/MS	By MS/MS	By MS/MS	10.6	7.6	7.2	12.6	15190000	15033000	8951000	23745000	1085000	1073800	639360	1696100	15889000	20614000	10797000	16594000	3
YBL056W_CEN.PK113-7DPTC3	YBL056W_CEN.PK113-7DPTC3	10	7	7	;PTC3	1	10	7	7	7	9	6	6	5	6	4	3	5	6	4	3	51.331	468	468	1	80	0	116.44	By MS/MS	By MS/MS	By MS/MS	By MS/MS	22.6	27.6	18.6	16	70273000	91130000	36270000	49233000	3698600	4796300	1908900	2591200	63807000	75506000	35639000	58606000	4
YBL058W_CEN.PK113-7DSHP1	YBL058W_CEN.PK113-7DSHP1	13	13	13	;SHP1	1	13	13	13	12	12	11	9	12	12	11	9	12	12	11	9	47.05	424	424	1	306	0	240.93	By MS/MS	By MS/MS	By MS/MS	By MS/MS	39.4	39.4	37.3	29.2	258550000	250930000	131660000	167400000	9944200	9651100	5063700	6438400	248850000	251600000	127130000	206010000	17
YBL064C_CEN.PK113-7DPRX1	YBL064C_CEN.PK113-7DPRX1	11	11	11	;PRX1	1	11	11	11	10	10	10	10	10	10	10	10	10	10	10	10	29.495	261	261	1	192	0	198.64	By MS/MS	By MS/MS	By MS/MS	By MS/MS	48.7	48.7	48.7	48.7	1061500000	1215500000	588450000	951130000	62443000	71501000	34615000	55949000	1032600000	1176600000	572490000	932950000	18
YBL075C_CEN.PK113-7DSSA3	YBL075C_CEN.PK113-7DSSA3	40	40	23	;SSA3	1	40	40	23	38	37	38	37	38	37	38	37	23	22	22	21	70.546	649	649	1	714	0	323.31	By MS/MS	By MS/MS	By MS/MS	By MS/MS	63.8	63.6	60.7	63.6	4304000000	4743500000	2371500000	3904000000	126590000	139520000	69751000	114820000	4328800000	4582500000	2379700000	3958700000	42
YBL076C_CEN.PK113-7DILS1	YBL076C_CEN.PK113-7DILS1	61	61	61	;ILS1	1	61	61	61	34	38	36	38	34	38	36	38	34	38	36	38	122.98	1072	1072	1	1056	0	323.31	By MS/MS	By MS/MS	By MS/MS	By MS/MS	38.2	42.9	40	43.8	1129300000	1357900000	641560000	1138300000	16366000	19680000	9298000	16498000	1376800000	1468000000	787270000	1324800000	44
YBL079W_CEN.PK113-7DNUP170	YBL079W_CEN.PK113-7DNUP170	23	23	23	;NUP170	1	23	23	23	8	4	4	3	8	4	4	3	8	4	4	3	169.47	1502	1502	1	153	0	62.966	By MS/MS	By MS/MS	By MS/MS	By MS/MS	8.5	3.2	3.5	2.6	40052000	19977000	11131000	13544000	450020	224460	125070	152180	37987000	35927000	18312000	31103000	9
YBL091C_CEN.PK113-7DMAP2	YBL091C_CEN.PK113-7DMAP2	12	12	12	;MAP2	1	12	12	12	5	4	4	5	5	4	4	5	5	4	4	5	47.518	421	421	1	115	0	138.98	By MS/MS	By MS/MS	By MS/MS	By MS/MS	15.9	10.9	12.6	14.5	35151000	36122000	19686000	31193000	1464600	1505100	820250	1299700	52599000	51077000	29168000	43991000	4
YBL092W_CEN.PK113-7DRPL32	YBL092W_CEN.PK113-7DRPL32	8	8	8	;RPL32	1	8	8	8	7	8	7	7	7	8	7	7	7	8	7	7	14.771	130	130	1	227	0	82.258	By MS/MS	By MS/MS	By MS/MS	By MS/MS	43.8	50	44.6	43.8	1694500000	1853300000	1055000000	1392600000	169450000	185330000	105500000	139260000	1827100000	1864800000	1081900000	1524600000	10
YBL099W_CEN.PK113-7DATP1	YBL099W_CEN.PK113-7DATP1	32	32	32	;ATP1	1	32	32	32	28	28	28	28	28	28	28	28	28	28	28	28	58.607	545	545	1	904	0	323.31	By MS/MS	By MS/MS	By MS/MS	By MS/MS	59.4	59.4	59.4	59.4	9196900000	8623900000	5031800000	8019300000	278700000	261330000	152480000	243010000	8909600000	9078600000	4939500000	7681900000	71
YBL101C_CEN.PK113-7DECM21	YBL101C_CEN.PK113-7DECM21	10	10	10	;ECM21	1	10	10	10	7	7	3	5	7	7	3	5	7	7	3	5	123.61	1117	1117	1	87	0	35.053	By MS/MS	By MS/MS	By MS/MS	By MS/MS	9.7	10.6	4.1	8.1	47518000	35352000	11195000	27199000	778980	579550	183530	445890	39436000	33364000	14256000	28575000	8
YBL102W_CEN.PK113-7DSFT2	YBL102W_CEN.PK113-7DSFT2	4	4	4	;SFT2	1	4	4	4	3	3	3	3	3	3	3	3	3	3	3	3	24.274	215	215	1	63	0	56.199	By MS/MS	By MS/MS	By MS/MS	By MS/MS	19.1	19.1	19.1	19.1	35630000	41138000	16462000	24662000	3958900	4570900	1829200	2740300	30309000	30486000	15549000	22800000	4
YBL105C_CEN.PK113-7DPKC1	YBL105C_CEN.PK113-7DPKC1	10	10	10	;PKC1	1	10	10	10	5	5	3	4	5	5	3	4	5	5	3	4	131.48	1151	1151	1	69	0	16.033	By MS/MS	By MS/MS	By MS/MS	By MS/MS	7	7	5	6.3	16112000	18451000	4006700	9843300	230180	263590	57238	140620	18169000	19136000	8652400	11709000	4
YBL107C_CEN.PK113-7DMIC23	YBL107C_CEN.PK113-7DMIC23	7	7	7	;MIC23	1	7	7	7	4	4	2	5	4	4	2	5	4	4	2	5	22.965	196	196	1	65	0	51.86	By MS/MS	By MS/MS	By MS/MS	By MS/MS	23	23	10.7	28.1	29103000	20897000	6931200	34755000	1940200	1393200	462080	2317000	26993000	23474000	11807000	27715000	4
YBR001C_CEN.PK113-7DNTH2	YBR001C_CEN.PK113-7DNTH2	7	4	4	;NTH2	1	7	4	4	5	6	3	5	2	3	2	2	2	3	2	2	89.672	780	780	1	17	0.00065595	3.5651	By MS/MS	By MS/MS	By MS/MS	By MS/MS	9.4	9.2	5.6	7.1	5543700	8974800	3944200	6028600	115490	186980	82170	125600	5872600	7297100	3166800	5696000	2
YBR003W_CEN.PK113-7DCOQ1	YBR003W_CEN.PK113-7DCOQ1	8	8	8	;COQ1	1	8	8	8	3	5	2	3	3	5	2	3	3	5	2	3	52.61	473	473	1	71	0	87.186	By MS/MS	By MS/MS	By MS/MS	By MS/MS	7.6	13.1	5.3	7.6	12395000	27603000	5817100	11022000	375600	836440	176270	333990	17610000	22336000	10051000	15080000	3
YBR006W_CEN.PK113-7DUGA2	YBR006W_CEN.PK113-7DUGA2	12	12	12	;UGA2	1	12	12	12	5	6	8	4	5	6	8	4	5	6	8	4	54.203	497	497	1	97	0	120.75	By MS/MS	By MS/MS	By MS/MS	By MS/MS	16.9	19.1	24.7	13.9	136180000	151260000	93115000	112290000	5237700	5817800	3581300	4318900	154370000	149930000	86099000	128580000	8
YBR011C_CEN.PK113-7DIPP1	YBR011C_CEN.PK113-7DIPP1	20	20	20	;IPP1	1	20	20	20	16	16	17	15	16	16	17	15	16	16	17	15	32.299	287	287	1	577	0	323.31	By MS/MS	By MS/MS	By MS/MS	By MS/MS	61	62	61.7	61.7	3957900000	4191400000	2338500000	3686900000	197890000	209570000	116920000	184340000	3850000000	4127800000	2396000000	3730300000	53
YBR015C_CEN.PK113-7DMNN2	YBR015C_CEN.PK113-7DMNN2	14	14	14	;MNN2	1	14	14	14	7	6	6	4	7	6	6	4	7	6	6	4	67.872	597	597	1	170	0	96.089	By MS/MS	By MS/MS	By MS/MS	By MS/MS	14.9	10.9	12.7	8.2	67681000	51201000	30524000	34195000	1829200	1383800	824980	924200	73114000	74184000	41657000	60289000	8
YBR017C_CEN.PK113-7DKAP104	YBR017C_CEN.PK113-7DKAP104	9	9	9	;KAP104	1	9	9	9	5	4	2	2	5	4	2	2	5	4	2	2	103.45	916	916	1	100	0	51.222	By MS/MS	By MS/MS	By MS/MS	By MS/MS	8.7	7.1	3.3	2.5	44295000	31521000	13079000	17326000	1107400	788030	326980	433150	43036000	39892000	17976000	29988000	5
YBR025C_CEN.PK113-7DOLA1	YBR025C_CEN.PK113-7DOLA1	33	33	33	;OLA1	1	33	33	33	29	27	23	28	29	27	23	28	29	27	23	28	44.174	394	394	1	689	0	323.31	By MS/MS	By MS/MS	By MS/MS	By MS/MS	75.1	72.1	68	71.6	1790700000	1669400000	892140000	1445000000	63953000	59623000	31862000	51608000	1606700000	1612700000	930280000	1469300000	38
YBR026C_CEN.PK113-7DETR1	YBR026C_CEN.PK113-7DETR1	4	4	4	;ETR1	1	4	4	4	4	4	4	4	4	4	4	4	4	4	4	4	11.516	101	101	1	64	0	33.725	By MS/MS	By MS/MS	By MS/MS	By MS/MS	55.4	55.4	55.4	55.4	329020000	328090000	160740000	251550000	47003000	46869000	22962000	35936000	340980000	332270000	146060000	253350000	7
YBR029C_CEN.PK113-7DCDS1	YBR029C_CEN.PK113-7DCDS1	8	8	8	;CDS1	1	8	8	8	6	5	6	5	6	5	6	5	6	5	6	5	51.822	457	457	1	136	0	27.553	By MS/MS	By MS/MS	By MS/MS	By MS/MS	13.1	10.7	13.1	10.7	433690000	459410000	265020000	418810000	17348000	18376000	10601000	16752000	517280000	602520000	325820000	523880000	9
YBR034C_CEN.PK113-7DHMT1	YBR034C_CEN.PK113-7DHMT1	13	13	13	;HMT1	1	13	13	13	8	8	6	10	8	8	6	10	8	8	6	10	39.786	348	348	1	190	0	68.772	By MS/MS	By MS/MS	By MS/MS	By MS/MS	35.9	35.1	26.7	37.9	107920000	119300000	65083000	140670000	5680000	6278900	3425400	7403900	109730000	130630000	75802000	125450000	10
YBR035C_CEN.PK113-7DPDX3	YBR035C_CEN.PK113-7DPDX3	10	10	10	;PDX3	1	10	10	10	9	8	6	8	9	8	6	8	9	8	6	8	26.908	228	228	1	179	0	227.82	By MS/MS	By MS/MS	By MS/MS	By MS/MS	49.1	43.9	35.1	37.7	270740000	231100000	119760000	218020000	18050000	15407000	7984200	14535000	234330000	258800000	152450000	239610000	10
YBR039W_CEN.PK113-7DATP3	YBR039W_CEN.PK113-7DATP3	16	16	16	;ATP3	1	16	16	16	12	15	11	13	12	15	11	13	12	15	11	13	34.35	311	311	1	300	0	272.05	By MS/MS	By MS/MS	By MS/MS	By MS/MS	43.4	53.1	40.8	46.6	1161100000	1202600000	509940000	919400000	50481000	52287000	22171000	39974000	1103600000	1114000000	564760000	866010000	17
YBR046C_CEN.PK113-7DZTA1	YBR046C_CEN.PK113-7DZTA1	12	12	12	;ZTA1	1	12	12	12	9	11	7	7	9	11	7	7	9	11	7	7	37.018	334	334	1	120	0	113.1	By MS/MS	By MS/MS	By MS/MS	By MS/MS	39.5	45.5	32.3	27.2	219820000	264060000	73333000	140040000	9992000	12003000	3333300	6365500	205680000	231210000	78292000	164240000	11
YBR049C_CEN.PK113-7DREB1	YBR049C_CEN.PK113-7DREB1	13	13	13	;REB1	1	13	13	13	6	6	3	3	6	6	3	3	6	6	3	3	91.873	810	810	1	103	0	70.492	By MS/MS	By MS/MS	By MS/MS	By MS/MS	11	10.6	7.2	4.7	44501000	46902000	17779000	21408000	1085400	1143900	433640	522140	38596000	37398000	22978000	34089000	6
YBR052C_CEN.PK113-7DRFS1	YBR052C_CEN.PK113-7DRFS1	7	7	7	;RFS1	1	7	7	7	6	7	4	6	6	7	4	6	6	7	4	6	22.921	210	210	1	124	0	126.24	By MS/MS	By MS/MS	By MS/MS	By MS/MS	49.5	53.8	38.1	50	108390000	114110000	40015000	87114000	8337600	8778100	3078100	6701100	104190000	99329000	55386000	85229000	8
YBR053C_CEN.PK113-7DORF	YBR053C_CEN.PK113-7DORF	12	12	12	;ORF	1	12	12	12	9	9	6	9	9	9	6	9	9	9	6	9	40.295	358	358	1	88	0	219.69	By MS/MS	By MS/MS	By MS/MS	By MS/MS	36.6	38.5	30.2	37.4	155900000	157920000	79406000	149870000	6778200	6866000	3452400	6515900	177900000	161730000	87782000	152850000	10
YBR054W_CEN.PK113-7DYRO2	YBR054W_CEN.PK113-7DYRO2	4	4	3	;YRO2	1	4	4	3	3	2	2	2	3	2	2	2	2	1	1	1	38.719	344	344	1	74	0	28.184	By MS/MS	By MS/MS	By MS/MS	By MS/MS	11.3	9.6	9.6	9.6	168830000	189610000	85495000	127750000	12987000	14585000	6576500	9826800	164840000	201180000	90645000	135440000	2
YBR056W_CEN.PK113-7DORF	YBR056W_CEN.PK113-7DORF	19	19	19	;ORF	1	19	19	19	10	10	10	10	10	10	10	10	10	10	10	10	57.821	501	501	1	139	0	66.96	By MS/MS	By MS/MS	By MS/MS	By MS/MS	26.3	25.9	26.1	26.9	166060000	180220000	98772000	135690000	5535400	6007300	3292400	4523100	144520000	160410000	92632000	137850000	8
YBR059C_CEN.PK113-7DAKL1	YBR059C_CEN.PK113-7DAKL1	15	15	15	;AKL1	1	15	15	15	7	4	2	3	7	4	2	3	7	4	2	3	123.99	1108	1108	1	71	0	34.954	By MS/MS	By MS/MS	By MS/MS	By MS/MS	12	7.1	2.7	6.2	29287000	21508000	3489800	11449000	437110	321020	52087	170880	22007000	19015000	4742700	13949000	5
YBR072W_CEN.PK113-7DHSP26	YBR072W_CEN.PK113-7DHSP26	17	17	17	;HSP26	1	17	17	17	16	17	16	16	16	17	16	16	16	17	16	16	23.879	214	214	1	327	0	323.31	By MS/MS	By MS/MS	By MS/MS	By MS/MS	72.4	82.7	82.2	82.2	34458000000	34083000000	16975000000	26876000000	2650700000	2621800000	1305800000	2067400000	33752000000	34853000000	16892000000	27098000000	70
YBR078W_CEN.PK113-7DECM33	YBR078W_CEN.PK113-7DECM33	5	5	5	;ECM33	1	5	5	5	4	4	3	4	4	4	3	4	4	4	3	4	43.768	429	429	1	102	0	147.03	By MS/MS	By MS/MS	By MS/MS	By MS/MS	11	11	7.5	11	711290000	735030000	329160000	617050000	71129000	73503000	32916000	61705000	791780000	820930000	373590000	663310000	5
YBR079C_CEN.PK113-7DRPG1	YBR079C_CEN.PK113-7DRPG1	52	52	52	;RPG1	1	52	52	52	35	39	36	34	35	39	36	34	35	39	36	34	110.34	964	964	1	921	0	323.31	By MS/MS	By MS/MS	By MS/MS	By MS/MS	43.3	49.6	49.5	46.4	755210000	848340000	443020000	669760000	10489000	11783000	6153000	9302300	802120000	843680000	492010000	770760000	44
YBR080C_CEN.PK113-7DSEC18	YBR080C_CEN.PK113-7DSEC18	25	25	25	;SEC18	1	25	25	25	10	14	12	12	10	14	12	12	10	14	12	12	84.055	758	758	1	341	0	263.46	By MS/MS	By MS/MS	By MS/MS	By MS/MS	18.2	20.8	19.7	19.1	171850000	207250000	106580000	191920000	3818800	4605600	2368400	4264900	202350000	213080000	112730000	195760000	11
YBR082C_CEN.PK113-7DUBC4	YBR082C_CEN.PK113-7DUBC4	3	3	2	;UBC4	1	3	3	2	3	3	3	3	3	3	3	3	2	2	2	2	16.456	148	148	1	50	0	19.76	By MS/MS	By MS/MS	By MS/MS	By MS/MS	24.3	24.3	24.3	24.3	69165000	64745000	38985000	61548000	11527000	10791000	6497500	10258000	52994000	51664000	31148000	52999000	3
YBR084C-A_CEN.PK113-7DRPL19A;YBL027W_CEN.PK113-7DRPL19B	YBR084C-A_CEN.PK113-7DRPL19A;YBL027W_CEN.PK113-7DRPL19B	9;9	9;9	9;9	;RPL19A;;RPL19B	2	9	9	9	7	5	6	5	7	5	6	5	7	5	6	5	21.704	189	189;189	1	294	0	305.07	By MS/MS	By MS/MS	By MS/MS	By MS/MS	30.7	28.6	33.3	28.6	1901200000	2237600000	1266900000	1848500000	190120000	223760000	126690000	184850000	2046400000	2500800000	1267200000	2023300000	14
YBR084W_CEN.PK113-7DMIS1	YBR084W_CEN.PK113-7DMIS1	36	31	31	;MIS1	1	36	31	31	19	19	13	18	14	14	10	13	14	14	10	13	106.22	975	975	1	375	0	283.05	By MS/MS	By MS/MS	By MS/MS	By MS/MS	24.6	25.6	19.6	22.4	120710000	136200000	66106000	131760000	1978800	2232700	1083700	2160000	168220000	172910000	102740000	166060000	14
YBR085C-A_CEN.PK113-7DORF	YBR085C-A_CEN.PK113-7DORF	7	7	7	;ORF	1	7	7	7	3	4	4	4	3	4	4	4	3	4	4	4	9.4044	85	85	1	63	0	113.32	By MS/MS	By MS/MS	By MS/MS	By MS/MS	65.9	74.1	67.1	67.1	200660000	259360000	116010000	178160000	40132000	51871000	23203000	35632000	228340000	251630000	125430000	207170000	3
YBR086C_CEN.PK113-7DIST2	YBR086C_CEN.PK113-7DIST2	17	17	17	;IST2	1	17	17	17	15	13	14	12	15	13	14	12	15	13	14	12	105.85	946	946	1	259	0	323.31	By MS/MS	By MS/MS	By MS/MS	By MS/MS	20.6	18.5	19.8	17.2	211640000	185790000	113950000	166930000	4503000	3952900	2424400	3551700	170950000	177480000	95205000	153780000	17
YBR087W_CEN.PK113-7DRFC5	YBR087W_CEN.PK113-7DRFC5	12	12	12	;RFC5	1	12	12	12	7	8	3	7	7	8	3	7	7	8	3	7	39.941	354	354	1	133	0	53.418	By MS/MS	By MS/MS	By MS/MS	By MS/MS	28.5	32.2	12.1	27.1	40008000	48915000	8312500	37621000	1538800	1881300	319710	1446900	42216000	44924000	17729000	38573000	8
YBR088C_CEN.PK113-7DPOL30	YBR088C_CEN.PK113-7DPOL30	15	15	15	;POL30	1	15	15	15	13	12	11	11	13	12	11	11	13	12	11	11	28.916	258	258	1	298	0	285.14	By MS/MS	By MS/MS	By MS/MS	By MS/MS	66.7	64.3	60.5	60.5	554030000	555700000	262710000	431520000	30779000	30872000	14595000	23974000	545090000	567880000	297390000	483710000	18
YBR094W_CEN.PK113-7DPBY1	YBR094W_CEN.PK113-7DPBY1	16	16	16	;PBY1	1	16	16	16	11	11	7	11	11	11	7	11	11	11	7	11	86.352	753	753	1	183	0	41.741	By MS/MS	By MS/MS	By MS/MS	By MS/MS	16.9	21	11.8	19.4	95249000	80928000	28300000	70495000	2215100	1882100	658130	1639400	67461000	71941000	34492000	57496000	10
YBR101C_CEN.PK113-7DFES1	YBR101C_CEN.PK113-7DFES1	13	13	13	;FES1	1	13	13	13	7	8	8	7	7	8	8	7	7	8	8	7	32.604	290	290	1	163	0	194.59	By MS/MS	By MS/MS	By MS/MS	By MS/MS	33.4	37.9	31.7	35.2	166190000	307110000	149540000	202050000	8747000	16164000	7870300	10634000	254520000	274320000	142890000	221230000	8
YBR103W_CEN.PK113-7DSIF2	YBR103W_CEN.PK113-7DSIF2	6	6	6	;SIF2	1	6	6	6	3	2	2	2	3	2	2	2	3	2	2	2	59.16	535	535	1	57	0	15.822	By MS/MS	By MS/MS	By MS/MS	By MS/MS	8.4	6.4	6.4	6.4	13624000	11542000	5387000	8550600	469800	398010	185760	294850	11926000	17718000	6083300	12186000	1
YBR106W_CEN.PK113-7DPHO88	YBR106W_CEN.PK113-7DPHO88	8	8	8	;PHO88	1	8	8	8	7	6	6	6	7	6	6	6	7	6	6	6	21.137	188	188	1	199	0	155.35	By MS/MS	By MS/MS	By MS/MS	By MS/MS	44.7	37.8	37.8	37.8	500010000	478660000	270930000	447300000	33334000	31911000	18062000	29820000	494150000	503550000	272760000	448260000	9
YBR109C_CEN.PK113-7DCMD1	YBR109C_CEN.PK113-7DCMD1	8	8	8	;CMD1	1	8	8	8	7	6	6	6	7	6	6	6	7	6	6	6	16.135	147	147	1	138	0	246.47	By MS/MS	By MS/MS	By MS/MS	By MS/MS	69.4	61.2	61.2	61.2	503490000	532090000	301730000	479990000	62937000	66511000	37716000	59999000	475570000	511260000	287110000	445800000	9
YBR111C_CEN.PK113-7DYSA1	YBR111C_CEN.PK113-7DYSA1	7	7	7	;YSA1	1	7	7	7	5	5	2	5	5	5	2	5	5	5	2	5	26.087	231	231	1	70	0	35.488	By MS/MS	By MS/MS	By MS/MS	By MS/MS	25.1	25.1	11.7	34.2	83846000	91429000	35886000	87369000	6449700	7033000	2760500	6720700	78133000	87639000	41396000	81587000	5
YBR112C_CEN.PK113-7DCYC8	YBR112C_CEN.PK113-7DCYC8	21	21	21	;CYC8	1	21	21	21	8	14	9	9	8	14	9	9	8	14	9	9	107.2	966	966	1	227	0	197.69	By MS/MS	By MS/MS	By MS/MS	By MS/MS	17.7	28.5	16.1	19.3	76877000	119800000	59019000	84004000	2077700	3237900	1595100	2270400	101200000	109120000	60884000	86308000	9
YBR115C_CEN.PK113-7DLYS2	YBR115C_CEN.PK113-7DLYS2	75	75	75	;LYS2	1	75	75	75	44	47	43	43	44	47	43	43	44	47	43	43	155.34	1392	1392	1	1295	0	323.31	By MS/MS	By MS/MS	By MS/MS	By MS/MS	45	46.7	43.3	44.1	963980000	1138700000	589200000	913230000	10255000	12114000	6268100	9715200	1138900000	1228000000	690520000	1095900000	54
YBR117C_CEN.PK113-7DTKL2	YBR117C_CEN.PK113-7DTKL2	27	27	27	;TKL2	1	27	27	27	25	22	21	19	25	22	21	19	25	22	21	19	75.157	682	682	1	245	0	290.15	By MS/MS	By MS/MS	By MS/MS	By MS/MS	41.8	40.8	43.7	35.6	1757500000	1777600000	786350000	1003600000	53256000	53868000	23829000	30411000	1683200000	1720000000	722010000	927450000	38
YBR120C_CEN.PK113-7DCBP6	YBR120C_CEN.PK113-7DCBP6	7	7	7	;CBP6	1	7	7	7	3	2	2	3	3	2	2	3	3	2	2	3	18.678	162	162	1	53	0	29.587	By MS/MS	By MS/MS	By MS/MS	By MS/MS	18.5	11.7	11.7	17.3	37388000	30883000	23507000	45671000	2670600	2206000	1679000	3262200	40720000	31667000	27903000	42102000	2
YBR121C_CEN.PK113-7DGRS1;YPR081C_CEN.PK113-7DGRS2	YBR121C_CEN.PK113-7DGRS1	40;1	40;1	40;1	;GRS1	2	40	40	40	26	26	27	27	26	26	27	27	26	26	27	27	75.338	667	667;618	1	709	0	323.31	By MS/MS	By MS/MS	By MS/MS	By MS/MS	45.1	45	48.9	45.3	1153500000	1315600000	826080000	1203800000	25077000	28600000	17958000	26171000	1331000000	1461800000	831200000	1318300000	36
YBR126C_CEN.PK113-7DTPS1	YBR126C_CEN.PK113-7DTPS1	17	17	17	;TPS1	1	17	17	17	13	12	15	14	13	12	15	14	13	12	15	14	56.147	495	495	1	300	0	226.2	By MS/MS	By MS/MS	By MS/MS	By MS/MS	38.2	34.7	41.8	38.4	624080000	706380000	411510000	531370000	27134000	30712000	17892000	23103000	630140000	669930000	338660000	518600000	24
YBR127C_CEN.PK113-7DVMA2	YBR127C_CEN.PK113-7DVMA2	33	33	33	;VMA2	1	33	33	33	26	25	25	26	26	25	25	26	26	25	25	26	57.749	517	517	1	839	0	323.31	By MS/MS	By MS/MS	By MS/MS	By MS/MS	71.8	70.2	70.2	71.8	1714700000	1758700000	909380000	1391900000	50431000	51727000	26747000	40940000	1722800000	1823600000	964260000	1481600000	46
YBR135W_CEN.PK113-7DCKS1	YBR135W_CEN.PK113-7DCKS1	6	6	6	;CKS1	1	6	6	6	5	4	3	2	5	4	3	2	5	4	3	2	17.795	150	150	1	57	0	8.3303	By MS/MS	By MS/MS	By MS/MS	By MS/MS	22	21.3	17.3	11.3	150500000	154160000	83517000	122100000	16722000	17129000	9279700	13567000	156360000	154270000	79205000	121140000	5
YBR139W_CEN.PK113-7DORF	YBR139W_CEN.PK113-7DORF	5	5	5	;ORF	1	5	5	5	4	4	2	2	4	4	2	2	4	4	2	2	57.638	508	508	1	32	0	45.984	By MS/MS	By MS/MS	By MS/MS	By MS/MS	9.8	9.8	6.1	6.1	27176000	28687000	7219800	5276700	1294100	1366100	343800	251270	18131000	21326000	11981000	12803000	5
YBR142W_CEN.PK113-7DMAK5	YBR142W_CEN.PK113-7DMAK5	18	18	18	;MAK5	1	18	18	18	5	7	5	6	5	7	5	6	5	7	5	6	87.047	773	773	1	167	0	60.973	By MS/MS	By MS/MS	By MS/MS	By MS/MS	7	12.3	8.3	9.8	27462000	44925000	26603000	42888000	596990	976630	578320	932360	48462000	51214000	31499000	47482000	6
YBR143C_CEN.PK113-7DSUP45	YBR143C_CEN.PK113-7DSUP45	27	27	27	;SUP45	1	27	27	27	17	17	11	15	17	17	11	15	17	17	11	15	49.005	437	437	1	450	0	323.31	By MS/MS	By MS/MS	By MS/MS	By MS/MS	41.2	46.9	31.4	42.3	586430000	614600000	242600000	532690000	19548000	20487000	8086700	17756000	608970000	647270000	356390000	610430000	19
YBR145W_CEN.PK113-7DADH5	YBR145W_CEN.PK113-7DADH5	9	9	9	;ADH5	1	9	9	9	4	6	4	6	4	6	4	6	4	6	4	6	37.648	351	351	1	133	0	72.689	By MS/MS	By MS/MS	By MS/MS	By MS/MS	16.2	22.5	16.8	22.5	4819200000	5526400000	2785500000	3754700000	267730000	307020000	154750000	208600000	4825400000	5153400000	3240700000	3972000000	17
YBR146W_CEN.PK113-7DMRPS9	YBR146W_CEN.PK113-7DMRPS9	7	7	7	;MRPS9	1	7	7	7	3	5	3	3	3	5	3	3	3	5	3	3	31.925	278	278	1	82	0	96.814	By MS/MS	By MS/MS	By MS/MS	By MS/MS	15.1	25.2	16.2	16.2	18582000	33901000	14430000	23887000	1093100	1994200	848810	1405100	20328000	35239000	17456000	28863000	2
YBR149W_CEN.PK113-7DARA1	YBR149W_CEN.PK113-7DARA1	23	23	23	;ARA1	1	23	23	23	19	19	17	16	19	19	17	16	19	19	17	16	38.883	344	344	1	352	0	323.31	By MS/MS	By MS/MS	By MS/MS	By MS/MS	62.8	61.3	66.6	52.3	1899400000	2210700000	1014400000	1544000000	86334000	100480000	46107000	70182000	1764300000	1938400000	977010000	1579100000	26
YBR154C_CEN.PK113-7DRPB5	YBR154C_CEN.PK113-7DRPB5	7	7	7	;RPB5	1	7	7	7	3	2	3	2	3	2	3	2	3	2	3	2	25.079	215	215	1	90	0	68.464	By MS/MS	By MS/MS	By MS/MS	By MS/MS	21.9	13	27	13	44896000	52978000	30945000	47684000	3741300	4414900	2578800	3973700	56681000	66915000	35010000	59190000	4
YBR155W_CEN.PK113-7DCNS1	YBR155W_CEN.PK113-7DCNS1	4	4	4	;CNS1	1	4	4	4	2	2	2	2	2	2	2	2	2	2	2	2	44.112	385	385	1	42	0	22.742	By MS/MS	By MS/MS	By MS/MS	By MS/MS	7.3	7.5	7.3	7.5	17721000	23421000	9802600	19874000	681580	900810	377020	764400	18603000	25534000	9245800	21657000	1
YBR160W_CEN.PK113-7DCDC28	YBR160W_CEN.PK113-7DCDC28	14	14	12	;CDC28	1	14	14	12	8	8	9	9	8	8	9	9	6	6	7	7	34.061	298	298	1	185	0	49.011	By MS/MS	By MS/MS	By MS/MS	By MS/MS	27.9	29.5	31.5	31.2	100810000	98825000	71908000	108130000	4032600	3953000	2876300	4325000	108650000	120750000	68071000	99668000	7
YBR162C_CEN.PK113-7DTOS1	YBR162C_CEN.PK113-7DTOS1	5	5	5	;TOS1	1	5	5	5	3	2	2	3	3	2	2	3	3	2	2	3	47.994	455	455	1	71	0	45.761	By MS/MS	By MS/MS	By MS/MS	By MS/MS	9	6.8	6.8	9	40520000	21677000	11167000	32281000	2701300	1445100	744440	2152100	49116000	46724000	23834000	40614000	3
YBR164C_CEN.PK113-7DARL1	YBR164C_CEN.PK113-7DARL1	4	4	4	;ARL1	1	4	4	4	2	3	3	3	2	3	3	3	2	3	3	3	20.434	183	183	1	58	0	25.637	By MS/MS	By MS/MS	By MS/MS	By MS/MS	12	19.7	19.7	19.7	39146000	55687000	26607000	41858000	2796200	3977600	1900500	2989900	48174000	53454000	25340000	40886000	2
YBR166C_CEN.PK113-7DTYR1	YBR166C_CEN.PK113-7DTYR1	11	11	11	;TYR1	1	11	11	11	5	4	3	3	5	4	3	3	5	4	3	3	50.923	452	452	1	84	0	41.944	By MS/MS	By MS/MS	By MS/MS	By MS/MS	14.6	11.1	7.7	7.7	36354000	34785000	15282000	23845000	1298400	1242300	545770	851620	36537000	38179000	17783000	28373000	5
YBR169C_CEN.PK113-7DSSE2	YBR169C_CEN.PK113-7DSSE2	38	32	32	;SSE2	1	38	32	32	30	34	29	29	24	28	23	23	24	28	23	23	77.62	693	693	1	317	0	323.31	By MS/MS	By MS/MS	By MS/MS	By MS/MS	51.2	56.1	55	53.1	1118400000	1451400000	630430000	960530000	24854000	32253000	14010000	21345000	1208500000	1287400000	651960000	1013700000	35
YBR170C_CEN.PK113-7DNPL4	YBR170C_CEN.PK113-7DNPL4	15	15	15	;NPL4	1	15	15	15	9	8	6	9	9	8	6	9	9	8	6	9	65.781	580	580	1	146	0	68.569	By MS/MS	By MS/MS	By MS/MS	By MS/MS	23.1	17.1	14	25.9	77182000	58135000	27059000	96159000	2144000	1614800	751630	2671100	71192000	82566000	44139000	74935000	9
YBR177C_CEN.PK113-7DEHT1	YBR177C_CEN.PK113-7DEHT1	16	16	16	;EHT1	1	16	16	16	8	7	6	6	8	7	6	6	8	7	6	6	51.255	451	451	1	199	0	98.374	By MS/MS	By MS/MS	By MS/MS	By MS/MS	23.3	18.2	16.4	16.4	98259000	104020000	38327000	60114000	3388300	3586800	1321600	2072900	109930000	119080000	52990000	77730000	9
YBR189W_CEN.PK113-7DRPS9B	YBR189W_CEN.PK113-7DRPS9B	16	16	2	;RPS9B	1	16	16	2	14	12	13	13	14	12	13	13	2	2	1	1	22.298	195	195	1	418	0	251.43	By MS/MS	By MS/MS	By MS/MS	By MS/MS	52.8	49.2	49.7	52.3	493630000	506900000	237230000	390770000	30852000	31681000	14827000	24423000	451340000	499280000	239500000	394500000	2
YBR191W_CEN.PK113-7DRPL21A	YBR191W_CEN.PK113-7DRPL21A	9	9	2	;RPL21A	1	9	9	2	7	7	7	7	7	7	7	7	1	1	1	1	18.242	160	160	1	209	0	86.412	By MS/MS	By MS/MS	By MS/MS	By MS/MS	41.2	41.2	46.9	45.6	39158000	67136000	39364000	75364000	4350900	7459500	4373800	8373800	44230000	68754000	40544000	72892000	3
YBR196C_CEN.PK113-7DPGI1	YBR196C_CEN.PK113-7DPGI1	25	25	25	;PGI1	1	25	25	25	21	20	20	21	21	20	20	21	21	20	20	21	61.298	554	554	1	673	0	323.31	By MS/MS	By MS/MS	By MS/MS	By MS/MS	54.2	54.2	52.9	52.3	4272300000	4288700000	2280300000	4090400000	147320000	147890000	78631000	141050000	4325000000	4632000000	2373100000	3843800000	49
YBR198C_CEN.PK113-7DTAF5	YBR198C_CEN.PK113-7DTAF5	14	14	14	;TAF5	1	14	14	14	3	3	4	2	3	3	4	2	3	3	4	2	88.922	798	798	1	132	0	48.084	By MS/MS	By MS/MS	By MS/MS	By MS/MS	6.1	6.1	8.6	5	22850000	19300000	16890000	16373000	448050	378430	331190	321050	27091000	21205000	19118000	13914000	2
YBR207W_CEN.PK113-7DFTH1	YBR207W_CEN.PK113-7DFTH1	3	3	3	;FTH1	1	3	3	3	3	3	2	2	3	3	2	2	3	3	2	2	51.419	465	465	1	44	0	22.746	By MS/MS	By MS/MS	By MS/MS	By MS/MS	10.8	10.8	7.1	7.1	22064000	23009000	7675800	13952000	1297900	1353500	451520	820730	16123000	18016000	7661500	11793000	2
YBR208C_CEN.PK113-7DDUR1,2	YBR208C_CEN.PK113-7DDUR1,2	21	21	21	;DUR1,2	1	21	21	21	10	7	7	9	10	7	7	9	10	7	7	9	201.81	1835	1835	1	87	0	34.21	By MS/MS	By MS/MS	By MS/MS	By MS/MS	10.1	7.2	6.4	7.9	53680000	26166000	21632000	53316000	470880	229520	189750	467690	49534000	29556000	20324000	40165000	11
YBR212W_CEN.PK113-7DNGR1	YBR212W_CEN.PK113-7DNGR1	7	7	7	;NGR1	1	7	7	7	3	4	2	3	3	4	2	3	3	4	2	3	74.74	670	670	1	77	0	28.156	By MS/MS	By MS/MS	By MS/MS	By MS/MS	9.6	13.1	6	10	24021000	32160000	8491900	25730000	1091900	1461800	386000	1169500	26609000	32529000	16010000	27382000	3
YBR214W_CEN.PK113-7DSDS24	YBR214W_CEN.PK113-7DSDS24	14	14	14	;SDS24	1	14	14	14	11	10	9	8	11	10	9	8	11	10	9	8	57.16	527	527	1	109	0	140.45	By MS/MS	By MS/MS	By MS/MS	By MS/MS	31.5	30.4	27.7	26	236550000	242300000	99954000	159400000	9462000	9691900	3998200	6376000	227330000	238180000	101700000	162030000	12
YBR221C_CEN.PK113-7DPDB1	YBR221C_CEN.PK113-7DPDB1	13	13	13	;PDB1	1	13	13	13	11	9	12	10	11	9	12	10	11	9	12	10	40.039	366	366	1	251	0	323.31	By MS/MS	By MS/MS	By MS/MS	By MS/MS	44.5	37.7	45.6	42.9	851660000	833180000	456910000	678200000	47315000	46288000	25384000	37678000	812010000	845960000	423500000	641680000	14
YBR222C_CEN.PK113-7DPCS60	YBR222C_CEN.PK113-7DPCS60	19	19	19	;PCS60	1	19	19	19	13	9	6	7	13	9	6	7	13	9	6	7	60.488	543	543	1	174	0	122.1	By MS/MS	By MS/MS	By MS/MS	By MS/MS	27.3	19.7	15.8	17.9	232190000	180460000	63184000	104940000	7036000	5468500	1914700	3180000	197430000	210680000	88167000	146050000	15
YBR227C_CEN.PK113-7DMCX1	YBR227C_CEN.PK113-7DMCX1	11	11	11	;MCX1	1	11	11	11	5	6	4	5	5	6	4	5	5	6	4	5	57.817	520	520	1	111	0	22.319	By MS/MS	By MS/MS	By MS/MS	By MS/MS	11.2	13.3	9.4	11.7	70845000	62498000	21103000	31766000	2146800	1893900	639490	962600	52609000	59573000	32758000	49926000	4
YBR230C_CEN.PK113-7DOM14	YBR230C_CEN.PK113-7DOM14	4	4	4	;OM14	1	4	4	4	3	3	3	3	3	3	3	3	3	3	3	3	14.686	134	134	1	83	0	126.82	By MS/MS	By MS/MS	By MS/MS	By MS/MS	38.8	38.8	38.8	38.8	378820000	373800000	215390000	314730000	63136000	62300000	35898000	52456000	382830000	382810000	209740000	298040000	10
YBR234C_CEN.PK113-7DARC40	YBR234C_CEN.PK113-7DARC40	13	13	13	;ARC40	1	13	13	13	8	9	9	6	8	9	9	6	8	9	9	6	42.444	384	384	1	176	0	237.41	By MS/MS	By MS/MS	By MS/MS	By MS/MS	35.4	38.5	38.5	30.5	211510000	231510000	127320000	174060000	9613900	10523000	5787200	7911800	212630000	242190000	131020000	201400000	11
YBR241C_CEN.PK113-7DORF	YBR241C_CEN.PK113-7DORF	2	2	2	;ORF	1	2	2	2	2	2	2	2	2	2	2	2	2	2	2	2	53.654	488	488	1	16	0	24.967	By MS/MS	By MS/MS	By MS/MS	By MS/MS	9.2	9.2	9.2	9.2	46824000	45711000	24748000	38298000	2926500	2856900	1546800	2393600	39706000	45093000	22155000	33797000	1
YBR245C_CEN.PK113-7DISW1	YBR245C_CEN.PK113-7DISW1	19	19	18	;ISW1	1	19	19	18	10	9	9	9	10	9	9	9	9	8	8	8	127.61	1100	1100	1	198	0	59.175	By MS/MS	By MS/MS	By MS/MS	By MS/MS	11.7	10.6	10	11.1	57981000	50791000	21773000	38425000	816630	715370	306670	541200	56749000	56799000	32359000	50253000	8
YBR247C_CEN.PK113-7DENP1	YBR247C_CEN.PK113-7DENP1	22	22	22	;ENP1	1	22	22	22	11	11	10	10	11	11	10	10	11	11	10	10	55.136	483	483	1	247	0	106.15	By MS/MS	By MS/MS	By MS/MS	By MS/MS	31.5	32.5	29.2	27.5	126470000	101430000	50824000	77724000	3952100	3169500	1588300	2428900	98040000	128050000	67100000	114710000	11
YBR248C_CEN.PK113-7DHIS7	YBR248C_CEN.PK113-7DHIS7	32	32	32	;HIS7	1	32	32	32	26	25	21	24	26	25	21	24	26	25	21	24	61.067	552	552	1	550	0	323.31	By MS/MS	By MS/MS	By MS/MS	By MS/MS	59.2	58.2	47.8	55.1	586240000	651020000	274580000	544350000	15844000	17595000	7421100	14712000	535680000	611440000	318580000	540220000	28
YBR249C_CEN.PK113-7DARO4	YBR249C_CEN.PK113-7DARO4	20	20	18	;ARO4	1	20	20	18	16	16	14	16	16	16	14	16	15	15	14	15	39.749	370	370	1	457	0	323.31	By MS/MS	By MS/MS	By MS/MS	By MS/MS	68.6	67.3	59.5	68.6	1778300000	2128200000	1124700000	1967800000	88917000	106410000	56234000	98390000	1957300000	2139900000	1189500000	1966300000	29
YBR256C_CEN.PK113-7DRIB5	YBR256C_CEN.PK113-7DRIB5	8	8	8	;RIB5	1	8	8	8	6	6	5	6	6	6	5	6	6	6	5	6	26.195	238	238	1	99	0	48.162	By MS/MS	By MS/MS	By MS/MS	By MS/MS	37.4	37.4	30.7	37.4	118580000	106560000	44136000	113890000	9881900	8880400	3678000	9490700	81246000	130640000	53385000	100240000	3
YBR263W_CEN.PK113-7DSHM1	YBR263W_CEN.PK113-7DSHM1	24	23	23	;SHM1	1	24	23	23	16	18	15	15	15	17	14	14	15	17	14	14	53.686	490	490	1	407	0	276.92	By MS/MS	By MS/MS	By MS/MS	By MS/MS	43.5	46.9	39.8	41.8	535040000	604000000	269920000	439090000	16213000	18303000	8179500	13306000	638030000	637230000	319810000	503690000	19
YBR269C_CEN.PK113-7DFMP21	YBR269C_CEN.PK113-7DFMP21	5	5	5	;FMP21	1	5	5	5	3	4	4	3	3	4	4	3	3	4	4	3	15.504	138	138	1	39	0	27.474	By MS/MS	By MS/MS	By MS/MS	By MS/MS	21.7	34.8	36.2	28.3	35765000	41668000	34720000	43063000	3251300	3788000	3156400	3914900	46516000	42368000	32942000	49792000	2
YBR272C_CEN.PK113-7DHSM3	YBR272C_CEN.PK113-7DHSM3	11	11	11	;HSM3	1	11	11	11	3	5	4	5	3	5	4	5	3	5	4	5	55.731	482	482	1	95	0	26.814	By MS/MS	By MS/MS	By MS/MS	By MS/MS	11	13.5	11.8	13.7	9257300	24324000	11156000	15959000	298620	784630	359880	514810	17639000	24310000	14002000	19653000	2
YBR273C_CEN.PK113-7DUBX7	YBR273C_CEN.PK113-7DUBX7	11	11	11	;UBX7	1	11	11	11	4	4	3	5	4	4	3	5	4	4	3	5	50.03	436	436	1	62	0	21.592	By MS/MS	By MS/MS	By MS/MS	By MS/MS	18.1	11.7	8.9	14.7	22920000	25661000	11241000	25264000	818580	916470	401470	902280	29325000	25285000	11807000	23144000	3
YBR279W_CEN.PK113-7DPAF1	YBR279W_CEN.PK113-7DPAF1	9	9	9	;PAF1	1	9	9	9	3	5	3	3	3	5	3	3	3	5	3	3	51.8	445	445	1	90	0	50.121	By MS/MS	By MS/MS	By MS/MS	By MS/MS	12.6	20	13.7	14.8	26275000	55159000	21431000	26627000	1010600	2121500	824280	1024100	41113000	47794000	29758000	37665000	3
YBR280C_CEN.PK113-7DSAF1	YBR280C_CEN.PK113-7DSAF1	9	9	9	;SAF1	1	9	9	9	2	4	2	2	2	4	2	2	2	4	2	2	70.495	637	637	1	39	0	22.427	By MS/MS	By MS/MS	By MS/MS	By MS/MS	5.8	10.5	3.8	4.7	4364400	25218000	6531300	7283800	121230	700510	181420	202330	9932700	18502000	6789500	7248000	2
YBR281C_CEN.PK113-7DDUG2	YBR281C_CEN.PK113-7DDUG2	14	14	14	;DUG2	1	14	14	14	5	3	4	3	5	3	4	3	5	3	4	3	98.07	878	878	1	91	0	38.916	By MS/MS	By MS/MS	By MS/MS	By MS/MS	9	6.2	7.3	6.2	37729000	27328000	17554000	26200000	943220	683200	438850	655000	34048000	40772000	23845000	37013000	5
YBR283C_CEN.PK113-7DSSH1	YBR283C_CEN.PK113-7DSSH1	12	12	12	;SSH1	1	12	12	12	7	8	6	6	7	8	6	6	7	8	6	6	53.311	490	490	1	217	0	115.37	By MS/MS	By MS/MS	By MS/MS	By MS/MS	14.9	20.4	17.1	13.9	142230000	145190000	68453000	109570000	6772900	6913900	3259700	5217500	164610000	162340000	94328000	129620000	7
YBR286W_CEN.PK113-7DAPE3	YBR286W_CEN.PK113-7DAPE3	15	15	15	;APE3	1	15	15	15	13	13	13	13	13	13	13	13	13	13	13	13	60.137	537	537	1	305	0	323.31	By MS/MS	By MS/MS	By MS/MS	By MS/MS	36.5	38.2	38.2	38.2	1006100000	1156800000	528180000	824130000	33538000	38560000	17606000	27471000	1020700000	1058100000	495230000	766140000	22
YBR291C_CEN.PK113-7DCTP1	YBR291C_CEN.PK113-7DCTP1	11	11	11	;CTP1	1	11	11	11	4	6	5	6	4	6	5	6	4	6	5	6	32.173	299	299	1	157	0	101.24	By MS/MS	By MS/MS	By MS/MS	By MS/MS	17.7	22.7	18.7	22.7	82334000	115840000	55639000	109970000	3920600	5516000	2649500	5236700	122550000	136790000	77423000	114020000	5
YBR299W_CEN.PK113-7DMAL32	YBR299W_CEN.PK113-7DMAL32	34	30	30	;MAL32	1	34	30	30	13	13	15	16	13	13	14	15	13	13	14	15	68.141	584	584	1	598	0	323.31	By MS/MS	By MS/MS	By MS/MS	By MS/MS	27.9	32.5	37	39.4	258500000	388210000	335350000	580330000	7833400	11764000	10162000	17586000	269770000	388680000	421420000	674910000	17
YCL001W_CEN.PK113-7DRER1	YCL001W_CEN.PK113-7DRER1	3	3	3	;RER1	1	3	3	3	2	2	2	3	2	2	2	3	2	2	2	3	22.27	188	188	1	40	0	77.2	By MS/MS	By MS/MS	By MS/MS	By MS/MS	14.4	14.4	14.4	19.1	31942000	29392000	16148000	38794000	3194200	2939200	1614800	3879400	30644000	28258000	15477000	26164000	2
YCL009C_CEN.PK113-7DILV6	YCL009C_CEN.PK113-7DILV6	18	18	18	;ILV6	1	18	18	18	14	14	14	14	14	14	14	14	14	14	14	14	33.986	309	309	1	371	0	323.31	By MS/MS	By MS/MS	By MS/MS	By MS/MS	62.8	57.6	64.4	57	759300000	881090000	379110000	708200000	42183000	48950000	21062000	39345000	740490000	823580000	387710000	649460000	24
YCL011C_CEN.PK113-7DGBP2	YCL011C_CEN.PK113-7DGBP2	9	9	9	;GBP2	1	9	9	9	3	4	3	4	3	4	3	4	3	4	3	4	48.728	427	427	1	110	0	69.001	By MS/MS	By MS/MS	By MS/MS	By MS/MS	9.4	11.7	8.9	11.7	23584000	19467000	10764000	24826000	943360	778700	430560	993050	32285000	36927000	18971000	34058000	3
YCL018W_CEN.PK113-7DLEU2	YCL018W_CEN.PK113-7DLEU2	4	4	4	;LEU2	1	4	4	4	4	2	2	3	4	2	2	3	4	2	2	3	14.12	125	125	1	72	0	32.126	By MS/MS	By MS/MS	By MS/MS	By MS/MS	23.2	17.6	17.6	23.2	129360000	113130000	68375000	135440000	25873000	22627000	13675000	27088000	119760000	124920000	68336000	118080000	5
YCL026C-B_CEN.PK113-7DHBN1	YCL026C-B_CEN.PK113-7DHBN1	5	5	5	;HBN1	1	5	5	5	3	3	2	3	3	3	2	3	3	3	2	3	20.994	193	193	1	72	0	28.543	By MS/MS	By MS/MS	By MS/MS	By MS/MS	21.2	21.2	9.3	21.2	95372000	104980000	57227000	92304000	8670200	9543900	5202500	8391300	99890000	106120000	51848000	91393000	4
YCL028W_CEN.PK113-7DRNQ1	YCL028W_CEN.PK113-7DRNQ1	6	6	6	;RNQ1	1	6	6	6	4	3	3	5	4	3	3	5	4	3	3	5	42.579	405	405	1	98	0	53.615	By MS/MS	By MS/MS	By MS/MS	By MS/MS	16.3	14.1	14.1	24.4	154480000	127820000	61199000	126420000	19310000	15978000	7649900	15803000	135160000	133480000	74499000	113780000	7
YCL030C_CEN.PK113-7DHIS4	YCL030C_CEN.PK113-7DHIS4	35	35	35	;HIS4	1	35	35	35	27	26	28	25	27	26	28	25	27	26	28	25	87.72	799	799	1	846	0	323.31	By MS/MS	By MS/MS	By MS/MS	By MS/MS	53.4	50.4	51.4	49.8	2224400000	2426100000	1176800000	1994300000	55609000	60652000	29421000	49858000	2266900000	2528900000	1312800000	2163100000	47
YCL034W_CEN.PK113-7DLSB5	YCL034W_CEN.PK113-7DLSB5	6	6	6	;LSB5	1	6	6	6	5	2	3	2	5	2	3	2	5	2	3	2	39.872	354	354	1	55	0	23.266	By MS/MS	By MS/MS	By MS/MS	By MS/MS	20.6	5.6	12.7	5.6	27643000	13992000	13549000	10807000	1842900	932780	903250	720450	19929000	22332000	11521000	17415000	4
YCL035C_CEN.PK113-7DGRX1	YCL035C_CEN.PK113-7DGRX1	6	6	6	;GRX1	1	6	6	6	6	6	5	4	6	6	5	4	6	6	5	4	12.38	110	110	1	108	0	93.382	By MS/MS	By MS/MS	By MS/MS	By MS/MS	70	70	60.9	43.6	599120000	602610000	340480000	361150000	74889000	75327000	42560000	45144000	529240000	510430000	297040000	473780000	10
YCL037C_CEN.PK113-7DSRO9	YCL037C_CEN.PK113-7DSRO9	16	16	16	;SRO9	1	16	16	16	6	7	5	7	6	7	5	7	6	7	5	7	48.059	434	434	1	249	0	323.31	By MS/MS	By MS/MS	By MS/MS	By MS/MS	28.8	34.3	24.2	34.3	59354000	107360000	46156000	94516000	2580600	4667700	2006800	4109400	103110000	117810000	69465000	102810000	7
YCL040W_CEN.PK113-7DGLK1	YCL040W_CEN.PK113-7DGLK1	26	26	25	;GLK1	1	26	26	25	26	25	24	24	26	25	24	24	25	24	23	23	55.377	500	500	1	545	0	323.31	By MS/MS	By MS/MS	By MS/MS	By MS/MS	70.6	69.4	67.8	68	3762000000	4487100000	1729400000	3040400000	129720000	154730000	59634000	104840000	3736000000	4059800000	1906300000	2869500000	61
YCL043C_CEN.PK113-7DPDI1	YCL043C_CEN.PK113-7DPDI1	28	28	28	;PDI1	1	28	28	28	23	23	20	22	23	23	20	22	23	23	20	22	58.226	522	522	1	643	0	323.31	By MS/MS	By MS/MS	By MS/MS	By MS/MS	52.1	51.5	44.1	47.7	2186500000	2199800000	905150000	1538000000	75397000	75856000	31212000	53033000	2148200000	2146800000	1039900000	1668100000	35
YCL044C_CEN.PK113-7DMGR1	YCL044C_CEN.PK113-7DMGR1	11	11	11	;MGR1	1	11	11	11	10	5	5	6	10	5	5	6	10	5	5	6	47.156	417	417	1	105	0	120.59	By MS/MS	By MS/MS	By MS/MS	By MS/MS	37.9	21.1	19.4	26.4	75605000	41106000	26170000	56188000	2907900	1581000	1006500	2161100	61923000	51702000	32345000	49017000	9
YCL045C_CEN.PK113-7DEMC1;REV__YOR067C_CEN.PK113-7DALG8	YCL045C_CEN.PK113-7DEMC1	18;1	18;1	18;1	;EMC1	2	18	18	18	8	8	5	7	8	8	5	7	8	8	5	7	87.18	760	760;577	1	174	0	90.48	By MS/MS	By MS/MS	By MS/MS	By MS/MS	16.1	13.9	14.5	12.4	67625000	87487000	38949000	52868000	1649400	2133800	949980	1289500	98459000	106820000	61140000	82160000	7
YCL050C_CEN.PK113-7DAPA1	YCL050C_CEN.PK113-7DAPA1	16	16	16	;APA1	1	16	16	16	12	14	10	9	12	14	10	9	12	14	10	9	36.492	321	321	1	251	0	210.55	By MS/MS	By MS/MS	By MS/MS	By MS/MS	60.1	67.6	55.5	53	392040000	463410000	217570000	319940000	20634000	24390000	11451000	16839000	383330000	393740000	211080000	325040000	21
YCL054W_CEN.PK113-7DSPB1	YCL054W_CEN.PK113-7DSPB1	18	18	18	;SPB1	1	18	18	18	6	7	4	7	6	7	4	7	6	7	4	7	96.498	841	841	1	154	0	79.073	By MS/MS	By MS/MS	By MS/MS	By MS/MS	10.5	13.2	9.8	12.6	41449000	59907000	15967000	43399000	1120200	1619100	431530	1172900	49822000	55070000	25157000	44748000	6
YCL057C-A_CEN.PK113-7DMOS1	YCL057C-A_CEN.PK113-7DMOS1	4	4	4	;MOS1	1	4	4	4	3	3	2	3	3	3	2	3	3	3	2	3	10.408	97	97	1	55	0	12.812	By MS/MS	By MS/MS	By MS/MS	By MS/MS	36.1	36.1	24.7	36.1	109420000	101980000	57576000	94767000	15632000	14569000	8225100	13538000	122350000	113670000	86342000	105710000	3
YCL057W_CEN.PK113-7DPRD1	YCL057W_CEN.PK113-7DPRD1	24	24	24	;PRD1	1	24	24	24	15	18	14	14	15	18	14	14	15	18	14	14	81.991	712	712	1	300	0	303.88	By MS/MS	By MS/MS	By MS/MS	By MS/MS	29.6	33.7	26.8	27	249670000	323870000	140710000	200020000	5674400	7360600	3197900	4545900	243920000	241780000	142920000	208860000	19
YCR002C_CEN.PK113-7DCDC10	YCR002C_CEN.PK113-7DCDC10	15	15	15	;CDC10	1	15	15	15	11	10	10	8	11	10	10	8	11	10	10	8	37.024	322	322	1	232	0	241.9	By MS/MS	By MS/MS	By MS/MS	By MS/MS	51.6	41	46.6	36.6	144300000	162580000	87273000	125460000	6871300	7741700	4155900	5974500	151680000	159950000	85591000	132210000	12
YCR004C_CEN.PK113-7DYCP4	YCR004C_CEN.PK113-7DYCP4	13	13	12	;YCP4	1	13	13	12	10	11	12	10	10	11	12	10	9	10	11	9	26.35	247	247	1	224	0	290.78	By MS/MS	By MS/MS	By MS/MS	By MS/MS	55.1	55.1	57.5	52.2	1150500000	1190700000	696450000	960000000	63917000	66152000	38692000	53333000	1095400000	1156200000	623240000	982640000	15
YCR005C_CEN.PK113-7DCIT2	YCR005C_CEN.PK113-7DCIT2	19	18	17	;CIT2	1	19	18	17	8	9	6	7	7	8	5	6	6	7	4	5	51.413	460	460	1	239	0	145.64	By MS/MS	By MS/MS	By MS/MS	By MS/MS	23.7	26.5	17.8	19.8	42478000	57386000	13695000	27834000	1699100	2295400	547800	1113300	65500000	82727000	39350000	75227000	5
YCR009C_CEN.PK113-7DRVS161	YCR009C_CEN.PK113-7DRVS161	16	16	16	;RVS161	1	16	16	16	13	12	12	11	13	12	12	11	13	12	12	11	30.25	265	265	1	238	0	138	By MS/MS	By MS/MS	By MS/MS	By MS/MS	54.7	50.9	44.9	44.2	274700000	230560000	150230000	195600000	13735000	11528000	7511600	9780100	228780000	235230000	136830000	190480000	12
YCR010C_CEN.PK113-7DADY2	YCR010C_CEN.PK113-7DADY2	5	5	5	;ADY2	1	5	5	5	5	4	4	4	5	4	4	4	5	4	4	4	30.726	283	283	1	47	0	267.84	By MS/MS	By MS/MS	By MS/MS	By MS/MS	33.2	19.1	19.1	19.1	1334800000	1394900000	642830000	896220000	166860000	174360000	80354000	112030000	1291400000	1411800000	622120000	877730000	12
YCR011C_CEN.PK113-7DADP1	YCR011C_CEN.PK113-7DADP1	13	13	13	;ADP1	1	13	13	13	9	8	6	8	9	8	6	8	9	8	6	8	117.23	1049	1049	1	91	0	59.681	By MS/MS	By MS/MS	By MS/MS	By MS/MS	13.1	11.5	10	11.8	80162000	78143000	27484000	53672000	1670000	1628000	572580	1118200	91278000	75869000	27688000	51450000	10
YCR012W_CEN.PK113-7DPGK1	YCR012W_CEN.PK113-7DPGK1	34	34	34	;PGK1	1	34	34	34	31	32	31	32	31	32	31	32	31	32	31	32	44.738	416	416	1	1589	0	323.31	By MS/MS	By MS/MS	By MS/MS	By MS/MS	78.4	78.8	76.9	78.6	42714000000	46098000000	26606000000	42363000000	1377900000	1487000000	858250000	1366600000	42451000000	45654000000	26497000000	41720000000	142
YCR017C_CEN.PK113-7DCWH43	YCR017C_CEN.PK113-7DCWH43	7	7	7	;CWH43	1	7	7	7	2	4	2	2	2	4	2	2	2	4	2	2	107.88	953	953	1	57	0	28.451	By MS/MS	By MS/MS	By MS/MS	By MS/MS	3	7.2	3	3	28085000	40310000	14650000	25949000	759050	1089500	395950	701310	41168000	45428000	21465000	37968000	2
YCR028C-A_CEN.PK113-7DRIM1	YCR028C-A_CEN.PK113-7DRIM1	7	6	6	;RIM1	1	7	6	6	6	5	6	6	6	5	5	5	6	5	5	5	15.386	135	135	1	147	0	202.9	By MS/MS	By MS/MS	By MS/MS	By MS/MS	47.4	47.4	51.9	51.9	685070000	636640000	319300000	491450000	76119000	70738000	35478000	54606000	659330000	610940000	305920000	479070000	9
YCR030C_CEN.PK113-7DSYP1	YCR030C_CEN.PK113-7DSYP1	27	27	27	;SYP1	1	27	27	27	19	18	16	17	19	18	16	17	19	18	16	17	96.136	870	870	1	338	0	314.66	By MS/MS	By MS/MS	By MS/MS	By MS/MS	32.8	30.3	29.5	31.1	263470000	255540000	135380000	175640000	5605700	5436900	2880400	3737100	234020000	239470000	133220000	190230000	19
YCR031C_CEN.PK113-7DRPS14A	YCR031C_CEN.PK113-7DRPS14A	9	1	1	;RPS14A	1	9	1	1	8	7	8	8	1	0	1	1	1	0	1	1	14.536	137	137	1	19	1	-2	By MS/MS	By matching	By MS/MS	By MS/MS	65.7	60.6	65.7	65.7	43687000	0	22138000	34125000	4854100	0	2459800	3791700	43714000	0	22151000	34146000	1
YCR035C_CEN.PK113-7DRRP43	YCR035C_CEN.PK113-7DRRP43	8	8	8	;RRP43	1	8	8	8	5	5	6	4	5	5	6	4	5	5	6	4	44.059	394	394	1	90	0	34.656	By MS/MS	By MS/MS	By MS/MS	By MS/MS	21.8	21.8	21.8	19	23515000	27032000	22186000	16476000	1068900	1228700	1008400	748920	23863000	23739000	14053000	23267000	5
YCR051W_CEN.PK113-7DORF	YCR051W_CEN.PK113-7DORF	10	10	10	;ORF	1	10	10	10	8	6	5	6	8	6	5	6	8	6	5	6	24.699	222	222	1	137	0	196.67	By MS/MS	By MS/MS	By MS/MS	By MS/MS	70.3	50.9	49.1	48.6	58803000	66446000	26593000	48017000	5345700	6040600	2417500	4365200	73243000	78158000	39076000	64619000	7
YCR052W_CEN.PK113-7DRSC6	YCR052W_CEN.PK113-7DRSC6	10	10	10	;RSC6	1	10	10	10	5	3	3	3	5	3	3	3	5	3	3	3	54.209	483	483	1	95	0	33.157	By MS/MS	By MS/MS	By MS/MS	By MS/MS	16.6	9.1	8.9	9.1	18166000	17095000	10054000	14325000	626410	589500	346680	493980	21933000	19600000	12709000	16597000	6
YCR053W_CEN.PK113-7DTHR4	YCR053W_CEN.PK113-7DTHR4	30	30	30	;THR4	1	30	30	30	24	23	20	23	24	23	20	23	24	23	20	23	57.474	514	514	1	602	0	323.31	By MS/MS	By MS/MS	By MS/MS	By MS/MS	55.6	56.6	50	56.4	1118800000	1202200000	631630000	1013000000	36092000	38782000	20375000	32676000	1141500000	1225300000	640500000	1059700000	33
YCR057C_CEN.PK113-7DPWP2	YCR057C_CEN.PK113-7DPWP2	15	15	15	;PWP2	1	15	15	15	5	4	3	5	5	4	3	5	5	4	3	5	103.94	923	923	1	127	0	19.712	By MS/MS	By MS/MS	By MS/MS	By MS/MS	4.3	3.4	2.5	4.3	24599000	20006000	10266000	22858000	464130	377480	193700	431290	26361000	25880000	16290000	24776000	4
YCR060W_CEN.PK113-7DTAH1	YCR060W_CEN.PK113-7DTAH1	3	3	3	;TAH1	1	3	3	3	3	2	2	2	3	2	2	2	3	2	2	2	12.453	111	111	1	34	0	11.198	By MS/MS	By MS/MS	By MS/MS	By MS/MS	55	30.6	30.6	30.6	19817000	12669000	6088000	10237000	2831000	1809900	869710	1462500	15237000	13017000	5860800	11270000	3
YCR067C_CEN.PK113-7DSED4	YCR067C_CEN.PK113-7DSED4	10	10	10	;SED4	1	10	10	10	4	6	5	6	4	6	5	6	4	6	5	6	115.88	1084	1084	1	99	0	79.711	By MS/MS	By MS/MS	By MS/MS	By MS/MS	4.8	6.3	4.8	6.3	33437000	44948000	20665000	44533000	955350	1284200	590440	1272400	39360000	41311000	25984000	34544000	4
YCR073W-A_CEN.PK113-7DSOL2	YCR073W-A_CEN.PK113-7DSOL2	10	10	6	;SOL2	1	10	10	6	8	8	8	8	8	8	8	8	5	5	4	5	34.559	315	315	1	142	0	102.94	By MS/MS	By MS/MS	By MS/MS	By MS/MS	37.8	37.8	34.9	37.8	74444000	102190000	45804000	82568000	4379000	6011100	2694300	4856900	89441000	93649000	47781000	73507000	5
YCR077C_CEN.PK113-7DPAT1	YCR077C_CEN.PK113-7DPAT1	14	14	14	;PAT1	1	14	14	14	6	8	3	5	6	8	3	5	6	8	3	5	77.73	691	691	1	152	0	42.069	By MS/MS	By MS/MS	By MS/MS	By MS/MS	13.7	17.5	5.1	9.6	32805000	48305000	17466000	26336000	911260	1341800	485160	731540	54643000	53686000	27075000	43749000	6
YCR083W_CEN.PK113-7DTRX3	YCR083W_CEN.PK113-7DTRX3	5	5	5	;TRX3	1	5	5	5	4	4	5	4	4	4	5	4	4	4	5	4	14.432	127	127	1	47	0	81.31	By MS/MS	By MS/MS	By MS/MS	By MS/MS	33.1	33.1	41.7	33.1	143760000	155100000	89875000	114680000	15973000	17234000	9986100	12743000	147760000	160130000	90963000	117500000	4
YCR084C_CEN.PK113-7DTUP1	YCR084C_CEN.PK113-7DTUP1	30	30	30	;TUP1	1	30	30	30	17	15	13	12	17	15	13	12	17	15	13	12	78.919	718	718	1	400	0	323.31	By MS/MS	By MS/MS	By MS/MS	By MS/MS	30.6	30.5	24.8	24.4	314490000	310500000	171950000	236910000	8276000	8170900	4524900	6234600	287730000	293170000	175870000	280870000	20
YCR087C-A_CEN.PK113-7DORF	YCR087C-A_CEN.PK113-7DORF	7	7	7	;ORF	1	7	7	7	3	4	2	4	3	4	2	4	3	4	2	4	17.738	153	153	1	79	0	33.031	By MS/MS	By MS/MS	By MS/MS	By MS/MS	18.3	27.5	13.1	27.5	26169000	36669000	11292000	34446000	3738400	5238500	1613200	4920800	34923000	32095000	18368000	30960000	2
YCR088W_CEN.PK113-7DABP1	YCR088W_CEN.PK113-7DABP1	28	28	28	;ABP1	1	28	28	28	23	24	18	23	23	24	18	23	23	24	18	23	65.534	592	592	1	534	0	323.31	By MS/MS	By MS/MS	By MS/MS	By MS/MS	57.9	61	50.8	60.6	740100000	796490000	343570000	630570000	18051000	19427000	8379800	15380000	710250000	748910000	390110000	613900000	31
YCR093W_CEN.PK113-7DCDC39	YCR093W_CEN.PK113-7DCDC39	37	37	37	;CDC39	1	37	37	37	11	14	7	11	11	14	7	11	11	14	7	11	240.51	2109	2109	1	291	0	173.81	By MS/MS	By MS/MS	By MS/MS	By MS/MS	8.6	11.4	6.2	9.2	84259000	100210000	28478000	62916000	668720	795280	226010	499340	121840000	135210000	60934000	107960000	9
YDL004W_CEN.PK113-7DATP16	YDL004W_CEN.PK113-7DATP16	4	3	3	;ATP16	1	4	3	3	3	4	3	3	3	3	3	3	3	3	3	3	17.02	160	160	1	82	0	167.47	By MS/MS	By MS/MS	By MS/MS	By MS/MS	45	49.4	45	45	139080000	142310000	69551000	132370000	19869000	20331000	9935900	18910000	118160000	110620000	76272000	88108000	8
YDL006W_CEN.PK113-7DPTC1	YDL006W_CEN.PK113-7DPTC1	4	4	4	;PTC1	1	4	4	4	2	3	2	2	2	3	2	2	2	3	2	2	31.549	281	281	1	30	0	26.26	By MS/MS	By MS/MS	By MS/MS	By MS/MS	10.3	17.1	8.9	10.3	10421000	23152000	9195200	14610000	548490	1218500	483960	768930	15120000	14957000	10828000	13193000	2
YDL007W_CEN.PK113-7DRPT2	YDL007W_CEN.PK113-7DRPT2	21	21	21	;RPT2	1	21	21	21	13	14	13	13	13	14	13	13	13	14	13	13	48.828	437	437	1	341	0	323.31	By MS/MS	By MS/MS	By MS/MS	By MS/MS	41.2	44.9	39.6	43	354760000	371940000	200180000	340930000	14191000	14877000	8007200	13637000	359110000	364830000	201930000	325020000	17
YDL014W_CEN.PK113-7DNOP1	YDL014W_CEN.PK113-7DNOP1	16	16	16	;NOP1	1	16	16	16	13	15	13	14	13	15	13	14	13	15	13	14	34.465	327	327	1	392	0	153.08	By MS/MS	By MS/MS	By MS/MS	By MS/MS	45	53.2	47.1	48.3	1021300000	1091900000	600080000	973350000	51063000	54595000	30004000	48668000	1009600000	1013200000	629930000	922390000	20
YDL015C_CEN.PK113-7DTSC13	YDL015C_CEN.PK113-7DTSC13	5	5	5	;TSC13	1	5	5	5	3	2	3	3	3	2	3	3	3	2	3	3	36.767	310	310	1	78	0	37.097	By MS/MS	By MS/MS	By MS/MS	By MS/MS	10.6	7.7	10.6	10.6	70380000	52886000	39102000	58926000	4398800	3305400	2443800	3682900	60221000	80349000	33205000	51631000	4
YDL019C_CEN.PK113-7DOSH2	YDL019C_CEN.PK113-7DOSH2	17	17	17	;OSH2	1	17	17	17	7	6	3	6	7	6	3	6	7	6	3	6	145.79	1283	1283	1	116	0	29.562	By MS/MS	By MS/MS	By MS/MS	By MS/MS	7.8	7.2	3.8	7.3	17341000	21867000	6223500	14783000	244240	307980	87655	208210	24635000	23297000	10869000	15794000	6
YDL021W_CEN.PK113-7DGPM2	YDL021W_CEN.PK113-7DGPM2	8	8	8	;GPM2	1	8	8	8	7	5	5	5	7	5	5	5	7	5	5	5	36.073	311	311	1	50	0	22.609	By MS/MS	By MS/MS	By MS/MS	By MS/MS	29.6	20.6	21.9	21.9	76151000	41123000	32473000	55467000	4007900	2164400	1709100	2919300	63014000	45464000	36791000	63307000	5
YDL022W_CEN.PK113-7DGPD1	YDL022W_CEN.PK113-7DGPD1	13	13	12	;GPD1	1	13	13	12	11	10	11	11	11	10	11	11	10	9	10	10	42.868	391	391	1	311	0	323.31	By MS/MS	By MS/MS	By MS/MS	By MS/MS	37.9	36.1	38.1	38.1	1092800000	980810000	487130000	734850000	49673000	44582000	22142000	33402000	1086500000	1021600000	471480000	704040000	22
YDL025C_CEN.PK113-7DRTK1	YDL025C_CEN.PK113-7DRTK1	9	9	9	;RTK1	1	9	9	9	5	6	5	8	5	6	5	8	5	6	5	8	69.614	620	620	1	82	0	76.266	By MS/MS	By MS/MS	By MS/MS	By MS/MS	12.7	16.1	14.4	21.1	26360000	52742000	23616000	69770000	823750	1648200	738010	2180300	38673000	46840000	25047000	52564000	5
YDL029W_CEN.PK113-7DARP2	YDL029W_CEN.PK113-7DARP2	13	13	13	;ARP2	1	13	13	13	11	10	12	11	11	10	12	11	11	10	12	11	44.073	391	391	1	223	0	323.31	By MS/MS	By MS/MS	By MS/MS	By MS/MS	37.1	35.3	39.4	37.1	394680000	409810000	237730000	307510000	17940000	18628000	10806000	13978000	393050000	398930000	210550000	347180000	13
YDL031W_CEN.PK113-7DDBP10	YDL031W_CEN.PK113-7DDBP10	21	21	21	;DBP10	1	21	21	21	7	4	3	5	7	4	3	5	7	4	3	5	112.94	995	995	1	118	0	82.468	By MS/MS	By MS/MS	By MS/MS	By MS/MS	9.6	5.9	3.7	7.2	41887000	12710000	12130000	57733000	734860	222970	212810	1012900	36922000	22228000	22274000	42400000	7
YDL040C_CEN.PK113-7DNAT1	YDL040C_CEN.PK113-7DNAT1	35	35	35	;NAT1	1	35	35	35	16	12	10	13	16	12	10	13	16	12	10	13	98.904	854	854	1	374	0	154.41	By MS/MS	By MS/MS	By MS/MS	By MS/MS	22.6	17.2	13.7	19.4	112570000	98149000	43792000	82322000	2046800	1784500	796230	1496800	129360000	135820000	81102000	129350000	11
YDL045C_CEN.PK113-7DFAD1	YDL045C_CEN.PK113-7DFAD1	5	5	5	;FAD1	1	5	5	5	2	2	2	2	2	2	2	2	2	2	2	2	35.546	306	306	1	30	0	8.5412	By MS/MS	By MS/MS	By MS/MS	By MS/MS	8.5	8.5	9.2	8.5	13550000	12387000	10199000	11030000	752790	688180	566600	612800	15312000	14348000	9893200	14842000	0
YDL046W_CEN.PK113-7DNPC2	YDL046W_CEN.PK113-7DNPC2	6	6	6	;NPC2	1	6	6	6	5	4	5	2	5	4	5	2	5	4	5	2	19.063	173	173	1	34	0	19.419	By MS/MS	By MS/MS	By MS/MS	By MS/MS	53.2	46.2	53.2	24.9	28635000	27442000	13657000	13388000	3181700	3049100	1517400	1487600	25053000	29415000	14299000	20140000	4
YDL047W_CEN.PK113-7DSIT4	YDL047W_CEN.PK113-7DSIT4	10	10	10	;SIT4	1	10	10	10	4	2	4	6	4	2	4	6	4	2	4	6	35.537	311	311	1	94	0	56.325	By MS/MS	By MS/MS	By MS/MS	By MS/MS	19.9	13.5	21.2	30.5	32235000	11454000	26347000	47693000	1535000	545420	1254600	2271100	42601000	27019000	25846000	45115000	4
YDL051W_CEN.PK113-7DLHP1	YDL051W_CEN.PK113-7DLHP1	15	15	15	;LHP1	1	15	15	15	7	8	7	9	7	8	7	9	7	8	7	9	32.104	275	275	1	226	0	137	By MS/MS	By MS/MS	By MS/MS	By MS/MS	34.9	38.5	30.5	40	169920000	197460000	121940000	193470000	9995300	11615000	7172900	11381000	208370000	223310000	129350000	194850000	7
YDL052C_CEN.PK113-7DSLC1	YDL052C_CEN.PK113-7DSLC1	13	13	13	;SLC1	1	13	13	13	3	5	5	3	3	5	5	3	3	5	5	3	33.887	303	303	1	143	0	54.972	By MS/MS	By MS/MS	By MS/MS	By MS/MS	13.2	24.8	19.5	13.2	46882000	60157000	26417000	43984000	2038400	2615500	1148500	1912300	62508000	66492000	33579000	61751000	4
YDL055C_CEN.PK113-7DPSA1	YDL055C_CEN.PK113-7DPSA1	19	19	19	;PSA1	1	19	19	19	12	11	12	11	12	11	12	11	12	11	12	11	39.565	361	361	1	430	0	323.31	By MS/MS	By MS/MS	By MS/MS	By MS/MS	50.4	44.3	50.7	44.3	1240600000	1427600000	730850000	1355300000	45947000	52874000	27068000	50197000	1370600000	1558700000	865430000	1465900000	18
YDL058W_CEN.PK113-7DUSO1	YDL058W_CEN.PK113-7DUSO1	11	11	11	;USO1	1	11	11	11	3	2	3	2	3	2	3	2	3	2	3	2	117.44	1026	1026	1	62	0	19.936	By MS/MS	By MS/MS	By MS/MS	By MS/MS	3.6	3.4	4.1	2.7	6228700	6000300	16603000	6363700	86510	83337	230590	88385	8592400	8394300	8410900	9147700	4
YDL060W_CEN.PK113-7DTSR1	YDL060W_CEN.PK113-7DTSR1	15	15	15	;TSR1	1	15	15	15	7	9	8	7	7	9	8	7	7	9	8	7	90.746	788	788	1	197	0	75.548	By MS/MS	By MS/MS	By MS/MS	By MS/MS	14.1	16.5	17.8	14.6	55861000	60340000	34028000	48913000	1299100	1403200	791360	1137500	55603000	58750000	35882000	58994000	8
YDL061C_CEN.PK113-7DRPS29B	YDL061C_CEN.PK113-7DRPS29B	6	6	5	;RPS29B	1	6	6	5	5	5	4	5	5	5	4	5	4	4	3	4	6.7276	56	56	1	189	0	139.56	By MS/MS	By MS/MS	By MS/MS	By MS/MS	66.1	66.1	48.2	66.1	462750000	449650000	174170000	366370000	115690000	112410000	43542000	91593000	533730000	541310000	292050000	443660000	6
YDL063C_CEN.PK113-7DORF	YDL063C_CEN.PK113-7DORF	10	10	10	;ORF	1	10	10	10	3	3	2	4	3	3	2	4	3	3	2	4	70.164	620	620	1	98	0	44.072	By MS/MS	By MS/MS	By MS/MS	By MS/MS	9	9	6.1	9.2	14785000	16175000	8454000	17469000	568640	622120	325150	671880	27140000	25280000	18038000	25358000	2
YDL066W_CEN.PK113-7DIDP1	YDL066W_CEN.PK113-7DIDP1	31	31	26	;IDP1	1	31	31	26	20	24	17	22	20	24	17	22	17	19	13	18	48.19	428	428	1	675	0	323.31	By MS/MS	By MS/MS	By MS/MS	By MS/MS	48.1	56.8	48.6	53.7	609970000	743290000	302260000	598170000	20332000	24776000	10075000	19939000	728070000	801700000	389400000	675560000	26
YDL067C_CEN.PK113-7DCOX9	YDL067C_CEN.PK113-7DCOX9	3	3	3	;COX9	1	3	3	3	2	2	2	2	2	2	2	2	2	2	2	2	6.9631	59	59	1	43	0	10.815	By MS/MS	By MS/MS	By MS/MS	By MS/MS	30.5	30.5	30.5	30.5	233110000	236520000	140530000	208530000	77703000	78839000	46842000	69510000	207400000	210190000	126410000	183990000	2
YDL072C_CEN.PK113-7DYET3	YDL072C_CEN.PK113-7DYET3	10	10	10	;YET3	1	10	10	10	7	6	6	5	7	6	6	5	7	6	6	5	22.902	203	203	1	132	0	210.83	By MS/MS	By MS/MS	By MS/MS	By MS/MS	36.9	31.5	31	28.6	191940000	184110000	105500000	108140000	12796000	12274000	7033400	7209500	149410000	153460000	75480000	114880000	9
YDL075W_CEN.PK113-7DRPL31A	YDL075W_CEN.PK113-7DRPL31A	8	1	1	;RPL31A	1	8	1	1	5	4	6	6	0	0	0	1	0	0	0	1	12.953	113	113	1	30	0.00065617	3.5757	By matching	By matching	By matching	By MS/MS	46.9	37.2	53.1	54.9	0	0	0	244970000	0	0	0	34996000	0	0	0	231680000	0
YDL078C_CEN.PK113-7DMDH3	YDL078C_CEN.PK113-7DMDH3	24	24	24	;MDH3	1	24	24	24	17	17	15	16	17	17	15	16	17	17	15	16	37.186	343	343	1	371	0	301.61	By MS/MS	By MS/MS	By MS/MS	By MS/MS	65	63	65.9	63.3	529260000	587170000	256370000	445030000	22052000	24466000	10682000	18543000	527810000	577090000	260780000	441690000	26
YDL081C_CEN.PK113-7DRPP1A	YDL081C_CEN.PK113-7DRPP1A	4	4	4	;RPP1A	1	4	4	4	2	3	3	3	2	3	3	3	2	3	3	3	10.908	106	106	1	79	0	77.974	By MS/MS	By MS/MS	By MS/MS	By MS/MS	28.3	64.2	64.2	64.2	259070000	327800000	231000000	558540000	51813000	65559000	46200000	111710000	230590000	356200000	131620000	558660000	2
YDL084W_CEN.PK113-7DSUB2	YDL084W_CEN.PK113-7DSUB2	27	27	27	;SUB2	1	27	27	27	18	17	14	20	18	17	14	20	18	17	14	20	50.308	446	446	1	479	0	323.31	By MS/MS	By MS/MS	By MS/MS	By MS/MS	55.4	46.9	43.7	57.6	641110000	767440000	310720000	548420000	25644000	30698000	12429000	21937000	703190000	725590000	360620000	564480000	23
YDL085W_CEN.PK113-7DNDE2	YDL085W_CEN.PK113-7DNDE2	14	12	12	;NDE2	1	14	12	12	10	9	11	10	9	8	10	8	9	8	10	8	61.659	545	545	1	77	0	154.18	By MS/MS	By MS/MS	By MS/MS	By MS/MS	28.6	20	31	22	134070000	116970000	74711000	105970000	4324800	3773300	2410000	3418500	97552000	183830000	42760000	65010000	8
YDL086W_CEN.PK113-7DORF	YDL086W_CEN.PK113-7DORF	13	13	13	;ORF	1	13	13	13	8	7	8	7	8	7	8	7	8	7	8	7	30.837	273	273	1	163	0	73.515	By MS/MS	By MS/MS	By MS/MS	By MS/MS	50.2	46.5	48.4	48.4	82395000	84570000	59238000	75524000	6338100	6505400	4556800	5809500	105910000	110820000	62684000	97094000	9
YDL092W_CEN.PK113-7DSRP14	YDL092W_CEN.PK113-7DSRP14	5	5	5	;SRP14	1	5	5	5	5	4	4	5	5	4	4	5	5	4	4	5	16.414	146	146	1	99	0	29.191	By MS/MS	By MS/MS	By MS/MS	By MS/MS	51.4	45.2	45.2	51.4	59848000	60499000	35870000	52125000	5984800	6049900	3587000	5212500	53722000	66417000	34816000	49623000	6
YDL095W_CEN.PK113-7DPMT1	YDL095W_CEN.PK113-7DPMT1	21	21	21	;PMT1	1	21	21	21	6	9	3	5	6	9	3	5	6	9	3	5	92.652	817	817	1	217	0	323.31	By MS/MS	By MS/MS	By MS/MS	By MS/MS	10.9	16.8	7.1	8.1	52097000	67461000	19541000	43271000	1488500	1927400	558300	1236300	68706000	81816000	35319000	61404000	6
YDL097C_CEN.PK113-7DRPN6	YDL097C_CEN.PK113-7DRPN6	20	20	20	;RPN6	1	20	20	20	14	16	16	16	14	16	16	16	14	16	16	16	49.8	434	434	1	304	0	228.15	By MS/MS	By MS/MS	By MS/MS	By MS/MS	45.2	44	49.3	44.7	458170000	443430000	277160000	410080000	16363000	15837000	9898700	14646000	487840000	478250000	258000000	411250000	17
YDL100C_CEN.PK113-7DGET3	YDL100C_CEN.PK113-7DGET3	14	14	14	;GET3	1	14	14	14	10	8	9	8	10	8	9	8	10	8	9	8	39.353	354	354	1	209	0	157.02	By MS/MS	By MS/MS	By MS/MS	By MS/MS	37	34.2	33.3	34.2	289570000	282620000	163070000	233070000	16087000	15701000	9059400	12949000	296290000	296080000	153030000	231380000	11
YDL103C_CEN.PK113-7DQRI1	YDL103C_CEN.PK113-7DQRI1	24	24	24	;QRI1	1	24	24	24	12	13	11	14	12	13	11	14	12	13	11	14	53.443	477	477	1	303	0	161.18	By MS/MS	By MS/MS	By MS/MS	By MS/MS	37.1	37.5	32.9	40.9	139860000	173250000	66824000	154530000	3995900	4950100	1909200	4415000	157550000	175420000	89813000	140370000	13
YDL110C_CEN.PK113-7DTMA17	YDL110C_CEN.PK113-7DTMA17	6	6	6	;TMA17	1	6	6	6	5	6	5	5	5	6	5	5	5	6	5	5	16.771	150	150	1	82	0	182.8	By MS/MS	By MS/MS	By MS/MS	By MS/MS	45.3	53.3	45.3	45.3	406350000	627060000	202250000	295420000	40635000	62706000	20225000	29542000	450730000	508010000	228700000	311190000	6
YDL111C_CEN.PK113-7DRRP42	YDL111C_CEN.PK113-7DRRP42	4	4	4	;RRP42	1	4	4	4	3	2	2	2	3	2	2	2	3	2	2	2	29.055	265	265	1	51	0	27.769	By MS/MS	By MS/MS	By MS/MS	By MS/MS	20.8	14	14	14	34584000	22666000	10254000	17344000	2660300	1743600	788750	1334100	29507000	33688000	15184000	26296000	3
YDL116W_CEN.PK113-7DNUP84	YDL116W_CEN.PK113-7DNUP84	13	13	13	;NUP84	1	13	13	13	5	5	5	4	5	5	5	4	5	5	5	4	83.634	726	726	1	126	0	108.26	By MS/MS	By MS/MS	By MS/MS	By MS/MS	11.3	11.7	10.6	8.3	33862000	21607000	13754000	25701000	806240	514440	327480	611940	39013000	37604000	20420000	39942000	4
YDL122W_CEN.PK113-7DUBP1	YDL122W_CEN.PK113-7DUBP1	21	21	21	;UBP1	1	21	21	21	9	8	11	8	9	8	11	8	9	8	11	8	92.768	809	809	1	214	0	83.027	By MS/MS	By MS/MS	By MS/MS	By MS/MS	14.1	13.3	18.5	13.6	70116000	55876000	44452000	59123000	1669400	1330400	1058400	1407700	84617000	85259000	52706000	84059000	9
YDL124W_CEN.PK113-7DORF	YDL124W_CEN.PK113-7DORF	23	23	23	;ORF	1	23	23	23	18	19	17	20	18	19	17	20	18	19	17	20	35.56	312	312	1	376	0	323.31	By MS/MS	By MS/MS	By MS/MS	By MS/MS	65.7	76.6	64.1	78.8	1944000000	2079000000	1163000000	1956300000	92573000	99001000	55382000	93157000	2061100000	2161300000	1149900000	1878100000	25
YDL125C_CEN.PK113-7DHNT1	YDL125C_CEN.PK113-7DHNT1	6	6	6	;HNT1	1	6	6	6	5	5	4	5	5	5	4	5	5	5	4	5	17.679	158	158	1	101	0	82.421	By MS/MS	By MS/MS	By MS/MS	By MS/MS	46.2	46.2	41.8	46.2	457030000	482760000	243050000	393310000	57129000	60345000	30381000	49164000	418260000	441820000	240170000	370180000	9
YDL126C_CEN.PK113-7DCDC48	YDL126C_CEN.PK113-7DCDC48	45	45	45	;CDC48	1	45	45	45	37	36	38	38	37	36	38	38	37	36	38	38	91.995	835	835	1	1067	0	323.31	By MS/MS	By MS/MS	By MS/MS	By MS/MS	59	59.2	60.4	60.2	2987200000	3053200000	1817000000	2700400000	60964000	62309000	37081000	55110000	3092600000	3204300000	1717200000	2687200000	67
YDL130W_CEN.PK113-7DRPP1B	YDL130W_CEN.PK113-7DRPP1B	2	2	2	;RPP1B	1	2	2	2	2	2	2	2	2	2	2	2	2	2	2	2	10.667	106	106	1	54	0	128.19	By MS/MS	By MS/MS	By MS/MS	By MS/MS	47.2	47.2	47.2	47.2	622310000	726880000	385750000	641860000	207440000	242290000	128580000	213950000	620500000	803890000	393830000	707080000	3
YDL130W-A_CEN.PK113-7DSTF1	YDL130W-A_CEN.PK113-7DSTF1	5	5	5	;STF1	1	5	5	5	3	2	3	2	3	2	3	2	3	2	3	2	10.062	86	86	1	44	0	33.543	By MS/MS	By MS/MS	By MS/MS	By MS/MS	18.6	18.6	18.6	18.6	90496000	71826000	49323000	7566300	15083000	11971000	8220500	1261100	89611000	72562000	46378000	24368000	4
YDL131W_CEN.PK113-7DLYS21	YDL131W_CEN.PK113-7DLYS21	27	27	9	;LYS21	1	27	27	9	25	24	22	25	25	24	22	25	8	8	7	8	48.594	440	440	1	694	0	323.31	By MS/MS	By MS/MS	By MS/MS	By MS/MS	73.9	72.3	68.9	73.9	784760000	835320000	326140000	783400000	30183000	32128000	12544000	30131000	765750000	802470000	457720000	749950000	13
YDL132W_CEN.PK113-7DCDC53	YDL132W_CEN.PK113-7DCDC53	21	21	21	;CDC53	1	21	21	21	13	12	11	11	13	12	11	11	13	12	11	11	93.943	815	815	1	197	0	77.473	By MS/MS	By MS/MS	By MS/MS	By MS/MS	21.6	19.5	17.7	17.2	115170000	112410000	35990000	86273000	2132800	2081700	666470	1597600	86644000	95323000	45082000	76996000	11
YDL134C_CEN.PK113-7DPPH21	YDL134C_CEN.PK113-7DPPH21	6	1	1	;PPH21	1	6	1	1	4	6	3	5	0	1	0	0	0	1	0	0	41.937	369	369	1	13	0	14.672	By matching	By MS/MS	By matching	By matching	18.2	28.7	13.8	22	0	12102000	0	0	0	605100	0	0	0	12102000	0	0	0
YDL135C_CEN.PK113-7DRDI1	YDL135C_CEN.PK113-7DRDI1	10	10	10	;RDI1	1	10	10	10	7	7	5	7	7	7	5	7	7	7	5	7	23.138	202	202	1	144	0	145.5	By MS/MS	By MS/MS	By MS/MS	By MS/MS	42.1	42.1	32.7	48.5	152120000	131820000	76547000	193070000	10141000	8788000	5103100	12871000	158610000	170470000	88005000	143110000	10
YDL137W_CEN.PK113-7DARF2	YDL137W_CEN.PK113-7DARF2	12	12	3	;ARF2	1	12	12	3	10	9	9	9	10	9	9	9	2	2	2	2	20.657	181	181	1	214	0	253.48	By MS/MS	By MS/MS	By MS/MS	By MS/MS	63.5	58.6	70.2	58.6	86672000	100650000	29365000	74383000	7222700	8387300	2447100	6198600	65677000	78701000	25636000	55523000	3
YDL140C_CEN.PK113-7DRPO21	YDL140C_CEN.PK113-7DRPO21	49	48	48	;RPO21	1	49	48	48	21	21	16	19	20	20	16	19	20	20	16	19	191.61	1733	1733	1	461	0	323.31	By MS/MS	By MS/MS	By MS/MS	By MS/MS	17.8	16.3	14.5	16.5	204220000	191960000	101880000	161980000	2083800	1958800	1039600	1652800	212090000	219650000	119120000	186890000	22
YDL141W_CEN.PK113-7DBPL1	YDL141W_CEN.PK113-7DBPL1	13	13	13	;BPL1	1	13	13	13	8	5	5	7	8	5	5	7	8	5	5	7	76.362	690	690	1	146	0	93.42	By MS/MS	By MS/MS	By MS/MS	By MS/MS	19.6	11.3	11	17.4	50771000	34420000	22159000	41813000	1538500	1043000	671500	1267100	36937000	48474000	26531000	45811000	5
YDL143W_CEN.PK113-7DCCT4	YDL143W_CEN.PK113-7DCCT4	28	28	28	;CCT4	1	28	28	28	16	17	15	16	16	17	15	16	16	17	15	16	57.603	528	528	1	483	0	274.2	By MS/MS	By MS/MS	By MS/MS	By MS/MS	43.2	44.1	40.7	43.9	363380000	433410000	205160000	351500000	11356000	13544000	6411200	10984000	2212600000	2446400000	1319200000	2163500000	20
YDL144C_CEN.PK113-7DORF	YDL144C_CEN.PK113-7DORF	9	9	9	;ORF	1	9	9	9	8	7	6	7	8	7	6	7	8	7	6	7	39.782	356	356	1	97	0	71.586	By MS/MS	By MS/MS	By MS/MS	By MS/MS	28.9	25.6	22.2	24.4	108010000	96145000	44825000	96735000	6000800	5341400	2490300	5374200	86327000	98561000	39661000	76850000	6
YDL145C_CEN.PK113-7DCOP1	YDL145C_CEN.PK113-7DCOP1	51	51	51	;COP1	1	51	51	51	29	25	26	25	29	25	26	25	29	25	26	25	135.61	1201	1201	1	637	0	323.31	By MS/MS	By MS/MS	By MS/MS	By MS/MS	37	32.7	34.5	33.6	507310000	538610000	257390000	433590000	7045900	7480700	3574800	6022100	528910000	579980000	309890000	488290000	37
YDL147W_CEN.PK113-7DRPN5	YDL147W_CEN.PK113-7DRPN5	22	22	22	;RPN5	1	22	22	22	17	16	13	15	17	16	13	15	17	16	13	15	51.768	445	445	1	329	0	323.31	By MS/MS	By MS/MS	By MS/MS	By MS/MS	42.9	41.1	32.6	36	434430000	438030000	196700000	362920000	14481000	14601000	6556600	12097000	432060000	452270000	231300000	372890000	20
YDL153C_CEN.PK113-7DSAS10	YDL153C_CEN.PK113-7DSAS10	16	16	16	;SAS10	1	16	16	16	6	4	5	10	6	4	5	10	6	4	5	10	70.259	610	610	1	152	0	78.626	By MS/MS	By MS/MS	By MS/MS	By MS/MS	18.4	10	14.4	27.2	23071000	21419000	13709000	39405000	854500	793290	507730	1459400	26268000	36619000	19684000	31773000	8
YDL160C_CEN.PK113-7DDHH1	YDL160C_CEN.PK113-7DDHH1	18	18	18	;DHH1	1	18	18	18	8	9	8	7	8	9	8	7	8	9	8	7	57.543	506	506	1	189	0	111	By MS/MS	By MS/MS	By MS/MS	By MS/MS	20.9	20.2	20	18.4	131570000	139780000	74126000	105290000	5060300	5376300	2851000	4049700	142770000	142470000	79862000	118740000	9
YDL161W_CEN.PK113-7DENT1	YDL161W_CEN.PK113-7DENT1	8	7	7	;ENT1	1	8	7	7	5	5	3	5	4	5	3	5	4	5	3	5	52.351	454	454	1	80	0	67.626	By MS/MS	By MS/MS	By MS/MS	By MS/MS	13.7	14.3	10.1	14.1	34590000	49012000	13431000	41199000	1503900	2131000	583950	1791200	32607000	40158000	14558000	35683000	6
YDL165W_CEN.PK113-7DCDC36	YDL165W_CEN.PK113-7DCDC36	3	3	3	;CDC36	1	3	3	3	3	2	2	2	3	2	2	2	3	2	2	2	22.362	191	191	1	37	0	12.089	By MS/MS	By MS/MS	By MS/MS	By MS/MS	17.3	12	12	12	13914000	11073000	6500700	9460600	1391400	1107300	650070	946060	9735300	10539000	5985300	8698200	2
YDL166C_CEN.PK113-7DFAP7	YDL166C_CEN.PK113-7DFAP7	6	6	6	;FAP7	1	6	6	6	3	2	2	3	3	2	2	3	3	2	2	3	22.723	197	197	1	69	0	36.5	By MS/MS	By MS/MS	By MS/MS	By MS/MS	19.8	11.2	11.2	18.8	17472000	11451000	4524300	16417000	1092000	715690	282770	1026000	20170000	23078000	8983000	17219000	3
YDL168W_CEN.PK113-7DSFA1	YDL168W_CEN.PK113-7DSFA1	14	14	14	;SFA1	1	14	14	14	13	11	9	11	13	11	9	11	13	11	9	11	41.042	386	386	1	209	0	300.81	By MS/MS	By MS/MS	By MS/MS	By MS/MS	43.8	35	33.9	36.3	373100000	351290000	108510000	319850000	16959000	15968000	4932500	14538000	337840000	326670000	170860000	279120000	14
YDL171C_CEN.PK113-7DGLT1	YDL171C_CEN.PK113-7DGLT1	80	80	80	;GLT1	1	80	80	80	44	45	43	47	44	45	43	47	44	45	43	47	238.1	2145	2145	1	1277	0	323.31	By MS/MS	By MS/MS	By MS/MS	By MS/MS	30.3	29.9	29.6	31.9	711810000	817850000	487640000	931590000	6136300	7050400	4203800	8030900	855650000	938440000	586970000	999700000	50
YDL174C_CEN.PK113-7DDLD1	YDL174C_CEN.PK113-7DDLD1	25	25	25	;DLD1	1	25	25	25	16	14	12	12	16	14	12	12	16	14	12	12	65.292	587	587	1	430	0	323.31	By MS/MS	By MS/MS	By MS/MS	By MS/MS	37.8	33.9	27.3	28.6	539190000	572120000	187550000	368520000	15405000	16346000	5358600	10529000	577130000	610250000	251360000	426040000	24
YDL178W_CEN.PK113-7DDLD2	YDL178W_CEN.PK113-7DDLD2	21	19	19	;DLD2	1	21	19	19	12	10	11	10	11	10	11	10	11	10	11	10	59.268	530	530	1	288	0	200.52	By MS/MS	By MS/MS	By MS/MS	By MS/MS	27.7	22.5	26	22.5	179170000	215380000	130730000	195170000	6178200	7426900	4508100	6730100	226630000	236820000	132220000	223940000	10
YDL181W_CEN.PK113-7DINH1	YDL181W_CEN.PK113-7DINH1	5	5	5	;INH1	1	5	5	5	3	4	3	3	3	4	3	3	3	4	3	3	9.87	85	85	1	61	0	42.832	By MS/MS	By MS/MS	By MS/MS	By MS/MS	22.4	31.8	30.6	30.6	196330000	187620000	116950000	151170000	32721000	31270000	19492000	25194000	200870000	170510000	111200000	145400000	3
YDL182W_CEN.PK113-7DLYS20	YDL182W_CEN.PK113-7DLYS20	25	7	7	;LYS20	1	25	7	7	23	22	21	23	6	6	6	6	6	6	6	6	47.098	428	428	1	170	0	323.31	By MS/MS	By MS/MS	By MS/MS	By MS/MS	68.2	66.6	63.6	68.2	287160000	313580000	145380000	288830000	10636000	11614000	5384300	10697000	296960000	331370000	175260000	272970000	7
YDL185W_CEN.PK113-7DVMA1;CON__P34955	YDL185W_CEN.PK113-7DVMA1	59;1	59;1	59;1	;VMA1	2	59	59	59	41	46	40	43	41	46	40	43	41	46	40	43	118.64	1071	1071;416	1	1214	0	323.31	By MS/MS	By MS/MS	By MS/MS	By MS/MS	46.8	49.8	46	50.7	1935400000	1950800000	1044800000	1750900000	28049000	28273000	15142000	25376000	1997500000	2050300000	1056600000	1644300000	56
YDL188C_CEN.PK113-7DPPH22	YDL188C_CEN.PK113-7DPPH22	9	9	4	;PPH22	1	9	9	4	6	9	4	6	6	9	4	6	2	4	1	1	43.046	377	377	1	125	0	75.716	By MS/MS	By MS/MS	By MS/MS	By MS/MS	31.3	44.6	20.4	26.3	42374000	73154000	18122000	12745000	2017800	3483500	862980	606890	41897000	60211000	21856000	27227000	2
YDL190C_CEN.PK113-7DUFD2	YDL190C_CEN.PK113-7DUFD2	16	16	16	;UFD2	1	16	16	16	3	5	3	4	3	5	3	4	3	5	3	4	109.87	961	961	1	127	0	45.874	By MS/MS	By MS/MS	By MS/MS	By MS/MS	4.6	6.7	4.3	5.4	19064000	25613000	9592800	20391000	340420	457380	171300	364120	29354000	33041000	18638000	28506000	4
YDL191W_CEN.PK113-7DRPL35A;YDL136W_CEN.PK113-7DRPL35B	YDL191W_CEN.PK113-7DRPL35A;YDL136W_CEN.PK113-7DRPL35B	14;14	14;14	14;14	;RPL35A;;RPL35B	2	14	14	14	9	8	8	10	9	8	8	10	9	8	8	10	13.909	120	120;120	1	276	0	323.31	By MS/MS	By MS/MS	By MS/MS	By MS/MS	44.2	37.5	37.5	49.2	1873000000	1717600000	1073900000	1633300000	374590000	343530000	214770000	326660000	2219800000	2196400000	1244600000	1770400000	16
YDL192W_CEN.PK113-7DARF1	YDL192W_CEN.PK113-7DARF1	11	2	2	;ARF1	1	11	2	2	10	9	8	9	2	2	1	2	2	2	1	2	20.529	181	181	1	31	0	163.77	By MS/MS	By MS/MS	By MS/MS	By MS/MS	63.5	58.6	54.1	58.6	122360000	131410000	38793000	121510000	10197000	10951000	3232700	10126000	103900000	105730000	68204000	98279000	2
YDL195W_CEN.PK113-7DSEC31	YDL195W_CEN.PK113-7DSEC31	37	37	37	;SEC31	1	37	37	37	29	28	24	25	29	28	24	25	29	28	24	25	137.21	1259	1259	1	712	0	323.31	By MS/MS	By MS/MS	By MS/MS	By MS/MS	35.3	34.6	31	31	655940000	657830000	271710000	522450000	13119000	13157000	5434200	10449000	672990000	688070000	345830000	580030000	38
YDL198C_CEN.PK113-7DGGC1	YDL198C_CEN.PK113-7DGGC1	17	17	17	;GGC1	1	17	17	17	13	11	11	12	13	11	11	12	13	11	11	12	33.215	300	300	1	259	0	125.16	By MS/MS	By MS/MS	By MS/MS	By MS/MS	46	37.3	34.7	39.7	278440000	312240000	159150000	242490000	13922000	15612000	7957600	12124000	296980000	311840000	168870000	248290000	12
YDL201W_CEN.PK113-7DTRM8	YDL201W_CEN.PK113-7DTRM8	7	7	7	;TRM8	1	7	7	7	4	6	3	5	4	6	3	5	4	6	3	5	33.391	286	286	1	109	0	36.128	By MS/MS	By MS/MS	By MS/MS	By MS/MS	15.4	24.1	11.9	18.9	36056000	56645000	18544000	48760000	2003100	3146900	1030200	2708900	50971000	55528000	30732000	51703000	4
YDL202W_CEN.PK113-7DMRPL11	YDL202W_CEN.PK113-7DMRPL11	7	7	7	;MRPL11	1	7	7	7	3	4	2	4	3	4	2	4	3	4	2	4	28.515	249	249	1	76	0	26.411	By MS/MS	By MS/MS	By MS/MS	By MS/MS	17.7	20.5	12.9	20.9	22237000	27322000	9014000	25546000	1235400	1517900	500780	1419200	25652000	25453000	13321000	25063000	3
YDL204W_CEN.PK113-7DRTN2	YDL204W_CEN.PK113-7DRTN2	13	13	13	;RTN2	1	13	13	13	11	9	12	10	11	9	12	10	11	9	12	10	44.358	393	393	1	134	0	91.312	By MS/MS	By MS/MS	By MS/MS	By MS/MS	36.4	30.8	39.9	34.6	261900000	290520000	220030000	291440000	10073000	11174000	8462700	11209000	217240000	347080000	192030000	325620000	15
YDL205C_CEN.PK113-7DHEM3	YDL205C_CEN.PK113-7DHEM3	10	10	10	;HEM3	1	10	10	10	4	4	4	5	4	4	4	5	4	4	4	5	36.674	327	327	1	105	0	71.191	By MS/MS	By MS/MS	By MS/MS	By MS/MS	18	18	15.9	22.6	37558000	34205000	17385000	39400000	1788500	1628800	827840	1876200	34916000	35074000	20810000	36685000	4
YDL208W_CEN.PK113-7DNHP2	YDL208W_CEN.PK113-7DNHP2	5	5	5	;NHP2	1	5	5	5	2	3	2	2	2	3	2	2	2	3	2	2	17.122	156	156	1	45	0	4.625	By MS/MS	By MS/MS	By MS/MS	By MS/MS	10.3	32.7	10.3	10.3	40690000	40397000	26482000	34620000	8138000	8079300	5296500	6924000	43247000	34772000	25281000	36344000	2
YDL213C_CEN.PK113-7DNOP6	YDL213C_CEN.PK113-7DNOP6	7	7	7	;NOP6	1	7	7	7	3	2	3	4	3	2	3	4	3	2	3	4	25.216	225	225	1	83	0	30.721	By MS/MS	By MS/MS	By MS/MS	By MS/MS	18.2	11.1	21.8	28.9	11819000	11277000	11147000	17330000	984880	939760	928880	1444200	20237000	19364000	14993000	19765000	3
YDL215C_CEN.PK113-7DGDH2	YDL215C_CEN.PK113-7DGDH2	42	42	42	;GDH2	1	42	42	42	31	25	26	21	31	25	26	21	31	25	26	21	124.33	1092	1092	1	334	0	323.31	By MS/MS	By MS/MS	By MS/MS	By MS/MS	43.9	38.1	35.6	30.5	609140000	522330000	317060000	374710000	10324000	8853100	5373900	6351000	555850000	555020000	316590000	443060000	31
YDL218W_CEN.PK113-7DORF	YDL218W_CEN.PK113-7DORF	6	6	6	;ORF	1	6	6	6	6	5	3	5	6	5	3	5	6	5	3	5	34.449	317	317	1	41	0	79.221	By MS/MS	By MS/MS	By MS/MS	By MS/MS	36.9	33.8	18.6	33.8	78430000	66738000	15273000	40651000	6033100	5133700	1174800	3127000	70448000	62161000	20076000	39773000	7
YDL222C_CEN.PK113-7DFMP45	YDL222C_CEN.PK113-7DFMP45	9	9	9	;FMP45	1	9	9	9	8	8	6	3	8	8	6	3	8	8	6	3	34.135	309	309	1	57	0	272.41	By MS/MS	By MS/MS	By MS/MS	By MS/MS	41.7	44.3	35	18.8	336800000	315790000	117640000	146250000	30618000	28708000	10694000	13295000	355740000	307010000	126040000	162080000	14
YDL223C_CEN.PK113-7DHBT1	YDL223C_CEN.PK113-7DHBT1	34	34	34	;HBT1	1	34	34	34	26	26	27	24	26	26	27	24	26	26	27	24	113.61	1046	1046	1	221	0	289.48	By MS/MS	By MS/MS	By MS/MS	By MS/MS	42.6	39.2	43.4	39.1	260660000	246900000	159480000	203210000	3777600	3578300	2311300	2945100	266180000	259010000	153250000	229290000	32
YDL225W_CEN.PK113-7DSHS1	YDL225W_CEN.PK113-7DSHS1	18	18	18	;SHS1	1	18	18	18	13	8	11	12	13	8	11	12	13	8	11	12	62.629	551	551	1	205	0	114.26	By MS/MS	By MS/MS	By MS/MS	By MS/MS	31.6	19.1	26.9	29.8	103470000	60306000	33899000	61716000	3337900	1945300	1093500	1990800	86383000	87664000	44922000	68844000	11
YDL226C_CEN.PK113-7DGCS1	YDL226C_CEN.PK113-7DGCS1	18	18	18	;GCS1	1	18	18	18	9	8	9	9	9	8	9	9	9	8	9	9	39.296	352	352	1	215	0	110.77	By MS/MS	By MS/MS	By MS/MS	By MS/MS	38.9	34.7	38.4	38.6	79972000	65915000	45204000	74486000	2961900	2441300	1674200	2758700	90312000	111090000	55040000	82061000	9
YDL234C_CEN.PK113-7DGYP7	YDL234C_CEN.PK113-7DGYP7	9	9	9	;GYP7	1	9	9	9	8	7	4	6	8	7	4	6	8	7	4	6	87.305	746	746	1	67	0	37.538	By MS/MS	By MS/MS	By MS/MS	By MS/MS	16.6	14.3	8.7	12.3	43662000	39163000	13295000	26488000	1247500	1119000	379850	756800	32267000	33901000	18119000	29991000	6
YDL235C_CEN.PK113-7DYPD1	YDL235C_CEN.PK113-7DYPD1	4	4	4	;YPD1	1	4	4	4	3	4	4	4	3	4	4	4	3	4	4	4	19.168	167	167	1	37	0	33.024	By MS/MS	By MS/MS	By MS/MS	By MS/MS	23.4	29.3	29.3	29.3	39348000	52363000	29384000	47762000	2810600	3740200	2098900	3411600	36907000	46226000	25078000	37499000	2
YDL236W_CEN.PK113-7DPHO13	YDL236W_CEN.PK113-7DPHO13	11	11	11	;PHO13	1	11	11	11	7	4	3	6	7	4	3	6	7	4	3	6	34.624	312	312	1	131	0	49.622	By MS/MS	By MS/MS	By MS/MS	By MS/MS	24.4	14.7	11.9	20.8	63028000	47554000	22518000	57835000	3001300	2264500	1072300	2754000	60508000	64732000	36326000	58522000	7
YDL237W_CEN.PK113-7DAIM6	YDL237W_CEN.PK113-7DAIM6	8	8	8	;AIM6	1	8	8	8	6	6	5	5	6	6	5	5	6	6	5	5	44.382	390	390	1	95	0	41.819	By MS/MS	By MS/MS	By MS/MS	By MS/MS	23.3	27.2	20.8	20.8	99323000	101620000	29518000	80937000	4966200	5081200	1475900	4046800	88165000	91285000	41348000	76200000	8
YDR001C_CEN.PK113-7DNTH1	YDR001C_CEN.PK113-7DNTH1	19	19	16	;NTH1	1	19	19	16	15	15	9	11	15	15	9	11	12	12	8	8	85.878	751	751	1	174	0	116.87	By MS/MS	By MS/MS	By MS/MS	By MS/MS	25.2	22.9	17	17.7	102060000	127870000	53805000	68672000	2041200	2557500	1076100	1373400	85830000	103400000	50333000	68811000	10
YDR002W_CEN.PK113-7DYRB1	YDR002W_CEN.PK113-7DYRB1	6	6	6	;YRB1	1	6	6	6	4	5	5	4	4	5	5	4	4	5	5	4	22.953	201	201	1	130	0	116.67	By MS/MS	By MS/MS	By MS/MS	By MS/MS	19.9	29.4	29.4	25.9	262660000	332670000	208220000	268500000	21888000	27723000	17351000	22375000	323940000	368170000	221140000	347200000	4
YDR005C_CEN.PK113-7DMAF1	YDR005C_CEN.PK113-7DMAF1	4	4	4	;MAF1	1	4	4	4	3	2	2	2	3	2	2	2	3	2	2	2	44.732	395	395	1	35	0	24.009	By MS/MS	By MS/MS	By MS/MS	By MS/MS	12.2	8.9	8.9	7.6	9635200	10111000	3414200	6998200	566780	594780	200830	411660	8375000	8505300	5088100	7889100	2
YDR011W_CEN.PK113-7DSNQ2	YDR011W_CEN.PK113-7DSNQ2	17	17	17	;SNQ2	1	17	17	17	2	6	2	4	2	6	2	4	2	6	2	4	168.76	1501	1501	1	102	0	41.339	By MS/MS	By MS/MS	By MS/MS	By MS/MS	1.4	4.9	1.3	3.3	7238700	28390000	2579700	19823000	88277	346220	31460	241740	7689400	22657000	10473000	16704000	0
YDR019C_CEN.PK113-7DGCV1	YDR019C_CEN.PK113-7DGCV1	20	20	20	;GCV1	1	20	20	20	16	15	16	17	16	15	16	17	16	15	16	17	44.468	400	400	1	421	0	323.31	By MS/MS	By MS/MS	By MS/MS	By MS/MS	55.2	50.2	58.8	57.5	451770000	450710000	272580000	412220000	20535000	20487000	12390000	18737000	459020000	493560000	259060000	405910000	21
YDR023W_CEN.PK113-7DSES1	YDR023W_CEN.PK113-7DSES1	29	29	29	;SES1	1	29	29	29	24	20	20	21	24	20	20	21	24	20	20	21	53.309	462	462	1	593	0	323.31	By MS/MS	By MS/MS	By MS/MS	By MS/MS	58.4	51.3	48.7	48.7	1163400000	1250100000	692620000	1203600000	40118000	43108000	23884000	41504000	1173400000	1309400000	749750000	1251400000	32
YDR025W_CEN.PK113-7DRPS11A;YBR048W_CEN.PK113-7DRPS11B	YDR025W_CEN.PK113-7DRPS11A;YBR048W_CEN.PK113-7DRPS11B	13;13	13;13	13;13	;RPS11A;;RPS11B	2	13	13	13	10	9	10	10	10	9	10	10	10	9	10	10	17.749	156	156;156	1	358	0	165.49	By MS/MS	By MS/MS	By MS/MS	By MS/MS	53.2	46.8	53.2	53.2	2433200000	2254700000	1646800000	2062800000	243320000	225470000	164680000	206280000	2871200000	3111000000	1713600000	2494100000	14
YDR028C_CEN.PK113-7DREG1	YDR028C_CEN.PK113-7DREG1	16	16	16	;REG1	1	16	16	16	2	6	3	4	2	6	3	4	2	6	3	4	112.61	1014	1014	1	100	0	46.359	By MS/MS	By MS/MS	By MS/MS	By MS/MS	2.5	7	3.4	4.6	5576500	28741000	9012900	12018000	97833	504230	158120	210850	12097000	21770000	8901600	20823000	2
YDR032C_CEN.PK113-7DPST2	YDR032C_CEN.PK113-7DPST2	10	9	9	;PST2	1	10	9	9	10	8	10	9	9	7	9	8	9	7	9	8	20.965	198	198	1	242	0	323.31	By MS/MS	By MS/MS	By MS/MS	By MS/MS	82.3	62.6	82.3	63.1	1670500000	1687700000	929620000	1351800000	167050000	168770000	92962000	135180000	1639800000	1699100000	865980000	1302400000	23
YDR033W_CEN.PK113-7DMRH1	YDR033W_CEN.PK113-7DMRH1	3	2	2	;MRH1	1	3	2	2	2	2	3	2	1	1	2	1	1	1	2	1	36.19	320	320	1	40	0	23.172	By MS/MS	By MS/MS	By MS/MS	By MS/MS	9.7	9.7	12.5	9.7	68781000	73767000	56074000	53802000	5731800	6147200	4672800	4483500	84833000	90982000	44087000	66358000	1
YDR035W_CEN.PK113-7DARO3	YDR035W_CEN.PK113-7DARO3	18	16	16	;ARO3	1	18	16	16	15	14	13	14	14	13	13	13	14	13	13	13	41.097	370	370	1	282	0	155.04	By MS/MS	By MS/MS	By MS/MS	By MS/MS	51.6	48.6	46.2	50	690030000	649630000	375220000	526940000	31365000	29529000	17055000	23952000	641520000	668200000	320960000	557660000	23
YDR036C_CEN.PK113-7DEHD3	YDR036C_CEN.PK113-7DEHD3	20	20	20	;EHD3	1	20	20	20	13	13	10	12	13	13	10	12	13	13	10	12	55.805	500	500	1	211	0	88.202	By MS/MS	By MS/MS	By MS/MS	By MS/MS	34.8	36.6	29.4	33.4	261950000	268020000	120850000	204540000	8731800	8933900	4028300	6817900	238740000	247760000	128580000	201940000	16
YDR037W_CEN.PK113-7DKRS1	YDR037W_CEN.PK113-7DKRS1	38	38	38	;KRS1	1	38	38	38	32	27	30	26	32	27	30	26	32	27	30	26	68.017	591	591	1	831	0	323.31	By MS/MS	By MS/MS	By MS/MS	By MS/MS	64.1	57.4	61.6	53	1520300000	1623400000	952580000	1291800000	44714000	47748000	28017000	37995000	1609800000	1766400000	1016900000	1697100000	46
YDR044W_CEN.PK113-7DHEM13	YDR044W_CEN.PK113-7DHEM13	9	9	9	;HEM13	1	9	9	9	3	3	2	2	3	3	2	2	3	3	2	2	37.711	328	328	1	71	0	26.16	By MS/MS	By MS/MS	By MS/MS	By MS/MS	13.4	13.4	10.7	8.8	21614000	19359000	2909400	11255000	1080700	967970	145470	562730	26229000	22990000	5714700	22398000	3
YDR047W_CEN.PK113-7DHEM12	YDR047W_CEN.PK113-7DHEM12	12	12	12	;HEM12	1	12	12	12	6	4	5	4	6	4	5	4	6	4	5	4	41.337	362	362	1	107	0	54.098	By MS/MS	By MS/MS	By MS/MS	By MS/MS	17.1	10.5	13	13	41163000	36272000	24321000	27640000	1960100	1727200	1158100	1316200	39826000	46336000	24521000	29944000	6
YDR050C_CEN.PK113-7DTPI1	YDR050C_CEN.PK113-7DTPI1	16	16	16	;TPI1	1	16	16	16	16	15	14	16	16	15	14	16	16	15	14	16	26.795	248	248	1	744	0	323.31	By MS/MS	By MS/MS	By MS/MS	By MS/MS	84.3	81.9	81.5	84.3	7085800000	8871200000	3885700000	7763200000	545060000	682400000	298900000	597170000	7571900000	8718300000	4451400000	7242400000	58
YDR051C_CEN.PK113-7DDET1	YDR051C_CEN.PK113-7DDET1	5	5	5	;DET1	1	5	5	5	4	5	4	2	4	5	4	2	4	5	4	2	39.172	334	334	1	75	0	49.182	By MS/MS	By MS/MS	By MS/MS	By MS/MS	16.2	21.3	16.2	4.8	46337000	59736000	21278000	13472000	2106200	2715300	967180	612370	48730000	44434000	20949000	36359000	4
[truncated: 1,552 more rows]
[truncated: 15 more columns]

## Sheet: TrehaloseB
Protein IDs	Majority protein IDs	Peptide counts (all)	Peptide counts (razor+unique)	Peptide counts (unique)	Fasta headers	Number of proteins	Peptides	Razor + unique peptides	Unique peptides	Peptides trehalose_2_1	Peptides trehalose_2_2	Peptides trehalose_2_3	Peptides trehalose_2_4	Razor + unique peptides trehalose_2_1	Razor + unique peptides trehalose_2_2	Razor + unique peptides trehalose_2_3	Razor + unique peptides trehalose_2_4	Unique peptides trehalose_2_1	Unique peptides trehalose_2_2	Unique peptides trehalose_2_3	Unique peptides trehalose_2_4	Mol. weight [kDa]	Sequence length	Sequence lengths	Fraction average	Fraction 1	Q-value	Score	Identification type trehalose_2_1	Identification type trehalose_2_2	Identification type trehalose_2_3	Identification type trehalose_2_4	Sequence coverage trehalose_2_1 [%]	Sequence coverage trehalose_2_2 [%]	Sequence coverage trehalose_2_3 [%]	Sequence coverage trehalose_2_4 [%]	Intensity trehalose_2_1	Intensity trehalose_2_2	Intensity trehalose_2_3	Intensity trehalose_2_4	iBAQ trehalose_2_1	iBAQ trehalose_2_2	iBAQ trehalose_2_3	iBAQ trehalose_2_4	LFQ intensity trehalose_2_1	LFQ intensity trehalose_2_2	LFQ intensity trehalose_2_3	LFQ intensity trehalose_2_4	MS/MS count trehalose_2_1
[truncated: 2,117 more rows]
[truncated: 15 more columns]

[truncated: 10 more sheets: Galactose, Maltose, Glucose, TreA_fractions, TreB_fractions, Gal_fractions, Mal_fractions, Glc_fractions, avgs, avgs_biolSamples]
