# Supplementary material for: Whole-cell modeling in yeast predicts compartment-specific proteome constraints that drive metabolic strategies
Source: Nat Commun. 2022 Feb 10;13:801. doi: 10.1038/s41467-022-28467-6 (PMC8831649; doi:10.1038/s41467-022-28467-6)
Supplement: Supplementary file 7 — Supplementary Data 4 [file 41467_2022_28467_MOESM7_ESM.xlsx]

## Sheet: Contents
Supplementary Dataset 4
Label-free quantitative proteomics data for the cultures, grown in excess glucose batches, treated with cycloheximide.
Sheet	Description
proteinGroups	Raw table of information on proteins, detected in the mass spectrometry runs
notes	Notes on filtering of unrealiable quantifications and other QC measures
0.12	Filtered entries for the samples, taken from batches with cycloheximide at mu=0.12/h
0.2	Ditto, mu=0.2/h
0.32	Ditto, mu=0.32/h
0.39	Ditto, mu=0.39/h
0.12_fractions	Computed proteome fractions (LFQ intensity of the protein/sum of LFQ intensities), batches at mu=0.12/h
0.2_fractions	Ditto, mu=0.2/h
0.32_fractions	Ditto, mu=0.32/h
0.39_fractions	Ditto, mu=0.39/h
avgs	Protein fractions in total proteome, averaged over all samples (biological and technical replicates)
av_biolSamples	Protein fractions in total proteome of individual biological samples (2 technical replicates each)

## Sheet: proteinGroups
Protein IDs	Majority protein IDs	Peptide counts (all)	Peptide counts (razor+unique)	Peptide counts (unique)	Fasta headers	Number of proteins	Peptides	Razor + unique peptides	Unique peptides	Peptides rate0.15_1	Peptides rate0.15_2	Peptides rate0.15_3	Peptides rate0.15_4	Peptides rate0.25_1	Peptides rate0.25_2	Peptides rate0.25_3	Peptides rate0.25_4	Peptides rate0.33_1	Peptides rate0.33_2	Peptides rate0.33_3	Peptides rate0.33_4	Peptides rate0.37_1	Peptides rate0.37_2	Peptides rate0.37_3	Peptides rate0.37_4	Razor + unique peptides rate0.15_1	Razor + unique peptides rate0.15_2	Razor + unique peptides rate0.15_3	Razor + unique peptides rate0.15_4	Razor + unique peptides rate0.25_1	Razor + unique peptides rate0.25_2	Razor + unique peptides rate0.25_3	Razor + unique peptides rate0.25_4	Razor + unique peptides rate0.33_1	Razor + unique peptides rate0.33_2	Razor + unique peptides rate0.33_3	Razor + unique peptides rate0.33_4	Razor + unique peptides rate0.37_1	Razor + unique peptides rate0.37_2	Razor + unique peptides rate0.37_3	Razor + unique peptides rate0.37_4	Unique peptides rate0.15_1	Unique peptides rate0.15_2	Unique peptides rate0.15_3	Unique peptides rate0.15_4	Unique peptides rate0.25_1	Unique peptides rate0.25_2	Unique peptides rate0.25_3	Unique peptides rate0.25_4
ATP6_YEASTATP6	ATP6_YEASTATP6	2	2	2	;ATP6	1	2	2	2	0	1	1	1	1	1	1	1	1	1	1	2	1	0	1	1	0	1	1	1	1	1	1	1	1	1	1	2	1	0	1	1	0	1	1	1	1	1	1	1
CON__A2A4G1	CON__A2A4G1	7	1	1		1	7	1	1	1	0	0	1	1	2	2	3	2	1	1	1	0	0	1	1	0	0	0	1	0	0	0	0	0	0	0	0	0	0	0	0	0	0	0	1	0	0	0	0
CON__O43790;CON__Q14533;CON__Q6NT21;CON__P78385;CON__Q61726	CON__O43790;CON__Q14533;CON__Q6NT21;CON__P78385	12;10;9;9;4	12;10;9;9;4	4;3;3;3;0	;;;	5	12	12	4	1	0	0	1	2	2	1	3	1	1	0	1	2	0	2	1	1	0	0	1	2	2	1	3	1	1	0	1	2	0	2	1	0	0	0	1	0	0	0	0
CON__P00761	CON__P00761	12	12	12		1	12	12	12	11	9	12	11	12	11	8	11	11	8	11	9	11	10	8	11	11	9	12	11	12	11	8	11	11	8	11	9	11	10	8	11	11	9	12	11	12	11	8	11
CON__P02533;CON__P08779;CON__Q04695;CON__Q6IFX2;CON__P19001;CON__Q61782;CON__P05784;CON__P35900;CON__Q9D312;CON__A2AB72;CON__O76015;CON__O76013;CON__Q7Z3Y9;CON__O76014	CON__P02533;CON__P08779	14;9;6;5;4;2;2;1;1;1;1;1;1;1	10;5;4;4;2;2;0;1;1;0;0;0;0;0	5;1;1;1;0;1;0;0;0;0;0;0;0;0	;	14	14	10	5	4	1	0	0	1	2	2	5	2	2	1	2	2	2	1	2	4	1	0	0	0	1	0	4	0	1	0	1	2	2	0	1	1	0	0	0	0	0	0	1
CON__P02769	CON__P02769	20	20	18		1	20	20	18	11	0	1	19	0	0	0	0	0	0	0	0	0	0	0	0	11	0	1	19	0	0	0	0	0	0	0	0	0	0	0	0	9	0	1	17	0	0	0	0
CON__P04264	CON__P04264	31	31	22		1	31	31	22	8	13	17	9	15	10	20	20	17	10	13	19	16	19	14	16	8	13	17	9	15	10	20	20	17	10	13	19	16	19	14	16	6	8	11	7	9	6	14	13
CON__P07477	CON__P07477	2	2	2		1	2	2	2	0	1	1	0	1	1	1	1	2	1	1	1	1	0	1	1	0	1	1	0	1	1	1	1	2	1	1	1	1	0	1	1	0	1	1	0	1	1	1	1
CON__P13645;CON__P02535-1;CON__Q148H6;CON__Q7Z3Z0;CON__Q7Z3Y8	CON__P13645	28;8;3;2;2	28;8;3;2;2	20;4;0;0;0		5	28	28	20	5	4	13	8	17	10	17	17	17	10	12	20	10	10	11	12	5	4	13	8	17	10	17	17	17	10	12	20	10	10	11	12	5	4	13	8	14	9	13	14
CON__P13647	CON__P13647	10	4	1		1	10	4	1	3	1	3	1	1	2	2	5	1	2	0	5	1	1	3	4	1	0	0	1	0	0	0	0	0	0	0	2	0	0	1	1	0	0	0	0	0	0	0	0
CON__P35527	CON__P35527	23	22	22		1	23	22	22	3	10	5	3	9	7	11	5	3	6	10	4	5	8	10	12	3	10	5	3	9	7	11	5	3	6	10	4	5	8	10	12	3	10	5	3	9	7	11	5
CON__P35908v2;CON__P35908	CON__P35908v2;CON__P35908	23;22	21;20	13;12	;	2	23	21	13	4	6	13	1	12	7	13	18	11	8	6	14	11	4	11	7	4	5	11	0	10	6	11	16	9	6	4	12	9	3	9	6	1	4	8	0	7	4	7	10
CON__Q3T052	CON__Q3T052	2	2	2		1	2	2	2	0	0	0	1	0	0	0	0	0	0	0	1	0	0	0	0	0	0	0	1	0	0	0	0	0	0	0	1	0	0	0	0	0	0	0	1	0	0	0	0
CON__Q3TTY5	CON__Q3TTY5	6	1	1		1	6	1	1	2	1	1	1	2	1	3	4	2	1	0	2	1	1	2	2	0	0	0	0	1	0	0	0	0	0	0	0	1	0	0	0	0	0	0	0	1	0	0	0
CON__Q6IME9	CON__Q6IME9	4	2	1		1	4	2	1	0	0	1	2	1	1	0	3	2	1	0	1	1	0	0	2	0	0	1	1	1	1	0	2	1	1	0	0	1	0	0	1	0	0	1	1	1	1	0	1
CON__Q7Z3Y7	CON__Q7Z3Y7	6	2	2		1	6	2	2	0	0	0	0	2	2	3	2	2	2	2	2	0	0	1	2	0	0	0	0	0	1	0	0	0	1	0	0	0	0	0	0	0	0	0	0	0	1	0	0
CON__Q9UE12;CON__Q15323;CON__Q14525;CON__A2A5Y0;CON__REFSEQ:XP_986630;CON__Q9D646;CON__Q497I4	CON__Q9UE12;CON__Q15323;CON__Q14525;CON__A2A5Y0;CON__REFSEQ:XP_986630	5;5;3;3;3;2;2	4;4;2;2;2;2;1	1;1;0;1;1;1;0	;;;;	7	5	4	1	0	0	0	0	1	1	1	0	1	0	0	0	0	0	0	2	0	0	0	0	0	0	0	0	0	0	0	0	0	0	0	1	0	0	0	0	0	0	0	0
CON__Q9Z2K1;CON__Q3ZAW8	CON__Q9Z2K1;CON__Q3ZAW8	5;5	1;1	1;1	;	2	5	1	1	0	0	0	0	2	2	2	2	1	1	1	1	1	0	1	1	0	0	0	0	1	0	0	0	0	0	0	0	0	0	0	0	0	0	0	0	1	0	0	0
COX1_YEASTCOX1;SCE3_YEASTAI3;SCE4_YEASTAI5_ALPHA;AI2M_YEASTAI2	COX1_YEASTCOX1	5;1;1;1	5;1;1;1	4;0;0;0	;COX1	4	5	5	4	2	2	1	2	2	3	2	1	2	2	2	3	1	1	2	3	2	2	1	2	2	3	2	1	2	2	2	3	1	1	2	3	1	2	1	2	2	2	1	1
COX2_YEASTCOX2	COX2_YEASTCOX2	7	7	7	;COX2	1	7	7	7	7	7	5	6	5	5	6	6	7	5	6	6	7	3	6	6	7	7	5	6	5	5	6	6	7	5	6	6	7	3	6	6	7	7	5	6	5	5	6	6
COX3_YEASTCOX3	COX3_YEASTCOX3	1	1	1	;COX3	1	1	1	1	1	0	0	1	0	1	0	0	0	0	0	0	0	0	0	0	1	0	0	1	0	1	0	0	0	0	0	0	0	0	0	0	1	0	0	1	0	1	0	0
MBI4_YEASTBI4;CYB_YEASTCOB;MBI2_YEASTBI2;MBI3_YEASTBI3	MBI4_YEASTBI4;CYB_YEASTCOB;MBI2_YEASTBI2;MBI3_YEASTBI3	3;2;2;2	3;2;2;2	3;2;2;2	;BI4;;COB;;BI2;;BI3	4	3	3	3	2	2	2	2	2	2	1	3	1	1	1	1	2	2	2	2	2	2	2	2	2	2	1	3	1	1	1	1	2	2	2	2	2	2	2	2	2	2	1	3
REV__CON__Q0V8M9	REV__CON__Q0V8M9	1	1	1		1	1	1	1	0	0	0	0	0	0	0	0	0	0	0	1	0	0	0	0	0	0	0	0	0	0	0	0	0	0	0	1	0	0	0	0	0	0	0	0	0	0	0	0
REV__YBL008W_CEN.PK113-7DHIR1	REV__YBL008W_CEN.PK113-7DHIR1	2	2	2	;HIR1	1	2	2	2	2	1	1	2	1	0	1	2	1	1	2	1	1	1	1	1	2	1	1	2	1	0	1	2	1	1	2	1	1	1	1	1	2	1	1	2	1	0	1	2
REV__YBR098W_CEN.PK113-7DMMS4	REV__YBR098W_CEN.PK113-7DMMS4	1	1	1	;MMS4	1	1	1	1	0	0	0	0	0	0	0	0	1	0	0	1	0	0	0	0	0	0	0	0	0	0	0	0	1	0	0	1	0	0	0	0	0	0	0	0	0	0	0	0
REV__YCL029C_CEN.PK113-7DBIK1	REV__YCL029C_CEN.PK113-7DBIK1	4	4	4	;BIK1	1	4	4	4	0	1	0	3	1	1	0	0	1	0	0	0	3	1	2	0	0	1	0	3	1	1	0	0	1	0	0	0	3	1	2	0	0	1	0	3	1	1	0	0
REV__YCR072C_CEN.PK113-7DRSA4	REV__YCR072C_CEN.PK113-7DRSA4	1	1	1	;RSA4	1	1	1	1	0	0	0	0	0	0	1	1	0	0	0	1	1	1	0	0	0	0	0	0	0	0	1	1	0	0	0	1	1	1	0	0	0	0	0	0	0	0	1	1
REV__YDL238C_CEN.PK113-7DGUD1	REV__YDL238C_CEN.PK113-7DGUD1	3	3	3	;GUD1	1	3	3	3	2	2	0	1	0	1	0	1	1	0	0	0	0	0	1	1	2	2	0	1	0	1	0	1	1	0	0	0	0	0	1	1	2	2	0	1	0	1	0	1
REV__YDR117C_CEN.PK113-7DTMA64	REV__YDR117C_CEN.PK113-7DTMA64	2	2	2	;TMA64	1	2	2	2	1	2	0	0	0	0	1	0	1	0	1	0	1	0	0	2	1	2	0	0	0	0	1	0	1	0	1	0	1	0	0	2	1	2	0	0	0	0	1	0
REV__YDR180W_CEN.PK113-7DSCC2	REV__YDR180W_CEN.PK113-7DSCC2	5	5	5	;SCC2	1	5	5	5	1	1	0	1	1	0	0	2	1	0	1	1	1	1	0	0	1	1	0	1	1	0	0	2	1	0	1	1	1	1	0	0	1	1	0	1	1	0	0	2
REV__YDR238C_CEN.PK113-7DSEC26	REV__YDR238C_CEN.PK113-7DSEC26	4	4	4	;SEC26	1	4	4	4	1	0	0	0	2	0	1	1	1	1	2	2	1	0	0	0	1	0	0	0	2	0	1	1	1	1	2	2	1	0	0	0	1	0	0	0	2	0	1	1
REV__YDR299W_CEN.PK113-7DBFR2	REV__YDR299W_CEN.PK113-7DBFR2	2	2	2	;BFR2	1	2	2	2	0	0	0	0	1	0	0	0	0	1	0	0	0	1	0	0	0	0	0	0	1	0	0	0	0	1	0	0	0	1	0	0	0	0	0	0	1	0	0	0
REV__YDR311W_CEN.PK113-7DTFB1	REV__YDR311W_CEN.PK113-7DTFB1	2	2	2	;TFB1	1	2	2	2	1	1	0	1	0	0	0	0	0	0	0	0	1	0	1	0	1	1	0	1	0	0	0	0	0	0	0	0	1	0	1	0	1	1	0	1	0	0	0	0
REV__YDR339C_CEN.PK113-7DFCF1	REV__YDR339C_CEN.PK113-7DFCF1	1	1	1	;FCF1	1	1	1	1	0	0	0	0	1	0	0	0	0	0	0	0	0	0	0	0	0	0	0	0	1	0	0	0	0	0	0	0	0	0	0	0	0	0	0	0	1	0	0	0
REV__YER015W_CEN.PK113-7DFAA2	REV__YER015W_CEN.PK113-7DFAA2	1	1	1	;FAA2	1	1	1	1	0	0	0	0	0	0	1	0	0	0	0	0	0	0	0	1	0	0	0	0	0	0	1	0	0	0	0	0	0	0	0	1	0	0	0	0	0	0	1	0
REV__YER077C_CEN.PK113-7DORF	REV__YER077C_CEN.PK113-7DORF	1	1	1	;ORF	1	1	1	1	0	1	0	0	0	0	0	0	0	0	0	0	0	0	0	0	0	1	0	0	0	0	0	0	0	0	0	0	0	0	0	0	0	1	0	0	0	0	0	0
REV__YFL003C_CEN.PK113-7DMSH4	REV__YFL003C_CEN.PK113-7DMSH4	3	3	3	;MSH4	1	3	3	3	1	1	1	1	2	0	1	1	1	0	1	1	1	1	0	1	1	1	1	1	2	0	1	1	1	0	1	1	1	1	0	1	1	1	1	1	2	0	1	1
REV__YFL008W_CEN.PK113-7DSMC1	REV__YFL008W_CEN.PK113-7DSMC1	3	3	3	;SMC1	1	3	3	3	0	0	1	0	1	1	1	1	1	0	1	1	1	0	2	2	0	0	1	0	1	1	1	1	1	0	1	1	1	0	2	2	0	0	1	0	1	1	1	1
REV__YFL018C_CEN.PK113-7DLPD1	REV__YFL018C_CEN.PK113-7DLPD1	2	2	2	;LPD1	1	2	2	2	0	1	0	0	0	0	2	1	0	1	0	1	0	0	0	2	0	1	0	0	0	0	2	1	0	1	0	1	0	0	0	2	0	1	0	0	0	0	2	1
REV__YFR005C_CEN.PK113-7DSAD1	REV__YFR005C_CEN.PK113-7DSAD1	1	1	1	;SAD1	1	1	1	1	1	0	1	1	0	0	0	0	0	0	0	1	1	0	0	1	1	0	1	1	0	0	0	0	0	0	0	1	1	0	0	1	1	0	1	1	0	0	0	0
REV__YGL110C_CEN.PK113-7DCUE3	REV__YGL110C_CEN.PK113-7DCUE3	1	1	1	;CUE3	1	1	1	1	0	0	0	0	0	0	0	0	0	0	0	0	0	0	0	0	0	0	0	0	0	0	0	0	0	0	0	0	0	0	0	0	0	0	0	0	0	0	0	0
REV__YGL195W_CEN.PK113-7DGCN1	REV__YGL195W_CEN.PK113-7DGCN1	7	7	7	;GCN1	1	7	7	7	2	2	0	1	1	0	4	0	2	1	3	2	0	1	2	3	2	2	0	1	1	0	4	0	2	1	3	2	0	1	2	3	2	2	0	1	1	0	4	0
REV__YGR047C_CEN.PK113-7DTFC4	REV__YGR047C_CEN.PK113-7DTFC4	4	4	4	;TFC4	1	4	4	4	1	1	0	0	0	0	0	0	0	0	0	0	0	0	0	0	1	1	0	0	0	0	0	0	0	0	0	0	0	0	0	0	1	1	0	0	0	0	0	0
REV__YHR006W_CEN.PK113-7DSTP2	REV__YHR006W_CEN.PK113-7DSTP2	2	2	2	;STP2	1	2	2	2	0	1	1	1	1	0	2	1	2	1	1	1	2	0	1	2	0	1	1	1	1	0	2	1	2	1	1	1	2	0	1	2	0	1	1	1	1	0	2	1
REV__YHR060W_CEN.PK113-7DVMA22	REV__YHR060W_CEN.PK113-7DVMA22	1	1	1	;VMA22	1	1	1	1	0	1	1	1	1	1	1	1	0	1	1	1	1	0	1	1	0	1	1	1	1	1	1	1	0	1	1	1	1	0	1	1	0	1	1	1	1	1	1	1
REV__YHR073W_CEN.PK113-7DOSH3	REV__YHR073W_CEN.PK113-7DOSH3	4	4	4	;OSH3	1	4	4	4	1	0	2	0	0	0	0	2	0	1	1	1	1	1	1	1	1	0	2	0	0	0	0	2	0	1	1	1	1	1	1	1	1	0	2	0	0	0	0	2
REV__YHR158C_CEN.PK113-7DKEL1	REV__YHR158C_CEN.PK113-7DKEL1	4	4	4	;KEL1	1	4	4	4	1	1	1	1	1	3	1	0	2	2	2	2	1	2	2	1	1	1	1	1	1	3	1	0	2	2	2	2	1	2	2	1	1	1	1	1	1	3	1	0
REV__YIL126W_CEN.PK113-7DSTH1	REV__YIL126W_CEN.PK113-7DSTH1	3	3	3	;STH1	1	3	3	3	0	1	0	0	0	1	1	1	0	1	1	1	0	0	2	1	0	1	0	0	0	1	1	1	0	1	1	1	0	0	2	1	0	1	0	0	0	1	1	1
REV__YKL203C_CEN.PK113-7DTOR2	REV__YKL203C_CEN.PK113-7DTOR2	1	1	1	;TOR2	1	1	1	1	1	1	1	0	0	1	1	1	1	0	0	1	1	1	1	1	1	1	1	0	0	1	1	1	1	0	0	1	1	1	1	1	1	1	1	0	0	1	1	1
REV__YLR274W_CEN.PK113-7DMCM5	REV__YLR274W_CEN.PK113-7DMCM5	2	2	2	;MCM5	1	2	2	2	0	0	0	1	1	0	0	0	0	0	0	0	0	0	1	1	0	0	0	1	1	0	0	0	0	0	0	0	0	0	1	1	0	0	0	1	1	0	0	0
REV__YLR378C_CEN.PK113-7DSEC61	REV__YLR378C_CEN.PK113-7DSEC61	3	3	3	;SEC61	1	3	3	3	0	1	0	1	0	1	0	1	1	0	0	0	0	0	0	0	0	1	0	1	0	1	0	1	1	0	0	0	0	0	0	0	0	1	0	1	0	1	0	1
REV__YLR396C_CEN.PK113-7DVPS33	REV__YLR396C_CEN.PK113-7DVPS33	2	2	2	;VPS33	1	2	2	2	0	1	0	1	0	1	0	1	0	0	0	1	1	0	1	0	0	1	0	1	0	1	0	1	0	0	0	1	1	0	1	0	0	1	0	1	0	1	0	1
REV__YLR410W_CEN.PK113-7DVIP1	REV__YLR410W_CEN.PK113-7DVIP1	3	3	3	;VIP1	1	3	3	3	0	1	0	0	1	1	0	0	0	0	0	0	0	1	1	0	0	1	0	0	1	1	0	0	0	0	0	0	0	1	1	0	0	1	0	0	1	1	0	0
REV__YLR433C_CEN.PK113-7DCNA1	REV__YLR433C_CEN.PK113-7DCNA1	4	4	4	;CNA1	1	4	4	4	1	1	0	0	1	0	0	0	0	0	0	1	0	0	0	0	1	1	0	0	1	0	0	0	0	0	0	1	0	0	0	0	1	1	0	0	1	0	0	0
REV__YML062C_CEN.PK113-7DMFT1	REV__YML062C_CEN.PK113-7DMFT1	2	2	2	;MFT1	1	2	2	2	1	2	2	1	2	2	1	2	1	1	1	1	1	1	2	2	1	2	2	1	2	2	1	2	1	1	1	1	1	1	2	2	1	2	2	1	2	2	1	2
REV__YML068W_CEN.PK113-7DITT1	REV__YML068W_CEN.PK113-7DITT1	2	2	2	;ITT1	1	2	2	2	1	0	0	1	1	1	0	0	0	0	1	0	0	2	1	1	1	0	0	1	1	1	0	0	0	0	1	0	0	2	1	1	1	0	0	1	1	1	0	0
REV__YML091C_CEN.PK113-7DRPM2	REV__YML091C_CEN.PK113-7DRPM2	1	1	1	;RPM2	1	1	1	1	0	1	0	0	1	0	0	0	0	0	0	1	0	0	0	0	0	1	0	0	1	0	0	0	0	0	0	1	0	0	0	0	0	1	0	0	1	0	0	0
REV__YMR026C_CEN.PK113-7DPEX12	REV__YMR026C_CEN.PK113-7DPEX12	2	2	2	;PEX12	1	2	2	2	1	0	0	1	0	0	1	1	1	1	0	0	0	1	1	2	1	0	0	1	0	0	1	1	1	1	0	0	0	1	1	2	1	0	0	1	0	0	1	1
REV__YNL104C_CEN.PK113-7DLEU4	REV__YNL104C_CEN.PK113-7DLEU4	3	3	3	;LEU4	1	3	3	3	1	1	0	0	1	1	1	1	1	1	1	1	1	1	1	1	1	1	0	0	1	1	1	1	1	1	1	1	1	1	1	1	1	1	0	0	1	1	1	1
REV__YOL069W_CEN.PK113-7DNUF2	REV__YOL069W_CEN.PK113-7DNUF2	2	2	2	;NUF2	1	2	2	2	1	1	1	1	1	1	1	1	1	1	1	1	1	1	1	1	1	1	1	1	1	1	1	1	1	1	1	1	1	1	1	1	1	1	1	1	1	1	1	1
REV__YOR109W_CEN.PK113-7DINP53	REV__YOR109W_CEN.PK113-7DINP53	2	2	1	;INP53	1	2	2	1	0	0	0	1	0	0	1	0	0	0	0	0	0	0	0	0	0	0	0	1	0	0	1	0	0	0	0	0	0	0	0	0	0	0	0	0	0	0	0	0
REV__YOR187W_CEN.PK113-7DTUF1	REV__YOR187W_CEN.PK113-7DTUF1	1	1	1	;TUF1	1	1	1	1	1	0	1	0	1	1	1	0	0	1	0	1	1	1	0	1	1	0	1	0	1	1	1	0	0	1	0	1	1	1	0	1	1	0	1	0	1	1	1	0
REV__YOR213C_CEN.PK113-7DSAS5	REV__YOR213C_CEN.PK113-7DSAS5	5	5	5	;SAS5	1	5	5	5	1	1	0	1	0	0	1	2	0	0	0	1	1	0	2	1	1	1	0	1	0	0	1	2	0	0	0	1	1	0	2	1	1	1	0	1	0	0	1	2
REV__YOR341W_CEN.PK113-7DRPA190	REV__YOR341W_CEN.PK113-7DRPA190	2	2	2	;RPA190	1	2	2	2	1	1	1	1	1	1	1	0	0	0	1	1	1	1	1	2	1	1	1	1	1	1	1	0	0	0	1	1	1	1	1	2	1	1	1	1	1	1	1	0
REV__YPL075W_CEN.PK113-7DGCR1	REV__YPL075W_CEN.PK113-7DGCR1	2	2	2	;GCR1	1	2	2	2	0	0	1	0	0	0	0	0	1	0	0	0	0	0	0	0	0	0	1	0	0	0	0	0	1	0	0	0	0	0	0	0	0	0	1	0	0	0	0	0
REV__YPR117W_CEN.PK113-7DORF;REV__YJR046W_CEN.PK113-7DTAH11	REV__YPR117W_CEN.PK113-7DORF;REV__YJR046W_CEN.PK113-7DTAH11	2;1	2;1	2;1	;ORF;;TAH11	2	2	2	2	1	2	2	1	2	2	2	2	2	2	2	2	2	1	2	2	1	2	2	1	2	2	2	2	2	2	2	2	2	1	2	2	1	2	2	1	2	2	2	2
RMAR_YEASTVAR1	RMAR_YEASTVAR1	10	10	10	;VAR1	1	10	10	10	2	2	4	3	1	2	3	4	0	0	3	0	3	0	1	3	2	2	4	3	1	2	3	4	0	0	3	0	3	0	1	3	2	2	4	3	1	2	3	4
YAL001C_CEN.PK113-7DTFC3	YAL001C_CEN.PK113-7DTFC3	6	6	6	;TFC3	1	6	6	6	0	1	1	1	0	1	0	1	1	1	0	0	0	0	1	0	0	1	1	1	0	1	0	1	1	1	0	0	0	0	1	0	0	1	1	1	0	1	0	1
YAL003W_CEN.PK113-7DEFB1	YAL003W_CEN.PK113-7DEFB1	17	17	17	;EFB1	1	17	17	17	10	12	10	13	14	12	13	12	14	14	14	14	16	12	14	16	10	12	10	13	14	12	13	12	14	14	14	14	16	12	14	16	10	12	10	13	14	12	13	12
YAL007C_CEN.PK113-7DERP2	YAL007C_CEN.PK113-7DERP2	6	6	5	;ERP2	1	6	6	5	3	3	4	3	3	3	3	3	3	2	5	3	4	2	3	3	3	3	4	3	3	3	3	3	3	2	5	3	4	2	3	3	2	2	3	2	3	3	3	2
YAL010C_CEN.PK113-7DMDM10	YAL010C_CEN.PK113-7DMDM10	5	5	5	;MDM10	1	5	5	5	2	1	1	2	1	1	0	1	0	0	1	0	0	0	0	2	2	1	1	2	1	1	0	1	0	0	1	0	0	0	0	2	2	1	1	2	1	1	0	1
YAL012W_CEN.PK113-7DCYS3	YAL012W_CEN.PK113-7DCYS3	20	20	20	;CYS3	1	20	20	20	15	16	16	15	13	17	15	14	14	13	14	15	15	18	15	19	15	16	16	15	13	17	15	14	14	13	14	15	15	18	15	19	15	16	16	15	13	17	15	14
YAL013W_CEN.PK113-7DDEP1	YAL013W_CEN.PK113-7DDEP1	6	6	6	;DEP1	1	6	6	6	0	2	0	2	1	1	1	0	1	0	0	0	0	0	0	0	0	2	0	2	1	1	1	0	1	0	0	0	0	0	0	0	0	2	0	2	1	1	1	0
YAL016W_CEN.PK113-7DTPD3	YAL016W_CEN.PK113-7DTPD3	23	23	22	;TPD3	1	23	23	22	16	14	16	14	12	15	11	12	14	13	14	11	10	9	12	12	16	14	16	14	12	15	11	12	14	13	14	11	10	9	12	12	16	14	15	14	12	15	11	12
YAL017W_CEN.PK113-7DPSK1	YAL017W_CEN.PK113-7DPSK1	12	12	10	;PSK1	1	12	12	10	4	4	2	2	6	3	4	2	1	2	3	3	1	1	0	2	4	4	2	2	6	3	4	2	1	2	3	3	1	1	0	2	3	3	1	1	6	2	2	1
YAL019W_CEN.PK113-7DFUN30	YAL019W_CEN.PK113-7DFUN30	16	16	16	;FUN30	1	16	16	16	3	4	4	3	5	4	6	5	7	1	5	3	5	2	2	3	3	4	4	3	5	4	6	5	7	1	5	3	5	2	2	3	3	4	4	3	5	4	6	5
YAL020C_CEN.PK113-7DATS1	YAL020C_CEN.PK113-7DATS1	4	4	4	;ATS1	1	4	4	4	0	0	3	2	0	0	0	0	1	0	0	0	0	0	0	0	0	0	3	2	0	0	0	0	1	0	0	0	0	0	0	0	0	0	3	2	0	0	0	0
YAL022C_CEN.PK113-7DFUN26	YAL022C_CEN.PK113-7DFUN26	6	6	6	;FUN26	1	6	6	6	2	3	3	2	2	3	3	1	4	3	1	2	2	1	3	1	2	3	3	2	2	3	3	1	4	3	1	2	2	1	3	1	2	3	3	2	2	3	3	1
YAL023C_CEN.PK113-7DPMT2	YAL023C_CEN.PK113-7DPMT2	20	20	17	;PMT2	1	20	20	17	9	11	9	13	10	11	10	12	13	12	14	8	16	13	15	15	9	11	9	13	10	11	10	12	13	12	14	8	16	13	15	15	7	9	7	11	10	9	8	9
YAL025C_CEN.PK113-7DMAK16	YAL025C_CEN.PK113-7DMAK16	8	8	8	;MAK16	1	8	8	8	5	7	3	6	4	6	4	7	4	7	5	5	2	4	5	6	5	7	3	6	4	6	4	7	4	7	5	5	2	4	5	6	5	7	3	6	4	6	4	7
YAL026C_CEN.PK113-7DDRS2	YAL026C_CEN.PK113-7DDRS2	14	14	14	;DRS2	1	14	14	14	3	3	4	5	4	1	2	5	3	1	2	2	3	2	3	4	3	3	4	5	4	1	2	5	3	1	2	2	3	2	3	4	3	3	4	5	4	1	2	5
YAL027W_CEN.PK113-7DSAW1	YAL027W_CEN.PK113-7DSAW1	1	1	1	;SAW1	1	1	1	1	0	0	1	1	1	0	0	0	0	0	0	0	0	0	0	0	0	0	1	1	1	0	0	0	0	0	0	0	0	0	0	0	0	0	1	1	1	0	0	0
YAL029C_CEN.PK113-7DMYO4	YAL029C_CEN.PK113-7DMYO4	22	17	17	;MYO4	1	22	17	17	9	6	8	5	8	8	4	5	5	9	5	6	6	4	7	8	6	4	5	4	6	7	2	4	3	7	3	4	3	2	5	6	6	4	5	4	6	7	2	4
YAL030W_CEN.PK113-7DSNC1	YAL030W_CEN.PK113-7DSNC1	2	1	1	;SNC1	1	2	1	1	0	1	2	0	0	0	1	1	1	1	1	1	1	0	1	0	0	0	1	0	0	0	1	1	1	1	1	1	1	0	1	0	0	0	1	0	0	0	1	1
YAL031C_CEN.PK113-7DGIP4	YAL031C_CEN.PK113-7DGIP4	7	7	7	;GIP4	1	7	7	7	1	1	1	2	1	0	1	2	0	1	1	2	1	0	1	2	1	1	1	2	1	0	1	2	0	1	1	2	1	0	1	2	1	1	1	2	1	0	1	2
YAL033W_CEN.PK113-7DPOP5	YAL033W_CEN.PK113-7DPOP5	4	4	4	;POP5	1	4	4	4	0	3	2	2	2	2	3	2	1	1	1	0	3	0	2	2	0	3	2	2	2	2	3	2	1	1	1	0	3	0	2	2	0	3	2	2	2	2	3	2
YAL034W-A_CEN.PK113-7DMTW1	YAL034W-A_CEN.PK113-7DMTW1	3	3	3	;MTW1	1	3	3	3	0	1	0	0	0	0	0	2	0	0	1	0	0	0	0	0	0	1	0	0	0	0	0	2	0	0	1	0	0	0	0	0	0	1	0	0	0	0	0	2
YAL035W_CEN.PK113-7DFUN12	YAL035W_CEN.PK113-7DFUN12	44	44	44	;FUN12	1	44	44	44	31	34	31	33	32	34	31	33	31	30	31	27	29	31	31	35	31	34	31	33	32	34	31	33	31	30	31	27	29	31	31	35	31	34	31	33	32	34	31	33
YAL036C_CEN.PK113-7DRBG1	YAL036C_CEN.PK113-7DRBG1	20	20	20	;RBG1	1	20	20	20	9	13	9	12	13	14	10	12	10	12	11	11	7	9	15	12	9	13	9	12	13	14	10	12	10	12	11	11	7	9	15	12	9	13	9	12	13	14	10	12
YAL038W_CEN.PK113-7DCDC19	YAL038W_CEN.PK113-7DCDC19	57	57	53	;CDC19	1	57	57	53	45	47	46	42	48	47	46	46	46	45	46	43	49	53	49	52	45	47	46	42	48	47	46	46	46	45	46	43	49	53	49	52	42	44	43	39	45	44	43	43
YAL039C_CEN.PK113-7DCYC3	YAL039C_CEN.PK113-7DCYC3	6	6	6	;CYC3	1	6	6	6	0	1	0	1	1	1	0	1	1	2	1	0	1	0	2	0	0	1	0	1	1	1	0	1	1	2	1	0	1	0	2	0	0	1	0	1	1	1	0	1
YAL041W_CEN.PK113-7DCDC24	YAL041W_CEN.PK113-7DCDC24	22	22	22	;CDC24	1	22	22	22	9	12	10	9	6	5	5	4	6	5	6	3	3	2	6	4	9	12	10	9	6	5	5	4	6	5	6	3	3	2	6	4	9	12	10	9	6	5	5	4
YAL042W_CEN.PK113-7DERV46	YAL042W_CEN.PK113-7DERV46	9	9	9	;ERV46	1	9	9	9	3	4	6	4	7	4	7	6	3	5	3	5	5	4	5	7	3	4	6	4	7	4	7	6	3	5	3	5	5	4	5	7	3	4	6	4	7	4	7	6
YAL043C_CEN.PK113-7DPTA1	YAL043C_CEN.PK113-7DPTA1	22	22	22	;PTA1	1	22	22	22	9	9	11	12	11	10	11	10	9	9	6	6	6	2	6	6	9	9	11	12	11	10	11	10	9	9	6	6	6	2	6	6	9	9	11	12	11	10	11	10
YAL044C_CEN.PK113-7DGCV3	YAL044C_CEN.PK113-7DGCV3	5	5	5	;GCV3	1	5	5	5	4	3	2	3	2	3	1	2	2	2	2	2	4	3	3	3	4	3	2	3	2	3	1	2	2	2	2	2	4	3	3	3	4	3	2	3	2	3	1	2
YAL046C_CEN.PK113-7DAIM1	YAL046C_CEN.PK113-7DAIM1	2	2	2	;AIM1	1	2	2	2	1	0	1	2	2	1	2	1	0	1	2	0	2	0	1	2	1	0	1	2	2	1	2	1	0	1	2	0	2	0	1	2	1	0	1	2	2	1	2	1
YAL048C_CEN.PK113-7DGEM1	YAL048C_CEN.PK113-7DGEM1	15	15	15	;GEM1	1	15	15	15	7	8	6	6	2	1	1	1	1	1	0	0	0	0	1	1	7	8	6	6	2	1	1	1	1	1	0	0	0	0	1	1	7	8	6	6	2	1	1	1
YAL049C_CEN.PK113-7DAIM2	YAL049C_CEN.PK113-7DAIM2	7	7	7	;AIM2	1	7	7	7	4	6	3	2	4	5	3	6	3	4	4	3	0	1	3	4	4	6	3	2	4	5	3	6	3	4	4	3	0	1	3	4	4	6	3	2	4	5	3	6
YAL051W_CEN.PK113-7DOAF1	YAL051W_CEN.PK113-7DOAF1	6	6	6	;OAF1	1	6	6	6	1	0	0	3	1	1	2	0	0	0	1	0	0	0	0	0	1	0	0	3	1	1	2	0	0	0	1	0	0	0	0	0	1	0	0	3	1	1	2	0
YAL053W_CEN.PK113-7DFLC2	YAL053W_CEN.PK113-7DFLC2	6	6	6	;FLC2	1	6	6	6	2	1	0	1	3	2	3	1	3	2	4	0	4	1	2	4	2	1	0	1	3	2	3	1	3	2	4	0	4	1	2	4	2	1	0	1	3	2	3	1
YAL058W_CEN.PK113-7DCNE1	YAL058W_CEN.PK113-7DCNE1	2	2	2	;CNE1	1	2	2	2	0	0	1	1	0	0	1	0	1	0	0	0	0	0	0	0	0	0	1	1	0	0	1	0	1	0	0	0	0	0	0	0	0	0	1	1	0	0	1	0
YAL059W_CEN.PK113-7DECM1	YAL059W_CEN.PK113-7DECM1	6	6	6	;ECM1	1	6	6	6	1	1	1	1	1	1	3	1	3	1	1	3	3	1	3	3	1	1	1	1	1	1	3	1	3	1	1	3	3	1	3	3	1	1	1	1	1	1	3	1
YAL060W_CEN.PK113-7DBDH1	YAL060W_CEN.PK113-7DBDH1	16	16	16	;BDH1	1	16	16	16	5	8	7	10	8	7	7	9	10	9	12	10	12	9	12	12	5	8	7	10	8	7	7	9	10	9	12	10	12	9	12	12	5	8	7	10	8	7	7	9
YAR002C-A_CEN.PK113-7DERP1	YAR002C-A_CEN.PK113-7DERP1	8	8	8	;ERP1	1	8	8	8	6	6	7	7	8	8	5	7	6	7	6	6	5	5	8	8	6	6	7	7	8	8	5	7	6	7	6	6	5	5	8	8	6	6	7	7	8	8	5	7
YAR002W_CEN.PK113-7DNUP60	YAR002W_CEN.PK113-7DNUP60	16	16	16	;NUP60	1	16	16	16	4	2	5	4	5	5	3	6	7	8	6	7	6	4	8	8	4	2	5	4	5	5	3	6	7	8	6	7	6	4	8	8	4	2	5	4	5	5	3	6
YAR007C_CEN.PK113-7DRFA1	YAR007C_CEN.PK113-7DRFA1	27	27	27	;RFA1	1	27	27	27	12	16	16	16	17	14	11	12	12	9	11	10	19	10	13	14	12	16	16	16	17	14	11	12	12	9	11	10	19	10	13	14	12	16	16	16	17	14	11	12
YAR014C_CEN.PK113-7DBUD14	YAR014C_CEN.PK113-7DBUD14	3	3	3	;BUD14	1	3	3	3	0	0	0	0	0	1	0	0	0	1	0	1	2	0	1	0	0	0	0	0	0	1	0	0	0	1	0	1	2	0	1	0	0	0	0	0	0	1	0	0
YAR015W_CEN.PK113-7DADE1	YAR015W_CEN.PK113-7DADE1	25	25	25	;ADE1	1	25	25	25	16	13	16	18	22	19	19	16	21	18	18	18	16	15	17	20	16	13	16	18	22	19	19	16	21	18	18	18	16	15	17	20	16	13	16	18	22	19	19	16
YAR018C_CEN.PK113-7DKIN3	YAR018C_CEN.PK113-7DKIN3	1	1	1	;KIN3	1	1	1	1	0	0	0	0	0	0	0	0	0	0	1	0	0	0	0	0	0	0	0	0	0	0	0	0	0	0	1	0	0	0	0	0	0	0	0	0	0	0	0	0
YBL001C_CEN.PK113-7DECM15	YBL001C_CEN.PK113-7DECM15	1	1	1	;ECM15	1	1	1	1	0	0	0	0	1	1	1	1	1	0	1	0	1	0	1	0	0	0	0	0	1	1	1	1	1	0	1	0	1	0	1	0	0	0	0	0	1	1	1	1
YBL004W_CEN.PK113-7DUTP20	YBL004W_CEN.PK113-7DUTP20	36	36	36	;UTP20	1	36	36	36	8	13	10	11	12	12	11	13	8	13	8	10	13	3	13	12	8	13	10	11	12	12	11	13	8	13	8	10	13	3	13	12	8	13	10	11	12	12	11	13
YBL006C_CEN.PK113-7DLDB7	YBL006C_CEN.PK113-7DLDB7	1	1	1	;LDB7	1	1	1	1	0	0	0	0	0	0	1	0	1	0	0	0	1	0	0	0	0	0	0	0	0	0	1	0	1	0	0	0	1	0	0	0	0	0	0	0	0	0	1	0
YBL007C_CEN.PK113-7DSLA1	YBL007C_CEN.PK113-7DSLA1	31	31	31	;SLA1	1	31	31	31	10	12	12	12	17	10	13	12	12	8	12	11	12	6	9	15	10	12	12	12	17	10	13	12	12	8	12	11	12	6	9	15	10	12	12	12	17	10	13	12
YBL008W_CEN.PK113-7DHIR1	YBL008W_CEN.PK113-7DHIR1	3	3	3	;HIR1	1	3	3	3	0	2	0	1	0	0	0	0	0	0	0	0	0	0	0	0	0	2	0	1	0	0	0	0	0	0	0	0	0	0	0	0	0	2	0	1	0	0	0	0
YBL010C_CEN.PK113-7DORF	YBL010C_CEN.PK113-7DORF	3	3	3	;ORF	1	3	3	3	0	2	1	1	1	1	0	0	2	0	0	0	0	0	1	1	0	2	1	1	1	1	0	0	2	0	0	0	0	0	1	1	0	2	1	1	1	1	0	0
YBL011W_CEN.PK113-7DSCT1	YBL011W_CEN.PK113-7DSCT1	7	7	7	;SCT1	1	7	7	7	0	2	2	1	3	2	2	1	1	1	1	1	1	0	2	3	0	2	2	1	3	2	2	1	1	1	1	1	1	0	2	3	0	2	2	1	3	2	2	1
YBL015W_CEN.PK113-7DACH1	YBL015W_CEN.PK113-7DACH1	20	20	20	;ACH1	1	20	20	20	10	9	11	9	12	13	10	6	11	10	14	13	14	10	16	12	10	9	11	9	12	13	10	6	11	10	14	13	14	10	16	12	10	9	11	9	12	13	10	6
YBL016W_CEN.PK113-7DFUS3	YBL016W_CEN.PK113-7DFUS3	8	8	7	;FUS3	1	8	8	7	2	3	0	1	3	1	3	3	4	3	2	2	2	3	3	3	2	3	0	1	3	1	3	3	4	3	2	2	2	3	3	3	1	2	0	1	2	0	2	2
YBL017C_CEN.PK113-7DPEP1	YBL017C_CEN.PK113-7DPEP1	30	30	30	;PEP1	1	30	30	30	13	16	14	10	14	18	14	9	6	12	11	8	13	9	15	16	13	16	14	10	14	18	14	9	6	12	11	8	13	9	15	16	13	16	14	10	14	18	14	9
YBL020W_CEN.PK113-7DRFT1	YBL020W_CEN.PK113-7DRFT1	3	3	3	;RFT1	1	3	3	3	1	1	2	1	1	1	1	2	1	2	1	0	1	1	2	1	1	1	2	1	1	1	1	2	1	2	1	0	1	1	2	1	1	1	2	1	1	1	1	2
YBL022C_CEN.PK113-7DPIM1	YBL022C_CEN.PK113-7DPIM1	45	45	45	;PIM1	1	45	45	45	18	22	14	22	17	19	19	22	18	21	22	23	18	16	21	24	18	22	14	22	17	19	19	22	18	21	22	23	18	16	21	24	18	22	14	22	17	19	19	22
YBL023C_CEN.PK113-7DMCM2	YBL023C_CEN.PK113-7DMCM2	25	24	24	;MCM2	1	25	24	24	7	6	8	12	3	4	5	5	5	4	3	2	7	2	4	6	7	6	8	12	3	3	5	4	5	4	3	2	7	2	4	6	7	6	8	12	3	3	5	4
YBL024W_CEN.PK113-7DNCL1	YBL024W_CEN.PK113-7DNCL1	45	45	45	;NCL1	1	45	45	45	28	26	32	35	24	27	33	24	24	27	22	24	26	20	24	35	28	26	32	35	24	27	33	24	24	27	22	24	26	20	24	35	28	26	32	35	24	27	33	24
YBL026W_CEN.PK113-7DLSM2	YBL026W_CEN.PK113-7DLSM2	9	8	8	;LSM2	1	9	8	8	3	3	5	5	3	5	3	5	4	5	6	4	4	5	4	5	3	3	5	5	3	5	3	5	4	5	5	3	4	5	4	5	3	3	5	5	3	5	3	5
YBL028C_CEN.PK113-7DORF	YBL028C_CEN.PK113-7DORF	3	3	3	;ORF	1	3	3	3	2	0	1	0	1	1	1	1	1	0	1	1	1	1	1	2	2	0	1	0	1	1	1	1	1	0	1	1	1	1	1	2	2	0	1	0	1	1	1	1
YBL029C-A_CEN.PK113-7DORF	YBL029C-A_CEN.PK113-7DORF	1	1	1	;ORF	1	1	1	1	0	1	1	1	1	0	1	1	1	0	0	1	0	0	1	1	0	1	1	1	1	0	1	1	1	0	0	1	0	0	1	1	0	1	1	1	1	0	1	1
YBL030C_CEN.PK113-7DPET9;YBR085W_CEN.PK113-7DAAC3	YBL030C_CEN.PK113-7DPET9	23;6	23;6	20;3	;PET9	2	23	23	20	20	18	19	20	19	20	16	17	18	12	17	19	19	18	19	20	20	18	19	20	19	20	16	17	18	12	17	19	19	18	19	20	18	18	18	18	17	19	16	16
YBL032W_CEN.PK113-7DHEK2	YBL032W_CEN.PK113-7DHEK2	13	13	13	;HEK2	1	13	13	13	7	7	6	7	6	7	4	7	8	6	6	7	4	9	8	10	7	7	6	7	6	7	4	7	8	6	6	7	4	9	8	10	7	7	6	7	6	7	4	7
YBL033C_CEN.PK113-7DRIB1	YBL033C_CEN.PK113-7DRIB1	9	9	9	;RIB1	1	9	9	9	3	1	1	2	1	2	3	2	3	3	3	2	2	0	3	2	3	1	1	2	1	2	3	2	3	3	3	2	2	0	3	2	3	1	1	2	1	2	3	2
YBL034C_CEN.PK113-7DSTU1	YBL034C_CEN.PK113-7DSTU1	5	5	5	;STU1	1	5	5	5	2	2	1	0	1	1	1	0	0	0	0	0	0	0	0	1	2	2	1	0	1	1	1	0	0	0	0	0	0	0	0	1	2	2	1	0	1	1	1	0
YBL035C_CEN.PK113-7DPOL12	YBL035C_CEN.PK113-7DPOL12	18	18	18	;POL12	1	18	18	18	4	3	4	6	5	4	7	4	7	1	6	6	0	1	1	3	4	3	4	6	5	4	7	4	7	1	6	6	0	1	1	3	4	3	4	6	5	4	7	4
YBL036C_CEN.PK113-7DORF	YBL036C_CEN.PK113-7DORF	15	15	15	;ORF	1	15	15	15	10	10	12	10	10	11	9	9	12	10	9	8	9	6	10	11	10	10	12	10	10	11	9	9	12	10	9	8	9	6	10	11	10	10	12	10	10	11	9	9
YBL037W_CEN.PK113-7DAPL3	YBL037W_CEN.PK113-7DAPL3	22	22	22	;APL3	1	22	22	22	8	10	6	10	6	4	8	6	5	5	5	3	4	4	4	5	8	10	6	10	6	4	8	6	5	5	5	3	4	4	4	5	8	10	6	10	6	4	8	6
YBL038W_CEN.PK113-7DMRPL16	YBL038W_CEN.PK113-7DMRPL16	5	5	5	;MRPL16	1	5	5	5	2	1	3	2	3	3	4	3	1	3	1	3	2	2	2	5	2	1	3	2	3	3	4	3	1	3	1	3	2	2	2	5	2	1	3	2	3	3	4	3
YBL039C_CEN.PK113-7DURA7	YBL039C_CEN.PK113-7DURA7	38	38	33	;URA7	1	38	38	33	22	20	24	23	26	22	21	23	23	20	22	20	23	20	27	26	22	20	24	23	26	22	21	23	23	20	22	20	23	20	27	26	18	16	21	19	22	18	18	20
YBL040C_CEN.PK113-7DERD2	YBL040C_CEN.PK113-7DERD2	4	4	4	;ERD2	1	4	4	4	3	4	1	1	2	3	2	4	3	4	2	3	2	2	4	1	3	4	1	1	2	3	2	4	3	4	2	3	2	2	4	1	3	4	1	1	2	3	2	4
YBL041W_CEN.PK113-7DPRE7	YBL041W_CEN.PK113-7DPRE7	15	15	15	;PRE7	1	15	15	15	10	10	9	7	10	7	8	10	9	8	9	9	7	8	7	9	10	10	9	7	10	7	8	10	9	8	9	9	7	8	7	9	10	10	9	7	10	7	8	10
YBL042C_CEN.PK113-7DFUI1	YBL042C_CEN.PK113-7DFUI1	9	9	9	;FUI1	1	9	9	9	0	0	0	0	1	2	0	2	3	4	0	0	3	3	4	3	0	0	0	0	1	2	0	2	3	4	0	0	3	3	4	3	0	0	0	0	1	2	0	2
YBL045C_CEN.PK113-7DCOR1	YBL045C_CEN.PK113-7DCOR1	24	24	24	;COR1	1	24	24	24	20	19	20	18	19	20	19	18	18	19	17	18	19	17	19	20	20	19	20	18	19	20	19	18	18	19	17	18	19	17	19	20	20	19	20	18	19	20	19	18
YBL046W_CEN.PK113-7DPSY4	YBL046W_CEN.PK113-7DPSY4	3	3	3	;PSY4	1	3	3	3	2	3	0	1	2	1	0	1	1	1	1	0	0	0	0	0	2	3	0	1	2	1	0	1	1	1	1	0	0	0	0	0	2	3	0	1	2	1	0	1
YBL047C_CEN.PK113-7DEDE1	YBL047C_CEN.PK113-7DEDE1	44	44	44	;EDE1	1	44	44	44	14	18	15	16	19	23	23	22	26	28	20	16	29	21	31	25	14	18	15	16	19	23	23	22	26	28	20	16	29	21	31	25	14	18	15	16	19	23	23	22
YBL050W_CEN.PK113-7DSEC17	YBL050W_CEN.PK113-7DSEC17	18	18	18	;SEC17	1	18	18	18	7	11	9	10	10	11	11	8	12	8	13	9	10	6	14	10	7	11	9	10	10	11	11	8	12	8	13	9	10	6	14	10	7	11	9	10	10	11	11	8
YBL051C_CEN.PK113-7DPIN4	YBL051C_CEN.PK113-7DPIN4	3	3	3	;PIN4	1	3	3	3	2	2	0	2	1	2	2	2	2	3	3	2	2	2	2	2	2	2	0	2	1	2	2	2	2	3	3	2	2	2	2	2	2	2	0	2	1	2	2	2
YBL054W_CEN.PK113-7DTOD6	YBL054W_CEN.PK113-7DTOD6	2	2	2	;TOD6	1	2	2	2	0	0	0	1	0	0	1	0	1	1	0	1	1	1	1	1	0	0	0	1	0	0	1	0	1	1	0	1	1	1	1	1	0	0	0	1	0	0	1	0
YBL055C_CEN.PK113-7DORF	YBL055C_CEN.PK113-7DORF	12	12	12	;ORF	1	12	12	12	3	6	2	4	3	3	2	4	2	1	2	4	2	0	2	1	3	6	2	4	3	3	2	4	2	1	2	4	2	0	2	1	3	6	2	4	3	3	2	4
YBL056W_CEN.PK113-7DPTC3	YBL056W_CEN.PK113-7DPTC3	14	11	11	;PTC3	1	14	11	11	8	8	7	8	10	7	11	9	8	7	5	6	8	9	7	9	5	6	5	6	8	5	8	6	5	6	3	4	6	6	4	6	5	6	5	6	8	5	8	6
YBL057C_CEN.PK113-7DPTH2	YBL057C_CEN.PK113-7DPTH2	11	11	11	;PTH2	1	11	11	11	5	3	3	3	4	4	4	4	2	3	4	3	5	2	4	6	5	3	3	3	4	4	4	4	2	3	4	3	5	2	4	6	5	3	3	3	4	4	4	4
YBL058W_CEN.PK113-7DSHP1	YBL058W_CEN.PK113-7DSHP1	20	20	20	;SHP1	1	20	20	20	12	12	13	13	14	12	14	12	13	10	13	11	16	11	13	14	12	12	13	13	14	12	14	12	13	10	13	11	16	11	13	14	12	12	13	13	14	12	14	12
YBL059C-A_CEN.PK113-7DCMC2	YBL059C-A_CEN.PK113-7DCMC2	3	3	3	;CMC2	1	3	3	3	0	1	2	2	2	0	1	0	0	0	1	0	0	0	1	1	0	1	2	2	2	0	1	0	0	0	1	0	0	0	1	1	0	1	2	2	2	0	1	0
YBL059W_CEN.PK113-7DORF	YBL059W_CEN.PK113-7DORF	2	2	2	;ORF	1	2	2	2	0	0	0	1	0	1	0	0	0	0	0	0	0	0	0	0	0	0	0	1	0	1	0	0	0	0	0	0	0	0	0	0	0	0	0	1	0	1	0	0
YBL061C_CEN.PK113-7DSKT5	YBL061C_CEN.PK113-7DSKT5	2	2	2	;SKT5	1	2	2	2	0	0	0	0	1	0	1	0	0	0	1	0	1	0	1	1	0	0	0	0	1	0	1	0	0	0	1	0	1	0	1	1	0	0	0	0	1	0	1	0
YBL064C_CEN.PK113-7DPRX1	YBL064C_CEN.PK113-7DPRX1	10	10	10	;PRX1	1	10	10	10	6	8	5	4	4	5	3	4	5	6	3	3	2	2	5	6	6	8	5	4	4	5	3	4	5	6	3	3	2	2	5	6	6	8	5	4	4	5	3	4
YBL068W_CEN.PK113-7DPRS4	YBL068W_CEN.PK113-7DPRS4	16	15	12	;PRS4	1	16	15	12	14	12	12	10	10	11	8	14	8	10	6	8	8	7	9	10	13	11	11	9	9	11	7	13	7	9	5	7	7	6	8	9	11	10	9	6	7	9	5	11
YBL069W_CEN.PK113-7DAST1;YBL068W-A_CEN.PK113-7DORF	YBL069W_CEN.PK113-7DAST1	12;2	12;2	11;1	;AST1	2	12	12	11	4	7	4	4	5	6	6	5	6	4	5	1	2	3	3	2	4	7	4	4	5	6	6	5	6	4	5	1	2	3	3	2	4	7	4	4	5	6	5	5
YBL075C_CEN.PK113-7DSSA3	YBL075C_CEN.PK113-7DSSA3	21	4	4	;SSA3	1	21	4	4	12	11	13	13	10	12	13	14	11	11	12	12	11	11	12	12	2	2	2	2	2	3	3	2	2	2	2	3	2	2	3	2	2	2	2	2	2	3	3	2
YBL076C_CEN.PK113-7DILS1	YBL076C_CEN.PK113-7DILS1	83	83	83	;ILS1	1	83	83	83	49	49	48	52	52	52	58	57	49	49	50	54	54	48	54	58	49	49	48	52	52	52	58	57	49	49	50	54	54	48	54	58	49	49	48	52	52	52	58	57
YBL079W_CEN.PK113-7DNUP170	YBL079W_CEN.PK113-7DNUP170	43	43	43	;NUP170	1	43	43	43	14	12	17	21	14	16	13	9	11	8	13	11	12	9	11	16	14	12	17	21	14	16	13	9	11	8	13	11	12	9	11	16	14	12	17	21	14	16	13	9
YBL080C_CEN.PK113-7DPET112	YBL080C_CEN.PK113-7DPET112	4	4	4	;PET112	1	4	4	4	0	1	0	1	0	0	0	0	0	0	0	0	0	0	0	0	0	1	0	1	0	0	0	0	0	0	0	0	0	0	0	0	0	1	0	1	0	0	0	0
YBL082C_CEN.PK113-7DALG3	YBL082C_CEN.PK113-7DALG3	3	3	3	;ALG3	1	3	3	3	0	1	0	1	0	1	0	0	1	0	0	0	1	2	0	1	0	1	0	1	0	1	0	0	1	0	0	0	1	2	0	1	0	1	0	1	0	1	0	0
YBL084C_CEN.PK113-7DCDC27	YBL084C_CEN.PK113-7DCDC27	2	2	2	;CDC27	1	2	2	2	0	1	0	1	0	0	0	0	0	0	0	0	0	0	0	0	0	1	0	1	0	0	0	0	0	0	0	0	0	0	0	0	0	1	0	1	0	0	0	0
YBL085W_CEN.PK113-7DBOI1	YBL085W_CEN.PK113-7DBOI1	7	7	7	;BOI1	1	7	7	7	0	1	1	1	4	2	1	2	0	2	1	1	0	0	2	2	0	1	1	1	4	2	1	2	0	2	1	1	0	0	2	2	0	1	1	1	4	2	1	2
YBL089W_CEN.PK113-7DAVT5	YBL089W_CEN.PK113-7DAVT5	3	3	3	;AVT5	1	3	3	3	1	2	1	0	1	0	1	1	0	0	0	1	0	0	0	0	1	2	1	0	1	0	1	1	0	0	0	1	0	0	0	0	1	2	1	0	1	0	1	1
YBL090W_CEN.PK113-7DMRP21	YBL090W_CEN.PK113-7DMRP21	4	4	4	;MRP21	1	4	4	4	3	2	2	1	1	2	1	2	3	1	3	1	1	2	2	2	3	2	2	1	1	2	1	2	3	1	3	1	1	2	2	2	3	2	2	1	1	2	1	2
YBL091C_CEN.PK113-7DMAP2	YBL091C_CEN.PK113-7DMAP2	16	16	16	;MAP2	1	16	16	16	10	11	6	10	6	10	7	10	7	8	5	10	6	6	8	6	10	11	6	10	6	10	7	10	7	8	5	10	6	6	8	6	10	11	6	10	6	10	7	10
YBL092W_CEN.PK113-7DRPL32	YBL092W_CEN.PK113-7DRPL32	11	11	11	;RPL32	1	11	11	11	7	7	7	7	7	6	7	7	8	6	7	7	6	10	7	8	7	7	7	7	7	6	7	7	8	6	7	7	6	10	7	8	7	7	7	7	7	6	7	7
YBL095W_CEN.PK113-7DORF	YBL095W_CEN.PK113-7DORF	3	3	3	;ORF	1	3	3	3	0	1	0	1	0	0	0	1	1	1	1	1	0	0	1	0	0	1	0	1	0	0	0	1	1	1	1	1	0	0	1	0	0	1	0	1	0	0	0	1
YBL098W_CEN.PK113-7DBNA4	YBL098W_CEN.PK113-7DBNA4	20	20	20	;BNA4	1	20	20	20	4	8	6	7	7	9	9	8	8	10	7	8	7	4	9	10	4	8	6	7	7	9	9	8	8	10	7	8	7	4	9	10	4	8	6	7	7	9	9	8
YBL099W_CEN.PK113-7DATP1	YBL099W_CEN.PK113-7DATP1	34	34	34	;ATP1	1	34	34	34	28	26	28	31	28	30	29	26	27	25	30	29	29	31	29	30	28	26	28	31	28	30	29	26	27	25	30	29	29	31	29	30	28	26	28	31	28	30	29	26
YBL101C_CEN.PK113-7DECM21	YBL101C_CEN.PK113-7DECM21	15	15	15	;ECM21	1	15	15	15	6	3	2	6	6	8	5	3	5	1	6	2	4	3	4	7	6	3	2	6	6	8	5	3	5	1	6	2	4	3	4	7	6	3	2	6	6	8	5	3
YBL102W_CEN.PK113-7DSFT2	YBL102W_CEN.PK113-7DSFT2	5	5	5	;SFT2	1	5	5	5	3	2	2	3	2	2	2	2	3	0	2	3	3	1	1	1	3	2	2	3	2	2	2	2	3	0	2	3	3	1	1	1	3	2	2	3	2	2	2	2
YBL103C_CEN.PK113-7DRTG3	YBL103C_CEN.PK113-7DRTG3	3	3	3	;RTG3	1	3	3	3	0	0	0	0	0	2	0	0	0	0	0	1	0	0	2	0	0	0	0	0	0	2	0	0	0	0	0	1	0	0	2	0	0	0	0	0	0	2	0	0
YBL105C_CEN.PK113-7DPKC1	YBL105C_CEN.PK113-7DPKC1	25	25	25	;PKC1	1	25	25	25	6	9	5	6	5	7	2	4	2	4	4	3	4	1	3	2	6	9	5	6	5	7	2	4	2	4	4	3	4	1	3	2	6	9	5	6	5	7	2	4
YBL107C_CEN.PK113-7DMIC23	YBL107C_CEN.PK113-7DMIC23	8	8	8	;MIC23	1	8	8	8	4	2	2	3	3	4	2	1	1	4	1	0	2	2	1	1	4	2	2	3	3	4	2	1	1	4	1	0	2	2	1	1	4	2	2	3	3	4	2	1
YBR002C_CEN.PK113-7DRER2	YBR002C_CEN.PK113-7DRER2	8	8	8	;RER2	1	8	8	8	3	5	2	3	3	3	2	3	2	1	1	3	0	3	1	1	3	5	2	3	3	3	2	3	2	1	1	3	0	3	1	1	3	5	2	3	3	3	2	3
YBR003W_CEN.PK113-7DCOQ1	YBR003W_CEN.PK113-7DCOQ1	11	11	11	;COQ1	1	11	11	11	1	1	1	1	2	4	2	0	3	1	2	2	3	2	2	6	1	1	1	1	2	4	2	0	3	1	2	2	3	2	2	6	1	1	1	1	2	4	2	0
YBR005W_CEN.PK113-7DRCR1	YBR005W_CEN.PK113-7DRCR1	3	3	3	;RCR1	1	3	3	3	2	2	0	2	1	1	1	0	1	1	0	1	0	1	1	1	2	2	0	2	1	1	1	0	1	1	0	1	0	1	1	1	2	2	0	2	1	1	1	0
YBR006W_CEN.PK113-7DUGA2	YBR006W_CEN.PK113-7DUGA2	7	7	7	;UGA2	1	7	7	7	1	1	1	1	1	1	0	1	1	2	1	1	2	4	1	3	1	1	1	1	1	1	0	1	1	2	1	1	2	4	1	3	1	1	1	1	1	1	0	1
YBR011C_CEN.PK113-7DIPP1	YBR011C_CEN.PK113-7DIPP1	27	27	27	;IPP1	1	27	27	27	20	19	19	19	21	19	17	20	18	18	20	17	20	23	22	22	20	19	19	19	21	19	17	20	18	18	20	17	20	23	22	22	20	19	19	19	21	19	17	20
YBR014C_CEN.PK113-7DGRX7	YBR014C_CEN.PK113-7DGRX7	6	6	6	;GRX7	1	6	6	6	1	2	2	4	2	4	2	4	2	2	2	3	1	1	2	2	1	2	2	4	2	4	2	4	2	2	2	3	1	1	2	2	1	2	2	4	2	4	2	4
YBR015C_CEN.PK113-7DMNN2	YBR015C_CEN.PK113-7DMNN2	22	22	22	;MNN2	1	22	22	22	2	7	7	7	8	8	8	4	10	5	8	7	12	8	4	11	2	7	7	7	8	8	8	4	10	5	8	7	12	8	4	11	2	7	7	7	8	8	8	4
YBR016W_CEN.PK113-7DORF	YBR016W_CEN.PK113-7DORF	1	1	1	;ORF	1	1	1	1	1	1	0	0	1	0	1	0	0	0	0	0	0	0	0	0	1	1	0	0	1	0	1	0	0	0	0	0	0	0	0	0	1	1	0	0	1	0	1	0
YBR017C_CEN.PK113-7DKAP104	YBR017C_CEN.PK113-7DKAP104	19	19	19	;KAP104	1	19	19	19	5	10	6	9	7	8	6	7	6	7	4	8	5	3	6	6	5	10	6	9	7	8	6	7	6	7	4	8	5	3	6	6	5	10	6	9	7	8	6	7
YBR022W_CEN.PK113-7DPOA1	YBR022W_CEN.PK113-7DPOA1	2	2	2	;POA1	1	2	2	2	1	1	1	2	1	0	1	1	1	0	0	0	0	0	1	2	1	1	1	2	1	0	1	1	1	0	0	0	0	0	1	2	1	1	1	2	1	0	1	1
YBR023C_CEN.PK113-7DCHS3	YBR023C_CEN.PK113-7DCHS3	17	17	17	;CHS3	1	17	17	17	2	3	5	3	3	6	3	5	4	5	3	3	6	2	6	5	2	3	5	3	3	6	3	5	4	5	3	3	6	2	6	5	2	3	5	3	3	6	3	5
YBR024W_CEN.PK113-7DSCO2	YBR024W_CEN.PK113-7DSCO2	2	2	2	;SCO2	1	2	2	2	1	0	0	0	0	0	0	0	0	0	0	0	1	0	1	0	1	0	0	0	0	0	0	0	0	0	0	0	1	0	1	0	1	0	0	0	0	0	0	0
YBR025C_CEN.PK113-7DOLA1	YBR025C_CEN.PK113-7DOLA1	40	40	40	;OLA1	1	40	40	40	27	28	27	31	31	30	29	33	30	31	30	28	28	27	34	30	27	28	27	31	31	30	29	33	30	31	30	28	28	27	34	30	27	28	27	31	31	30	29	33
YBR026C_CEN.PK113-7DETR1	YBR026C_CEN.PK113-7DETR1	3	3	3	;ETR1	1	3	3	3	2	2	3	1	3	2	1	1	1	1	1	1	1	1	1	2	2	2	3	1	3	2	1	1	1	1	1	1	1	1	1	2	2	2	3	1	3	2	1	1
YBR029C_CEN.PK113-7DCDS1	YBR029C_CEN.PK113-7DCDS1	10	10	10	;CDS1	1	10	10	10	3	4	4	5	5	7	6	7	7	8	5	3	7	6	8	8	3	4	4	5	5	7	6	7	7	8	5	3	7	6	8	8	3	4	4	5	5	7	6	7
YBR030W_CEN.PK113-7DRKM3	YBR030W_CEN.PK113-7DRKM3	6	6	6	;RKM3	1	6	6	6	3	2	0	2	1	2	1	2	1	0	0	1	1	0	0	1	3	2	0	2	1	2	1	2	1	0	0	1	1	0	0	1	3	2	0	2	1	2	1	2
YBR034C_CEN.PK113-7DHMT1	YBR034C_CEN.PK113-7DHMT1	14	14	14	;HMT1	1	14	14	14	6	5	4	6	7	3	6	9	4	5	6	5	7	5	5	8	6	5	4	6	7	3	6	9	4	5	6	5	7	5	5	8	6	5	4	6	7	3	6	9
YBR035C_CEN.PK113-7DPDX3	YBR035C_CEN.PK113-7DPDX3	18	18	18	;PDX3	1	18	18	18	8	10	10	12	10	10	8	8	9	9	12	10	12	9	11	11	8	10	10	12	10	10	8	8	9	9	12	10	12	9	11	11	8	10	10	12	10	10	8	8
YBR036C_CEN.PK113-7DCSG2	YBR036C_CEN.PK113-7DCSG2	2	2	2	;CSG2	1	2	2	2	0	1	0	0	0	0	0	0	2	1	1	1	1	1	0	1	0	1	0	0	0	0	0	0	2	1	1	1	1	1	0	1	0	1	0	0	0	0	0	0
YBR037C_CEN.PK113-7DSCO1	YBR037C_CEN.PK113-7DSCO1	2	2	2	;SCO1	1	2	2	2	1	1	0	1	1	2	0	0	0	2	1	0	1	0	1	1	1	1	0	1	1	2	0	0	0	2	1	0	1	0	1	1	1	1	0	1	1	2	0	0
YBR038W_CEN.PK113-7DCHS2	YBR038W_CEN.PK113-7DCHS2	10	10	10	;CHS2	1	10	10	10	1	1	1	1	1	1	1	0	2	1	1	2	0	2	0	4	1	1	1	1	1	1	1	0	2	1	1	2	0	2	0	4	1	1	1	1	1	1	1	0
YBR039W_CEN.PK113-7DATP3	YBR039W_CEN.PK113-7DATP3	15	15	15	;ATP3	1	15	15	15	9	8	7	10	10	10	10	9	9	9	9	9	10	10	10	9	9	8	7	10	10	10	10	9	9	9	9	9	10	10	10	9	9	8	7	10	10	10	10	9
YBR041W_CEN.PK113-7DFAT1	YBR041W_CEN.PK113-7DFAT1	14	14	14	;FAT1	1	14	14	14	4	7	7	6	5	6	3	6	4	6	6	2	4	2	5	6	4	7	7	6	5	6	3	6	4	6	6	2	4	2	5	6	4	7	7	6	5	6	3	6
YBR042C_CEN.PK113-7DCST26	YBR042C_CEN.PK113-7DCST26	7	7	7	;CST26	1	7	7	7	4	5	5	5	3	4	4	3	4	5	3	2	2	3	3	3	4	5	5	5	3	4	4	3	4	5	3	2	2	3	3	3	4	5	5	5	3	4	4	3
YBR046C_CEN.PK113-7DZTA1	YBR046C_CEN.PK113-7DZTA1	6	6	6	;ZTA1	1	6	6	6	0	0	1	2	1	0	2	0	1	1	0	0	0	0	0	0	0	0	1	2	1	0	2	0	1	1	0	0	0	0	0	0	0	0	1	2	1	0	2	0
YBR049C_CEN.PK113-7DREB1	YBR049C_CEN.PK113-7DREB1	23	23	23	;REB1	1	23	23	23	6	8	8	9	8	5	8	8	5	7	8	6	9	7	8	12	6	8	8	9	8	5	8	8	5	7	8	6	9	7	8	12	6	8	8	9	8	5	8	8
YBR052C_CEN.PK113-7DRFS1	YBR052C_CEN.PK113-7DRFS1	9	9	9	;RFS1	1	9	9	9	3	3	2	3	2	4	1	3	3	4	3	3	5	4	5	3	3	3	2	3	2	4	1	3	3	4	3	3	5	4	5	3	3	3	2	3	2	4	1	3
YBR053C_CEN.PK113-7DORF	YBR053C_CEN.PK113-7DORF	7	7	7	;ORF	1	7	7	7	3	5	4	4	2	3	3	2	1	1	2	0	0	2	2	3	3	5	4	4	2	3	3	2	1	1	2	0	0	2	2	3	3	5	4	4	2	3	3	2
YBR054W_CEN.PK113-7DYRO2	YBR054W_CEN.PK113-7DYRO2	3	1	1	;YRO2	1	3	1	1	2	3	3	3	1	2	2	1	2	2	2	3	3	2	2	2	0	1	1	1	0	0	0	0	0	0	0	1	1	0	0	0	0	1	1	1	0	0	0	0
YBR055C_CEN.PK113-7DPRP6	YBR055C_CEN.PK113-7DPRP6	5	5	5	;PRP6	1	5	5	5	2	0	1	0	1	0	2	1	1	0	2	2	2	0	2	0	2	0	1	0	1	0	2	1	1	0	2	2	2	0	2	0	2	0	1	0	1	0	2	1
YBR056W_CEN.PK113-7DORF	YBR056W_CEN.PK113-7DORF	10	10	10	;ORF	1	10	10	10	4	4	3	4	2	3	2	2	1	2	1	1	2	2	2	2	4	4	3	4	2	3	2	2	1	2	1	1	2	2	2	2	4	4	3	4	2	3	2	2
YBR058C-A_CEN.PK113-7DTSC3	YBR058C-A_CEN.PK113-7DTSC3	1	1	1	;TSC3	1	1	1	1	0	1	0	0	1	1	1	1	1	1	1	0	0	0	1	1	0	1	0	0	1	1	1	1	1	1	1	0	0	0	1	1	0	1	0	0	1	1	1	1
YBR059C_CEN.PK113-7DAKL1	YBR059C_CEN.PK113-7DAKL1	10	10	10	;AKL1	1	10	10	10	4	3	1	1	4	0	2	3	3	2	2	2	2	2	1	2	4	3	1	1	4	0	2	3	3	2	2	2	2	2	1	2	4	3	1	1	4	0	2	3
YBR060C_CEN.PK113-7DORC2	YBR060C_CEN.PK113-7DORC2	1	1	1	;ORC2	1	1	1	1	0	0	0	0	1	0	1	0	0	0	0	1	0	0	0	0	0	0	0	0	1	0	1	0	0	0	0	1	0	0	0	0	0	0	0	0	1	0	1	0
YBR061C_CEN.PK113-7DTRM7	YBR061C_CEN.PK113-7DTRM7	8	8	8	;TRM7	1	8	8	8	1	2	0	2	3	2	3	3	3	2	1	1	2	0	3	2	1	2	0	2	3	2	3	3	3	2	1	1	2	0	3	2	1	2	0	2	3	2	3	3
YBR065C_CEN.PK113-7DECM2	YBR065C_CEN.PK113-7DECM2	4	4	4	;ECM2	1	4	4	4	0	0	0	1	1	0	0	1	0	1	0	0	0	0	1	0	0	0	0	1	1	0	0	1	0	1	0	0	0	0	1	0	0	0	0	1	1	0	0	1
YBR070C_CEN.PK113-7DALG14	YBR070C_CEN.PK113-7DALG14	1	1	1	;ALG14	1	1	1	1	0	0	1	0	1	0	0	0	0	0	0	1	0	0	0	1	0	0	1	0	1	0	0	0	0	0	0	1	0	0	0	1	0	0	1	0	1	0	0	0
YBR072W_CEN.PK113-7DHSP26	YBR072W_CEN.PK113-7DHSP26	10	10	10	;HSP26	1	10	10	10	2	6	3	5	0	2	1	0	1	1	0	2	2	0	3	2	2	6	3	5	0	2	1	0	1	1	0	2	2	0	3	2	2	6	3	5	0	2	1	0
YBR073W_CEN.PK113-7DRDH54	YBR073W_CEN.PK113-7DRDH54	10	10	10	;RDH54	1	10	10	10	3	3	5	5	5	1	3	4	4	2	2	4	3	2	3	7	3	3	5	5	5	1	3	4	4	2	2	4	3	2	3	7	3	3	5	5	5	1	3	4
YBR074W_CEN.PK113-7DORF	YBR074W_CEN.PK113-7DORF	16	16	16	;ORF	1	16	16	16	7	10	8	10	4	10	5	6	1	2	3	4	2	2	10	7	7	10	8	10	4	10	5	6	1	2	3	4	2	2	10	7	7	10	8	10	4	10	5	6
YBR077C_CEN.PK113-7DSLM4	YBR077C_CEN.PK113-7DSLM4	3	3	3	;SLM4	1	3	3	3	3	2	0	0	1	3	1	0	1	1	2	1	1	1	3	2	3	2	0	0	1	3	1	0	1	1	2	1	1	1	3	2	3	2	0	0	1	3	1	0
YBR078W_CEN.PK113-7DECM33	YBR078W_CEN.PK113-7DECM33	5	5	5	;ECM33	1	5	5	5	4	5	4	4	4	4	3	4	3	5	3	4	4	4	5	4	4	5	4	4	4	4	3	4	3	5	3	4	4	4	5	4	4	5	4	4	4	4	3	4
YBR079C_CEN.PK113-7DRPG1	YBR079C_CEN.PK113-7DRPG1	65	65	65	;RPG1	1	65	65	65	39	42	45	46	38	43	50	40	40	42	38	44	42	34	46	45	39	42	45	46	38	43	50	40	40	42	38	44	42	34	46	45	39	42	45	46	38	43	50	40
YBR080C_CEN.PK113-7DSEC18	YBR080C_CEN.PK113-7DSEC18	34	34	34	;SEC18	1	34	34	34	17	18	16	19	20	17	18	19	18	13	14	13	13	12	17	17	17	18	16	19	20	17	18	19	18	13	14	13	13	12	17	17	17	18	16	19	20	17	18	19
YBR081C_CEN.PK113-7DSPT7	YBR081C_CEN.PK113-7DSPT7	5	5	5	;SPT7	1	5	5	5	2	2	1	1	2	1	1	2	0	1	0	0	1	1	1	1	2	2	1	1	2	1	1	2	0	1	0	0	1	1	1	1	2	2	1	1	2	1	1	2
YBR082C_CEN.PK113-7DUBC4	YBR082C_CEN.PK113-7DUBC4	5	5	4	;UBC4	1	5	5	4	5	3	4	4	3	4	4	4	3	2	2	2	3	0	2	2	5	3	4	4	3	4	4	4	3	2	2	2	3	0	2	2	4	2	3	3	2	3	3	3
YBR084C-A_CEN.PK113-7DRPL19A;YBL027W_CEN.PK113-7DRPL19B	YBR084C-A_CEN.PK113-7DRPL19A;YBL027W_CEN.PK113-7DRPL19B	16;16	16;16	16;16	;RPL19A;;RPL19B	2	16	16	16	9	10	11	9	11	9	12	10	11	11	12	11	11	14	11	12	9	10	11	9	11	9	12	10	11	11	12	11	11	14	11	12	9	10	11	9	11	9	12	10
YBR084W_CEN.PK113-7DMIS1	YBR084W_CEN.PK113-7DMIS1	50	45	45	;MIS1	1	50	45	45	27	28	27	28	24	23	28	26	25	28	22	24	23	27	24	31	23	24	24	24	20	20	24	22	22	25	18	23	19	23	20	27	23	24	24	24	20	20	24	22
YBR085C-A_CEN.PK113-7DORF	YBR085C-A_CEN.PK113-7DORF	2	2	2	;ORF	1	2	2	2	1	0	0	1	1	0	0	0	0	0	0	0	0	0	1	1	1	0	0	1	1	0	0	0	0	0	0	0	0	0	1	1	1	0	0	1	1	0	0	0
YBR086C_CEN.PK113-7DIST2	YBR086C_CEN.PK113-7DIST2	21	21	21	;IST2	1	21	21	21	5	8	8	6	7	7	8	8	9	7	6	9	13	9	11	9	5	8	8	6	7	7	8	8	9	7	6	9	13	9	11	9	5	8	8	6	7	7	8	8
YBR087W_CEN.PK113-7DRFC5	YBR087W_CEN.PK113-7DRFC5	15	15	15	;RFC5	1	15	15	15	8	10	9	11	12	10	8	9	6	6	6	8	7	3	8	12	8	10	9	11	12	10	8	9	6	6	6	8	7	3	8	12	8	10	9	11	12	10	8	9
YBR088C_CEN.PK113-7DPOL30	YBR088C_CEN.PK113-7DPOL30	14	14	14	;POL30	1	14	14	14	10	9	8	11	11	10	12	11	14	9	11	12	12	9	14	13	10	9	8	11	11	10	12	11	14	9	11	12	12	9	14	13	10	9	8	11	11	10	12	11
YBR089C-A_CEN.PK113-7DNHP6B	YBR089C-A_CEN.PK113-7DNHP6B	2	2	2	;NHP6B	1	2	2	2	1	1	1	1	1	1	1	1	2	1	2	2	1	1	1	1	1	1	1	1	1	1	1	1	2	1	2	2	1	1	1	1	1	1	1	1	1	1	1	1
YBR091C_CEN.PK113-7DTIM12	YBR091C_CEN.PK113-7DTIM12	4	4	4	;TIM12	1	4	4	4	2	0	3	1	3	2	1	3	3	1	4	2	1	1	1	2	2	0	3	1	3	2	1	3	3	1	4	2	1	1	1	2	2	0	3	1	3	2	1	3
YBR094W_CEN.PK113-7DPBY1	YBR094W_CEN.PK113-7DPBY1	21	21	21	;PBY1	1	21	21	21	8	9	7	10	6	7	7	9	5	9	6	7	3	7	7	9	8	9	7	10	6	7	7	9	5	9	6	7	3	7	7	9	8	9	7	10	6	7	7	9
YBR095C_CEN.PK113-7DRXT2	YBR095C_CEN.PK113-7DRXT2	7	7	7	;RXT2	1	7	7	7	3	4	3	3	4	3	1	4	0	3	2	1	2	3	3	4	3	4	3	3	4	3	1	4	0	3	2	1	2	3	3	4	3	4	3	3	4	3	1	4
YBR096W_CEN.PK113-7DORF	YBR096W_CEN.PK113-7DORF	7	7	7	;ORF	1	7	7	7	2	4	1	3	5	5	6	3	4	4	3	5	4	1	6	4	2	4	1	3	5	5	6	3	4	4	3	5	4	1	6	4	2	4	1	3	5	5	6	3
YBR097W_CEN.PK113-7DVPS15	YBR097W_CEN.PK113-7DVPS15	11	11	11	;VPS15	1	11	11	11	1	3	4	2	0	2	4	3	1	1	1	2	1	1	2	0	1	3	4	2	0	2	4	3	1	1	1	2	1	1	2	0	1	3	4	2	0	2	4	3
YBR101C_CEN.PK113-7DFES1	YBR101C_CEN.PK113-7DFES1	15	15	15	;FES1	1	15	15	15	9	8	9	10	10	8	10	10	7	7	8	8	5	6	7	10	9	8	9	10	10	8	10	10	7	7	8	8	5	6	7	10	9	8	9	10	10	8	10	10
YBR102C_CEN.PK113-7DEXO84	YBR102C_CEN.PK113-7DEXO84	14	14	14	;EXO84	1	14	14	14	5	6	3	7	3	7	6	4	3	3	1	3	4	1	6	5	5	6	3	7	3	7	6	4	3	3	1	3	4	1	6	5	5	6	3	7	3	7	6	4
YBR103W_CEN.PK113-7DSIF2	YBR103W_CEN.PK113-7DSIF2	10	10	10	;SIF2	1	10	10	10	3	4	3	4	5	5	3	5	3	3	4	0	2	0	2	0	3	4	3	4	5	5	3	5	3	3	4	0	2	0	2	0	3	4	3	4	5	5	3	5
YBR104W_CEN.PK113-7DYMC2	YBR104W_CEN.PK113-7DYMC2	10	10	10	;YMC2	1	10	10	10	1	1	1	1	2	1	2	6	3	2	2	3	6	2	2	4	1	1	1	1	2	1	2	6	3	2	2	3	6	2	2	4	1	1	1	1	2	1	2	6
YBR106W_CEN.PK113-7DPHO88	YBR106W_CEN.PK113-7DPHO88	12	12	12	;PHO88	1	12	12	12	6	6	7	6	8	5	8	6	8	9	9	10	9	8	9	8	6	6	7	6	8	5	8	6	8	9	9	10	9	8	9	8	6	6	7	6	8	5	8	6
YBR108W_CEN.PK113-7DAIM3	YBR108W_CEN.PK113-7DAIM3	5	5	5	;AIM3	1	5	5	5	0	1	0	0	1	1	1	0	3	0	0	2	1	0	1	1	0	1	0	0	1	1	1	0	3	0	0	2	1	0	1	1	0	1	0	0	1	1	1	0
YBR109C_CEN.PK113-7DCMD1	YBR109C_CEN.PK113-7DCMD1	10	10	10	;CMD1	1	10	10	10	7	8	6	6	6	8	6	6	7	6	7	9	6	8	6	7	7	8	6	6	6	8	6	6	7	6	7	9	6	8	6	7	7	8	6	6	6	8	6	6
YBR110W_CEN.PK113-7DALG1	YBR110W_CEN.PK113-7DALG1	6	6	6	;ALG1	1	6	6	6	5	4	3	3	1	6	2	3	2	3	1	2	1	2	5	1	5	4	3	3	1	6	2	3	2	3	1	2	1	2	5	1	5	4	3	3	1	6	2	3
YBR111C_CEN.PK113-7DYSA1	YBR111C_CEN.PK113-7DYSA1	5	5	5	;YSA1	1	5	5	5	2	2	0	1	2	3	2	3	3	3	1	1	1	3	4	3	2	2	0	1	2	3	2	3	3	3	1	1	1	3	4	3	2	2	0	1	2	3	2	3
YBR112C_CEN.PK113-7DCYC8	YBR112C_CEN.PK113-7DCYC8	22	22	22	;CYC8	1	22	22	22	8	8	6	8	11	7	11	10	10	5	10	7	12	11	9	13	8	8	6	8	11	7	11	10	10	5	10	7	12	11	9	13	8	8	6	8	11	7	11	10
YBR115C_CEN.PK113-7DLYS2	YBR115C_CEN.PK113-7DLYS2	98	98	98	;LYS2	1	98	98	98	61	62	58	65	64	69	57	66	57	61	54	53	63	61	67	69	61	62	58	65	64	69	57	66	57	61	54	53	63	61	67	69	61	62	58	65	64	69	57	66
YBR117C_CEN.PK113-7DTKL2	YBR117C_CEN.PK113-7DTKL2	3	3	3	;TKL2	1	3	3	3	1	1	1	1	1	1	1	1	1	1	1	1	1	1	0	1	1	1	1	1	1	1	1	1	1	1	1	1	1	1	0	1	1	1	1	1	1	1	1	1
YBR119W_CEN.PK113-7DMUD1	YBR119W_CEN.PK113-7DMUD1	1	1	1	;MUD1	1	1	1	1	0	0	1	0	0	0	0	0	0	0	0	0	0	0	0	0	0	0	1	0	0	0	0	0	0	0	0	0	0	0	0	0	0	0	1	0	0	0	0	0
YBR120C_CEN.PK113-7DCBP6	YBR120C_CEN.PK113-7DCBP6	3	3	3	;CBP6	1	3	3	3	2	3	0	0	1	0	0	1	0	0	0	1	0	1	2	1	2	3	0	0	1	0	0	1	0	0	0	1	0	1	2	1	2	3	0	0	1	0	0	1
YBR121C_CEN.PK113-7DGRS1	YBR121C_CEN.PK113-7DGRS1	51	51	50	;GRS1	1	51	51	50	31	34	30	32	30	35	32	27	31	36	30	30	34	36	32	35	31	34	30	32	30	35	32	27	31	36	30	30	34	36	32	35	31	34	30	32	29	35	32	27
YBR122C_CEN.PK113-7DMRPL36	YBR122C_CEN.PK113-7DMRPL36	3	3	3	;MRPL36	1	3	3	3	0	0	0	0	0	0	0	0	1	2	2	0	2	2	1	1	0	0	0	0	0	0	0	0	1	2	2	0	2	2	1	1	0	0	0	0	0	0	0	0
YBR123C_CEN.PK113-7DTFC1	YBR123C_CEN.PK113-7DTFC1	3	3	3	;TFC1	1	3	3	3	0	1	0	2	0	1	0	2	0	1	1	1	0	0	0	1	0	1	0	2	0	1	0	2	0	1	1	1	0	0	0	1	0	1	0	2	0	1	0	2
YBR125C_CEN.PK113-7DPTC4	YBR125C_CEN.PK113-7DPTC4	9	9	9	;PTC4	1	9	9	9	5	1	2	3	4	4	2	2	1	3	1	2	1	3	3	3	5	1	2	3	4	4	2	2	1	3	1	2	1	3	3	3	5	1	2	3	4	4	2	2
YBR126C_CEN.PK113-7DTPS1	YBR126C_CEN.PK113-7DTPS1	21	21	21	;TPS1	1	21	21	21	15	12	9	14	10	11	10	12	10	11	9	11	7	6	12	12	15	12	9	14	10	11	10	12	10	11	9	11	7	6	12	12	15	12	9	14	10	11	10	12
YBR126W-A_CEN.PK113-7DORF	YBR126W-A_CEN.PK113-7DORF	2	2	2	;ORF	1	2	2	2	1	1	0	0	1	0	0	1	2	1	1	1	2	0	0	1	1	1	0	0	1	0	0	1	2	1	1	1	2	0	0	1	1	1	0	0	1	0	0	1
YBR127C_CEN.PK113-7DVMA2	YBR127C_CEN.PK113-7DVMA2	34	34	34	;VMA2	1	34	34	34	24	24	27	26	27	29	26	25	26	28	28	25	29	27	28	31	24	24	27	26	27	29	26	25	26	28	28	25	29	27	28	31	24	24	27	26	27	29	26	25
YBR129C_CEN.PK113-7DOPY1	YBR129C_CEN.PK113-7DOPY1	2	2	2	;OPY1	1	2	2	2	1	0	0	0	1	0	0	0	0	0	0	0	0	0	0	0	1	0	0	0	1	0	0	0	0	0	0	0	0	0	0	0	1	0	0	0	1	0	0	0
YBR130C_CEN.PK113-7DSHE3	YBR130C_CEN.PK113-7DSHE3	12	12	12	;SHE3	1	12	12	12	3	3	5	5	5	5	4	5	4	5	4	5	6	3	3	6	3	3	5	5	5	5	4	5	4	5	4	5	6	3	3	6	3	3	5	5	5	5	4	5
YBR131W_CEN.PK113-7DCCZ1	YBR131W_CEN.PK113-7DCCZ1	2	2	2	;CCZ1	1	2	2	2	1	0	1	1	1	0	0	0	1	0	0	0	0	0	1	1	1	0	1	1	1	0	0	0	1	0	0	0	0	0	1	1	1	0	1	1	1	0	0	0
YBR133C_CEN.PK113-7DHSL7	YBR133C_CEN.PK113-7DHSL7	10	10	10	;HSL7	1	10	10	10	3	3	1	2	1	4	3	2	2	4	4	2	2	0	4	2	3	3	1	2	1	4	3	2	2	4	4	2	2	0	4	2	3	3	1	2	1	4	3	2
YBR135W_CEN.PK113-7DCKS1	YBR135W_CEN.PK113-7DCKS1	5	5	5	;CKS1	1	5	5	5	0	2	1	1	1	2	2	1	2	0	2	2	1	0	2	1	0	2	1	1	1	2	2	1	2	0	2	2	1	0	2	1	0	2	1	1	1	2	2	1
YBR137W_CEN.PK113-7DORF	YBR137W_CEN.PK113-7DORF	5	5	5	;ORF	1	5	5	5	2	3	1	2	2	1	1	2	1	2	2	1	3	0	2	1	2	3	1	2	2	1	1	2	1	2	2	1	3	0	2	1	2	3	1	2	2	1	1	2
YBR142W_CEN.PK113-7DMAK5	YBR142W_CEN.PK113-7DMAK5	26	26	26	;MAK5	1	26	26	26	11	6	13	16	15	8	10	10	12	10	9	10	9	8	12	15	11	6	13	16	15	8	10	10	12	10	9	10	9	8	12	15	11	6	13	16	15	8	10	10
YBR143C_CEN.PK113-7DSUP45	YBR143C_CEN.PK113-7DSUP45	36	36	36	;SUP45	1	36	36	36	22	26	22	25	24	27	21	19	24	22	23	20	22	23	23	28	22	26	22	25	24	27	21	19	24	22	23	20	22	23	23	28	22	26	22	25	24	27	21	19
YBR145W_CEN.PK113-7DADH5	YBR145W_CEN.PK113-7DADH5	5	5	5	;ADH5	1	5	5	5	1	1	1	2	2	2	2	1	2	2	3	2	3	1	4	3	1	1	1	2	2	2	2	1	2	2	3	2	3	1	4	3	1	1	1	2	2	2	2	1
YBR146W_CEN.PK113-7DMRPS9	YBR146W_CEN.PK113-7DMRPS9	6	6	6	;MRPS9	1	6	6	6	0	2	2	3	3	1	1	1	2	4	1	1	1	0	2	2	0	2	2	3	3	1	1	1	2	4	1	1	1	0	2	2	0	2	2	3	3	1	1	1
YBR149W_CEN.PK113-7DARA1	YBR149W_CEN.PK113-7DARA1	25	25	25	;ARA1	1	25	25	25	16	18	13	16	14	16	15	11	13	12	12	14	10	7	13	13	16	18	13	16	14	16	15	11	13	12	12	14	10	7	13	13	16	18	13	16	14	16	15	11
YBR151W_CEN.PK113-7DAPD1	YBR151W_CEN.PK113-7DAPD1	7	7	7	;APD1	1	7	7	7	2	4	2	4	3	4	2	3	0	2	2	3	3	2	3	3	2	4	2	4	3	4	2	3	0	2	2	3	3	2	3	3	2	4	2	4	3	4	2	3
YBR153W_CEN.PK113-7DRIB7	YBR153W_CEN.PK113-7DRIB7	4	4	4	;RIB7	1	4	4	4	0	1	1	2	0	2	1	1	1	1	0	0	1	0	0	0	0	1	1	2	0	2	1	1	1	1	0	0	1	0	0	0	0	1	1	2	0	2	1	1
YBR154C_CEN.PK113-7DRPB5	YBR154C_CEN.PK113-7DRPB5	8	8	8	;RPB5	1	8	8	8	5	4	5	5	5	5	6	5	3	4	3	4	4	6	5	5	5	4	5	5	5	5	6	5	3	4	3	4	4	6	5	5	5	4	5	5	5	5	6	5
YBR155W_CEN.PK113-7DCNS1	YBR155W_CEN.PK113-7DCNS1	14	14	14	;CNS1	1	14	14	14	2	4	2	2	6	5	4	5	4	3	2	4	5	4	6	7	2	4	2	2	6	5	4	5	4	3	2	4	5	4	6	7	2	4	2	2	6	5	4	5
YBR159W_CEN.PK113-7DIFA38	YBR159W_CEN.PK113-7DIFA38	12	12	12	;IFA38	1	12	12	12	9	11	8	9	9	11	8	9	8	9	7	6	7	7	6	10	9	11	8	9	9	11	8	9	8	9	7	6	7	7	6	10	9	11	8	9	9	11	8	9
YBR160W_CEN.PK113-7DCDC28	YBR160W_CEN.PK113-7DCDC28	15	15	13	;CDC28	1	15	15	13	7	6	9	9	8	8	9	10	9	9	7	8	7	6	8	5	7	6	9	9	8	8	9	10	9	9	7	8	7	6	8	5	5	5	7	7	6	6	7	8
YBR162C_CEN.PK113-7DTOS1	YBR162C_CEN.PK113-7DTOS1	6	6	6	;TOS1	1	6	6	6	2	2	1	1	1	4	4	1	4	3	4	4	4	4	4	3	2	2	1	1	1	4	4	1	4	3	4	4	4	4	4	3	2	2	1	1	1	4	4	1
YBR164C_CEN.PK113-7DARL1	YBR164C_CEN.PK113-7DARL1	8	8	8	;ARL1	1	8	8	8	6	5	6	4	5	4	7	4	6	2	5	6	5	5	6	5	6	5	6	4	5	4	7	4	6	2	5	6	5	5	6	5	6	5	6	4	5	4	7	4
YBR166C_CEN.PK113-7DTYR1	YBR166C_CEN.PK113-7DTYR1	16	16	16	;TYR1	1	16	16	16	9	7	8	8	7	7	3	7	5	5	6	4	5	3	7	8	9	7	8	8	7	7	3	7	5	5	6	4	5	3	7	8	9	7	8	8	7	7	3	7
YBR169C_CEN.PK113-7DSSE2	YBR169C_CEN.PK113-7DSSE2	28	20	20	;SSE2	1	28	20	20	8	9	11	9	6	9	9	6	7	7	7	7	7	5	9	8	4	5	4	3	0	3	1	0	0	2	0	1	0	0	2	0	4	5	4	3	0	3	1	0
YBR170C_CEN.PK113-7DNPL4	YBR170C_CEN.PK113-7DNPL4	27	27	27	;NPL4	1	27	27	27	15	12	10	14	12	12	12	18	12	8	12	11	7	5	10	7	15	12	10	14	12	12	12	18	12	8	12	11	7	5	10	7	15	12	10	14	12	12	12	18
YBR171W_CEN.PK113-7DSEC66	YBR171W_CEN.PK113-7DSEC66	9	9	9	;SEC66	1	9	9	9	5	4	5	5	5	3	5	3	3	4	3	3	2	5	3	5	5	4	5	5	5	3	5	3	3	4	3	3	2	5	3	5	5	4	5	5	5	3	5	3
YBR172C_CEN.PK113-7DSMY2	YBR172C_CEN.PK113-7DSMY2	14	14	14	;SMY2	1	14	14	14	2	2	0	1	3	2	5	6	6	4	4	5	5	1	4	3	2	2	0	1	3	2	5	6	6	4	4	5	5	1	4	3	2	2	0	1	3	2	5	6
YBR175W_CEN.PK113-7DSWD3	YBR175W_CEN.PK113-7DSWD3	2	2	2	;SWD3	1	2	2	2	1	2	0	1	0	2	0	0	0	0	0	0	0	0	1	0	1	2	0	1	0	2	0	0	0	0	0	0	0	0	1	0	1	2	0	1	0	2	0	0
YBR176W_CEN.PK113-7DECM31	YBR176W_CEN.PK113-7DECM31	2	2	2	;ECM31	1	2	2	2	1	1	0	0	0	1	0	1	1	1	0	0	1	1	2	1	1	1	0	0	0	1	0	1	1	1	0	0	1	1	2	1	1	1	0	0	0	1	0	1
YBR177C_CEN.PK113-7DEHT1	YBR177C_CEN.PK113-7DEHT1	25	25	25	;EHT1	1	25	25	25	18	18	18	19	18	18	17	19	15	16	16	16	14	14	16	20	18	18	18	19	18	18	17	19	15	16	16	16	14	14	16	20	18	18	18	19	18	18	17	19
YBR179C_CEN.PK113-7DFZO1	YBR179C_CEN.PK113-7DFZO1	7	7	7	;FZO1	1	7	7	7	0	1	1	2	1	1	1	2	0	1	0	3	1	0	2	2	0	1	1	2	1	1	1	2	0	1	0	3	1	0	2	2	0	1	1	2	1	1	1	2
YBR183W_CEN.PK113-7DYPC1	YBR183W_CEN.PK113-7DYPC1	2	2	2	;YPC1	1	2	2	2	1	1	0	0	1	0	0	1	0	0	0	0	0	0	0	0	1	1	0	0	1	0	0	1	0	0	0	0	0	0	0	0	1	1	0	0	1	0	0	1
YBR185C_CEN.PK113-7DMBA1	YBR185C_CEN.PK113-7DMBA1	6	6	6	;MBA1	1	6	6	6	2	4	2	4	4	3	2	1	2	2	0	2	0	0	0	2	2	4	2	4	4	3	2	1	2	2	0	2	0	0	0	2	2	4	2	4	4	3	2	1
YBR187W_CEN.PK113-7DGDT1	YBR187W_CEN.PK113-7DGDT1	3	3	3	;GDT1	1	3	3	3	2	2	1	2	1	2	2	1	2	1	2	2	2	0	2	2	2	2	1	2	1	2	2	1	2	1	2	2	2	0	2	2	2	2	1	2	1	2	2	1
YBR189W_CEN.PK113-7DRPS9B	YBR189W_CEN.PK113-7DRPS9B	21	21	2	;RPS9B	1	21	21	2	14	16	18	18	18	17	16	14	16	16	16	16	16	18	18	20	14	16	18	18	18	17	16	14	16	16	16	16	16	18	18	20	2	2	2	2	2	2	2	2
YBR191W_CEN.PK113-7DRPL21A	YBR191W_CEN.PK113-7DRPL21A	12	12	3	;RPL21A	1	12	12	3	9	8	7	7	8	7	8	7	8	7	8	8	7	10	7	9	9	8	7	7	8	7	8	7	8	7	8	8	7	10	7	9	2	2	1	1	1	1	2	1
YBR192W_CEN.PK113-7DRIM2	YBR192W_CEN.PK113-7DRIM2	5	5	5	;RIM2	1	5	5	5	1	1	0	0	1	1	1	1	2	1	1	2	0	0	2	1	1	1	0	0	1	1	1	1	2	1	1	2	0	0	2	1	1	1	0	0	1	1	1	1
YBR195C_CEN.PK113-7DMSI1	YBR195C_CEN.PK113-7DMSI1	5	5	5	;MSI1	1	5	5	5	2	3	2	0	2	3	0	2	0	1	1	0	0	0	3	1	2	3	2	0	2	3	0	2	0	1	1	0	0	0	3	1	2	3	2	0	2	3	0	2
YBR196C_CEN.PK113-7DPGI1	YBR196C_CEN.PK113-7DPGI1	27	27	27	;PGI1	1	27	27	27	22	21	22	22	20	23	21	22	21	22	21	22	21	22	22	23	22	21	22	22	20	23	21	22	21	22	21	22	21	22	22	23	22	21	22	22	20	23	21	22
YBR197C_CEN.PK113-7DORF	YBR197C_CEN.PK113-7DORF	2	2	2	;ORF	1	2	2	2	0	0	1	1	1	0	0	1	0	1	0	0	0	0	0	0	0	0	1	1	1	0	0	1	0	1	0	0	0	0	0	0	0	0	1	1	1	0	0	1
YBR198C_CEN.PK113-7DTAF5	YBR198C_CEN.PK113-7DTAF5	30	30	30	;TAF5	1	30	30	30	13	10	13	11	10	6	11	11	11	8	10	12	9	6	7	9	13	10	13	11	10	6	11	11	11	8	10	12	9	6	7	9	13	10	13	11	10	6	11	11
YBR199W_CEN.PK113-7DKTR4	YBR199W_CEN.PK113-7DKTR4	8	8	8	;KTR4	1	8	8	8	4	2	3	1	6	3	2	1	5	3	1	3	4	0	3	2	4	2	3	1	6	3	2	1	5	3	1	3	4	0	3	2	4	2	3	1	6	3	2	1
YBR200W_CEN.PK113-7DBEM1	YBR200W_CEN.PK113-7DBEM1	8	8	8	;BEM1	1	8	8	8	3	2	2	2	0	3	3	2	2	2	3	2	2	2	3	3	3	2	2	2	0	3	3	2	2	2	3	2	2	2	3	3	3	2	2	2	0	3	3	2
YBR202W_CEN.PK113-7DMCM7	YBR202W_CEN.PK113-7DMCM7	26	26	26	;MCM7	1	26	26	26	6	8	14	15	13	8	11	10	6	3	3	2	4	3	4	9	6	8	14	15	13	8	11	10	6	3	3	2	4	3	4	9	6	8	14	15	13	8	11	10
YBR204C_CEN.PK113-7DLDH1	YBR204C_CEN.PK113-7DLDH1	2	2	2	;LDH1	1	2	2	2	1	2	0	1	1	1	1	0	0	0	0	0	0	0	0	0	1	2	0	1	1	1	1	0	0	0	0	0	0	0	0	0	1	2	0	1	1	1	1	0
YBR207W_CEN.PK113-7DFTH1	YBR207W_CEN.PK113-7DFTH1	3	3	3	;FTH1	1	3	3	3	2	2	2	3	1	0	2	1	1	2	0	1	2	2	2	3	2	2	2	3	1	0	2	1	1	2	0	1	2	2	2	3	2	2	2	3	1	0	2	1
YBR208C_CEN.PK113-7DDUR1,2	YBR208C_CEN.PK113-7DDUR1,2	7	7	7	;DUR1,2	1	7	7	7	2	1	1	2	1	1	3	0	3	1	1	1	0	2	2	2	2	1	1	2	1	1	3	0	3	1	1	1	0	2	2	2	2	1	1	2	1	1	3	0
YBR210W_CEN.PK113-7DERV15	YBR210W_CEN.PK113-7DERV15	1	1	1	;ERV15	1	1	1	1	1	1	1	1	0	1	1	0	1	1	0	1	0	1	1	1	1	1	1	1	0	1	1	0	1	1	0	1	0	1	1	1	1	1	1	1	0	1	1	0
YBR212W_CEN.PK113-7DNGR1	YBR212W_CEN.PK113-7DNGR1	7	7	7	;NGR1	1	7	7	7	3	2	1	3	3	1	1	2	3	3	2	2	0	3	3	3	3	2	1	3	3	1	1	2	3	3	2	2	0	3	3	3	3	2	1	3	3	1	1	2
YBR213W_CEN.PK113-7DMET8	YBR213W_CEN.PK113-7DMET8	8	8	8	;MET8	1	8	8	8	2	3	3	3	3	4	2	4	2	5	2	2	3	2	5	6	2	3	3	3	3	4	2	4	2	5	2	2	3	2	5	6	2	3	3	3	3	4	2	4
YBR214W_CEN.PK113-7DSDS24	YBR214W_CEN.PK113-7DSDS24	7	7	7	;SDS24	1	7	7	7	1	1	0	0	0	2	0	1	1	1	0	1	0	2	0	0	1	1	0	0	0	2	0	1	1	1	0	1	0	2	0	0	1	1	0	0	0	2	0	1
YBR215W_CEN.PK113-7DHPC2	YBR215W_CEN.PK113-7DHPC2	2	2	2	;HPC2	1	2	2	2	0	1	0	0	0	1	0	1	1	0	0	0	0	0	1	1	0	1	0	0	0	1	0	1	1	0	0	0	0	0	1	1	0	1	0	0	0	1	0	1
YBR220C_CEN.PK113-7DORF;YBR219C_CEN.PK113-7DORF	YBR220C_CEN.PK113-7DORF	6;1	6;1	6;1	;ORF	2	6	6	6	0	0	0	2	1	2	0	1	0	1	0	0	1	1	2	1	0	0	0	2	1	2	0	1	0	1	0	0	1	1	2	1	0	0	0	2	1	2	0	1
YBR221C_CEN.PK113-7DPDB1	YBR221C_CEN.PK113-7DPDB1	15	15	15	;PDB1	1	15	15	15	8	9	8	10	10	9	9	9	10	10	9	11	11	9	10	11	8	9	8	10	10	9	9	9	10	10	9	11	11	9	10	11	8	9	8	10	10	9	9	9
YBR222C_CEN.PK113-7DPCS60	YBR222C_CEN.PK113-7DPCS60	18	18	18	;PCS60	1	18	18	18	5	9	9	12	8	8	9	7	9	7	10	7	3	6	7	9	5	9	9	12	8	8	9	7	9	7	10	7	3	6	7	9	5	9	9	12	8	8	9	7
YBR225W_CEN.PK113-7DORF	YBR225W_CEN.PK113-7DORF	3	3	3	;ORF	1	3	3	3	0	1	0	0	0	1	1	0	0	0	0	0	0	0	0	0	0	1	0	0	0	1	1	0	0	0	0	0	0	0	0	0	0	1	0	0	0	1	1	0
YBR227C_CEN.PK113-7DMCX1	YBR227C_CEN.PK113-7DMCX1	13	13	13	;MCX1	1	13	13	13	9	2	7	5	8	6	4	8	4	1	4	5	2	6	7	8	9	2	7	5	8	6	4	8	4	1	4	5	2	6	7	8	9	2	7	5	8	6	4	8
YBR229C_CEN.PK113-7DROT2	YBR229C_CEN.PK113-7DROT2	8	8	8	;ROT2	1	8	8	8	2	1	2	2	1	4	2	2	3	1	4	3	1	0	4	4	2	1	2	2	1	4	2	2	3	1	4	3	1	0	4	4	2	1	2	2	1	4	2	2
YBR230C_CEN.PK113-7DOM14	YBR230C_CEN.PK113-7DOM14	2	2	2	;OM14	1	2	2	2	1	1	1	1	1	1	0	1	0	0	1	0	0	0	1	0	1	1	1	1	1	1	0	1	0	0	1	0	0	0	1	0	1	1	1	1	1	1	0	1
YBR233W_CEN.PK113-7DPBP2	YBR233W_CEN.PK113-7DPBP2	7	7	7	;PBP2	1	7	7	7	1	2	1	2	2	2	1	5	0	2	0	0	0	0	2	1	1	2	1	2	2	2	1	5	0	2	0	0	0	0	2	1	1	2	1	2	2	2	1	5
YBR234C_CEN.PK113-7DARC40	YBR234C_CEN.PK113-7DARC40	17	17	17	;ARC40	1	17	17	17	6	10	10	10	7	9	7	7	9	8	6	7	11	5	8	12	6	10	10	10	7	9	7	7	9	8	6	7	11	5	8	12	6	10	10	10	7	9	7	7
YBR236C_CEN.PK113-7DABD1	YBR236C_CEN.PK113-7DABD1	10	10	10	;ABD1	1	10	10	10	3	3	4	4	3	4	4	2	2	2	2	2	3	1	1	3	3	3	4	4	3	4	4	2	2	2	2	2	3	1	1	3	3	3	4	4	3	4	4	2
YBR242W_CEN.PK113-7DORF	YBR242W_CEN.PK113-7DORF	7	7	7	;ORF	1	7	7	7	2	1	1	3	0	3	1	3	1	3	2	0	2	1	3	0	2	1	1	3	0	3	1	3	1	3	2	0	2	1	3	0	2	1	1	3	0	3	1	3
YBR243C_CEN.PK113-7DALG7	YBR243C_CEN.PK113-7DALG7	1	1	1	;ALG7	1	1	1	1	0	0	0	1	0	0	1	1	1	0	1	0	1	0	0	1	0	0	0	1	0	0	1	1	1	0	1	0	1	0	0	1	0	0	0	1	0	0	1	1
YBR244W_CEN.PK113-7DGPX2	YBR244W_CEN.PK113-7DGPX2	7	5	5	;GPX2	1	7	5	5	2	4	4	3	4	5	1	4	2	1	2	2	3	3	4	4	1	3	3	1	2	4	1	3	1	0	1	2	1	3	3	2	1	3	3	1	2	4	1	3
YBR245C_CEN.PK113-7DISW1	YBR245C_CEN.PK113-7DISW1	45	45	40	;ISW1	1	45	45	40	19	23	19	22	20	20	26	23	16	14	11	18	21	9	18	20	19	23	19	22	20	20	26	23	16	14	11	18	21	9	18	20	18	21	17	19	18	18	25	19
YBR246W_CEN.PK113-7DRRT2	YBR246W_CEN.PK113-7DRRT2	8	8	8	;RRT2	1	8	8	8	3	2	2	3	2	2	2	1	1	0	2	0	0	1	3	2	3	2	2	3	2	2	2	1	1	0	2	0	0	1	3	2	3	2	2	3	2	2	2	1
YBR247C_CEN.PK113-7DENP1	YBR247C_CEN.PK113-7DENP1	27	27	27	;ENP1	1	27	27	27	12	13	10	13	10	15	12	14	14	16	11	16	10	12	15	11	12	13	10	13	10	15	12	14	14	16	11	16	10	12	15	11	12	13	10	13	10	15	12	14
YBR248C_CEN.PK113-7DHIS7	YBR248C_CEN.PK113-7DHIS7	43	43	43	;HIS7	1	43	43	43	29	32	33	28	34	32	30	33	32	32	35	28	35	28	34	35	29	32	33	28	34	32	30	33	32	32	35	28	35	28	34	35	29	32	33	28	34	32	30	33
YBR249C_CEN.PK113-7DARO4	YBR249C_CEN.PK113-7DARO4	23	23	21	;ARO4	1	23	23	21	18	17	13	15	13	16	16	17	15	16	15	13	20	21	19	19	18	17	13	15	13	16	16	17	15	16	15	13	20	21	19	19	16	15	12	15	13	15	15	15
YBR251W_CEN.PK113-7DMRPS5	YBR251W_CEN.PK113-7DMRPS5	7	7	7	;MRPS5	1	7	7	7	4	3	3	5	1	4	6	3	3	3	3	3	5	4	3	5	4	3	3	5	1	4	6	3	3	3	3	3	5	4	3	5	4	3	3	5	1	4	6	3
YBR252W_CEN.PK113-7DDUT1	YBR252W_CEN.PK113-7DDUT1	7	7	7	;DUT1	1	7	7	7	5	5	5	5	6	5	6	5	4	5	6	4	4	4	5	5	5	5	5	5	6	5	6	5	4	5	6	4	4	4	5	5	5	5	5	5	6	5	6	5
YBR254C_CEN.PK113-7DTRS20	YBR254C_CEN.PK113-7DTRS20	4	4	4	;TRS20	1	4	4	4	1	3	2	1	1	1	1	0	0	0	1	1	0	0	0	1	1	3	2	1	1	1	1	0	0	0	1	1	0	0	0	1	1	3	2	1	1	1	1	0
YBR255C-A_CEN.PK113-7DORF	YBR255C-A_CEN.PK113-7DORF	1	1	1	;ORF	1	1	1	1	0	0	1	1	1	1	1	1	0	0	0	0	0	1	0	1	0	0	1	1	1	1	1	1	0	0	0	0	0	1	0	1	0	0	1	1	1	1	1	1
YBR256C_CEN.PK113-7DRIB5	YBR256C_CEN.PK113-7DRIB5	13	13	13	;RIB5	1	13	13	13	4	5	3	5	4	8	7	6	3	2	3	3	3	2	3	5	4	5	3	5	4	8	7	6	3	2	3	3	3	2	3	5	4	5	3	5	4	8	7	6
YBR257W_CEN.PK113-7DPOP4	YBR257W_CEN.PK113-7DPOP4	3	3	3	;POP4	1	3	3	3	0	1	1	1	0	0	0	0	0	0	0	0	0	0	0	0	0	1	1	1	0	0	0	0	0	0	0	0	0	0	0	0	0	1	1	1	0	0	0	0
YBR260C_CEN.PK113-7DRGD1	YBR260C_CEN.PK113-7DRGD1	16	16	16	;RGD1	1	16	16	16	5	4	5	7	6	6	4	6	3	6	3	1	1	2	5	10	5	4	5	7	6	6	4	6	3	6	3	1	1	2	5	10	5	4	5	7	6	6	4	6
YBR261C_CEN.PK113-7DTAE1	YBR261C_CEN.PK113-7DTAE1	7	7	7	;TAE1	1	7	7	7	3	5	4	4	3	5	3	5	3	4	2	3	4	3	4	6	3	5	4	4	3	5	3	5	3	4	2	3	4	3	4	6	3	5	4	4	3	5	3	5
YBR262C_CEN.PK113-7DAIM5	YBR262C_CEN.PK113-7DAIM5	2	2	2	;AIM5	1	2	2	2	1	1	1	0	1	1	2	1	1	1	1	0	1	1	1	1	1	1	1	0	1	1	2	1	1	1	1	0	1	1	1	1	1	1	1	0	1	1	2	1
YBR263W_CEN.PK113-7DSHM1	YBR263W_CEN.PK113-7DSHM1	31	30	30	;SHM1	1	31	30	30	16	17	18	18	14	15	16	18	17	18	18	18	15	19	25	23	15	16	17	17	13	14	15	17	16	17	17	17	14	18	24	22	15	16	17	17	13	14	15	17
YBR264C_CEN.PK113-7DYPT10	YBR264C_CEN.PK113-7DYPT10	9	9	9	;YPT10	1	9	9	9	2	3	2	3	3	0	3	4	2	1	1	2	1	2	1	4	2	3	2	3	3	0	3	4	2	1	1	2	1	2	1	4	2	3	2	3	3	0	3	4
YBR265W_CEN.PK113-7DTSC10	YBR265W_CEN.PK113-7DTSC10	7	7	7	;TSC10	1	7	7	7	1	1	1	2	2	2	2	2	2	1	2	0	3	1	2	2	1	1	1	2	2	2	2	2	2	1	2	0	3	1	2	2	1	1	1	2	2	2	2	2
YBR267W_CEN.PK113-7DREI1	YBR267W_CEN.PK113-7DREI1	14	14	14	;REI1	1	14	14	14	4	2	5	7	7	5	5	4	5	4	5	3	7	4	4	8	4	2	5	7	7	5	5	4	5	4	5	3	7	4	4	8	4	2	5	7	7	5	5	4
YBR268W_CEN.PK113-7DMRPL37	YBR268W_CEN.PK113-7DMRPL37	3	3	3	;MRPL37	1	3	3	3	1	0	1	1	1	2	0	1	2	1	1	0	2	1	1	2	1	0	1	1	1	2	0	1	2	1	1	0	2	1	1	2	1	0	1	1	1	2	0	1
YBR271W_CEN.PK113-7DEFM2	YBR271W_CEN.PK113-7DEFM2	2	2	2	;EFM2	1	2	2	2	0	0	0	0	0	0	0	1	1	1	0	0	0	0	0	0	0	0	0	0	0	0	0	1	1	1	0	0	0	0	0	0	0	0	0	0	0	0	0	1
YBR272C_CEN.PK113-7DHSM3	YBR272C_CEN.PK113-7DHSM3	12	12	12	;HSM3	1	12	12	12	7	7	8	8	4	7	5	6	2	2	3	3	3	2	3	4	7	7	8	8	4	7	5	6	2	2	3	3	3	2	3	4	7	7	8	8	4	7	5	6
YBR273C_CEN.PK113-7DUBX7	YBR273C_CEN.PK113-7DUBX7	10	10	10	;UBX7	1	10	10	10	3	3	5	4	2	2	3	1	2	2	2	1	1	0	2	1	3	3	5	4	2	2	3	1	2	2	2	1	1	0	2	1	3	3	5	4	2	2	3	1
YBR275C_CEN.PK113-7DRIF1	YBR275C_CEN.PK113-7DRIF1	6	6	6	;RIF1	1	6	6	6	1	1	0	2	1	1	2	2	0	0	0	0	0	0	0	0	1	1	0	2	1	1	2	2	0	0	0	0	0	0	0	0	1	1	0	2	1	1	2	2
YBR276C_CEN.PK113-7DPPS1	YBR276C_CEN.PK113-7DPPS1	3	3	3	;PPS1	1	3	3	3	0	1	0	1	0	0	2	0	2	2	1	2	2	0	0	2	0	1	0	1	0	0	2	0	2	2	1	2	2	0	0	2	0	1	0	1	0	0	2	0
YBR279W_CEN.PK113-7DPAF1	YBR279W_CEN.PK113-7DPAF1	13	13	13	;PAF1	1	13	13	13	3	5	2	6	1	8	4	2	2	5	3	3	3	2	5	6	3	5	2	6	1	8	4	2	2	5	3	3	3	2	5	6	3	5	2	6	1	8	4	2
YBR280C_CEN.PK113-7DSAF1	YBR280C_CEN.PK113-7DSAF1	5	5	5	;SAF1	1	5	5	5	0	2	1	1	0	0	0	0	1	0	0	0	0	0	0	0	0	2	1	1	0	0	0	0	1	0	0	0	0	0	0	0	0	2	1	1	0	0	0	0
YBR281C_CEN.PK113-7DDUG2	YBR281C_CEN.PK113-7DDUG2	32	32	32	;DUG2	1	32	32	32	13	15	17	13	12	12	11	10	8	10	11	6	5	8	9	11	13	15	17	13	12	12	11	10	8	10	11	6	5	8	9	11	13	15	17	13	12	12	11	10
YBR282W_CEN.PK113-7DMRPL27	YBR282W_CEN.PK113-7DMRPL27	4	4	4	;MRPL27	1	4	4	4	1	1	2	2	1	1	1	1	2	1	2	1	2	1	1	3	1	1	2	2	1	1	1	1	2	1	2	1	2	1	1	3	1	1	2	2	1	1	1	1
YBR283C_CEN.PK113-7DSSH1	YBR283C_CEN.PK113-7DSSH1	16	16	16	;SSH1	1	16	16	16	8	7	6	8	9	10	6	9	9	10	5	7	8	7	10	7	8	7	6	8	9	10	6	9	9	10	5	7	8	7	10	7	8	7	6	8	9	10	6	9
YBR286W_CEN.PK113-7DAPE3	YBR286W_CEN.PK113-7DAPE3	17	17	17	;APE3	1	17	17	17	11	12	11	13	11	12	12	9	10	9	8	11	11	9	10	14	11	12	11	13	11	12	12	9	10	9	8	11	11	9	10	14	11	12	11	13	11	12	12	9
YBR287W_CEN.PK113-7DORF	YBR287W_CEN.PK113-7DORF	5	5	5	;ORF	1	5	5	5	2	3	1	2	1	2	1	1	1	1	2	2	1	2	2	2	2	3	1	2	1	2	1	1	1	1	2	2	1	2	2	2	2	3	1	2	1	2	1	1
YBR288C_CEN.PK113-7DAPM3	YBR288C_CEN.PK113-7DAPM3	22	22	22	;APM3	1	22	22	22	10	10	11	11	9	11	13	11	7	10	10	10	5	3	10	7	10	10	11	11	9	11	13	11	7	10	10	10	5	3	10	7	10	10	11	11	9	11	13	11
YBR289W_CEN.PK113-7DSNF5	YBR289W_CEN.PK113-7DSNF5	7	7	7	;SNF5	1	7	7	7	0	1	1	2	0	1	1	0	1	0	0	0	0	0	0	0	0	1	1	2	0	1	1	0	1	0	0	0	0	0	0	0	0	1	1	2	0	1	1	0
YBR291C_CEN.PK113-7DCTP1	YBR291C_CEN.PK113-7DCTP1	18	18	18	;CTP1	1	18	18	18	8	8	11	10	12	10	11	8	11	8	10	9	11	14	8	10	8	8	11	10	12	10	11	8	11	8	10	9	11	14	8	10	8	8	11	10	12	10	11	8
YBR294W_CEN.PK113-7DSUL1	YBR294W_CEN.PK113-7DSUL1	2	2	2	;SUL1	1	2	2	2	0	0	0	0	0	0	0	0	0	0	0	0	2	0	0	1	0	0	0	0	0	0	0	0	0	0	0	0	2	0	0	1	0	0	0	0	0	0	0	0
YBR299W_CEN.PK113-7DMAL32	YBR299W_CEN.PK113-7DMAL32	11	11	11	;MAL32	1	11	11	11	9	1	7	4	0	1	2	0	7	2	7	4	0	1	1	0	9	1	7	4	0	1	2	0	7	2	7	4	0	1	1	0	9	1	7	4	0	1	2	0
YCL001W_CEN.PK113-7DRER1	YCL001W_CEN.PK113-7DRER1	4	4	4	;RER1	1	4	4	4	2	1	2	2	3	3	4	1	2	4	4	3	4	3	2	4	2	1	2	2	3	3	4	1	2	4	4	3	4	3	2	4	2	1	2	2	3	3	4	1
YCL005W-A_CEN.PK113-7DVMA9	YCL005W-A_CEN.PK113-7DVMA9	3	3	3	;VMA9	1	3	3	3	1	1	1	2	2	1	1	0	1	0	1	1	1	1	1	1	1	1	1	2	2	1	1	0	1	0	1	1	1	1	1	1	1	1	1	2	2	1	1	0
YCL009C_CEN.PK113-7DILV6	YCL009C_CEN.PK113-7DILV6	20	20	20	;ILV6	1	20	20	20	12	14	14	14	13	13	14	12	14	13	14	13	16	16	16	13	12	14	14	14	13	13	14	12	14	13	14	13	16	16	16	13	12	14	14	14	13	13	14	12
YCL010C_CEN.PK113-7DSGF29	YCL010C_CEN.PK113-7DSGF29	1	1	1	;SGF29	1	1	1	1	1	1	0	1	0	1	0	0	0	1	0	0	0	0	0	0	1	1	0	1	0	1	0	0	0	1	0	0	0	0	0	0	1	1	0	1	0	1	0	0
YCL011C_CEN.PK113-7DGBP2	YCL011C_CEN.PK113-7DGBP2	18	18	18	;GBP2	1	18	18	18	12	10	10	13	8	11	8	10	10	7	7	9	8	9	11	9	12	10	10	13	8	11	8	10	10	7	7	9	8	9	11	9	12	10	10	13	8	11	8	10
YCL012C_CEN.PK113-7DORF	YCL012C_CEN.PK113-7DORF	3	3	3	;ORF	1	3	3	3	1	0	0	0	1	2	1	0	0	2	1	2	1	3	2	1	1	0	0	0	1	2	1	0	0	2	1	2	1	3	2	1	1	0	0	0	1	2	1	0
YCL014W_CEN.PK113-7DBUD3	YCL014W_CEN.PK113-7DBUD3	13	13	13	;BUD3	1	13	13	13	2	3	2	2	2	2	3	2	3	2	4	2	0	3	4	2	2	3	2	2	2	2	3	2	3	2	4	2	0	3	4	2	2	3	2	2	2	2	3	2
YCL016C_CEN.PK113-7DDCC1	YCL016C_CEN.PK113-7DDCC1	11	11	11	;DCC1	1	11	11	11	1	3	1	4	4	2	4	1	2	3	1	2	1	1	0	2	1	3	1	4	4	2	4	1	2	3	1	2	1	1	0	2	1	3	1	4	4	2	4	1
YCL018W_CEN.PK113-7DLEU2	YCL018W_CEN.PK113-7DLEU2	8	8	8	;LEU2	1	8	8	8	3	1	4	3	5	4	2	5	4	3	5	4	7	4	4	5	3	1	4	3	5	4	2	5	4	3	5	4	7	4	4	5	3	1	4	3	5	4	2	5
YCL024W_CEN.PK113-7DKCC4	YCL024W_CEN.PK113-7DKCC4	4	4	4	;KCC4	1	4	4	4	0	0	1	1	0	0	1	0	0	0	0	0	1	0	0	0	0	0	1	1	0	0	1	0	0	0	0	0	1	0	0	0	0	0	1	1	0	0	1	0
YCL025C_CEN.PK113-7DAGP1	YCL025C_CEN.PK113-7DAGP1	1	1	1	;AGP1	1	1	1	1	1	0	0	1	0	1	0	1	0	0	0	0	0	0	1	0	1	0	0	1	0	1	0	1	0	0	0	0	0	0	1	0	1	0	0	1	0	1	0	1
YCL026C-B_CEN.PK113-7DHBN1	YCL026C-B_CEN.PK113-7DHBN1	7	7	7	;HBN1	1	7	7	7	2	3	2	3	3	3	2	4	2	3	1	1	1	1	3	3	2	3	2	3	3	3	2	4	2	3	1	1	1	1	3	3	2	3	2	3	3	3	2	4
YCL028W_CEN.PK113-7DRNQ1	YCL028W_CEN.PK113-7DRNQ1	7	7	7	;RNQ1	1	7	7	7	5	5	6	5	4	4	5	4	7	5	5	5	4	4	4	3	5	5	6	5	4	4	5	4	7	5	5	5	4	4	4	3	5	5	6	5	4	4	5	4
YCL029C_CEN.PK113-7DBIK1	YCL029C_CEN.PK113-7DBIK1	7	7	7	;BIK1	1	7	7	7	1	2	0	1	1	3	2	1	1	1	0	1	0	0	2	2	1	2	0	1	1	3	2	1	1	1	0	1	0	0	2	2	1	2	0	1	1	3	2	1
YCL030C_CEN.PK113-7DHIS4	YCL030C_CEN.PK113-7DHIS4	46	46	46	;HIS4	1	46	46	46	32	33	35	30	33	33	35	32	32	29	36	33	36	41	35	37	32	33	35	30	33	33	35	32	32	29	36	33	36	41	35	37	32	33	35	30	33	33	35	32
YCL031C_CEN.PK113-7DRRP7	YCL031C_CEN.PK113-7DRRP7	4	4	4	;RRP7	1	4	4	4	2	1	2	3	2	0	2	1	1	1	0	1	1	0	0	0	2	1	2	3	2	0	2	1	1	1	0	1	1	0	0	0	2	1	2	3	2	0	2	1
YCL032W_CEN.PK113-7DSTE50	YCL032W_CEN.PK113-7DSTE50	2	2	2	;STE50	1	2	2	2	0	0	0	0	0	1	0	0	0	0	0	1	0	1	0	0	0	0	0	0	0	1	0	0	0	0	0	1	0	1	0	0	0	0	0	0	0	1	0	0
YCL034W_CEN.PK113-7DLSB5	YCL034W_CEN.PK113-7DLSB5	9	9	9	;LSB5	1	9	9	9	5	7	5	6	5	5	3	3	4	4	4	2	2	3	3	7	5	7	5	6	5	5	3	3	4	4	4	2	2	3	3	7	5	7	5	6	5	5	3	3
YCL035C_CEN.PK113-7DGRX1	YCL035C_CEN.PK113-7DGRX1	7	7	7	;GRX1	1	7	7	7	2	2	4	4	4	2	3	3	4	2	3	2	2	3	4	4	2	2	4	4	4	2	3	3	4	2	3	2	2	3	4	4	2	2	4	4	4	2	3	3
YCL037C_CEN.PK113-7DSRO9	YCL037C_CEN.PK113-7DSRO9	21	21	21	;SRO9	1	21	21	21	16	15	18	19	14	16	17	16	19	17	15	16	13	12	15	17	16	15	18	19	14	16	17	16	19	17	15	16	13	12	15	17	16	15	18	19	14	16	17	16
YCL038C_CEN.PK113-7DATG22	YCL038C_CEN.PK113-7DATG22	1	1	1	;ATG22	1	1	1	1	0	0	0	0	0	0	0	0	0	0	0	0	0	0	0	0	0	0	0	0	0	0	0	0	0	0	0	0	0	0	0	0	0	0	0	0	0	0	0	0
YCL040W_CEN.PK113-7DGLK1	YCL040W_CEN.PK113-7DGLK1	19	18	18	;GLK1	1	19	18	18	11	10	8	12	11	8	8	7	9	6	9	10	6	6	6	9	11	10	7	11	10	8	8	7	9	6	9	10	6	6	6	8	11	10	7	11	10	8	8	7
YCL043C_CEN.PK113-7DPDI1	YCL043C_CEN.PK113-7DPDI1	36	36	36	;PDI1	1	36	36	36	26	22	27	24	28	27	25	24	25	27	26	22	25	30	28	30	26	22	27	24	28	27	25	24	25	27	26	22	25	30	28	30	26	22	27	24	28	27	25	24
YCL044C_CEN.PK113-7DMGR1	YCL044C_CEN.PK113-7DMGR1	12	12	12	;MGR1	1	12	12	12	3	5	6	3	7	6	9	6	4	6	5	5	6	2	3	4	3	5	6	3	7	6	9	6	4	6	5	5	6	2	3	4	3	5	6	3	7	6	9	6
YCL045C_CEN.PK113-7DEMC1;REV__YOR067C_CEN.PK113-7DALG8	YCL045C_CEN.PK113-7DEMC1	17;1	17;1	17;1	;EMC1	2	17	17	17	7	7	6	6	7	5	8	6	10	8	7	6	9	8	9	6	7	7	6	6	7	5	8	6	10	8	7	6	9	8	9	6	7	7	6	6	7	5	8	6
YCL047C_CEN.PK113-7DPOF1	YCL047C_CEN.PK113-7DPOF1	6	6	6	;POF1	1	6	6	6	0	1	3	1	1	2	1	0	0	0	1	1	0	0	0	0	0	1	3	1	1	2	1	0	0	0	1	1	0	0	0	0	0	1	3	1	1	2	1	0
YCL050C_CEN.PK113-7DAPA1	YCL050C_CEN.PK113-7DAPA1	21	21	21	;APA1	1	21	21	21	12	13	14	12	14	15	15	14	15	13	14	10	18	15	13	16	12	13	14	12	14	15	15	14	15	13	14	10	18	15	13	16	12	13	14	12	14	15	15	14
YCL051W_CEN.PK113-7DLRE1	YCL051W_CEN.PK113-7DLRE1	3	3	3	;LRE1	1	3	3	3	1	1	1	0	0	0	1	1	1	1	2	2	0	0	0	2	1	1	1	0	0	0	1	1	1	1	2	2	0	0	0	2	1	1	1	0	0	0	1	1
YCL052C_CEN.PK113-7DPBN1	YCL052C_CEN.PK113-7DPBN1	7	7	7	;PBN1	1	7	7	7	1	3	1	2	1	0	0	2	1	2	0	0	0	0	0	1	1	3	1	2	1	0	0	2	1	2	0	0	0	0	0	1	1	3	1	2	1	0	0	2
YCL054W_CEN.PK113-7DSPB1	YCL054W_CEN.PK113-7DSPB1	22	22	22	;SPB1	1	22	22	22	6	6	4	8	8	8	11	4	10	7	10	5	8	8	13	12	6	6	4	8	8	8	11	4	10	7	10	5	8	8	13	12	6	6	4	8	8	8	11	4
YCL057C-A_CEN.PK113-7DMOS1	YCL057C-A_CEN.PK113-7DMOS1	5	5	5	;MOS1	1	5	5	5	4	4	3	3	3	4	4	4	4	4	4	4	4	2	4	3	4	4	3	3	3	4	4	4	4	4	4	4	4	2	4	3	4	4	3	3	3	4	4	4
YCL057W_CEN.PK113-7DPRD1	YCL057W_CEN.PK113-7DPRD1	29	29	29	;PRD1	1	29	29	29	13	15	16	16	14	19	17	15	13	17	16	16	15	14	19	17	13	15	16	16	14	19	17	15	13	17	16	16	15	14	19	17	13	15	16	16	14	19	17	15
YCL059C_CEN.PK113-7DKRR1	YCL059C_CEN.PK113-7DKRR1	16	16	16	;KRR1	1	16	16	16	6	7	7	8	6	5	8	4	6	5	4	4	4	4	6	7	6	7	7	8	6	5	8	4	6	5	4	4	4	4	6	7	6	7	7	8	6	5	8	4
YCL061C_CEN.PK113-7DMRC1	YCL061C_CEN.PK113-7DMRC1	2	2	2	;MRC1	1	2	2	2	0	0	0	0	0	0	0	0	0	1	0	1	0	0	1	0	0	0	0	0	0	0	0	0	0	1	0	1	0	0	1	0	0	0	0	0	0	0	0	0
YCR002C_CEN.PK113-7DCDC10	YCR002C_CEN.PK113-7DCDC10	15	15	15	;CDC10	1	15	15	15	11	11	10	12	12	10	9	9	9	9	10	8	10	8	12	11	11	11	10	12	12	10	9	9	9	9	10	8	10	8	12	11	11	11	10	12	12	10	9	9
YCR003W_CEN.PK113-7DMRPL32	YCR003W_CEN.PK113-7DMRPL32	1	1	1	;MRPL32	1	1	1	1	0	1	1	0	0	1	1	1	1	1	1	1	1	0	1	0	0	1	1	0	0	1	1	1	1	1	1	1	1	0	1	0	0	1	1	0	0	1	1	1
YCR004C_CEN.PK113-7DYCP4	YCR004C_CEN.PK113-7DYCP4	12	12	11	;YCP4	1	12	12	11	4	6	4	6	6	6	8	4	10	4	8	5	7	6	8	7	4	6	4	6	6	6	8	4	10	4	8	5	7	6	8	7	4	6	4	6	6	6	7	4
YCR005C_CEN.PK113-7DCIT2	YCR005C_CEN.PK113-7DCIT2	21	21	19	;CIT2	1	21	21	19	9	9	11	9	10	13	9	12	12	14	15	12	14	10	15	11	9	9	11	9	10	13	9	12	12	14	15	12	14	10	15	11	7	7	9	7	8	11	7	11
YCR009C_CEN.PK113-7DRVS161	YCR009C_CEN.PK113-7DRVS161	17	17	17	;RVS161	1	17	17	17	10	12	8	11	12	13	14	9	10	10	11	9	9	9	10	12	10	12	8	11	12	13	14	9	10	10	11	9	9	9	10	12	10	12	8	11	12	13	14	9
YCR011C_CEN.PK113-7DADP1	YCR011C_CEN.PK113-7DADP1	10	10	9	;ADP1	1	10	10	9	2	2	0	1	3	3	3	3	3	2	1	0	1	1	2	3	2	2	0	1	3	3	3	3	3	2	1	0	1	1	2	3	2	2	0	1	2	3	2	3
YCR012W_CEN.PK113-7DPGK1	YCR012W_CEN.PK113-7DPGK1	47	47	47	;PGK1	1	47	47	47	31	33	32	35	36	34	36	33	37	35	36	36	39	40	36	44	31	33	32	35	36	34	36	33	37	35	36	36	39	40	36	44	31	33	32	35	36	34	36	33
YCR016W_CEN.PK113-7DORF	YCR016W_CEN.PK113-7DORF	8	8	8	;ORF	1	8	8	8	3	2	3	2	5	2	4	1	3	3	3	1	1	2	2	2	3	2	3	2	5	2	4	1	3	3	3	1	1	2	2	2	3	2	3	2	5	2	4	1
YCR017C_CEN.PK113-7DCWH43	YCR017C_CEN.PK113-7DCWH43	10	9	9	;CWH43	1	10	9	9	2	4	5	4	3	1	3	4	3	1	2	3	2	2	0	5	2	4	4	4	3	1	3	4	3	1	2	3	2	2	0	5	2	4	4	4	3	1	3	4
YCR019W_CEN.PK113-7DMAK32	YCR019W_CEN.PK113-7DMAK32	1	1	1	;MAK32	1	1	1	1	0	0	1	1	0	1	0	0	0	0	1	0	0	0	0	0	0	0	1	1	0	1	0	0	0	0	1	0	0	0	0	0	0	0	1	1	0	1	0	0
YCR020W-B_CEN.PK113-7DHTL1	YCR020W-B_CEN.PK113-7DHTL1	3	3	3	;HTL1	1	3	3	3	1	1	1	1	1	1	1	1	1	2	0	0	2	1	0	1	1	1	1	1	1	1	1	1	1	2	0	0	2	1	0	1	1	1	1	1	1	1	1	1
YCR024C_CEN.PK113-7DSLM5	YCR024C_CEN.PK113-7DSLM5	5	5	5	;SLM5	1	5	5	5	1	2	2	2	1	1	1	1	0	1	1	1	0	1	3	3	1	2	2	2	1	1	1	1	0	1	1	1	0	1	3	3	1	2	2	2	1	1	1	1
YCR027C_CEN.PK113-7DRHB1	YCR027C_CEN.PK113-7DRHB1	4	4	4	;RHB1	1	4	4	4	2	3	2	2	3	3	1	3	2	3	2	2	1	0	2	1	2	3	2	2	3	3	1	3	2	3	2	2	1	0	2	1	2	3	2	2	3	3	1	3
YCR028C-A_CEN.PK113-7DRIM1	YCR028C-A_CEN.PK113-7DRIM1	7	7	7	;RIM1	1	7	7	7	5	4	3	4	4	6	3	3	5	5	3	2	5	5	5	5	5	4	3	4	4	6	3	3	5	5	3	2	5	5	5	5	5	4	3	4	4	6	3	3
YCR030C_CEN.PK113-7DSYP1	YCR030C_CEN.PK113-7DSYP1	33	33	33	;SYP1	1	33	33	33	17	15	18	19	22	21	16	18	20	17	17	15	20	8	22	23	17	15	18	19	22	21	16	18	20	17	17	15	20	8	22	23	17	15	18	19	22	21	16	18
YCR031C_CEN.PK113-7DRPS14A	YCR031C_CEN.PK113-7DRPS14A	14	1	1	;RPS14A	1	14	1	1	10	10	10	12	11	10	11	9	11	10	10	10	10	13	10	13	1	1	1	1	1	1	1	1	1	1	1	1	1	1	1	1	1	1	1	1	1	1	1	1
YCR034W_CEN.PK113-7DFEN1	YCR034W_CEN.PK113-7DFEN1	1	1	1	;FEN1	1	1	1	1	0	0	1	1	0	0	1	1	1	1	0	0	1	1	1	1	0	0	1	1	0	0	1	1	1	1	0	0	1	1	1	1	0	0	1	1	0	0	1	1
YCR035C_CEN.PK113-7DRRP43	YCR035C_CEN.PK113-7DRRP43	12	12	12	;RRP43	1	12	12	12	7	4	7	7	9	6	5	4	5	3	5	6	2	2	4	5	7	4	7	7	9	6	5	4	5	3	5	6	2	2	4	5	7	4	7	7	9	6	5	4
YCR036W_CEN.PK113-7DRBK1	YCR036W_CEN.PK113-7DRBK1	7	7	7	;RBK1	1	7	7	7	4	2	3	5	5	3	1	3	2	2	3	2	2	3	2	4	4	2	3	5	5	3	1	3	2	2	3	2	2	3	2	4	4	2	3	5	5	3	1	3
YCR043C_CEN.PK113-7DORF	YCR043C_CEN.PK113-7DORF	3	3	3	;ORF	1	3	3	3	1	2	1	1	0	2	0	0	1	1	2	1	1	1	1	1	1	2	1	1	0	2	0	0	1	1	2	1	1	1	1	1	1	2	1	1	0	2	0	0
YCR044C_CEN.PK113-7DPER1	YCR044C_CEN.PK113-7DPER1	2	2	2	;PER1	1	2	2	2	0	0	0	0	1	0	0	0	0	0	0	0	0	0	1	1	0	0	0	0	1	0	0	0	0	0	0	0	0	0	1	1	0	0	0	0	1	0	0	0
YCR046C_CEN.PK113-7DIMG1	YCR046C_CEN.PK113-7DIMG1	5	5	5	;IMG1	1	5	5	5	2	1	3	3	1	2	3	2	3	3	2	3	3	3	4	3	2	1	3	3	1	2	3	2	3	3	2	3	3	3	4	3	2	1	3	3	1	2	3	2
YCR051W_CEN.PK113-7DORF	YCR051W_CEN.PK113-7DORF	9	9	9	;ORF	1	9	9	9	3	2	2	2	4	5	3	2	3	4	3	2	6	5	4	8	3	2	2	2	4	5	3	2	3	4	3	2	6	5	4	8	3	2	2	2	4	5	3	2
YCR052W_CEN.PK113-7DRSC6	YCR052W_CEN.PK113-7DRSC6	13	13	13	;RSC6	1	13	13	13	5	10	5	7	6	8	6	7	5	5	7	6	5	4	6	6	5	10	5	7	6	8	6	7	5	5	7	6	5	4	6	6	5	10	5	7	6	8	6	7
YCR053W_CEN.PK113-7DTHR4	YCR053W_CEN.PK113-7DTHR4	39	39	39	;THR4	1	39	39	39	24	26	24	23	22	33	26	27	22	28	24	24	28	26	31	29	24	26	24	23	22	33	26	27	22	28	24	24	28	26	31	29	24	26	24	23	22	33	26	27
YCR054C_CEN.PK113-7DCTR86	YCR054C_CEN.PK113-7DCTR86	12	12	12	;CTR86	1	12	12	12	4	5	3	3	3	6	3	1	1	1	0	3	1	1	2	2	4	5	3	3	3	6	3	1	1	1	0	3	1	1	2	2	4	5	3	3	3	6	3	1
YCR057C_CEN.PK113-7DPWP2	YCR057C_CEN.PK113-7DPWP2	26	26	26	;PWP2	1	26	26	26	10	9	12	13	17	13	10	15	11	8	6	8	8	2	11	12	10	9	12	13	17	13	10	15	11	8	6	8	8	2	11	12	10	9	12	13	17	13	10	15
YCR060W_CEN.PK113-7DTAH1	YCR060W_CEN.PK113-7DTAH1	4	4	4	;TAH1	1	4	4	4	3	2	3	2	3	1	2	1	1	1	1	1	2	1	1	1	3	2	3	2	3	1	2	1	1	1	1	1	2	1	1	1	3	2	3	2	3	1	2	1
YCR063W_CEN.PK113-7DBUD31	YCR063W_CEN.PK113-7DBUD31	5	5	5	;BUD31	1	5	5	5	4	4	1	3	2	2	2	3	0	2	2	2	0	1	3	4	4	4	1	3	2	2	2	3	0	2	2	2	0	1	3	4	4	4	1	3	2	2	2	3
YCR066W_CEN.PK113-7DRAD18	YCR066W_CEN.PK113-7DRAD18	5	5	5	;RAD18	1	5	5	5	1	0	1	1	1	0	1	0	1	0	0	0	0	0	0	0	1	0	1	1	1	0	1	0	1	0	0	0	0	0	0	0	1	0	1	1	1	0	1	0
YCR067C_CEN.PK113-7DSED4	YCR067C_CEN.PK113-7DSED4	14	14	14	;SED4	1	14	14	14	4	8	5	6	6	6	7	7	7	5	3	6	8	2	1	6	4	8	5	6	6	6	7	7	7	5	3	6	8	2	1	6	4	8	5	6	6	6	7	7
YCR071C_CEN.PK113-7DIMG2	YCR071C_CEN.PK113-7DIMG2	6	6	6	;IMG2	1	6	6	6	2	1	1	3	1	3	2	2	1	1	1	2	2	3	4	2	2	1	1	3	1	3	2	2	1	1	1	2	2	3	4	2	2	1	1	3	1	3	2	2
YCR072C_CEN.PK113-7DRSA4	YCR072C_CEN.PK113-7DRSA4	20	20	20	;RSA4	1	20	20	20	8	9	10	9	11	8	7	9	7	7	7	7	3	3	5	8	8	9	10	9	11	8	7	9	7	7	7	7	3	3	5	8	8	9	10	9	11	8	7	9
YCR073C_CEN.PK113-7DSSK22	YCR073C_CEN.PK113-7DSSK22	2	2	2	;SSK22	1	2	2	2	0	0	1	0	0	0	0	0	0	0	1	0	0	0	0	0	0	0	1	0	0	0	0	0	0	0	1	0	0	0	0	0	0	0	1	0	0	0	0	0
YCR073W-A_CEN.PK113-7DSOL2	YCR073W-A_CEN.PK113-7DSOL2	12	12	9	;SOL2	1	12	12	9	8	8	8	9	9	6	9	6	7	5	7	8	6	7	6	7	8	8	8	9	9	6	9	6	7	5	7	8	6	7	6	7	6	5	5	6	6	3	6	5
YCR076C_CEN.PK113-7DFUB1	YCR076C_CEN.PK113-7DFUB1	2	2	2	;FUB1	1	2	2	2	1	1	0	0	2	0	0	0	0	0	0	0	1	0	0	0	1	1	0	0	2	0	0	0	0	0	0	0	1	0	0	0	1	1	0	0	2	0	0	0
YCR077C_CEN.PK113-7DPAT1	YCR077C_CEN.PK113-7DPAT1	18	18	18	;PAT1	1	18	18	18	5	7	4	8	6	4	9	6	4	6	4	7	7	4	6	10	5	7	4	8	6	4	9	6	4	6	4	7	7	4	6	10	5	7	4	8	6	4	9	6
YCR083W_CEN.PK113-7DTRX3	YCR083W_CEN.PK113-7DTRX3	5	5	5	;TRX3	1	5	5	5	3	2	1	1	1	3	2	3	0	2	0	0	3	1	2	2	3	2	1	1	1	3	2	3	0	2	0	0	3	1	2	2	3	2	1	1	1	3	2	3
YCR084C_CEN.PK113-7DTUP1	YCR084C_CEN.PK113-7DTUP1	30	30	30	;TUP1	1	30	30	30	15	14	15	17	16	17	16	16	12	18	15	14	15	18	20	22	15	14	15	17	16	17	16	16	12	18	15	14	15	18	20	22	15	14	15	17	16	17	16	16
YCR086W_CEN.PK113-7DCSM1	YCR086W_CEN.PK113-7DCSM1	3	3	3	;CSM1	1	3	3	3	0	0	0	0	0	0	0	1	1	2	0	2	1	0	0	0	0	0	0	0	0	0	0	1	1	2	0	2	1	0	0	0	0	0	0	0	0	0	0	1
YCR087C-A_CEN.PK113-7DORF	YCR087C-A_CEN.PK113-7DORF	8	8	8	;ORF	1	8	8	8	3	5	4	2	5	6	5	5	3	5	2	2	6	5	6	6	3	5	4	2	5	6	5	5	3	5	2	2	6	5	6	6	3	5	4	2	5	6	5	5
YCR088W_CEN.PK113-7DABP1	YCR088W_CEN.PK113-7DABP1	33	33	33	;ABP1	1	33	33	33	21	22	22	24	26	22	23	19	24	19	21	19	21	18	22	29	21	22	22	24	26	22	23	19	24	19	21	19	21	18	22	29	21	22	22	24	26	22	23	19
YCR090C_CEN.PK113-7DORF	YCR090C_CEN.PK113-7DORF	8	8	8	;ORF	1	8	8	8	5	3	5	5	3	5	5	5	5	5	6	3	4	4	3	5	5	3	5	5	3	5	5	5	5	5	6	3	4	4	3	5	5	3	5	5	3	5	5	5
YCR093W_CEN.PK113-7DCDC39	YCR093W_CEN.PK113-7DCDC39	50	50	50	;CDC39	1	50	50	50	15	19	10	18	14	23	14	14	15	20	12	15	16	7	18	19	15	19	10	18	14	23	14	14	15	20	12	15	16	7	18	19	15	19	10	18	14	23	14	14
YCR094W_CEN.PK113-7DCDC50	YCR094W_CEN.PK113-7DCDC50	3	3	3	;CDC50	1	3	3	3	1	1	2	2	3	2	2	2	2	0	0	1	1	0	1	2	1	1	2	2	3	2	2	2	2	0	0	1	1	0	1	2	1	1	2	2	3	2	2	2
YCR095C_CEN.PK113-7DOCA4	YCR095C_CEN.PK113-7DOCA4	6	6	6	;OCA4	1	6	6	6	2	3	2	1	1	1	1	1	2	1	1	0	2	0	2	0	2	3	2	1	1	1	1	1	2	1	1	0	2	0	2	0	2	3	2	1	1	1	1	1
YDL001W_CEN.PK113-7DRMD1	YDL001W_CEN.PK113-7DRMD1	9	9	9	;RMD1	1	9	9	9	1	1	2	4	4	1	1	1	2	1	2	2	0	1	0	1	1	1	2	4	4	1	1	1	2	1	2	2	0	1	0	1	1	1	2	4	4	1	1	1
YDL002C_CEN.PK113-7DNHP10	YDL002C_CEN.PK113-7DNHP10	7	7	7	;NHP10	1	7	7	7	2	1	3	0	2	1	2	1	1	3	1	2	2	3	1	2	2	1	3	0	2	1	2	1	1	3	1	2	2	3	1	2	2	1	3	0	2	1	2	1
YDL003W_CEN.PK113-7DMCD1	YDL003W_CEN.PK113-7DMCD1	2	2	2	;MCD1	1	2	2	2	0	0	0	0	0	0	0	0	0	1	0	0	0	0	0	0	0	0	0	0	0	0	0	0	0	1	0	0	0	0	0	0	0	0	0	0	0	0	0	0
YDL004W_CEN.PK113-7DATP16	YDL004W_CEN.PK113-7DATP16	4	3	3	;ATP16	1	4	3	3	4	3	3	3	3	3	3	3	3	4	3	2	2	3	4	3	3	3	3	3	3	2	3	3	2	3	3	2	2	3	3	2	3	3	3	3	3	2	3	3
YDL005C_CEN.PK113-7DMED2	YDL005C_CEN.PK113-7DMED2	1	1	1	;MED2	1	1	1	1	1	1	0	0	0	0	0	1	0	0	0	0	0	0	0	0	1	1	0	0	0	0	0	1	0	0	0	0	0	0	0	0	1	1	0	0	0	0	0	1
YDL006W_CEN.PK113-7DPTC1	YDL006W_CEN.PK113-7DPTC1	8	8	8	;PTC1	1	8	8	8	3	3	1	1	2	4	4	4	2	2	2	2	2	3	2	1	3	3	1	1	2	4	4	4	2	2	2	2	2	3	2	1	3	3	1	1	2	4	4	4
YDL007W_CEN.PK113-7DRPT2	YDL007W_CEN.PK113-7DRPT2	26	26	26	;RPT2	1	26	26	26	16	15	15	16	17	18	15	16	17	16	14	12	16	16	17	15	16	15	15	16	17	18	15	16	17	16	14	12	16	16	17	15	16	15	15	16	17	18	15	16
YDL010W_CEN.PK113-7DGRX6	YDL010W_CEN.PK113-7DGRX6	10	10	10	;GRX6	1	10	10	10	5	3	3	5	4	2	1	2	3	5	2	2	3	1	4	2	5	3	3	5	4	2	1	2	3	5	2	2	3	1	4	2	5	3	3	5	4	2	1	2
YDL014W_CEN.PK113-7DNOP1	YDL014W_CEN.PK113-7DNOP1	20	20	20	;NOP1	1	20	20	20	16	17	16	17	15	15	16	16	13	15	14	14	14	18	18	17	16	17	16	17	15	15	16	16	13	15	14	14	14	18	18	17	16	17	16	17	15	15	16	16
YDL015C_CEN.PK113-7DTSC13	YDL015C_CEN.PK113-7DTSC13	11	11	11	;TSC13	1	11	11	11	5	6	6	6	4	4	5	5	2	2	3	4	4	1	8	4	5	6	6	6	4	4	5	5	2	2	3	4	4	1	8	4	5	6	6	6	4	4	5	5
YDL019C_CEN.PK113-7DOSH2	YDL019C_CEN.PK113-7DOSH2	13	13	13	;OSH2	1	13	13	13	2	4	3	2	1	3	2	2	0	3	2	3	3	1	3	4	2	4	3	2	1	3	2	2	0	3	2	3	3	1	3	4	2	4	3	2	1	3	2	2
YDL022W_CEN.PK113-7DGPD1	YDL022W_CEN.PK113-7DGPD1	14	13	13	;GPD1	1	14	13	13	11	12	13	12	11	13	12	9	12	9	11	10	11	9	12	13	10	11	12	11	10	12	11	9	11	9	10	9	10	8	12	12	10	11	12	11	10	12	11	9
YDL025C_CEN.PK113-7DRTK1	YDL025C_CEN.PK113-7DRTK1	7	7	7	;RTK1	1	7	7	7	1	2	0	3	2	3	3	2	1	2	2	2	2	1	5	3	1	2	0	3	2	3	3	2	1	2	2	2	2	1	5	3	1	2	0	3	2	3	3	2
YDL029W_CEN.PK113-7DARP2	YDL029W_CEN.PK113-7DARP2	16	16	16	;ARP2	1	16	16	16	10	12	10	10	13	11	14	10	12	10	11	13	11	11	11	12	10	12	10	10	13	11	14	10	12	10	11	13	11	11	11	12	10	12	10	10	13	11	14	10
YDL030W_CEN.PK113-7DPRP9	YDL030W_CEN.PK113-7DPRP9	3	3	3	;PRP9	1	3	3	3	1	2	1	1	0	0	0	0	0	0	0	0	0	0	0	1	1	2	1	1	0	0	0	0	0	0	0	0	0	0	0	1	1	2	1	1	0	0	0	0
YDL031W_CEN.PK113-7DDBP10	YDL031W_CEN.PK113-7DDBP10	27	27	27	;DBP10	1	27	27	27	10	5	7	8	4	8	9	8	8	9	6	7	9	5	10	7	10	5	7	8	4	8	9	8	8	9	6	7	9	5	10	7	10	5	7	8	4	8	9	8
YDL036C_CEN.PK113-7DPUS9	YDL036C_CEN.PK113-7DPUS9	2	2	2	;PUS9	1	2	2	2	2	0	0	0	0	0	0	0	0	0	0	0	0	0	0	0	2	0	0	0	0	0	0	0	0	0	0	0	0	0	0	0	2	0	0	0	0	0	0	0
YDL040C_CEN.PK113-7DNAT1	YDL040C_CEN.PK113-7DNAT1	48	48	48	;NAT1	1	48	48	48	30	29	31	31	31	26	25	22	24	23	22	21	22	19	29	31	30	29	31	31	31	26	25	22	24	23	22	21	22	19	29	31	30	29	31	31	31	26	25	22
YDL042C_CEN.PK113-7DSIR2	YDL042C_CEN.PK113-7DSIR2	5	5	4	;SIR2	1	5	5	4	1	0	0	0	1	0	2	0	0	1	0	0	0	0	0	1	1	0	0	0	1	0	2	0	0	1	0	0	0	0	0	1	0	0	0	0	1	0	2	0
YDL043C_CEN.PK113-7DPRP11	YDL043C_CEN.PK113-7DPRP11	2	2	2	;PRP11	1	2	2	2	0	0	0	0	0	1	1	0	0	1	0	0	0	0	0	1	0	0	0	0	0	1	1	0	0	1	0	0	0	0	0	1	0	0	0	0	0	1	1	0
YDL044C_CEN.PK113-7DMTF2	YDL044C_CEN.PK113-7DMTF2	8	8	8	;MTF2	1	8	8	8	1	2	3	2	1	2	1	2	2	1	2	0	1	0	1	2	1	2	3	2	1	2	1	2	2	1	2	0	1	0	1	2	1	2	3	2	1	2	1	2
YDL045C_CEN.PK113-7DFAD1	YDL045C_CEN.PK113-7DFAD1	2	2	2	;FAD1	1	2	2	2	0	0	0	1	0	0	0	1	1	1	1	1	0	0	0	1	0	0	0	1	0	0	0	1	1	1	1	1	0	0	0	1	0	0	0	1	0	0	0	1
YDL047W_CEN.PK113-7DSIT4	YDL047W_CEN.PK113-7DSIT4	13	13	13	;SIT4	1	13	13	13	3	4	4	4	4	4	8	4	6	4	5	3	7	4	2	6	3	4	4	4	4	4	8	4	6	4	5	3	7	4	2	6	3	4	4	4	4	4	8	4
YDL051W_CEN.PK113-7DLHP1	YDL051W_CEN.PK113-7DLHP1	20	20	20	;LHP1	1	20	20	20	12	13	13	14	14	11	15	11	13	11	13	14	13	10	11	14	12	13	13	14	14	11	15	11	13	11	13	14	13	10	11	14	12	13	13	14	14	11	15	11
YDL052C_CEN.PK113-7DSLC1	YDL052C_CEN.PK113-7DSLC1	13	13	13	;SLC1	1	13	13	13	6	8	5	3	7	7	5	7	7	5	3	4	8	5	7	8	6	8	5	3	7	7	5	7	7	5	3	4	8	5	7	8	6	8	5	3	7	7	5	7
YDL053C_CEN.PK113-7DPBP4	YDL053C_CEN.PK113-7DPBP4	10	10	10	;PBP4	1	10	10	10	6	3	4	4	7	3	5	7	4	4	6	3	3	4	6	6	6	3	4	4	7	3	5	7	4	4	6	3	3	4	6	6	6	3	4	4	7	3	5	7
YDL054C_CEN.PK113-7DMCH1	YDL054C_CEN.PK113-7DMCH1	1	1	1	;MCH1	1	1	1	1	0	1	0	0	0	1	1	0	0	1	0	1	0	0	0	1	0	1	0	0	0	1	1	0	0	1	0	1	0	0	0	1	0	1	0	0	0	1	1	0
YDL055C_CEN.PK113-7DPSA1	YDL055C_CEN.PK113-7DPSA1	25	25	25	;PSA1	1	25	25	25	12	13	14	13	15	15	15	17	18	15	18	16	21	18	16	20	12	13	14	13	15	15	15	17	18	15	18	16	21	18	16	20	12	13	14	13	15	15	15	17
YDL057W_CEN.PK113-7DORF	YDL057W_CEN.PK113-7DORF	4	4	4	;ORF	1	4	4	4	0	1	2	2	1	2	2	2	1	1	0	0	1	0	0	1	0	1	2	2	1	2	2	2	1	1	0	0	1	0	0	1	0	1	2	2	1	2	2	2
YDL058W_CEN.PK113-7DUSO1	YDL058W_CEN.PK113-7DUSO1	23	23	23	;USO1	1	23	23	23	7	6	6	8	5	5	7	8	3	5	5	3	1	2	3	6	7	6	6	8	5	5	7	8	3	5	5	3	1	2	3	6	7	6	6	8	5	5	7	8
YDL059C_CEN.PK113-7DRAD59	YDL059C_CEN.PK113-7DRAD59	8	8	8	;RAD59	1	8	8	8	1	2	0	2	1	1	4	4	3	2	2	2	1	0	3	2	1	2	0	2	1	1	4	4	3	2	2	2	1	0	3	2	1	2	0	2	1	1	4	4
YDL060W_CEN.PK113-7DTSR1	YDL060W_CEN.PK113-7DTSR1	22	22	22	;TSR1	1	22	22	22	8	11	10	9	13	14	16	10	11	13	11	12	19	8	13	13	8	11	10	9	13	14	16	10	11	13	11	12	19	8	13	13	8	11	10	9	13	14	16	10
YDL061C_CEN.PK113-7DRPS29B	YDL061C_CEN.PK113-7DRPS29B	6	6	5	;RPS29B	1	6	6	5	6	6	5	6	6	5	4	5	6	5	5	6	4	6	6	6	6	6	5	6	6	5	4	5	6	5	5	6	4	6	6	6	5	5	4	5	5	4	3	4
YDL063C_CEN.PK113-7DORF	YDL063C_CEN.PK113-7DORF	11	11	11	;ORF	1	11	11	11	1	0	2	1	5	4	4	2	6	5	4	4	7	1	4	5	1	0	2	1	5	4	4	2	6	5	4	4	7	1	4	5	1	0	2	1	5	4	4	2
YDL064W_CEN.PK113-7DUBC9	YDL064W_CEN.PK113-7DUBC9	4	4	4	;UBC9	1	4	4	4	2	0	2	2	2	2	3	3	3	2	1	2	1	1	1	4	2	0	2	2	2	2	3	3	3	2	1	2	1	1	1	4	2	0	2	2	2	2	3	3
YDL065C_CEN.PK113-7DPEX19	YDL065C_CEN.PK113-7DPEX19	11	11	11	;PEX19	1	11	11	11	3	3	3	4	4	5	1	2	3	5	2	0	4	4	4	5	3	3	3	4	4	5	1	2	3	5	2	0	4	4	4	5	3	3	3	4	4	5	1	2
YDL066W_CEN.PK113-7DIDP1	YDL066W_CEN.PK113-7DIDP1	33	33	29	;IDP1	1	33	33	29	28	25	25	27	28	29	27	22	28	25	28	23	29	27	31	31	28	25	25	27	28	29	27	22	28	25	28	23	29	27	31	31	24	21	21	23	24	25	24	18
YDL067C_CEN.PK113-7DCOX9	YDL067C_CEN.PK113-7DCOX9	3	3	3	;COX9	1	3	3	3	3	3	3	3	3	3	3	3	3	3	3	3	3	2	3	3	3	3	3	3	3	3	3	3	3	3	3	3	3	2	3	3	3	3	3	3	3	3	3	3
YDL072C_CEN.PK113-7DYET3	YDL072C_CEN.PK113-7DYET3	13	13	13	;YET3	1	13	13	13	6	8	6	8	5	5	6	6	7	7	6	7	8	5	5	7	6	8	6	8	5	5	6	6	7	7	6	7	8	5	5	7	6	8	6	8	5	5	6	6
YDL073W_CEN.PK113-7DORF	YDL073W_CEN.PK113-7DORF	1	1	1	;ORF	1	1	1	1	1	1	1	0	0	0	0	1	0	0	0	0	0	0	0	1	1	1	1	0	0	0	0	1	0	0	0	0	0	0	0	1	1	1	1	0	0	0	0	1
YDL074C_CEN.PK113-7DBRE1	YDL074C_CEN.PK113-7DBRE1	22	22	22	;BRE1	1	22	22	22	6	6	8	8	6	7	8	6	6	5	6	4	5	1	6	3	6	6	8	8	6	7	8	6	6	5	6	4	5	1	6	3	6	6	8	8	6	7	8	6
YDL075W_CEN.PK113-7DRPL31A	YDL075W_CEN.PK113-7DRPL31A	11	11	1	;RPL31A	1	11	11	1	10	10	10	9	9	9	10	9	10	9	10	10	11	10	9	9	10	10	10	9	9	9	10	9	10	9	10	10	11	10	9	9	1	1	1	1	1	1	1	1
YDL076C_CEN.PK113-7DRXT3	YDL076C_CEN.PK113-7DRXT3	3	3	3	;RXT3	1	3	3	3	0	0	1	1	1	3	0	2	0	0	0	0	1	0	0	0	0	0	1	1	1	3	0	2	0	0	0	0	1	0	0	0	0	0	1	1	1	3	0	2
YDL077C_CEN.PK113-7DVAM6	YDL077C_CEN.PK113-7DVAM6	9	9	9	;VAM6	1	9	9	9	1	4	1	3	0	2	1	2	0	2	2	2	1	1	3	1	1	4	1	3	0	2	1	2	0	2	2	2	1	1	3	1	1	4	1	3	0	2	1	2
YDL078C_CEN.PK113-7DMDH3	YDL078C_CEN.PK113-7DMDH3	25	25	25	;MDH3	1	25	25	25	17	15	15	15	15	15	14	11	13	10	11	11	15	9	11	15	17	15	15	15	15	15	14	11	13	10	11	11	15	9	11	15	17	15	15	15	15	15	14	11
YDL081C_CEN.PK113-7DRPP1A	YDL081C_CEN.PK113-7DRPP1A	2	2	2	;RPP1A	1	2	2	2	0	0	1	1	1	0	1	2	2	1	2	2	2	1	2	2	0	0	1	1	1	0	1	2	2	1	2	2	2	1	2	2	0	0	1	1	1	0	1	2
YDL084W_CEN.PK113-7DSUB2	YDL084W_CEN.PK113-7DSUB2	29	29	29	;SUB2	1	29	29	29	21	24	22	22	21	26	20	22	19	24	20	22	24	23	26	24	21	24	22	22	21	26	20	22	19	24	20	22	24	23	26	24	21	24	22	22	21	26	20	22
YDL085C-A_CEN.PK113-7DORF	YDL085C-A_CEN.PK113-7DORF	1	1	1	;ORF	1	1	1	1	0	1	0	0	0	1	1	1	1	0	0	0	1	0	1	1	0	1	0	0	0	1	1	1	1	0	0	0	1	0	1	1	0	1	0	0	0	1	1	1
YDL086W_CEN.PK113-7DORF	YDL086W_CEN.PK113-7DORF	16	16	16	;ORF	1	16	16	16	8	9	8	8	9	10	7	11	3	9	8	8	6	7	8	7	8	9	8	8	9	10	7	11	3	9	8	8	6	7	8	7	8	9	8	8	9	10	7	11
YDL087C_CEN.PK113-7DLUC7	YDL087C_CEN.PK113-7DLUC7	1	1	1	;LUC7	1	1	1	1	0	0	0	1	0	0	0	0	0	0	0	0	0	0	0	0	0	0	0	1	0	0	0	0	0	0	0	0	0	0	0	0	0	0	0	1	0	0	0	0
YDL088C_CEN.PK113-7DASM4	YDL088C_CEN.PK113-7DASM4	6	6	6	;ASM4	1	6	6	6	3	3	2	2	3	2	1	2	1	2	1	0	3	1	2	3	3	3	2	2	3	2	1	2	1	2	1	0	3	1	2	3	3	3	2	2	3	2	1	2
YDL090C_CEN.PK113-7DRAM1	YDL090C_CEN.PK113-7DRAM1	2	2	2	;RAM1	1	2	2	2	1	0	1	0	1	0	0	1	1	1	2	0	1	1	0	1	1	0	1	0	1	0	0	1	1	1	2	0	1	1	0	1	1	0	1	0	1	0	0	1
YDL091C_CEN.PK113-7DUBX3	YDL091C_CEN.PK113-7DUBX3	4	4	4	;UBX3	1	4	4	4	0	0	1	1	0	1	2	0	1	1	1	1	1	0	3	0	0	0	1	1	0	1	2	0	1	1	1	1	1	0	3	0	0	0	1	1	0	1	2	0
YDL092W_CEN.PK113-7DSRP14	YDL092W_CEN.PK113-7DSRP14	9	9	9	;SRP14	1	9	9	9	4	6	5	3	5	2	5	4	2	3	2	2	5	3	3	4	4	6	5	3	5	2	5	4	2	3	2	2	5	3	3	4	4	6	5	3	5	2	5	4
YDL095W_CEN.PK113-7DPMT1	YDL095W_CEN.PK113-7DPMT1	22	22	22	;PMT1	1	22	22	22	10	10	11	13	11	12	9	11	10	10	11	10	13	15	14	12	10	10	11	13	11	12	9	11	10	10	11	10	13	15	14	12	10	10	11	13	11	12	9	11
YDL097C_CEN.PK113-7DRPN6	YDL097C_CEN.PK113-7DRPN6	25	25	25	;RPN6	1	25	25	25	18	19	14	18	16	19	19	19	14	15	18	14	10	10	17	15	18	19	14	18	16	19	19	19	14	15	18	14	10	10	17	15	18	19	14	18	16	19	19	19
YDL099W_CEN.PK113-7DBUG1	YDL099W_CEN.PK113-7DBUG1	8	8	8	;BUG1	1	8	8	8	5	6	4	4	5	6	4	5	3	5	5	6	6	4	5	5	5	6	4	4	5	6	4	5	3	5	5	6	6	4	5	5	5	6	4	4	5	6	4	5
YDL100C_CEN.PK113-7DGET3	YDL100C_CEN.PK113-7DGET3	19	19	19	;GET3	1	19	19	19	11	13	13	11	14	13	12	11	13	12	12	14	11	12	13	14	11	13	13	11	14	13	12	11	13	12	12	14	11	12	13	14	11	13	13	11	14	13	12	11
YDL101C_CEN.PK113-7DDUN1	YDL101C_CEN.PK113-7DDUN1	11	11	11	;DUN1	1	11	11	11	5	4	4	4	2	4	4	2	4	1	2	1	5	4	1	2	5	4	4	4	2	4	4	2	4	1	2	1	5	4	1	2	5	4	4	4	2	4	4	2
YDL102W_CEN.PK113-7DPOL3	YDL102W_CEN.PK113-7DPOL3	18	18	18	;POL3	1	18	18	18	4	5	4	3	6	2	4	5	2	4	2	4	2	1	3	6	4	5	4	3	6	2	4	5	2	4	2	4	2	1	3	6	4	5	4	3	6	2	4	5
YDL103C_CEN.PK113-7DQRI1	YDL103C_CEN.PK113-7DQRI1	30	30	30	;QRI1	1	30	30	30	11	13	11	18	16	14	15	16	13	11	17	10	12	7	17	15	11	13	11	18	16	14	15	16	13	11	17	10	12	7	17	15	11	13	11	18	16	14	15	16
YDL106C_CEN.PK113-7DPHO2	YDL106C_CEN.PK113-7DPHO2	6	6	6	;PHO2	1	6	6	6	0	2	1	2	1	2	0	0	0	0	0	0	0	0	2	0	0	2	1	2	1	2	0	0	0	0	0	0	0	0	2	0	0	2	1	2	1	2	0	0
YDL108W_CEN.PK113-7DKIN28	YDL108W_CEN.PK113-7DKIN28	7	7	7	;KIN28	1	7	7	7	4	4	2	4	4	2	5	3	2	2	1	2	2	2	2	1	4	4	2	4	4	2	5	3	2	2	1	2	2	2	2	1	4	4	2	4	4	2	5	3
YDL110C_CEN.PK113-7DTMA17	YDL110C_CEN.PK113-7DTMA17	3	3	3	;TMA17	1	3	3	3	1	0	1	2	1	0	1	0	2	1	2	2	2	1	2	3	1	0	1	2	1	0	1	0	2	1	2	2	2	1	2	3	1	0	1	2	1	0	1	0
YDL111C_CEN.PK113-7DRRP42	YDL111C_CEN.PK113-7DRRP42	5	5	5	;RRP42	1	5	5	5	4	3	4	4	5	5	3	3	2	3	2	4	1	4	3	5	4	3	4	4	5	5	3	3	2	3	2	4	1	4	3	5	4	3	4	4	5	5	3	3
YDL112W_CEN.PK113-7DTRM3	YDL112W_CEN.PK113-7DTRM3	33	33	33	;TRM3	1	33	33	33	12	16	13	17	16	14	12	11	11	12	10	13	9	7	14	15	12	16	13	17	16	14	12	11	11	12	10	13	9	7	14	15	12	16	13	17	16	14	12	11
YDL113C_CEN.PK113-7DATG20	YDL113C_CEN.PK113-7DATG20	4	4	4	;ATG20	1	4	4	4	1	1	0	0	0	0	0	1	0	0	0	0	0	0	0	0	1	1	0	0	0	0	0	1	0	0	0	0	0	0	0	0	1	1	0	0	0	0	0	1
YDL115C_CEN.PK113-7DIWR1	YDL115C_CEN.PK113-7DIWR1	3	3	3	;IWR1	1	3	3	3	0	0	0	0	0	0	0	0	1	0	0	1	1	0	0	0	0	0	0	0	0	0	0	0	1	0	0	1	1	0	0	0	0	0	0	0	0	0	0	0
YDL116W_CEN.PK113-7DNUP84	YDL116W_CEN.PK113-7DNUP84	21	21	21	;NUP84	1	21	21	21	10	7	10	12	8	6	8	9	6	5	6	3	6	1	3	7	10	7	10	12	8	6	8	9	6	5	6	3	6	1	3	7	10	7	10	12	8	6	8	9
YDL117W_CEN.PK113-7DCYK3	YDL117W_CEN.PK113-7DCYK3	8	8	8	;CYK3	1	8	8	8	4	1	2	3	3	4	4	1	2	1	2	3	3	0	2	3	4	1	2	3	3	4	4	1	2	1	2	3	3	0	2	3	4	1	2	3	3	4	4	1
YDL119C_CEN.PK113-7DORF	YDL119C_CEN.PK113-7DORF	4	4	4	;ORF	1	4	4	4	0	1	1	1	0	1	0	1	0	0	0	0	0	0	0	1	0	1	1	1	0	1	0	1	0	0	0	0	0	0	0	1	0	1	1	1	0	1	0	1
YDL120W_CEN.PK113-7DYFH1	YDL120W_CEN.PK113-7DYFH1	1	1	1	;YFH1	1	1	1	1	1	1	0	0	1	0	0	0	1	0	0	0	0	1	1	0	1	1	0	0	1	0	0	0	1	0	0	0	0	1	1	0	1	1	0	0	1	0	0	0
YDL121C_CEN.PK113-7DORF	YDL121C_CEN.PK113-7DORF	6	6	6	;ORF	1	6	6	6	2	1	2	1	3	1	3	4	3	3	3	3	3	3	2	3	2	1	2	1	3	1	3	4	3	3	3	3	3	3	2	3	2	1	2	1	3	1	3	4
YDL122W_CEN.PK113-7DUBP1	YDL122W_CEN.PK113-7DUBP1	18	18	18	;UBP1	1	18	18	18	9	11	9	10	9	10	9	8	7	6	9	8	5	7	8	10	9	11	9	10	9	10	9	8	7	6	9	8	5	7	8	10	9	11	9	10	9	10	9	8
YDL124W_CEN.PK113-7DORF	YDL124W_CEN.PK113-7DORF	20	20	20	;ORF	1	20	20	20	9	12	9	11	7	9	7	9	5	8	9	8	8	9	11	12	9	12	9	11	7	9	7	9	5	8	9	8	8	9	11	12	9	12	9	11	7	9	7	9
YDL125C_CEN.PK113-7DHNT1	YDL125C_CEN.PK113-7DHNT1	7	7	7	;HNT1	1	7	7	7	5	5	3	5	5	5	4	4	5	2	4	6	3	3	3	5	5	5	3	5	5	5	4	4	5	2	4	6	3	3	3	5	5	5	3	5	5	5	4	4
YDL126C_CEN.PK113-7DCDC48	YDL126C_CEN.PK113-7DCDC48	61	61	61	;CDC48	1	61	61	61	39	39	42	44	41	37	42	42	45	41	42	44	46	44	38	46	39	39	42	44	41	37	42	42	45	41	42	44	46	44	38	46	39	39	42	44	41	37	42	42
YDL128W_CEN.PK113-7DVCX1	YDL128W_CEN.PK113-7DVCX1	4	4	4	;VCX1	1	4	4	4	1	4	3	3	1	3	2	1	2	2	2	2	2	1	3	2	1	4	3	3	1	3	2	1	2	2	2	2	2	1	3	2	1	4	3	3	1	3	2	1
YDL130W_CEN.PK113-7DRPP1B	YDL130W_CEN.PK113-7DRPP1B	3	3	3	;RPP1B	1	3	3	3	2	3	2	2	2	2	3	2	2	2	3	3	2	2	2	3	2	3	2	2	2	2	3	2	2	2	3	3	2	2	2	3	2	3	2	2	2	2	3	2
YDL131W_CEN.PK113-7DLYS21	YDL131W_CEN.PK113-7DLYS21	34	10	10	;LYS21	1	34	10	10	26	27	28	27	29	28	28	26	25	26	27	26	25	27	28	30	9	7	8	8	10	8	10	8	9	8	9	9	7	7	8	10	9	7	8	8	10	8	10	8
YDL132W_CEN.PK113-7DCDC53	YDL132W_CEN.PK113-7DCDC53	29	29	29	;CDC53	1	29	29	29	5	7	8	9	11	13	15	13	7	12	8	10	7	2	9	7	5	7	8	9	11	13	15	13	7	12	8	10	7	2	9	7	5	7	8	9	11	13	15	13
YDL134C_CEN.PK113-7DPPH21	YDL134C_CEN.PK113-7DPPH21	10	3	3	;PPH21	1	10	3	3	7	6	9	7	7	7	7	6	6	4	5	6	6	6	7	8	2	1	3	2	1	1	2	3	3	1	1	2	2	2	2	2	2	1	3	2	1	1	2	3
YDL135C_CEN.PK113-7DRDI1	YDL135C_CEN.PK113-7DRDI1	10	10	10	;RDI1	1	10	10	10	8	8	6	6	9	7	7	6	6	6	6	7	7	6	7	8	8	8	6	6	9	7	7	6	6	6	6	7	7	6	7	8	8	8	6	6	9	7	7	6
YDL137W_CEN.PK113-7DARF2	YDL137W_CEN.PK113-7DARF2	12	12	3	;ARF2	1	12	12	3	9	9	9	9	10	9	11	10	10	10	9	10	10	10	10	11	9	9	9	9	10	9	11	10	10	10	9	10	10	10	10	11	2	1	1	2	1	1	2	2
YDL140C_CEN.PK113-7DRPO21	YDL140C_CEN.PK113-7DRPO21	59	58	58	;RPO21	1	59	58	58	27	30	37	34	33	30	32	28	33	24	32	23	30	16	32	39	27	30	36	34	33	30	31	28	33	24	31	23	29	16	32	39	27	30	36	34	33	30	31	28
YDL141W_CEN.PK113-7DBPL1	YDL141W_CEN.PK113-7DBPL1	19	19	19	;BPL1	1	19	19	19	9	9	10	12	8	8	5	6	8	7	8	8	4	3	9	11	9	9	10	12	8	8	5	6	8	7	8	8	4	3	9	11	9	9	10	12	8	8	5	6
YDL143W_CEN.PK113-7DCCT4	YDL143W_CEN.PK113-7DCCT4	32	32	32	;CCT4	1	32	32	32	25	24	22	24	22	28	20	24	20	26	22	19	21	22	24	25	25	24	22	24	22	28	20	24	20	26	22	19	21	22	24	25	25	24	22	24	22	28	20	24
YDL144C_CEN.PK113-7DORF	YDL144C_CEN.PK113-7DORF	12	12	12	;ORF	1	12	12	12	6	6	6	6	5	6	4	3	4	4	2	6	6	5	5	7	6	6	6	6	5	6	4	3	4	4	2	6	6	5	5	7	6	6	6	6	5	6	4	3
YDL145C_CEN.PK113-7DCOP1	YDL145C_CEN.PK113-7DCOP1	57	57	57	;COP1	1	57	57	57	30	33	36	35	38	30	38	33	34	29	30	35	34	26	35	37	30	33	36	35	38	30	38	33	34	29	30	35	34	26	35	37	30	33	36	35	38	30	38	33
YDL147W_CEN.PK113-7DRPN5	YDL147W_CEN.PK113-7DRPN5	26	26	26	;RPN5	1	26	26	26	17	15	15	17	13	14	18	16	11	9	14	13	10	7	11	15	17	15	15	17	13	14	18	16	11	9	14	13	10	7	11	15	17	15	15	17	13	14	18	16
YDL148C_CEN.PK113-7DNOP14	YDL148C_CEN.PK113-7DNOP14	17	17	17	;NOP14	1	17	17	17	7	6	10	6	11	8	10	4	10	8	8	5	5	2	6	5	7	6	10	6	11	8	10	4	10	8	8	5	5	2	6	5	7	6	10	6	11	8	10	4
YDL150W_CEN.PK113-7DRPC53	YDL150W_CEN.PK113-7DRPC53	8	8	8	;RPC53	1	8	8	8	3	2	4	5	4	3	1	3	3	4	4	2	3	3	2	4	3	2	4	5	4	3	1	3	3	4	4	2	3	3	2	4	3	2	4	5	4	3	1	3
YDL153C_CEN.PK113-7DSAS10	YDL153C_CEN.PK113-7DSAS10	17	17	17	;SAS10	1	17	17	17	8	9	9	7	9	11	10	8	8	8	7	8	8	7	7	6	8	9	9	7	9	11	10	8	8	8	7	8	8	7	7	6	8	9	9	7	9	11	10	8
YDL157C_CEN.PK113-7DORF	YDL157C_CEN.PK113-7DORF	2	2	2	;ORF	1	2	2	2	1	0	0	0	0	0	0	0	0	1	1	0	0	0	0	0	1	0	0	0	0	0	0	0	0	1	1	0	0	0	0	0	1	0	0	0	0	0	0	0
YDL160C_CEN.PK113-7DDHH1	YDL160C_CEN.PK113-7DDHH1	21	21	21	;DHH1	1	21	21	21	8	10	9	11	8	11	10	8	9	12	7	10	12	12	11	9	8	10	9	11	8	11	10	8	9	12	7	10	12	12	11	9	8	10	9	11	8	11	10	8
YDL161W_CEN.PK113-7DENT1	YDL161W_CEN.PK113-7DENT1	11	11	9	;ENT1	1	11	11	9	4	3	7	8	4	3	3	6	1	1	4	1	2	2	1	3	4	3	7	8	4	3	3	6	1	1	4	1	2	2	1	3	3	3	5	6	4	3	2	5
YDL164C_CEN.PK113-7DCDC9	YDL164C_CEN.PK113-7DCDC9	12	12	12	;CDC9	1	12	12	12	6	4	4	7	7	6	3	4	2	3	2	2	3	0	5	4	6	4	4	7	7	6	3	4	2	3	2	2	3	0	5	4	6	4	4	7	7	6	3	4
YDL165W_CEN.PK113-7DCDC36	YDL165W_CEN.PK113-7DCDC36	6	6	6	;CDC36	1	6	6	6	1	2	4	3	3	3	5	4	4	2	2	4	3	2	4	2	1	2	4	3	3	3	5	4	4	2	2	4	3	2	4	2	1	2	4	3	3	3	5	4
YDL166C_CEN.PK113-7DFAP7	YDL166C_CEN.PK113-7DFAP7	11	11	11	;FAP7	1	11	11	11	2	4	4	3	6	6	5	5	5	3	4	4	7	2	4	6	2	4	4	3	6	6	5	5	5	3	4	4	7	2	4	6	2	4	4	3	6	6	5	5
YDL167C_CEN.PK113-7DNRP1	YDL167C_CEN.PK113-7DNRP1	9	9	9	;NRP1	1	9	9	9	2	3	0	2	2	3	3	2	4	3	3	4	4	2	3	3	2	3	0	2	2	3	3	2	4	3	3	4	4	2	3	3	2	3	0	2	2	3	3	2
YDL168W_CEN.PK113-7DSFA1	YDL168W_CEN.PK113-7DSFA1	15	15	15	;SFA1	1	15	15	15	11	7	8	9	7	7	10	8	7	7	8	8	6	9	10	8	11	7	8	9	7	7	10	8	7	7	8	8	6	9	10	8	11	7	8	9	7	7	10	8
YDL170W_CEN.PK113-7DUGA3	YDL170W_CEN.PK113-7DUGA3	3	3	3	;UGA3	1	3	3	3	0	1	1	1	1	1	1	0	0	1	0	0	0	1	2	0	0	1	1	1	1	1	1	0	0	1	0	0	0	1	2	0	0	1	1	1	1	1	1	0
YDL171C_CEN.PK113-7DGLT1	YDL171C_CEN.PK113-7DGLT1	96	96	96	;GLT1	1	96	96	96	45	50	53	51	54	54	59	64	59	53	53	57	65	59	64	67	45	50	53	51	54	54	59	64	59	53	53	57	65	59	64	67	45	50	53	51	54	54	59	64
YDL173W_CEN.PK113-7DPAR32	YDL173W_CEN.PK113-7DPAR32	7	7	7	;PAR32	1	7	7	7	2	2	2	1	2	2	3	4	2	3	3	1	2	2	5	3	2	2	2	1	2	2	3	4	2	3	3	1	2	2	5	3	2	2	2	1	2	2	3	4
YDL174C_CEN.PK113-7DDLD1	YDL174C_CEN.PK113-7DDLD1	30	30	30	;DLD1	1	30	30	30	18	15	19	18	19	17	21	17	23	19	20	22	22	20	18	21	18	15	19	18	19	17	21	17	23	19	20	22	22	20	18	21	18	15	19	18	19	17	21	17
YDL175C_CEN.PK113-7DAIR2	YDL175C_CEN.PK113-7DAIR2	5	5	5	;AIR2	1	5	5	5	2	2	2	1	2	3	3	2	1	1	3	1	0	0	2	2	2	2	2	1	2	3	3	2	1	1	3	1	0	0	2	2	2	2	2	1	2	3	3	2
YDL178W_CEN.PK113-7DDLD2	YDL178W_CEN.PK113-7DDLD2	26	24	24	;DLD2	1	26	24	24	19	16	20	22	19	16	17	17	13	13	16	13	15	13	18	19	17	15	18	20	17	14	16	16	12	12	15	12	13	11	16	17	17	15	18	20	17	14	16	16
YDL181W_CEN.PK113-7DINH1	YDL181W_CEN.PK113-7DINH1	4	4	4	;INH1	1	4	4	4	2	0	2	2	2	1	3	0	2	0	2	2	2	2	2	2	2	0	2	2	2	1	3	0	2	0	2	2	2	2	2	2	2	0	2	2	2	1	3	0
YDL182W_CEN.PK113-7DLYS20	YDL182W_CEN.PK113-7DLYS20	35	35	11	;LYS20	1	35	35	11	24	27	26	25	26	27	26	26	23	25	24	23	27	28	28	27	24	27	26	25	26	27	26	26	23	25	24	23	27	28	28	27	7	7	6	6	7	7	8	8
YDL185W_CEN.PK113-7DVMA1;CON__P34955	YDL185W_CEN.PK113-7DVMA1	68;1	68;1	68;1	;VMA1	2	68	68	68	52	47	51	53	49	50	50	50	44	50	49	50	47	52	57	57	52	47	51	53	49	50	50	50	44	50	49	50	47	52	57	57	52	47	51	53	49	50	50	50
YDL188C_CEN.PK113-7DPPH22	YDL188C_CEN.PK113-7DPPH22	12	12	5	;PPH22	1	12	12	5	6	7	7	6	7	7	7	4	6	4	5	7	5	5	8	7	6	7	7	6	7	7	7	4	6	4	5	7	5	5	8	7	1	2	1	1	1	1	2	1
YDL189W_CEN.PK113-7DRBS1	YDL189W_CEN.PK113-7DRBS1	4	4	4	;RBS1	1	4	4	4	1	0	0	0	0	1	2	0	2	1	1	2	0	0	0	1	1	0	0	0	0	1	2	0	2	1	1	2	0	0	0	1	1	0	0	0	0	1	2	0
YDL190C_CEN.PK113-7DUFD2	YDL190C_CEN.PK113-7DUFD2	24	24	23	;UFD2	1	24	24	23	9	9	9	11	9	12	5	14	4	14	6	6	4	2	12	8	9	9	9	11	9	12	5	14	4	14	6	6	4	2	12	8	8	9	8	11	9	12	5	14
YDL191W_CEN.PK113-7DRPL35A;YDL136W_CEN.PK113-7DRPL35B	YDL191W_CEN.PK113-7DRPL35A;YDL136W_CEN.PK113-7DRPL35B	14;14	14;14	14;14	;RPL35A;;RPL35B	2	14	14	14	11	12	11	10	11	11	9	10	13	11	11	11	10	11	11	12	11	12	11	10	11	11	9	10	13	11	11	11	10	11	11	12	11	12	11	10	11	11	9	10
YDL192W_CEN.PK113-7DARF1	YDL192W_CEN.PK113-7DARF1	11	2	2	;ARF1	1	11	2	2	9	10	10	9	10	9	10	10	11	11	10	9	11	9	10	11	2	2	2	2	1	1	1	2	2	2	2	1	2	1	2	2	2	2	2	2	1	1	1	2
YDL195W_CEN.PK113-7DSEC31	YDL195W_CEN.PK113-7DSEC31	41	41	41	;SEC31	1	41	41	41	24	24	26	29	30	30	29	27	27	28	22	22	27	24	30	34	24	24	26	29	30	30	29	27	27	28	22	22	27	24	30	34	24	24	26	29	30	30	29	27
YDL198C_CEN.PK113-7DGGC1	YDL198C_CEN.PK113-7DGGC1	17	17	17	;GGC1	1	17	17	17	5	8	9	10	10	10	9	7	9	7	8	11	10	6	8	12	5	8	9	10	10	10	9	7	9	7	8	11	10	6	8	12	5	8	9	10	10	10	9	7
YDL201W_CEN.PK113-7DTRM8	YDL201W_CEN.PK113-7DTRM8	12	12	12	;TRM8	1	12	12	12	7	7	7	7	8	8	9	7	5	6	6	6	7	4	7	8	7	7	7	7	8	8	9	7	5	6	6	6	7	4	7	8	7	7	7	7	8	8	9	7
YDL202W_CEN.PK113-7DMRPL11	YDL202W_CEN.PK113-7DMRPL11	7	7	7	;MRPL11	1	7	7	7	3	3	2	2	4	4	4	4	4	2	2	4	5	2	2	3	3	3	2	2	4	4	4	4	4	2	2	4	5	2	2	3	3	3	2	2	4	4	4	4
YDL203C_CEN.PK113-7DACK1	YDL203C_CEN.PK113-7DACK1	3	3	3	;ACK1	1	3	3	3	0	1	0	0	1	2	0	0	0	1	0	0	0	0	0	2	0	1	0	0	1	2	0	0	0	1	0	0	0	0	0	2	0	1	0	0	1	2	0	0
YDL205C_CEN.PK113-7DHEM3	YDL205C_CEN.PK113-7DHEM3	13	13	13	;HEM3	1	13	13	13	7	6	6	4	5	7	5	6	3	4	6	4	4	4	6	6	7	6	6	4	5	7	5	6	3	4	6	4	4	4	6	6	7	6	6	4	5	7	5	6
YDL207W_CEN.PK113-7DGLE1	YDL207W_CEN.PK113-7DGLE1	1	1	1	;GLE1	1	1	1	1	0	1	1	1	0	1	0	1	0	0	0	0	1	0	0	1	0	1	1	1	0	1	0	1	0	0	0	0	1	0	0	1	0	1	1	1	0	1	0	1
YDL208W_CEN.PK113-7DNHP2	YDL208W_CEN.PK113-7DNHP2	7	7	7	;NHP2	1	7	7	7	1	2	4	1	3	2	3	2	3	1	3	3	4	2	4	5	1	2	4	1	3	2	3	2	3	1	3	3	4	2	4	5	1	2	4	1	3	2	3	2
YDL212W_CEN.PK113-7DSHR3	YDL212W_CEN.PK113-7DSHR3	2	2	2	;SHR3	1	2	2	2	1	1	0	2	1	1	2	1	1	2	2	1	1	2	1	1	1	1	0	2	1	1	2	1	1	2	2	1	1	2	1	1	1	1	0	2	1	1	2	1
YDL213C_CEN.PK113-7DNOP6	YDL213C_CEN.PK113-7DNOP6	7	7	7	;NOP6	1	7	7	7	7	3	5	5	5	5	6	3	6	5	5	6	6	4	5	5	7	3	5	5	5	5	6	3	6	5	5	6	6	4	5	5	7	3	5	5	5	5	6	3
YDL215C_CEN.PK113-7DGDH2	YDL215C_CEN.PK113-7DGDH2	22	22	22	;GDH2	1	22	22	22	2	4	6	10	1	2	1	0	0	0	3	3	1	0	0	1	2	4	6	10	1	2	1	0	0	0	3	3	1	0	0	1	2	4	6	10	1	2	1	0
YDL217C_CEN.PK113-7DTIM22	YDL217C_CEN.PK113-7DTIM22	3	3	3	;TIM22	1	3	3	3	1	0	2	3	1	2	0	1	1	1	1	2	1	1	1	2	1	0	2	3	1	2	0	1	1	1	1	2	1	1	1	2	1	0	2	3	1	2	0	1
YDL219W_CEN.PK113-7DDTD1	YDL219W_CEN.PK113-7DDTD1	4	4	4	;DTD1	1	4	4	4	3	2	3	2	1	2	3	1	3	0	3	1	2	1	2	3	3	2	3	2	1	2	3	1	3	0	3	1	2	1	2	3	3	2	3	2	1	2	3	1
YDL222C_CEN.PK113-7DFMP45	YDL222C_CEN.PK113-7DFMP45	1	1	1	;FMP45	1	1	1	1	0	1	0	1	0	0	0	0	0	0	0	0	0	0	0	0	0	1	0	1	0	0	0	0	0	0	0	0	0	0	0	0	0	1	0	1	0	0	0	0
YDL224C_CEN.PK113-7DWHI4	YDL224C_CEN.PK113-7DWHI4	2	2	2	;WHI4	1	2	2	2	0	0	0	0	0	0	1	0	1	0	0	1	1	0	0	0	0	0	0	0	0	0	1	0	1	0	0	1	1	0	0	0	0	0	0	0	0	0	1	0
YDL225W_CEN.PK113-7DSHS1	YDL225W_CEN.PK113-7DSHS1	22	22	22	;SHS1	1	22	22	22	6	4	9	8	10	11	10	8	10	10	5	7	6	3	9	10	6	4	9	8	10	11	10	8	10	10	5	7	6	3	9	10	6	4	9	8	10	11	10	8
YDL226C_CEN.PK113-7DGCS1	YDL226C_CEN.PK113-7DGCS1	26	26	25	;GCS1	1	26	26	25	16	12	19	15	15	15	16	14	12	13	14	11	13	12	14	17	16	12	19	15	15	15	16	14	12	13	14	11	13	12	14	17	15	12	18	15	14	15	15	13
YDL230W_CEN.PK113-7DPTP1	YDL230W_CEN.PK113-7DPTP1	5	5	5	;PTP1	1	5	5	5	2	1	2	1	2	1	1	3	2	1	0	1	2	1	1	1	2	1	2	1	2	1	1	3	2	1	0	1	2	1	1	1	2	1	2	1	2	1	1	3
YDL234C_CEN.PK113-7DGYP7	YDL234C_CEN.PK113-7DGYP7	8	8	8	;GYP7	1	8	8	8	1	1	1	4	1	1	1	0	0	0	0	0	0	1	0	0	1	1	1	4	1	1	1	0	0	0	0	0	0	1	0	0	1	1	1	4	1	1	1	0
YDL235C_CEN.PK113-7DYPD1	YDL235C_CEN.PK113-7DYPD1	2	2	2	;YPD1	1	2	2	2	0	1	1	1	1	1	1	0	1	0	1	1	2	0	0	2	0	1	1	1	1	1	1	0	1	0	1	1	2	0	0	2	0	1	1	1	1	1	1	0
YDL236W_CEN.PK113-7DPHO13	YDL236W_CEN.PK113-7DPHO13	17	17	17	;PHO13	1	17	17	17	10	11	12	9	8	9	10	7	12	8	10	8	7	7	10	9	10	11	12	9	8	9	10	7	12	8	10	8	7	7	10	9	10	11	12	9	8	9	10	7
YDL237W_CEN.PK113-7DAIM6	YDL237W_CEN.PK113-7DAIM6	10	10	10	;AIM6	1	10	10	10	5	4	4	5	4	6	5	2	4	3	5	3	4	3	3	7	5	4	4	5	4	6	5	2	4	3	5	3	4	3	3	7	5	4	4	5	4	6	5	2
YDR001C_CEN.PK113-7DNTH1	YDR001C_CEN.PK113-7DNTH1	20	20	18	;NTH1	1	20	20	18	4	6	5	4	8	3	4	4	4	4	4	4	3	5	3	7	4	6	5	4	8	3	4	4	4	4	4	4	3	5	3	7	4	5	5	4	8	3	4	4
YDR002W_CEN.PK113-7DYRB1	YDR002W_CEN.PK113-7DYRB1	9	9	9	;YRB1	1	9	9	9	6	4	6	5	6	4	4	3	5	3	7	6	5	2	5	6	6	4	6	5	6	4	4	3	5	3	7	6	5	2	5	6	6	4	6	5	6	4	4	3
YDR005C_CEN.PK113-7DMAF1	YDR005C_CEN.PK113-7DMAF1	5	5	5	;MAF1	1	5	5	5	0	2	1	0	2	2	2	0	2	2	1	1	2	4	0	3	0	2	1	0	2	2	2	0	2	2	1	1	2	4	0	3	0	2	1	0	2	2	2	0
YDR007W_CEN.PK113-7DTRP1	YDR007W_CEN.PK113-7DTRP1	4	4	4	;TRP1	1	4	4	4	0	0	1	1	2	2	0	1	0	0	0	1	1	0	0	1	0	0	1	1	2	2	0	1	0	0	0	1	1	0	0	1	0	0	1	1	2	2	0	1
YDR011W_CEN.PK113-7DSNQ2	YDR011W_CEN.PK113-7DSNQ2	34	34	33	;SNQ2	1	34	34	33	8	14	8	9	8	10	9	10	8	10	9	9	9	7	10	11	8	14	8	9	8	10	9	10	8	10	9	9	9	7	10	11	8	14	7	9	7	10	9	10
YDR013W_CEN.PK113-7DPSF1	YDR013W_CEN.PK113-7DPSF1	4	4	4	;PSF1	1	4	4	4	0	2	2	1	0	2	0	0	0	0	0	0	0	0	0	0	0	2	2	1	0	2	0	0	0	0	0	0	0	0	0	0	0	2	2	1	0	2	0	0
YDR017C_CEN.PK113-7DKCS1	YDR017C_CEN.PK113-7DKCS1	6	6	6	;KCS1	1	6	6	6	1	4	0	0	1	1	1	0	2	2	1	1	0	0	1	2	1	4	0	0	1	1	1	0	2	2	1	1	0	0	1	2	1	4	0	0	1	1	1	0
YDR019C_CEN.PK113-7DGCV1	YDR019C_CEN.PK113-7DGCV1	22	22	22	;GCV1	1	22	22	22	13	12	14	15	14	16	14	14	14	12	14	17	17	13	16	16	13	12	14	15	14	16	14	14	14	12	14	17	17	13	16	16	13	12	14	15	14	16	14	14
YDR020C_CEN.PK113-7DDAS2	YDR020C_CEN.PK113-7DDAS2	3	3	3	;DAS2	1	3	3	3	1	1	2	2	0	0	0	0	0	0	1	0	1	0	1	1	1	1	2	2	0	0	0	0	0	0	1	0	1	0	1	1	1	1	2	2	0	0	0	0
YDR021W_CEN.PK113-7DFAL1	YDR021W_CEN.PK113-7DFAL1	9	9	9	;FAL1	1	9	9	9	4	3	2	3	5	3	4	4	3	2	2	2	1	0	1	3	4	3	2	3	5	3	4	4	3	2	2	2	1	0	1	3	4	3	2	3	5	3	4	4
YDR023W_CEN.PK113-7DSES1	YDR023W_CEN.PK113-7DSES1	40	40	40	;SES1	1	40	40	40	28	30	26	29	32	28	28	23	27	26	27	29	29	30	29	32	28	30	26	29	32	28	28	23	27	26	27	29	29	30	29	32	28	30	26	29	32	28	28	23
YDR025W_CEN.PK113-7DRPS11A;YBR048W_CEN.PK113-7DRPS11B	YDR025W_CEN.PK113-7DRPS11A;YBR048W_CEN.PK113-7DRPS11B	15;15	15;15	15;15	;RPS11A;;RPS11B	2	15	15	15	12	10	12	12	11	12	13	11	12	10	13	12	12	14	12	12	12	10	12	12	11	12	13	11	12	10	13	12	12	14	12	12	12	10	12	12	11	12	13	11
YDR028C_CEN.PK113-7DREG1	YDR028C_CEN.PK113-7DREG1	11	11	11	;REG1	1	11	11	11	4	3	4	2	2	1	4	3	1	2	1	1	2	2	4	1	4	3	4	2	2	1	4	3	1	2	1	1	2	2	4	1	4	3	4	2	2	1	4	3
YDR031W_CEN.PK113-7DMIC14	YDR031W_CEN.PK113-7DMIC14	2	2	2	;MIC14	1	2	2	2	1	1	0	1	0	0	0	1	0	0	1	0	0	0	0	0	1	1	0	1	0	0	0	1	0	0	1	0	0	0	0	0	1	1	0	1	0	0	0	1
YDR032C_CEN.PK113-7DPST2	YDR032C_CEN.PK113-7DPST2	9	8	8	;PST2	1	9	8	8	5	5	5	4	3	5	7	6	7	6	7	6	8	5	6	7	5	5	5	4	3	5	6	6	7	6	7	6	7	5	6	7	5	5	5	4	3	5	6	6
YDR033W_CEN.PK113-7DMRH1	YDR033W_CEN.PK113-7DMRH1	6	6	4	;MRH1	1	6	6	4	4	5	5	5	3	4	4	3	4	4	4	4	5	5	4	5	4	5	5	5	3	4	4	3	4	4	4	4	5	5	4	5	2	3	3	3	2	2	2	2
YDR035W_CEN.PK113-7DARO3	YDR035W_CEN.PK113-7DARO3	18	16	16	;ARO3	1	18	16	16	12	15	10	12	13	15	15	15	14	15	11	12	13	12	16	17	10	13	9	12	13	14	14	13	13	14	11	11	13	10	14	15	10	13	9	12	13	14	14	13
YDR036C_CEN.PK113-7DEHD3	YDR036C_CEN.PK113-7DEHD3	15	15	15	;EHD3	1	15	15	15	5	4	4	7	7	6	3	2	4	5	7	7	6	4	9	9	5	4	4	7	7	6	3	2	4	5	7	7	6	4	9	9	5	4	4	7	7	6	3	2
YDR037W_CEN.PK113-7DKRS1	YDR037W_CEN.PK113-7DKRS1	49	49	49	;KRS1	1	49	49	49	33	33	34	35	37	35	34	34	34	34	38	31	36	37	38	40	33	33	34	35	37	35	34	34	34	34	38	31	36	37	38	40	33	33	34	35	37	35	34	34
YDR040C_CEN.PK113-7DENA1	YDR040C_CEN.PK113-7DENA1	2	2	2	;ENA1	1	2	2	2	1	0	0	0	0	0	0	0	0	0	0	0	0	0	0	0	1	0	0	0	0	0	0	0	0	0	0	0	0	0	0	0	1	0	0	0	0	0	0	0
YDR041W_CEN.PK113-7DRSM10	YDR041W_CEN.PK113-7DRSM10	7	7	7	;RSM10	1	7	7	7	4	4	2	2	3	3	3	1	3	1	2	2	2	3	2	5	4	4	2	2	3	3	3	1	3	1	2	2	2	3	2	5	4	4	2	2	3	3	3	1
YDR044W_CEN.PK113-7DHEM13	YDR044W_CEN.PK113-7DHEM13	8	8	8	;HEM13	1	8	8	8	2	2	2	3	2	2	2	2	4	5	2	2	6	4	3	6	2	2	2	3	2	2	2	2	4	5	2	2	6	4	3	6	2	2	2	3	2	2	2	2
YDR045C_CEN.PK113-7DRPC11	YDR045C_CEN.PK113-7DRPC11	3	3	3	;RPC11	1	3	3	3	1	1	1	0	1	0	3	0	3	1	2	2	2	1	2	2	1	1	1	0	1	0	3	0	3	1	2	2	2	1	2	2	1	1	1	0	1	0	3	0
YDR046C_CEN.PK113-7DBAP3	YDR046C_CEN.PK113-7DBAP3	7	7	7	;BAP3	1	7	7	7	2	4	5	4	2	2	0	2	0	0	0	0	0	0	1	1	2	4	5	4	2	2	0	2	0	0	0	0	0	0	1	1	2	4	5	4	2	2	0	2
YDR047W_CEN.PK113-7DHEM12	YDR047W_CEN.PK113-7DHEM12	19	19	19	;HEM12	1	19	19	19	8	9	10	9	9	3	8	8	7	5	8	6	6	4	6	6	8	9	10	9	9	3	8	8	7	5	8	6	6	4	6	6	8	9	10	9	9	3	8	8
YDR049W_CEN.PK113-7DVMS1	YDR049W_CEN.PK113-7DVMS1	15	15	15	;VMS1	1	15	15	15	5	5	7	7	5	3	7	6	2	3	3	3	4	2	5	1	5	5	7	7	5	3	7	6	2	3	3	3	4	2	5	1	5	5	7	7	5	3	7	6
YDR050C_CEN.PK113-7DTPI1	YDR050C_CEN.PK113-7DTPI1	22	22	22	;TPI1	1	22	22	22	16	17	17	17	19	17	16	16	20	17	18	17	17	19	18	20	16	17	17	17	19	17	16	16	20	17	18	17	17	19	18	20	16	17	17	17	19	17	16	16
YDR051C_CEN.PK113-7DDET1	YDR051C_CEN.PK113-7DDET1	12	12	12	;DET1	1	12	12	12	8	8	8	8	5	7	5	5	2	4	2	5	5	4	5	7	8	8	8	8	5	7	5	5	2	4	2	5	5	4	5	7	8	8	8	8	5	7	5	5
YDR054C_CEN.PK113-7DCDC34	YDR054C_CEN.PK113-7DCDC34	4	4	4	;CDC34	1	4	4	4	1	2	1	1	1	2	2	1	1	1	1	2	2	0	2	2	1	2	1	1	1	2	2	1	1	1	1	2	2	0	2	2	1	2	1	1	1	2	2	1
YDR055W_CEN.PK113-7DPST1	YDR055W_CEN.PK113-7DPST1	3	3	3	;PST1	1	3	3	3	0	1	1	0	1	0	0	0	0	0	0	0	0	2	1	1	0	1	1	0	1	0	0	0	0	0	0	0	0	2	1	1	0	1	1	0	1	0	0	0
YDR056C_CEN.PK113-7DORF	YDR056C_CEN.PK113-7DORF	3	3	3	;ORF	1	3	3	3	2	2	2	2	2	2	3	1	2	1	2	1	2	1	1	3	2	2	2	2	2	2	3	1	2	1	2	1	2	1	1	3	2	2	2	2	2	2	3	1
YDR057W_CEN.PK113-7DYOS9	YDR057W_CEN.PK113-7DYOS9	7	7	7	;YOS9	1	7	7	7	1	1	1	0	1	3	2	2	0	1	1	0	1	1	1	0	1	1	1	0	1	3	2	2	0	1	1	0	1	1	1	0	1	1	1	0	1	3	2	2
YDR060W_CEN.PK113-7DMAK21	YDR060W_CEN.PK113-7DMAK21	24	24	24	;MAK21	1	24	24	24	10	6	12	9	12	15	8	12	9	10	10	9	9	9	14	12	10	6	12	9	12	15	8	12	9	10	10	9	9	9	14	12	10	6	12	9	12	15	8	12
YDR061W_CEN.PK113-7DORF	YDR061W_CEN.PK113-7DORF	22	22	22	;ORF	1	22	22	22	7	11	8	10	6	4	5	6	4	4	6	7	7	4	7	5	7	11	8	10	6	4	5	6	4	4	6	7	7	4	7	5	7	11	8	10	6	4	5	6
YDR062W_CEN.PK113-7DLCB2	YDR062W_CEN.PK113-7DLCB2	19	19	19	;LCB2	1	19	19	19	7	9	11	15	11	6	11	8	10	9	5	7	10	6	12	14	7	9	11	15	11	6	11	8	10	9	5	7	10	6	12	14	7	9	11	15	11	6	11	8
YDR064W_CEN.PK113-7DRPS13	YDR064W_CEN.PK113-7DRPS13	13	13	13	;RPS13	1	13	13	13	9	10	10	10	11	9	10	9	10	9	11	10	9	12	10	11	9	10	10	10	11	9	10	9	10	9	11	10	9	12	10	11	9	10	10	10	11	9	10	9
YDR067C_CEN.PK113-7DOCA6	YDR067C_CEN.PK113-7DOCA6	3	3	3	;OCA6	1	3	3	3	0	1	1	0	1	1	2	1	0	0	1	1	0	0	0	0	0	1	1	0	1	1	2	1	0	0	1	1	0	0	0	0	0	1	1	0	1	1	2	1
YDR068W_CEN.PK113-7DDOS2	YDR068W_CEN.PK113-7DDOS2	11	11	11	;DOS2	1	11	11	11	3	2	5	3	4	2	5	4	5	3	4	2	6	3	3	3	3	2	5	3	4	2	5	4	5	3	4	2	6	3	3	3	3	2	5	3	4	2	5	4
YDR071C_CEN.PK113-7DPAA1	YDR071C_CEN.PK113-7DPAA1	16	16	16	;PAA1	1	16	16	16	12	13	11	14	12	12	11	14	9	8	11	10	10	12	13	12	12	13	11	14	12	12	11	14	9	8	11	10	10	12	13	12	12	13	11	14	12	12	11	14
YDR072C_CEN.PK113-7DIPT1	YDR072C_CEN.PK113-7DIPT1	1	1	1	;IPT1	1	1	1	1	0	0	0	0	0	0	0	0	0	0	0	0	1	0	0	1	0	0	0	0	0	0	0	0	0	0	0	0	1	0	0	1	0	0	0	0	0	0	0	0
YDR074W_CEN.PK113-7DTPS2	YDR074W_CEN.PK113-7DTPS2	27	27	27	;TPS2	1	27	27	27	12	15	11	13	9	8	7	5	5	4	6	5	4	2	9	9	12	15	11	13	9	8	7	5	5	4	6	5	4	2	9	9	12	15	11	13	9	8	7	5
YDR079W_CEN.PK113-7DPET100	YDR079W_CEN.PK113-7DPET100	4	4	4	;PET100	1	4	4	4	4	3	3	3	2	2	2	3	0	2	2	1	1	1	2	3	4	3	3	3	2	2	2	3	0	2	2	1	1	1	2	3	4	3	3	3	2	2	2	3
YDR080W_CEN.PK113-7DVPS41	YDR080W_CEN.PK113-7DVPS41	8	8	8	;VPS41	1	8	8	8	1	1	3	2	3	0	1	2	0	0	1	1	1	0	0	1	1	1	3	2	3	0	1	2	0	0	1	1	1	0	0	1	1	1	3	2	3	0	1	2
YDR081C_CEN.PK113-7DPDC2	YDR081C_CEN.PK113-7DPDC2	9	9	9	;PDC2	1	9	9	9	3	2	1	3	4	4	2	1	1	1	3	0	1	2	0	3	3	2	1	3	4	4	2	1	1	1	3	0	1	2	0	3	3	2	1	3	4	4	2	1
YDR083W_CEN.PK113-7DRRP8	YDR083W_CEN.PK113-7DRRP8	12	12	12	;RRP8	1	12	12	12	1	3	6	5	6	4	3	2	4	4	4	4	3	1	5	5	1	3	6	5	6	4	3	2	4	4	4	4	3	1	5	5	1	3	6	5	6	4	3	2
YDR084C_CEN.PK113-7DTVP23	YDR084C_CEN.PK113-7DTVP23	6	6	6	;TVP23	1	6	6	6	1	4	4	5	3	3	4	2	4	1	4	2	3	1	2	3	1	4	4	5	3	3	4	2	4	1	4	2	3	1	2	3	1	4	4	5	3	3	4	2
YDR086C_CEN.PK113-7DSSS1	YDR086C_CEN.PK113-7DSSS1	3	3	3	;SSS1	1	3	3	3	1	2	1	2	1	1	1	1	1	2	1	2	2	2	1	2	1	2	1	2	1	1	1	1	1	2	1	2	2	2	1	2	1	2	1	2	1	1	1	1
YDR087C_CEN.PK113-7DRRP1	YDR087C_CEN.PK113-7DRRP1	6	6	6	;RRP1	1	6	6	6	3	4	4	3	3	4	4	3	5	3	4	4	3	3	4	4	3	4	4	3	3	4	4	3	5	3	4	4	3	3	4	4	3	4	4	3	3	4	4	3
YDR089W_CEN.PK113-7DORF	YDR089W_CEN.PK113-7DORF	18	18	18	;ORF	1	18	18	18	9	7	6	6	10	9	7	10	6	10	3	7	6	4	9	10	9	7	6	6	10	9	7	10	6	10	3	7	6	4	9	10	9	7	6	6	10	9	7	10
YDR092W_CEN.PK113-7DUBC13	YDR092W_CEN.PK113-7DUBC13	4	4	4	;UBC13	1	4	4	4	3	3	3	2	3	2	2	2	3	1	3	2	2	2	2	3	3	3	3	2	3	2	2	2	3	1	3	2	2	2	2	3	3	3	3	2	3	2	2	2
YDR093W_CEN.PK113-7DDNF2	YDR093W_CEN.PK113-7DDNF2	16	12	12	;DNF2	1	16	12	12	4	2	4	4	3	7	1	2	2	2	1	4	1	2	3	5	3	1	2	2	2	5	1	2	0	2	1	3	0	1	1	2	3	1	2	2	2	5	1	2
YDR097C_CEN.PK113-7DMSH6	YDR097C_CEN.PK113-7DMSH6	21	21	21	;MSH6	1	21	21	21	6	5	5	6	8	8	7	8	6	4	4	9	4	2	12	9	6	5	5	6	8	8	7	8	6	4	4	9	4	2	12	9	6	5	5	6	8	8	7	8
YDR098C_CEN.PK113-7DGRX3	YDR098C_CEN.PK113-7DGRX3	6	4	4	;GRX3	1	6	4	4	4	5	5	5	3	4	6	2	2	3	4	3	3	4	4	5	2	3	3	3	2	3	4	1	0	2	2	1	1	2	3	3	2	3	3	3	2	3	4	1
YDR099W_CEN.PK113-7DBMH2	YDR099W_CEN.PK113-7DBMH2	18	4	4	;BMH2	1	18	4	4	15	14	10	11	11	14	15	13	13	13	14	13	13	17	15	14	4	4	2	2	2	4	4	3	2	3	3	3	3	3	4	4	4	4	2	2	2	4	4	3
YDR100W_CEN.PK113-7DTVP15	YDR100W_CEN.PK113-7DTVP15	3	3	3	;TVP15	1	3	3	3	0	0	0	1	1	1	2	1	2	0	1	1	0	0	1	1	0	0	0	1	1	1	2	1	2	0	1	1	0	0	1	1	0	0	0	1	1	1	2	1
YDR101C_CEN.PK113-7DARX1	YDR101C_CEN.PK113-7DARX1	30	30	30	;ARX1	1	30	30	30	18	16	18	17	19	17	13	17	17	17	18	19	18	15	17	20	18	16	18	17	19	17	13	17	17	17	18	19	18	15	17	20	18	16	18	17	19	17	13	17
YDR107C_CEN.PK113-7DTMN2	YDR107C_CEN.PK113-7DTMN2	5	4	4	;TMN2	1	5	4	4	0	2	0	1	3	1	2	1	1	1	1	0	1	0	2	2	0	1	0	0	2	0	1	1	1	0	0	0	0	0	1	1	0	1	0	0	2	0	1	1
YDR108W_CEN.PK113-7DTRS85	YDR108W_CEN.PK113-7DTRS85	13	13	13	;TRS85	1	13	13	13	2	4	5	5	3	5	4	3	2	1	2	4	3	1	2	3	2	4	5	5	3	5	4	3	2	1	2	4	3	1	2	3	2	4	5	5	3	5	4	3
YDR109C_CEN.PK113-7DORF	YDR109C_CEN.PK113-7DORF	10	10	10	;ORF	1	10	10	10	3	2	1	2	0	3	2	0	0	0	1	0	0	0	2	0	3	2	1	2	0	3	2	0	0	0	1	0	0	0	2	0	3	2	1	2	0	3	2	0
YDR110W_CEN.PK113-7DFOB1	YDR110W_CEN.PK113-7DFOB1	8	7	7	;FOB1	1	8	7	7	2	4	3	6	3	1	3	1	1	1	2	2	1	1	3	1	2	3	2	5	2	0	2	0	1	0	2	1	0	1	2	1	2	3	2	5	2	0	2	0
YDR115W_CEN.PK113-7DORF	YDR115W_CEN.PK113-7DORF	1	1	1	;ORF	1	1	1	1	0	0	1	0	1	0	0	0	0	0	1	1	0	0	1	1	0	0	1	0	1	0	0	0	0	0	1	1	0	0	1	1	0	0	1	0	1	0	0	0
YDR116C_CEN.PK113-7DMRPL1	YDR116C_CEN.PK113-7DMRPL1	9	9	9	;MRPL1	1	9	9	9	3	3	4	5	3	2	4	7	4	3	5	4	6	3	6	5	3	3	4	5	3	2	4	7	4	3	5	4	6	3	6	5	3	3	4	5	3	2	4	7
YDR117C_CEN.PK113-7DTMA64	YDR117C_CEN.PK113-7DTMA64	16	16	16	;TMA64	1	16	16	16	5	5	6	7	5	6	8	7	4	2	3	4	4	3	3	5	5	5	6	7	5	6	8	7	4	2	3	4	4	3	3	5	5	5	6	7	5	6	8	7
YDR119W_CEN.PK113-7DVBA4	YDR119W_CEN.PK113-7DVBA4	10	10	10	;VBA4	1	10	10	10	5	4	6	4	5	5	6	6	6	6	6	5	7	5	5	7	5	4	6	4	5	5	6	6	6	6	6	5	7	5	5	7	5	4	6	4	5	5	6	6
YDR120C_CEN.PK113-7DTRM1	YDR120C_CEN.PK113-7DTRM1	24	24	24	;TRM1	1	24	24	24	10	13	12	11	14	13	9	13	17	11	13	12	12	5	14	13	10	13	12	11	14	13	9	13	17	11	13	12	12	5	14	13	10	13	12	11	14	13	9	13
YDR121W_CEN.PK113-7DDPB4	YDR121W_CEN.PK113-7DDPB4	6	6	6	;DPB4	1	6	6	6	4	3	2	1	3	4	4	4	3	3	2	4	1	2	3	3	4	3	2	1	3	4	4	4	3	3	2	4	1	2	3	3	4	3	2	1	3	4	4	4
YDR122W_CEN.PK113-7DKIN1	YDR122W_CEN.PK113-7DKIN1	12	12	11	;KIN1	1	12	12	11	3	1	3	3	2	2	4	1	2	2	2	3	2	1	1	0	3	1	3	3	2	2	4	1	2	2	2	3	2	1	1	0	2	1	2	3	2	2	4	0
YDR127W_CEN.PK113-7DARO1	YDR127W_CEN.PK113-7DARO1	100	100	100	;ARO1	1	100	100	100	48	53	56	62	65	62	59	56	57	48	55	57	73	66	75	80	48	53	56	62	65	62	59	56	57	48	55	57	73	66	75	80	48	53	56	62	65	62	59	56
YDR128W_CEN.PK113-7DMTC5	YDR128W_CEN.PK113-7DMTC5	2	2	2	;MTC5	1	2	2	2	0	1	0	0	0	1	1	1	0	0	0	0	0	0	0	0	0	1	0	0	0	1	1	1	0	0	0	0	0	0	0	0	0	1	0	0	0	1	1	1
YDR129C_CEN.PK113-7DSAC6;REV__YDR129C_CEN.PK113-7DSAC6	YDR129C_CEN.PK113-7DSAC6	38;1	38;1	38;1	;SAC6	2	38	38	38	25	29	25	26	23	26	21	27	25	26	22	18	23	25	31	26	25	29	25	26	23	26	21	27	25	26	22	18	23	25	31	26	25	29	25	26	23	26	21	27
YDR135C_CEN.PK113-7DYCF1	YDR135C_CEN.PK113-7DYCF1	44	44	44	;YCF1	1	44	44	44	15	17	18	17	21	19	14	8	16	13	11	15	10	17	18	21	15	17	18	17	21	19	14	8	16	13	11	15	10	17	18	21	15	17	18	17	21	19	14	8
YDR137W_CEN.PK113-7DRGP1	YDR137W_CEN.PK113-7DRGP1	9	9	9	;RGP1	1	9	9	9	2	2	3	2	2	2	1	1	1	0	0	0	0	0	1	1	2	2	3	2	2	2	1	1	1	0	0	0	0	0	1	1	2	2	3	2	2	2	1	1
YDR138W_CEN.PK113-7DHPR1	YDR138W_CEN.PK113-7DHPR1	16	16	16	;HPR1	1	16	16	16	5	6	6	6	4	8	4	6	4	5	4	3	2	2	1	2	5	6	6	6	4	8	4	6	4	5	4	3	2	2	1	2	5	6	6	6	4	8	4	6
YDR139C_CEN.PK113-7DRUB1	YDR139C_CEN.PK113-7DRUB1	4	4	4	;RUB1	1	4	4	4	0	1	1	1	2	2	2	2	1	1	1	0	1	0	3	2	0	1	1	1	2	2	2	2	1	1	1	0	1	0	3	2	0	1	1	1	2	2	2	2
YDR140W_CEN.PK113-7DMTQ2	YDR140W_CEN.PK113-7DMTQ2	4	4	4	;MTQ2	1	4	4	4	3	2	1	2	1	2	1	1	1	0	0	0	0	0	1	1	3	2	1	2	1	2	1	1	1	0	0	0	0	0	1	1	3	2	1	2	1	2	1	1
YDR141C_CEN.PK113-7DDOP1	YDR141C_CEN.PK113-7DDOP1	35	35	35	;DOP1	1	35	35	35	13	16	16	18	11	10	13	12	6	5	5	8	4	4	9	9	13	16	16	18	11	10	13	12	6	5	5	8	4	4	9	9	13	16	16	18	11	10	13	12
YDR143C_CEN.PK113-7DSAN1	YDR143C_CEN.PK113-7DSAN1	5	5	5	;SAN1	1	5	5	5	1	1	1	0	0	1	0	0	1	0	0	1	2	1	0	2	1	1	1	0	0	1	0	0	1	0	0	1	2	1	0	2	1	1	1	0	0	1	0	0
YDR144C_CEN.PK113-7DMKC7	YDR144C_CEN.PK113-7DMKC7	4	4	4	;MKC7	1	4	4	4	0	2	1	1	2	0	2	0	2	0	2	1	2	1	2	2	0	2	1	1	2	0	2	0	2	0	2	1	2	1	2	2	0	2	1	1	2	0	2	0
YDR145W_CEN.PK113-7DTAF12	YDR145W_CEN.PK113-7DTAF12	20	20	20	;TAF12	1	20	20	20	8	3	12	7	9	5	4	4	4	3	4	3	7	4	6	8	8	3	12	7	9	5	4	4	4	3	4	3	7	4	6	8	8	3	12	7	9	5	4	4
YDR148C_CEN.PK113-7DKGD2	YDR148C_CEN.PK113-7DKGD2	13	13	13	;KGD2	1	13	13	13	7	7	8	9	8	9	6	8	7	8	7	7	8	7	8	9	7	7	8	9	8	9	6	8	7	8	7	7	8	7	8	9	7	7	8	9	8	9	6	8
YDR152W_CEN.PK113-7DGIR2	YDR152W_CEN.PK113-7DGIR2	12	12	12	;GIR2	1	12	12	12	7	7	8	7	8	6	7	7	7	4	4	4	4	2	4	6	7	7	8	7	8	6	7	7	7	4	4	4	4	2	4	6	7	7	8	7	8	6	7	7
YDR153C_CEN.PK113-7DENT5	YDR153C_CEN.PK113-7DENT5	9	9	9	;ENT5	1	9	9	9	3	4	5	7	3	4	5	5	4	4	5	4	4	2	5	3	3	4	5	7	3	4	5	5	4	4	5	4	4	2	5	3	3	4	5	7	3	4	5	5
YDR155C_CEN.PK113-7DCPR1	YDR155C_CEN.PK113-7DCPR1	13	13	13	;CPR1	1	13	13	13	9	8	10	9	10	9	10	7	9	7	9	9	11	10	9	9	9	8	10	9	10	9	10	7	9	7	9	9	11	10	9	9	9	8	10	9	10	9	10	7
YDR156W_CEN.PK113-7DRPA14	YDR156W_CEN.PK113-7DRPA14	2	2	2	;RPA14	1	2	2	2	0	0	0	0	1	0	0	0	0	0	0	1	0	1	0	1	0	0	0	0	1	0	0	0	0	0	0	1	0	1	0	1	0	0	0	0	1	0	0	0
YDR158W_CEN.PK113-7DHOM2	YDR158W_CEN.PK113-7DHOM2	25	25	25	;HOM2	1	25	25	25	14	19	18	19	20	19	17	21	18	21	19	19	20	18	21	19	14	19	18	19	20	19	17	21	18	21	19	19	20	18	21	19	14	19	18	19	20	19	17	21
YDR159W_CEN.PK113-7DSAC3	YDR159W_CEN.PK113-7DSAC3	4	4	4	;SAC3	1	4	4	4	1	0	0	0	2	0	1	0	1	0	1	0	1	0	0	1	1	0	0	0	2	0	1	0	1	0	1	0	1	0	0	1	1	0	0	0	2	0	1	0
YDR161W_CEN.PK113-7DORF	YDR161W_CEN.PK113-7DORF	9	9	9	;ORF	1	9	9	9	6	4	6	5	7	7	5	6	5	5	4	5	4	2	6	6	6	4	6	5	7	7	5	6	5	5	4	5	4	2	6	6	6	4	6	5	7	7	5	6
YDR162C_CEN.PK113-7DNBP2	YDR162C_CEN.PK113-7DNBP2	5	5	5	;NBP2	1	5	5	5	2	1	1	1	2	2	4	1	2	0	2	4	1	2	1	3	2	1	1	1	2	2	4	1	2	0	2	4	1	2	1	3	2	1	1	1	2	2	4	1
YDR164C_CEN.PK113-7DSEC1	YDR164C_CEN.PK113-7DSEC1	23	23	23	;SEC1	1	23	23	23	6	8	2	10	7	8	8	10	7	8	9	6	4	4	10	9	6	8	2	10	7	8	8	10	7	8	9	6	4	4	10	9	6	8	2	10	7	8	8	10
YDR165W_CEN.PK113-7DTRM82	YDR165W_CEN.PK113-7DTRM82	21	21	21	;TRM82	1	21	21	21	11	13	9	12	13	12	14	10	7	9	9	8	7	6	9	12	11	13	9	12	13	12	14	10	7	9	9	8	7	6	9	12	11	13	9	12	13	12	14	10
YDR166C_CEN.PK113-7DSEC5	YDR166C_CEN.PK113-7DSEC5	18	18	18	;SEC5	1	18	18	18	7	5	3	8	5	2	4	5	5	3	2	1	3	1	2	4	7	5	3	8	5	2	4	5	5	3	2	1	3	1	2	4	7	5	3	8	5	2	4	5
YDR167W_CEN.PK113-7DTAF10	YDR167W_CEN.PK113-7DTAF10	4	4	4	;TAF10	1	4	4	4	1	2	0	1	1	3	1	1	0	1	0	0	2	0	3	3	1	2	0	1	1	3	1	1	0	1	0	0	2	0	3	3	1	2	0	1	1	3	1	1
YDR168W_CEN.PK113-7DCDC37	YDR168W_CEN.PK113-7DCDC37	28	28	28	;CDC37	1	28	28	28	8	9	12	8	16	15	9	15	10	12	9	12	8	12	15	13	8	9	12	8	16	15	9	15	10	12	9	12	8	12	15	13	8	9	12	8	16	15	9	15
YDR169C_CEN.PK113-7DSTB3	YDR169C_CEN.PK113-7DSTB3	5	5	5	;STB3	1	5	5	5	0	0	0	0	0	3	2	3	2	2	1	0	4	1	1	2	0	0	0	0	0	3	2	3	2	2	1	0	4	1	1	2	0	0	0	0	0	3	2	3
YDR170C_CEN.PK113-7DSEC7	YDR170C_CEN.PK113-7DSEC7	55	55	55	;SEC7	1	55	55	55	20	17	20	16	22	25	19	21	16	15	16	17	18	11	19	23	20	17	20	16	22	25	19	21	16	15	16	17	18	11	19	23	20	17	20	16	22	25	19	21
YDR171W_CEN.PK113-7DHSP42	YDR171W_CEN.PK113-7DHSP42	10	10	10	;HSP42	1	10	10	10	3	6	3	8	3	1	2	3	2	1	0	2	0	1	1	0	3	6	3	8	3	1	2	3	2	1	0	2	0	1	1	0	3	6	3	8	3	1	2	3
YDR172W_CEN.PK113-7DSUP35	YDR172W_CEN.PK113-7DSUP35	36	36	36	;SUP35	1	36	36	36	20	24	22	24	22	19	24	21	21	20	24	20	20	20	23	25	20	24	22	24	22	19	24	21	21	20	24	20	20	20	23	25	20	24	22	24	22	19	24	21
YDR174W_CEN.PK113-7DHMO1	YDR174W_CEN.PK113-7DHMO1	5	5	5	;HMO1	1	5	5	5	3	4	4	4	3	5	4	4	4	4	5	4	3	3	4	4	3	4	4	4	3	5	4	4	4	4	5	4	3	3	4	4	3	4	4	4	3	5	4	4
YDR175C_CEN.PK113-7DRSM24	YDR175C_CEN.PK113-7DRSM24	10	10	10	;RSM24	1	10	10	10	2	3	2	3	2	2	4	1	3	2	4	5	6	2	2	6	2	3	2	3	2	2	4	1	3	2	4	5	6	2	2	6	2	3	2	3	2	2	4	1
YDR177W_CEN.PK113-7DUBC1	YDR177W_CEN.PK113-7DUBC1	11	11	11	;UBC1	1	11	11	11	8	7	7	11	11	9	11	7	10	8	10	9	10	8	9	10	8	7	7	11	11	9	11	7	10	8	10	9	10	8	9	10	8	7	7	11	11	9	11	7
YDR178W_CEN.PK113-7DSDH4	YDR178W_CEN.PK113-7DSDH4	4	4	4	;SDH4	1	4	4	4	1	2	3	2	1	1	1	0	2	1	1	2	2	1	2	3	1	2	3	2	1	1	1	0	2	1	1	2	2	1	2	3	1	2	3	2	1	1	1	0
YDR180W_CEN.PK113-7DSCC2	YDR180W_CEN.PK113-7DSCC2	2	2	2	;SCC2	1	2	2	2	0	0	0	1	1	0	0	0	0	0	0	0	0	0	1	1	0	0	0	1	1	0	0	0	0	0	0	0	0	0	1	1	0	0	0	1	1	0	0	0
YDR182W_CEN.PK113-7DCDC1	YDR182W_CEN.PK113-7DCDC1	7	7	7	;CDC1	1	7	7	7	1	2	2	2	1	3	2	3	3	3	2	2	2	2	2	3	1	2	2	2	1	3	2	3	3	3	2	2	2	2	2	3	1	2	2	2	1	3	2	3
YDR183W_CEN.PK113-7DPLP1	YDR183W_CEN.PK113-7DPLP1	7	7	7	;PLP1	1	7	7	7	1	2	0	2	0	2	3	3	0	1	1	1	2	1	1	1	1	2	0	2	0	2	3	3	0	1	1	1	2	1	1	1	1	2	0	2	0	2	3	3
YDR188W_CEN.PK113-7DCCT6	YDR188W_CEN.PK113-7DCCT6	27	27	27	;CCT6	1	27	27	27	21	23	21	25	21	24	23	24	20	19	23	19	18	20	24	22	21	23	21	25	21	24	23	24	20	19	23	19	18	20	24	22	21	23	21	25	21	24	23	24
YDR189W_CEN.PK113-7DSLY1	YDR189W_CEN.PK113-7DSLY1	27	27	27	;SLY1	1	27	27	27	15	13	11	13	16	13	14	11	13	11	15	11	12	10	12	16	15	13	11	13	16	13	14	11	13	11	15	11	12	10	12	16	15	13	11	13	16	13	14	11
YDR190C_CEN.PK113-7DRVB1	YDR190C_CEN.PK113-7DRVB1	28	28	28	;RVB1	1	28	28	28	21	19	19	20	18	21	21	18	18	20	18	19	18	17	20	19	21	19	19	20	18	21	21	18	18	20	18	19	18	17	20	19	21	19	19	20	18	21	21	18
YDR192C_CEN.PK113-7DNUP42	YDR192C_CEN.PK113-7DNUP42	2	2	2	;NUP42	1	2	2	2	0	0	1	1	1	0	1	0	0	0	0	0	0	0	0	0	0	0	1	1	1	0	1	0	0	0	0	0	0	0	0	0	0	0	1	1	1	0	1	0
YDR194C_CEN.PK113-7DMSS116	YDR194C_CEN.PK113-7DMSS116	37	37	37	;MSS116	1	37	37	37	20	19	18	20	15	18	23	20	19	14	20	21	20	17	20	20	20	19	18	20	15	18	23	20	19	14	20	21	20	17	20	20	20	19	18	20	15	18	23	20
YDR195W_CEN.PK113-7DREF2	YDR195W_CEN.PK113-7DREF2	13	13	13	;REF2	1	13	13	13	4	6	3	4	3	3	5	4	2	2	1	1	1	0	3	3	4	6	3	4	3	3	5	4	2	2	1	1	1	0	3	3	4	6	3	4	3	3	5	4
YDR196C_CEN.PK113-7DCAB5	YDR196C_CEN.PK113-7DCAB5	2	2	2	;CAB5	1	2	2	2	0	0	1	1	1	0	1	2	1	0	2	2	2	0	0	2	0	0	1	1	1	0	1	2	1	0	2	2	2	0	0	2	0	0	1	1	1	0	1	2
YDR197W_CEN.PK113-7DCBS2	YDR197W_CEN.PK113-7DCBS2	5	4	4	;CBS2	1	5	4	4	3	2	1	1	1	1	0	2	1	1	0	1	0	0	1	0	2	2	0	1	1	1	0	2	0	0	0	1	0	0	0	0	2	2	0	1	1	1	0	2
YDR198C_CEN.PK113-7DRKM2	YDR198C_CEN.PK113-7DRKM2	8	8	8	;RKM2	1	8	8	8	2	4	2	3	1	1	2	0	0	0	1	0	1	0	0	0	2	4	2	3	1	1	2	0	0	0	1	0	1	0	0	0	2	4	2	3	1	1	2	0
YDR200C_CEN.PK113-7DVPS64	YDR200C_CEN.PK113-7DVPS64	2	2	2	;VPS64	1	2	2	2	0	1	0	0	0	0	0	1	0	0	0	0	1	0	0	0	0	1	0	0	0	0	0	1	0	0	0	0	1	0	0	0	0	1	0	0	0	0	0	1
YDR201W_CEN.PK113-7DSPC19	YDR201W_CEN.PK113-7DSPC19	1	1	1	;SPC19	1	1	1	1	1	0	0	0	1	0	1	1	0	0	0	0	0	1	0	1	1	0	0	0	1	0	1	1	0	0	0	0	0	1	0	1	1	0	0	0	1	0	1	1
YDR205W_CEN.PK113-7DMSC2	YDR205W_CEN.PK113-7DMSC2	6	6	6	;MSC2	1	6	6	6	2	1	2	2	2	3	1	2	3	1	1	1	1	1	1	1	2	1	2	2	2	3	1	2	3	1	1	1	1	1	1	1	2	1	2	2	2	3	1	2
YDR206W_CEN.PK113-7DEBS1	YDR206W_CEN.PK113-7DEBS1	4	4	4	;EBS1	1	4	4	4	1	0	0	1	1	0	1	0	1	0	1	1	0	0	0	1	1	0	0	1	1	0	1	0	1	0	1	1	0	0	0	1	1	0	0	1	1	0	1	0
YDR207C_CEN.PK113-7DUME6	YDR207C_CEN.PK113-7DUME6	2	2	2	;UME6	1	2	2	2	0	0	0	0	0	0	0	0	1	1	0	0	1	0	1	0	0	0	0	0	0	0	0	0	1	1	0	0	1	0	1	0	0	0	0	0	0	0	0	0
YDR211W_CEN.PK113-7DGCD6	YDR211W_CEN.PK113-7DGCD6	31	31	31	;GCD6	1	31	31	31	24	23	18	20	20	23	19	21	18	20	18	15	15	18	17	19	24	23	18	20	20	23	19	21	18	20	18	15	15	18	17	19	24	23	18	20	20	23	19	21
YDR212W_CEN.PK113-7DTCP1	YDR212W_CEN.PK113-7DTCP1	27	27	27	;TCP1	1	27	27	27	21	18	21	19	16	18	19	17	21	15	18	21	17	19	19	23	21	18	21	19	16	18	19	17	21	15	18	21	17	19	19	23	21	18	21	19	16	18	19	17
YDR214W_CEN.PK113-7DAHA1	YDR214W_CEN.PK113-7DAHA1	24	24	24	;AHA1	1	24	24	24	15	19	18	18	20	16	19	18	16	16	19	19	16	14	16	19	15	19	18	18	20	16	19	18	16	16	19	19	16	14	16	19	15	19	18	18	20	16	19	18
YDR221W_CEN.PK113-7DGTB1	YDR221W_CEN.PK113-7DGTB1	7	7	7	;GTB1	1	7	7	7	1	1	2	1	3	1	0	5	2	3	3	3	4	1	4	0	1	1	2	1	3	1	0	5	2	3	3	3	4	1	4	0	1	1	2	1	3	1	0	5
YDR222W_CEN.PK113-7DORF	YDR222W_CEN.PK113-7DORF	4	3	3	;ORF	1	4	3	3	0	0	1	1	1	0	0	0	2	0	0	1	0	0	0	1	0	0	0	0	0	0	0	0	2	0	0	1	0	0	0	0	0	0	0	0	0	0	0	0
YDR224C_CEN.PK113-7DHTB1;YBL002W_CEN.PK113-7DHTB2	YDR224C_CEN.PK113-7DHTB1;YBL002W_CEN.PK113-7DHTB2	6;6	6;6	6;6	;HTB1;;HTB2	2	6	6	6	5	5	5	5	5	5	5	5	6	5	6	5	5	5	4	6	5	5	5	5	5	5	5	5	6	5	6	5	5	5	4	6	5	5	5	5	5	5	5	5
YDR225W_CEN.PK113-7DHTA1;YBL003C_CEN.PK113-7DHTA2	YDR225W_CEN.PK113-7DHTA1;YBL003C_CEN.PK113-7DHTA2	7;7	7;7	6;6	;HTA1;;HTA2	2	7	7	6	5	4	4	4	4	4	3	3	3	3	3	4	3	5	4	4	5	4	4	4	4	4	3	3	3	3	3	4	3	5	4	4	4	3	3	3	3	3	3	2
YDR226W_CEN.PK113-7DADK1	YDR226W_CEN.PK113-7DADK1	22	22	21	;ADK1	1	22	22	21	9	10	14	13	15	14	16	15	18	15	16	13	16	14	18	19	9	10	14	13	15	14	16	15	18	15	16	13	16	14	18	19	9	10	14	12	15	14	16	14
YDR228C_CEN.PK113-7DPCF11	YDR228C_CEN.PK113-7DPCF11	9	9	9	;PCF11	1	9	9	9	3	1	3	2	3	2	3	2	1	3	0	1	1	0	2	2	3	1	3	2	3	2	3	2	1	3	0	1	1	0	2	2	3	1	3	2	3	2	3	2
YDR229W_CEN.PK113-7DIVY1	YDR229W_CEN.PK113-7DIVY1	8	8	8	;IVY1	1	8	8	8	1	0	1	4	1	0	1	0	1	1	1	1	2	1	0	2	1	0	1	4	1	0	1	0	1	1	1	1	2	1	0	2	1	0	1	4	1	0	1	0
YDR231C_CEN.PK113-7DCOX20	YDR231C_CEN.PK113-7DCOX20	4	4	4	;COX20	1	4	4	4	0	1	0	1	0	2	0	1	0	0	0	0	0	0	0	1	0	1	0	1	0	2	0	1	0	0	0	0	0	0	0	1	0	1	0	1	0	2	0	1
YDR233C_CEN.PK113-7DRTN1	YDR233C_CEN.PK113-7DRTN1	16	16	16	;RTN1	1	16	16	16	11	10	10	11	11	12	12	11	12	10	13	11	12	11	13	13	11	10	10	11	11	12	12	11	12	10	13	11	12	11	13	13	11	10	10	11	11	12	12	11
YDR234W_CEN.PK113-7DLYS4	YDR234W_CEN.PK113-7DLYS4	35	35	35	;LYS4	1	35	35	35	26	27	24	29	29	24	25	27	28	25	24	21	24	25	31	31	26	27	24	29	29	24	25	27	28	25	24	21	24	25	31	31	26	27	24	29	29	24	25	27
YDR235W_CEN.PK113-7DPRP42	YDR235W_CEN.PK113-7DPRP42	4	4	4	;PRP42	1	4	4	4	0	1	0	0	1	1	0	0	0	0	0	0	0	0	0	0	0	1	0	0	1	1	0	0	0	0	0	0	0	0	0	0	0	1	0	0	1	1	0	0
YDR236C_CEN.PK113-7DFMN1	YDR236C_CEN.PK113-7DFMN1	4	4	4	;FMN1	1	4	4	4	2	2	1	2	1	2	0	1	0	1	0	0	1	1	0	1	2	2	1	2	1	2	0	1	0	1	0	0	1	1	0	1	2	2	1	2	1	2	0	1
YDR237W_CEN.PK113-7DMRPL7	YDR237W_CEN.PK113-7DMRPL7	8	8	8	;MRPL7	1	8	8	8	3	3	4	4	2	4	1	4	2	4	4	2	2	3	5	3	3	3	4	4	2	4	1	4	2	4	4	2	2	3	5	3	3	3	4	4	2	4	1	4
YDR238C_CEN.PK113-7DSEC26	YDR238C_CEN.PK113-7DSEC26	40	40	40	;SEC26	1	40	40	40	28	22	24	28	26	19	22	22	22	17	18	23	25	24	24	27	28	22	24	28	26	19	22	22	22	17	18	23	25	24	24	27	28	22	24	28	26	19	22	22
YDR239C_CEN.PK113-7DORF	YDR239C_CEN.PK113-7DORF	1	1	1	;ORF	1	1	1	1	0	0	0	0	0	1	1	0	0	0	0	0	0	0	0	0	0	0	0	0	0	1	1	0	0	0	0	0	0	0	0	0	0	0	0	0	0	1	1	0
YDR245W_CEN.PK113-7DMNN10	YDR245W_CEN.PK113-7DMNN10	13	13	13	;MNN10	1	13	13	13	7	5	6	8	7	7	7	7	5	6	7	5	5	6	6	6	7	5	6	8	7	7	7	7	5	6	7	5	5	6	6	6	7	5	6	8	7	7	7	7
YDR246W_CEN.PK113-7DTRS23	YDR246W_CEN.PK113-7DTRS23	3	3	3	;TRS23	1	3	3	3	0	0	1	1	1	1	1	1	1	0	1	0	1	0	0	1	0	0	1	1	1	1	1	1	1	0	1	0	1	0	0	1	0	0	1	1	1	1	1	1
YDR248C_CEN.PK113-7DORF	YDR248C_CEN.PK113-7DORF	6	6	6	;ORF	1	6	6	6	4	4	2	4	0	5	2	2	2	1	1	3	2	3	3	5	4	4	2	4	0	5	2	2	2	1	1	3	2	3	3	5	4	4	2	4	0	5	2	2
YDR251W_CEN.PK113-7DPAM1	YDR251W_CEN.PK113-7DPAM1	12	11	11	;PAM1	1	12	11	11	2	1	2	4	4	5	4	6	2	3	4	0	3	1	1	4	2	0	2	4	4	4	4	5	2	3	4	0	3	1	1	4	2	0	2	4	4	4	4	5
YDR257C_CEN.PK113-7DRKM4	YDR257C_CEN.PK113-7DRKM4	15	15	15	;RKM4	1	15	15	15	6	9	6	5	4	8	5	8	5	5	2	6	3	2	6	5	6	9	6	5	4	8	5	8	5	5	2	6	3	2	6	5	6	9	6	5	4	8	5	8
YDR258C_CEN.PK113-7DHSP78	YDR258C_CEN.PK113-7DHSP78	46	45	45	;HSP78	1	46	45	45	31	32	21	27	26	26	28	22	23	21	22	22	22	16	24	25	30	31	20	27	26	25	28	22	23	21	21	22	22	16	24	25	30	31	20	27	26	25	28	22
YDR261C_CEN.PK113-7DEXG2	YDR261C_CEN.PK113-7DEXG2	3	3	3	;EXG2	1	3	3	3	1	1	0	1	1	0	1	1	1	0	0	0	1	0	0	1	1	1	0	1	1	0	1	1	1	0	0	0	1	0	0	1	1	1	0	1	1	0	1	1
YDR264C_CEN.PK113-7DAKR1	YDR264C_CEN.PK113-7DAKR1	17	17	17	;AKR1	1	17	17	17	7	10	10	10	5	8	8	8	5	5	5	6	6	6	7	9	7	10	10	10	5	8	8	8	5	5	5	6	6	6	7	9	7	10	10	10	5	8	8	8
YDR266C_CEN.PK113-7DHEL2	YDR266C_CEN.PK113-7DHEL2	15	15	15	;HEL2	1	15	15	15	6	6	11	5	6	5	5	4	3	4	1	2	3	2	3	2	6	6	11	5	6	5	5	4	3	4	1	2	3	2	3	2	6	6	11	5	6	5	5	4
YDR267C_CEN.PK113-7DCIA1	YDR267C_CEN.PK113-7DCIA1	10	10	10	;CIA1	1	10	10	10	7	5	6	6	4	5	5	4	2	2	5	2	3	1	4	5	7	5	6	6	4	5	5	4	2	2	5	2	3	1	4	5	7	5	6	6	4	5	5	4
YDR268W_CEN.PK113-7DMSW1	YDR268W_CEN.PK113-7DMSW1	6	6	6	;MSW1	1	6	6	6	1	3	2	1	0	1	2	1	2	2	2	2	0	0	0	1	1	3	2	1	0	1	2	1	2	2	2	2	0	0	0	1	1	3	2	1	0	1	2	1
YDR270W_CEN.PK113-7DCCC2	YDR270W_CEN.PK113-7DCCC2	3	3	3	;CCC2	1	3	3	3	0	0	1	0	1	1	0	2	0	1	1	0	0	0	1	3	0	0	1	0	1	1	0	2	0	1	1	0	0	0	1	3	0	0	1	0	1	1	0	2
YDR272W_CEN.PK113-7DGLO2	YDR272W_CEN.PK113-7DGLO2	13	13	13	;GLO2	1	13	13	13	8	6	8	9	7	8	7	5	3	6	7	5	5	5	7	6	8	6	8	9	7	8	7	5	3	6	7	5	5	5	7	6	8	6	8	9	7	8	7	5
YDR279W_CEN.PK113-7DRNH202	YDR279W_CEN.PK113-7DRNH202	2	2	2	;RNH202	1	2	2	2	1	0	0	0	1	1	0	1	0	1	0	1	0	0	1	0	1	0	0	0	1	1	0	1	0	1	0	1	0	0	1	0	1	0	0	0	1	1	0	1
YDR280W_CEN.PK113-7DRRP45	YDR280W_CEN.PK113-7DRRP45	16	16	16	;RRP45	1	16	16	16	6	7	9	9	6	8	7	6	7	3	4	5	4	2	7	7	6	7	9	9	6	8	7	6	7	3	4	5	4	2	7	7	6	7	9	9	6	8	7	6
YDR284C_CEN.PK113-7DDPP1	YDR284C_CEN.PK113-7DDPP1	6	6	6	;DPP1	1	6	6	6	3	1	3	3	5	1	4	2	1	2	3	1	3	2	1	4	3	1	3	3	5	1	4	2	1	2	3	1	3	2	1	4	3	1	3	3	5	1	4	2
YDR289C_CEN.PK113-7DRTT103	YDR289C_CEN.PK113-7DRTT103	8	8	8	;RTT103	1	8	8	8	3	5	5	2	2	4	1	3	4	2	2	2	3	3	2	3	3	5	5	2	2	4	1	3	4	2	2	2	3	3	2	3	3	5	5	2	2	4	1	3
YDR291W_CEN.PK113-7DHRQ1	YDR291W_CEN.PK113-7DHRQ1	1	1	1	;HRQ1	1	1	1	1	0	0	0	1	0	0	0	0	0	0	0	0	0	0	0	0	0	0	0	1	0	0	0	0	0	0	0	0	0	0	0	0	0	0	0	1	0	0	0	0
YDR292C_CEN.PK113-7DSRP101	YDR292C_CEN.PK113-7DSRP101	21	21	21	;SRP101	1	21	21	21	10	9	9	11	10	8	10	5	11	4	9	11	9	2	7	9	10	9	9	11	10	8	10	5	11	4	9	11	9	2	7	9	10	9	9	11	10	8	10	5
YDR293C_CEN.PK113-7DSSD1	YDR293C_CEN.PK113-7DSSD1	44	44	44	;SSD1	1	44	44	44	19	19	24	19	15	25	22	21	18	17	23	20	18	16	22	22	19	19	24	19	15	25	22	21	18	17	23	20	18	16	22	22	19	19	24	19	15	25	22	21
YDR294C_CEN.PK113-7DDPL1	YDR294C_CEN.PK113-7DDPL1	26	26	26	;DPL1	1	26	26	26	13	13	12	12	10	10	15	12	8	7	11	10	10	1	9	12	13	13	12	12	10	10	15	12	8	7	11	10	10	1	9	12	13	13	12	12	10	10	15	12
YDR295C_CEN.PK113-7DHDA2	YDR295C_CEN.PK113-7DHDA2	8	8	8	;HDA2	1	8	8	8	0	0	2	2	3	1	4	1	0	0	0	1	0	1	1	1	0	0	2	2	3	1	4	1	0	0	0	1	0	1	1	1	0	0	2	2	3	1	4	1
YDR296W_CEN.PK113-7DMHR1	YDR296W_CEN.PK113-7DMHR1	4	4	4	;MHR1	1	4	4	4	2	2	2	1	2	2	1	3	0	1	1	2	0	1	3	1	2	2	2	1	2	2	1	3	0	1	1	2	0	1	3	1	2	2	2	1	2	2	1	3
YDR298C_CEN.PK113-7DATP5	YDR298C_CEN.PK113-7DATP5	14	14	14	;ATP5	1	14	14	14	11	10	12	12	12	12	9	12	11	11	9	9	10	10	12	12	11	10	12	12	12	12	9	12	11	11	9	9	10	10	12	12	11	10	12	12	12	12	9	12
YDR299W_CEN.PK113-7DBFR2	YDR299W_CEN.PK113-7DBFR2	23	23	23	;BFR2	1	23	23	23	13	9	13	14	15	13	11	11	14	15	11	11	11	11	14	12	13	9	13	14	15	13	11	11	14	15	11	11	11	11	14	12	13	9	13	14	15	13	11	11
YDR300C_CEN.PK113-7DPRO1	YDR300C_CEN.PK113-7DPRO1	23	23	23	;PRO1	1	23	23	23	14	13	14	17	12	12	12	10	9	14	14	8	9	6	11	15	14	13	14	17	12	12	12	10	9	14	14	8	9	6	11	15	14	13	14	17	12	12	12	10
YDR301W_CEN.PK113-7DCFT1	YDR301W_CEN.PK113-7DCFT1	19	19	19	;CFT1	1	19	19	19	4	5	1	4	3	4	2	4	2	3	1	1	3	1	2	1	4	5	1	4	3	4	2	4	2	3	1	1	3	1	2	1	4	5	1	4	3	4	2	4
YDR302W_CEN.PK113-7DGPI11	YDR302W_CEN.PK113-7DGPI11	2	2	2	;GPI11	1	2	2	2	1	0	0	0	1	0	1	0	0	1	1	1	1	0	1	1	1	0	0	0	1	0	1	0	0	1	1	1	1	0	1	1	1	0	0	0	1	0	1	0
YDR303C_CEN.PK113-7DRSC3	YDR303C_CEN.PK113-7DRSC3	18	18	18	;RSC3	1	18	18	18	6	2	3	6	4	9	6	3	7	4	4	6	3	4	7	5	6	2	3	6	4	9	6	3	7	4	4	6	3	4	7	5	6	2	3	6	4	9	6	3
YDR304C_CEN.PK113-7DCPR5	YDR304C_CEN.PK113-7DCPR5	13	13	12	;CPR5	1	13	13	12	11	8	9	10	9	8	10	12	8	8	9	5	8	8	10	10	11	8	9	10	9	8	10	12	8	8	9	5	8	8	10	10	10	7	9	9	9	7	10	11
YDR305C_CEN.PK113-7DHNT2	YDR305C_CEN.PK113-7DHNT2	10	10	10	;HNT2	1	10	10	10	3	4	3	4	4	2	3	3	2	2	0	2	1	2	2	2	3	4	3	4	4	2	3	3	2	2	0	2	1	2	2	2	3	4	3	4	4	2	3	3
YDR307W_CEN.PK113-7DPMT7	YDR307W_CEN.PK113-7DPMT7	4	4	4	;PMT7	1	4	4	4	1	2	0	0	0	1	0	1	1	1	2	1	0	0	1	0	1	2	0	0	0	1	0	1	1	1	2	1	0	0	1	0	1	2	0	0	0	1	0	1
YDR308C_CEN.PK113-7DSRB7	YDR308C_CEN.PK113-7DSRB7	3	3	3	;SRB7	1	3	3	3	3	1	1	1	1	1	1	2	0	2	1	1	1	1	2	2	3	1	1	1	1	1	1	2	0	2	1	1	1	1	2	2	3	1	1	1	1	1	1	2
YDR310C_CEN.PK113-7DSUM1	YDR310C_CEN.PK113-7DSUM1	10	10	10	;SUM1	1	10	10	10	4	1	1	1	3	5	5	3	0	2	3	4	3	2	2	2	4	1	1	1	3	5	5	3	0	2	3	4	3	2	2	2	4	1	1	1	3	5	5	3
YDR311W_CEN.PK113-7DTFB1	YDR311W_CEN.PK113-7DTFB1	9	9	9	;TFB1	1	9	9	9	2	5	2	2	1	2	2	1	2	2	0	1	1	0	2	0	2	5	2	2	1	2	2	1	2	2	0	1	1	0	2	0	2	5	2	2	1	2	2	1
YDR312W_CEN.PK113-7DSSF2	YDR312W_CEN.PK113-7DSSF2	14	5	5	;SSF2	1	14	5	5	5	6	1	1	5	8	6	6	5	7	5	3	6	2	3	3	0	1	1	1	1	2	3	1	1	1	3	0	3	0	0	1	0	1	1	1	1	2	3	1
YDR316W_CEN.PK113-7DOMS1	YDR316W_CEN.PK113-7DOMS1	8	8	8	;OMS1	1	8	8	8	1	3	1	3	2	2	1	3	1	1	1	4	2	1	2	2	1	3	1	3	2	2	1	3	1	1	1	4	2	1	2	2	1	3	1	3	2	2	1	3
YDR320C_CEN.PK113-7DSWA2	YDR320C_CEN.PK113-7DSWA2	13	13	13	;SWA2	1	13	13	13	7	5	3	6	6	5	5	2	3	0	3	2	4	0	4	5	7	5	3	6	6	5	5	2	3	0	3	2	4	0	4	5	7	5	3	6	6	5	5	2
YDR321W_CEN.PK113-7DASP1	YDR321W_CEN.PK113-7DASP1	13	13	13	;ASP1	1	13	13	13	10	7	10	8	8	9	7	7	9	8	7	5	8	9	9	10	10	7	10	8	8	9	7	7	9	8	7	5	8	9	9	10	10	7	10	8	8	9	7	7
YDR322C-A_CEN.PK113-7DTIM11	YDR322C-A_CEN.PK113-7DTIM11	5	5	5	;TIM11	1	5	5	5	4	4	3	1	2	3	2	3	3	3	2	4	2	2	4	3	4	4	3	1	2	3	2	3	3	3	2	4	2	2	4	3	4	4	3	1	2	3	2	3
YDR322W_CEN.PK113-7DMRPL35	YDR322W_CEN.PK113-7DMRPL35	13	13	13	;MRPL35	1	13	13	13	4	5	5	6	7	5	4	5	4	4	4	3	5	3	5	6	4	5	5	6	7	5	4	5	4	4	4	3	5	3	5	6	4	5	5	6	7	5	4	5
YDR324C_CEN.PK113-7DUTP4	YDR324C_CEN.PK113-7DUTP4	39	39	39	;UTP4	1	39	39	39	15	20	19	22	24	18	23	17	15	16	16	15	21	6	19	20	15	20	19	22	24	18	23	17	15	16	16	15	21	6	19	20	15	20	19	22	24	18	23	17
YDR325W_CEN.PK113-7DYCG1	YDR325W_CEN.PK113-7DYCG1	3	3	3	;YCG1	1	3	3	3	1	0	0	1	0	0	0	0	1	0	1	0	1	0	0	0	1	0	0	1	0	0	0	0	1	0	1	0	1	0	0	0	1	0	0	1	0	0	0	0
YDR328C_CEN.PK113-7DSKP1	YDR328C_CEN.PK113-7DSKP1	12	12	12	;SKP1	1	12	12	12	6	7	6	6	5	7	4	5	6	5	5	7	7	7	7	8	6	7	6	6	5	7	4	5	6	5	5	7	7	7	7	8	6	7	6	6	5	7	4	5
YDR329C_CEN.PK113-7DPEX3	YDR329C_CEN.PK113-7DPEX3	6	6	6	;PEX3	1	6	6	6	3	2	3	1	2	2	0	1	0	0	1	1	0	0	2	2	3	2	3	1	2	2	0	1	0	0	1	1	0	0	2	2	3	2	3	1	2	2	0	1
YDR330W_CEN.PK113-7DUBX5	YDR330W_CEN.PK113-7DUBX5	13	13	13	;UBX5	1	13	13	13	2	3	3	5	5	3	6	3	0	4	2	3	1	1	2	5	2	3	3	5	5	3	6	3	0	4	2	3	1	1	2	5	2	3	3	5	5	3	6	3
YDR331W_CEN.PK113-7DGPI8	YDR331W_CEN.PK113-7DGPI8	6	6	6	;GPI8	1	6	6	6	3	3	4	4	3	3	1	1	2	2	2	0	3	1	2	4	3	3	4	4	3	3	1	1	2	2	2	0	3	1	2	4	3	3	4	4	3	3	1	1
YDR333C_CEN.PK113-7DORF	YDR333C_CEN.PK113-7DORF	19	19	19	;ORF	1	19	19	19	8	6	9	12	8	6	8	7	4	4	5	7	2	2	2	4	8	6	9	12	8	6	8	7	4	4	5	7	2	2	2	4	8	6	9	12	8	6	8	7
YDR335W_CEN.PK113-7DMSN5	YDR335W_CEN.PK113-7DMSN5	21	21	21	;MSN5	1	21	21	21	9	10	10	16	12	8	8	8	5	6	8	2	4	4	5	9	9	10	10	16	12	8	8	8	5	6	8	2	4	4	5	9	9	10	10	16	12	8	8	8
YDR337W_CEN.PK113-7DMRPS28	YDR337W_CEN.PK113-7DMRPS28	12	12	12	;MRPS28	1	12	12	12	3	5	1	5	2	1	1	3	4	3	1	1	1	3	1	2	3	5	1	5	2	1	1	3	4	3	1	1	1	3	1	2	3	5	1	5	2	1	1	3
YDR339C_CEN.PK113-7DFCF1	YDR339C_CEN.PK113-7DFCF1	3	3	3	;FCF1	1	3	3	3	1	1	0	1	1	1	3	1	1	1	2	2	1	1	0	1	1	1	0	1	1	1	3	1	1	1	2	2	1	1	0	1	1	1	0	1	1	1	3	1
YDR341C_CEN.PK113-7DORF	YDR341C_CEN.PK113-7DORF	52	51	50	;ORF	1	52	51	50	35	33	30	32	32	31	33	41	32	33	30	27	33	31	38	33	34	32	29	31	32	30	32	40	31	32	30	27	32	30	37	32	33	31	29	30	32	29	31	39
YDR343C_CEN.PK113-7DHXT6;YDR342C_CEN.PK113-7DHXT7	YDR343C_CEN.PK113-7DHXT6;YDR342C_CEN.PK113-7DHXT7	7;7	3;3	3;3	;HXT6;;HXT7	2	7	3	3	3	1	3	1	4	3	2	4	5	3	5	5	3	1	5	5	1	0	1	0	1	1	1	1	3	1	2	2	1	0	1	1	1	0	1	0	1	1	1	1
YDR345C_CEN.PK113-7DHXT3	YDR345C_CEN.PK113-7DHXT3	17	17	13	;HXT3	1	17	17	13	8	11	9	9	7	13	9	13	13	13	10	10	14	11	15	13	8	11	9	9	7	13	9	13	13	13	10	10	14	11	15	13	6	11	7	9	5	11	7	11
YDR346C_CEN.PK113-7DSVF1	YDR346C_CEN.PK113-7DSVF1	16	16	16	;SVF1	1	16	16	16	11	8	9	8	11	8	11	11	7	7	9	8	11	7	10	11	11	8	9	8	11	8	11	11	7	7	9	8	11	7	10	11	11	8	9	8	11	8	11	11
YDR347W_CEN.PK113-7DMRP1	YDR347W_CEN.PK113-7DMRP1	11	11	11	;MRP1	1	11	11	11	5	6	7	5	5	5	4	5	7	6	7	7	6	4	5	4	5	6	7	5	5	5	4	5	7	6	7	7	6	4	5	4	5	6	7	5	5	5	4	5
YDR348C_CEN.PK113-7DPAL1	YDR348C_CEN.PK113-7DPAL1	9	9	9	;PAL1	1	9	9	9	2	1	3	1	2	3	4	3	4	4	6	4	4	2	3	4	2	1	3	1	2	3	4	3	4	4	6	4	4	2	3	4	2	1	3	1	2	3	4	3
YDR352W_CEN.PK113-7DORF	YDR352W_CEN.PK113-7DORF	2	2	2	;ORF	1	2	2	2	2	0	1	1	1	1	0	0	1	1	0	1	0	0	0	2	2	0	1	1	1	1	0	0	1	1	0	1	0	0	0	2	2	0	1	1	1	1	0	0
YDR353W_CEN.PK113-7DTRR1	YDR353W_CEN.PK113-7DTRR1	15	15	13	;TRR1	1	15	15	13	10	11	11	14	14	12	12	10	13	10	14	12	13	11	12	13	10	11	11	14	14	12	12	10	13	10	14	12	13	11	12	13	9	10	11	12	12	11	11	9
YDR354W_CEN.PK113-7DTRP4	YDR354W_CEN.PK113-7DTRP4	15	15	15	;TRP4	1	15	15	15	9	9	8	9	8	11	6	10	7	10	5	7	6	6	12	9	9	9	8	9	8	11	6	10	7	10	5	7	6	6	12	9	9	9	8	9	8	11	6	10
YDR356W_CEN.PK113-7DSPC110	YDR356W_CEN.PK113-7DSPC110	11	11	11	;SPC110	1	11	11	11	2	3	2	2	2	1	3	3	2	1	3	0	2	1	0	1	2	3	2	2	2	1	3	3	2	1	3	0	2	1	0	1	2	3	2	2	2	1	3	3
YDR358W_CEN.PK113-7DGGA1	YDR358W_CEN.PK113-7DGGA1	15	15	15	;GGA1	1	15	15	15	3	4	1	5	5	6	2	3	0	1	1	0	0	0	2	3	3	4	1	5	5	6	2	3	0	1	1	0	0	0	2	3	3	4	1	5	5	6	2	3
YDR361C_CEN.PK113-7DBCP1	YDR361C_CEN.PK113-7DBCP1	13	13	13	;BCP1	1	13	13	13	7	6	5	7	6	5	6	5	8	6	4	6	6	6	6	9	7	6	5	7	6	5	6	5	8	6	4	6	6	6	6	9	7	6	5	7	6	5	6	5
YDR363W-A_CEN.PK113-7DSEM1	YDR363W-A_CEN.PK113-7DSEM1	3	3	3	;SEM1	1	3	3	3	1	1	1	1	1	2	2	2	2	2	2	2	1	1	3	2	1	1	1	1	1	2	2	2	2	2	2	2	1	1	3	2	1	1	1	1	1	2	2	2
YDR364C_CEN.PK113-7DCDC40	YDR364C_CEN.PK113-7DCDC40	5	5	5	;CDC40	1	5	5	5	0	1	1	2	0	0	0	0	0	0	0	0	0	0	0	0	0	1	1	2	0	0	0	0	0	0	0	0	0	0	0	0	0	1	1	2	0	0	0	0
YDR365C_CEN.PK113-7DESF1	YDR365C_CEN.PK113-7DESF1	20	20	20	;ESF1	1	20	20	20	10	7	8	11	10	9	9	8	7	7	8	7	7	8	10	10	10	7	8	11	10	9	9	8	7	7	8	7	7	8	10	10	10	7	8	11	10	9	9	8
YDR368W_CEN.PK113-7DYPR1	YDR368W_CEN.PK113-7DYPR1	17	17	16	;YPR1	1	17	17	16	8	11	10	9	12	12	10	11	10	11	10	8	11	8	11	14	8	11	10	9	12	12	10	11	10	11	10	8	11	8	11	14	7	10	10	8	12	11	10	10
YDR371W_CEN.PK113-7DCTS2	YDR371W_CEN.PK113-7DCTS2	4	4	4	;CTS2	1	4	4	4	0	1	1	1	0	0	0	0	0	0	0	0	0	0	0	0	0	1	1	1	0	0	0	0	0	0	0	0	0	0	0	0	0	1	1	1	0	0	0	0
YDR372C_CEN.PK113-7DVPS74	YDR372C_CEN.PK113-7DVPS74	14	14	13	;VPS74	1	14	14	13	8	9	7	6	6	6	9	5	4	6	8	9	7	3	7	6	8	9	7	6	6	6	9	5	4	6	8	9	7	3	7	6	8	9	7	6	6	6	9	5
YDR375C_CEN.PK113-7DBCS1	YDR375C_CEN.PK113-7DBCS1	3	3	3	;BCS1	1	3	3	3	0	1	0	0	1	0	0	0	0	1	3	1	0	0	0	1	0	1	0	0	1	0	0	0	0	1	3	1	0	0	0	1	0	1	0	0	1	0	0	0
YDR376W_CEN.PK113-7DARH1	YDR376W_CEN.PK113-7DARH1	5	5	5	;ARH1	1	5	5	5	0	2	0	1	0	0	1	1	0	1	1	0	0	0	2	1	0	2	0	1	0	0	1	1	0	1	1	0	0	0	2	1	0	2	0	1	0	0	1	1
YDR377W_CEN.PK113-7DATP17	YDR377W_CEN.PK113-7DATP17	3	3	3	;ATP17	1	3	3	3	1	3	2	3	2	2	2	2	1	2	3	2	3	3	2	1	1	3	2	3	2	2	2	2	1	2	3	2	3	3	2	1	1	3	2	3	2	2	2	2
YDR378C_CEN.PK113-7DLSM6	YDR378C_CEN.PK113-7DLSM6	4	4	4	;LSM6	1	4	4	4	3	3	2	3	4	2	3	4	3	3	4	3	3	3	4	3	3	3	2	3	4	2	3	4	3	3	4	3	3	3	4	3	3	3	2	3	4	2	3	4
YDR379W_CEN.PK113-7DRGA2	YDR379W_CEN.PK113-7DRGA2	4	4	4	;RGA2	1	4	4	4	1	1	0	1	0	0	0	0	0	0	1	0	0	0	0	0	1	1	0	1	0	0	0	0	0	0	1	0	0	0	0	0	1	1	0	1	0	0	0	0
YDR381C-A_CEN.PK113-7DORF	YDR381C-A_CEN.PK113-7DORF	4	4	4	;ORF	1	4	4	4	1	1	0	0	3	1	0	1	0	1	1	0	0	1	2	2	1	1	0	0	3	1	0	1	0	1	1	0	0	1	2	2	1	1	0	0	3	1	0	1
YDR381W_CEN.PK113-7DYRA1	YDR381W_CEN.PK113-7DYRA1	15	15	15	;YRA1	1	15	15	15	10	6	10	9	10	10	9	11	9	11	9	9	10	12	9	10	10	6	10	9	10	10	9	11	9	11	9	9	10	12	9	10	10	6	10	9	10	10	9	11
YDR382W_CEN.PK113-7DRPP2B	YDR382W_CEN.PK113-7DRPP2B	12	12	12	;RPP2B	1	12	12	12	10	9	9	8	9	10	10	10	8	10	11	9	9	10	10	9	10	9	9	8	9	10	10	10	8	10	11	9	9	10	10	9	10	9	9	8	9	10	10	10
YDR384C_CEN.PK113-7DATO3	YDR384C_CEN.PK113-7DATO3	4	4	4	;ATO3	1	4	4	4	0	0	0	1	0	0	0	1	2	0	0	0	3	0	3	1	0	0	0	1	0	0	0	1	2	0	0	0	3	0	3	1	0	0	0	1	0	0	0	1
YDR389W_CEN.PK113-7DSAC7	YDR389W_CEN.PK113-7DSAC7	4	4	4	;SAC7	1	4	4	4	1	0	0	1	0	0	0	0	1	1	0	0	1	0	1	0	1	0	0	1	0	0	0	0	1	1	0	0	1	0	1	0	1	0	0	1	0	0	0	0
YDR390C_CEN.PK113-7DUBA2	YDR390C_CEN.PK113-7DUBA2	20	20	19	;UBA2	1	20	20	19	10	10	10	11	7	12	11	10	4	7	4	6	4	2	5	10	10	10	10	11	7	12	11	10	4	7	4	6	4	2	5	10	10	10	9	11	6	12	10	10
YDR392W_CEN.PK113-7DSPT3	YDR392W_CEN.PK113-7DSPT3	5	5	5	;SPT3	1	5	5	5	0	2	2	2	2	0	3	2	3	1	1	1	1	0	0	0	0	2	2	2	2	0	3	2	3	1	1	1	1	0	0	0	0	2	2	2	2	0	3	2
YDR393W_CEN.PK113-7DSHE9	YDR393W_CEN.PK113-7DSHE9	1	1	1	;SHE9	1	1	1	1	0	0	0	0	0	0	0	0	0	0	0	0	0	0	0	0	0	0	0	0	0	0	0	0	0	0	0	0	0	0	0	0	0	0	0	0	0	0	0	0
YDR394W_CEN.PK113-7DRPT3	YDR394W_CEN.PK113-7DRPT3	27	26	26	;RPT3	1	27	26	26	22	20	19	21	18	19	20	17	18	16	18	17	14	15	19	16	21	19	18	20	17	18	19	16	17	15	17	16	13	14	18	15	21	19	18	20	17	18	19	16
YDR395W_CEN.PK113-7DSXM1	YDR395W_CEN.PK113-7DSXM1	20	20	20	;SXM1	1	20	20	20	12	15	11	12	11	12	9	11	9	12	8	9	8	9	14	13	12	15	11	12	11	12	9	11	9	12	8	9	8	9	14	13	12	15	11	12	11	12	9	11
YDR397C_CEN.PK113-7DNCB2	YDR397C_CEN.PK113-7DNCB2	2	2	2	;NCB2	1	2	2	2	0	0	0	1	0	1	0	1	0	1	0	0	1	2	1	1	0	0	0	1	0	1	0	1	0	1	0	0	1	2	1	1	0	0	0	1	0	1	0	1
YDR398W_CEN.PK113-7DUTP5	YDR398W_CEN.PK113-7DUTP5	17	17	17	;UTP5	1	17	17	17	8	6	9	6	10	4	12	9	7	5	8	7	8	4	9	10	8	6	9	6	10	4	12	9	7	5	8	7	8	4	9	10	8	6	9	6	10	4	12	9
YDR399W_CEN.PK113-7DHPT1	YDR399W_CEN.PK113-7DHPT1	18	18	18	;HPT1	1	18	18	18	10	9	11	13	13	11	11	12	10	11	13	12	9	12	12	15	10	9	11	13	13	11	11	12	10	11	13	12	9	12	12	15	10	9	11	13	13	11	11	12
YDR404C_CEN.PK113-7DRPB7	YDR404C_CEN.PK113-7DRPB7	6	6	6	;RPB7	1	6	6	6	4	3	2	4	3	5	4	4	4	4	4	4	3	2	3	3	4	3	2	4	3	5	4	4	4	4	4	4	3	2	3	3	4	3	2	4	3	5	4	4
YDR405W_CEN.PK113-7DMRP20	YDR405W_CEN.PK113-7DMRP20	4	4	4	;MRP20	1	4	4	4	2	2	1	3	3	2	3	1	2	1	2	2	2	2	2	4	2	2	1	3	3	2	3	1	2	1	2	2	2	2	2	4	2	2	1	3	3	2	3	1
YDR407C_CEN.PK113-7DTRS120	YDR407C_CEN.PK113-7DTRS120	17	17	17	;TRS120	1	17	17	17	6	5	3	8	3	0	1	3	3	2	2	0	1	0	2	1	6	5	3	8	3	0	1	3	3	2	2	0	1	0	2	1	6	5	3	8	3	0	1	3
YDR408C_CEN.PK113-7DADE8	YDR408C_CEN.PK113-7DADE8	10	10	10	;ADE8	1	10	10	10	3	3	7	4	6	7	5	5	6	1	4	4	5	1	6	3	3	3	7	4	6	7	5	5	6	1	4	4	5	1	6	3	3	3	7	4	6	7	5	5
YDR411C_CEN.PK113-7DDFM1	YDR411C_CEN.PK113-7DDFM1	5	5	5	;DFM1	1	5	5	5	2	4	4	3	3	4	3	3	2	3	2	2	3	2	3	3	2	4	4	3	3	4	3	3	2	3	2	2	3	2	3	3	2	4	4	3	3	4	3	3
YDR412W_CEN.PK113-7DRRP17	YDR412W_CEN.PK113-7DRRP17	4	4	4	;RRP17	1	4	4	4	1	1	2	2	1	1	1	2	2	3	2	2	1	0	4	2	1	1	2	2	1	1	1	2	2	3	2	2	1	0	4	2	1	1	2	2	1	1	1	2
YDR414C_CEN.PK113-7DERD1	YDR414C_CEN.PK113-7DERD1	2	2	2	;ERD1	1	2	2	2	0	0	1	0	1	0	0	1	1	0	1	0	0	0	0	1	0	0	1	0	1	0	0	1	1	0	1	0	0	0	0	1	0	0	1	0	1	0	0	1
YDR415C_CEN.PK113-7DORF	YDR415C_CEN.PK113-7DORF	1	1	1	;ORF	1	1	1	1	0	0	0	1	0	0	0	0	0	0	0	0	0	0	0	0	0	0	0	1	0	0	0	0	0	0	0	0	0	0	0	0	0	0	0	1	0	0	0	0
YDR416W_CEN.PK113-7DSYF1	YDR416W_CEN.PK113-7DSYF1	10	10	10	;SYF1	1	10	10	10	2	4	2	1	3	0	2	3	1	2	0	1	0	0	0	0	2	4	2	1	3	0	2	3	1	2	0	1	0	0	0	0	2	4	2	1	3	0	2	3
YDR419W_CEN.PK113-7DRAD30	YDR419W_CEN.PK113-7DRAD30	5	5	5	;RAD30	1	5	5	5	1	1	2	1	1	1	2	2	2	1	1	0	1	2	1	1	1	1	2	1	1	1	2	2	2	1	1	0	1	2	1	1	1	1	2	1	1	1	2	2
YDR424C_CEN.PK113-7DDYN2	YDR424C_CEN.PK113-7DDYN2	3	3	3	;DYN2	1	3	3	3	1	1	0	2	2	2	2	1	3	0	2	2	2	2	2	1	1	1	0	2	2	2	2	1	3	0	2	2	2	2	2	1	1	1	0	2	2	2	2	1
YDR425W_CEN.PK113-7DSNX41	YDR425W_CEN.PK113-7DSNX41	2	2	2	;SNX41	1	2	2	2	1	1	0	0	0	0	0	0	0	0	0	0	0	0	0	0	1	1	0	0	0	0	0	0	0	0	0	0	0	0	0	0	1	1	0	0	0	0	0	0
YDR427W_CEN.PK113-7DRPN9	YDR427W_CEN.PK113-7DRPN9	24	24	24	;RPN9	1	24	24	24	18	18	17	17	17	18	18	16	14	12	16	16	12	14	15	16	18	18	17	17	17	18	18	16	14	12	16	16	12	14	15	16	18	18	17	17	17	18	18	16
YDR428C_CEN.PK113-7DBNA7	YDR428C_CEN.PK113-7DBNA7	8	8	8	;BNA7	1	8	8	8	4	4	2	2	3	5	1	2	1	3	1	0	1	2	3	2	4	4	2	2	3	5	1	2	1	3	1	0	1	2	3	2	4	4	2	2	3	5	1	2
YDR429C_CEN.PK113-7DTIF35	YDR429C_CEN.PK113-7DTIF35	13	13	13	;TIF35	1	13	13	13	10	13	11	11	13	12	11	11	12	10	10	12	11	10	12	12	10	13	11	11	13	12	11	11	12	10	10	12	11	10	12	12	10	13	11	11	13	12	11	11
YDR430C_CEN.PK113-7DCYM1	YDR430C_CEN.PK113-7DCYM1	39	39	39	;CYM1	1	39	39	39	7	17	10	17	15	14	11	14	8	11	11	13	10	5	14	13	7	17	10	17	15	14	11	14	8	11	11	13	10	5	14	13	7	17	10	17	15	14	11	14
YDR432W_CEN.PK113-7DNPL3	YDR432W_CEN.PK113-7DNPL3	16	16	16	;NPL3	1	16	16	16	10	8	9	12	10	10	10	11	11	9	9	11	9	11	11	10	10	8	9	12	10	10	10	11	11	9	9	11	9	11	11	10	10	8	9	12	10	10	10	11
YDR434W_CEN.PK113-7DGPI17	YDR434W_CEN.PK113-7DGPI17	8	8	8	;GPI17	1	8	8	8	3	2	3	4	4	4	4	3	5	2	5	5	5	3	5	5	3	2	3	4	4	4	4	3	5	2	5	5	5	3	5	5	3	2	3	4	4	4	4	3
YDR435C_CEN.PK113-7DPPM1	YDR435C_CEN.PK113-7DPPM1	10	10	10	;PPM1	1	10	10	10	5	3	3	4	2	4	3	1	2	2	2	3	2	0	2	2	5	3	3	4	2	4	3	1	2	2	2	3	2	0	2	2	5	3	3	4	2	4	3	1
YDR436W_CEN.PK113-7DPPZ2	YDR436W_CEN.PK113-7DPPZ2	13	4	4	;PPZ2	1	13	4	4	3	6	4	6	4	1	4	3	4	3	4	4	3	1	4	4	0	0	0	0	0	0	0	0	0	0	0	1	0	0	0	1	0	0	0	0	0	0	0	0
YDR441C_CEN.PK113-7DAPT2	YDR441C_CEN.PK113-7DAPT2	3	3	3	;APT2	1	3	3	3	1	1	2	2	1	1	2	2	1	1	3	1	1	0	2	2	1	1	2	2	1	1	2	2	1	1	3	1	1	0	2	2	1	1	2	2	1	1	2	2
YDR448W_CEN.PK113-7DADA2	YDR448W_CEN.PK113-7DADA2	7	7	7	;ADA2	1	7	7	7	3	1	0	0	1	1	2	1	2	3	0	1	2	0	2	1	3	1	0	0	1	1	2	1	2	3	0	1	2	0	2	1	3	1	0	0	1	1	2	1
YDR449C_CEN.PK113-7DUTP6	YDR449C_CEN.PK113-7DUTP6	20	20	20	;UTP6	1	20	20	20	8	9	7	10	8	13	9	10	10	9	6	9	8	4	8	7	8	9	7	10	8	13	9	10	10	9	6	9	8	4	8	7	8	9	7	10	8	13	9	10
YDR452W_CEN.PK113-7DPPN1	YDR452W_CEN.PK113-7DPPN1	12	12	12	;PPN1	1	12	12	12	3	4	2	3	4	4	3	3	3	2	5	3	3	3	2	4	3	4	2	3	4	4	3	3	3	2	5	3	3	3	2	4	3	4	2	3	4	4	3	3
YDR454C_CEN.PK113-7DGUK1	YDR454C_CEN.PK113-7DGUK1	13	13	13	;GUK1	1	13	13	13	9	10	10	9	11	9	10	10	8	8	11	9	10	8	9	11	9	10	10	9	11	9	10	10	8	8	11	9	10	8	9	11	9	10	10	9	11	9	10	10
YDR456W_CEN.PK113-7DNHX1	YDR456W_CEN.PK113-7DNHX1	1	1	1	;NHX1	1	1	1	1	0	0	0	0	0	0	0	0	0	0	0	0	0	0	0	1	0	0	0	0	0	0	0	0	0	0	0	0	0	0	0	1	0	0	0	0	0	0	0	0
YDR457W_CEN.PK113-7DTOM1	YDR457W_CEN.PK113-7DTOM1	54	54	54	;TOM1	1	54	54	54	13	15	15	23	15	19	15	14	11	12	8	9	9	3	7	10	13	15	15	23	15	19	15	14	11	12	8	9	9	3	7	10	13	15	15	23	15	19	15	14
YDR458C_CEN.PK113-7DHEH2	YDR458C_CEN.PK113-7DHEH2	13	13	13	;HEH2	1	13	13	13	6	4	3	5	7	7	5	3	3	5	4	3	0	2	3	7	6	4	3	5	7	7	5	3	3	5	4	3	0	2	3	7	6	4	3	5	7	7	5	3
YDR460W_CEN.PK113-7DTFB3	YDR460W_CEN.PK113-7DTFB3	4	4	4	;TFB3	1	4	4	4	2	2	1	1	1	1	0	1	1	1	1	0	0	1	1	1	2	2	1	1	1	1	0	1	1	1	1	0	0	1	1	1	2	2	1	1	1	1	0	1
YDR462W_CEN.PK113-7DMRPL28	YDR462W_CEN.PK113-7DMRPL28	5	5	5	;MRPL28	1	5	5	5	4	2	3	2	2	1	2	1	2	2	2	1	0	3	2	2	4	2	3	2	2	1	2	1	2	2	2	1	0	3	2	2	4	2	3	2	2	1	2	1
YDR465C_CEN.PK113-7DRMT2	YDR465C_CEN.PK113-7DRMT2	12	12	12	;RMT2	1	12	12	12	6	5	4	5	5	5	5	4	4	6	5	6	4	2	4	7	6	5	4	5	5	5	5	4	4	6	5	6	4	2	4	7	6	5	4	5	5	5	5	4
YDR466W_CEN.PK113-7DPKH3	YDR466W_CEN.PK113-7DPKH3	3	3	3	;PKH3	1	3	3	3	1	0	0	1	0	0	0	0	0	0	0	0	0	0	0	0	1	0	0	1	0	0	0	0	0	0	0	0	0	0	0	0	1	0	0	1	0	0	0	0
YDR468C_CEN.PK113-7DTLG1	YDR468C_CEN.PK113-7DTLG1	2	2	2	;TLG1	1	2	2	2	2	2	2	2	1	0	1	1	1	0	1	1	1	1	1	1	2	2	2	2	1	0	1	1	1	0	1	1	1	1	1	1	2	2	2	2	1	0	1	1
YDR469W_CEN.PK113-7DSDC1	YDR469W_CEN.PK113-7DSDC1	4	4	4	;SDC1	1	4	4	4	0	0	0	2	2	3	1	3	1	0	1	1	1	0	0	1	0	0	0	2	2	3	1	3	1	0	1	1	1	0	0	1	0	0	0	2	2	3	1	3
YDR470C_CEN.PK113-7DUGO1	YDR470C_CEN.PK113-7DUGO1	7	7	7	;UGO1	1	7	7	7	2	2	1	1	0	0	1	1	3	2	2	2	1	0	1	2	2	2	1	1	0	0	1	1	3	2	2	2	1	0	1	2	2	2	1	1	0	0	1	1
YDR472W_CEN.PK113-7DTRS31	YDR472W_CEN.PK113-7DTRS31	11	11	11	;TRS31	1	11	11	11	6	5	3	4	5	8	5	6	5	5	6	4	5	3	4	5	6	5	3	4	5	8	5	6	5	5	6	4	5	3	4	5	6	5	3	4	5	8	5	6
YDR473C_CEN.PK113-7DPRP3	YDR473C_CEN.PK113-7DPRP3	4	4	4	;PRP3	1	4	4	4	0	0	2	1	0	1	1	1	0	1	0	0	0	0	1	0	0	0	2	1	0	1	1	1	0	1	0	0	0	0	1	0	0	0	2	1	0	1	1	1
YDR475C_CEN.PK113-7DJIP4	YDR475C_CEN.PK113-7DJIP4	3	3	3	;JIP4	1	3	3	3	0	0	0	0	0	0	0	1	0	0	0	0	0	0	1	0	0	0	0	0	0	0	0	1	0	0	0	0	0	0	1	0	0	0	0	0	0	0	0	1
YDR476C_CEN.PK113-7DORF	YDR476C_CEN.PK113-7DORF	4	4	4	;ORF	1	4	4	4	2	3	4	3	4	2	2	1	2	2	3	3	1	3	2	4	2	3	4	3	4	2	2	1	2	2	3	3	1	3	2	4	2	3	4	3	4	2	2	1
YDR477W_CEN.PK113-7DSNF1	YDR477W_CEN.PK113-7DSNF1	25	25	25	;SNF1	1	25	25	25	10	12	11	11	8	11	12	9	14	11	10	9	12	8	10	9	10	12	11	11	8	11	12	9	14	11	10	9	12	8	10	9	10	12	11	11	8	11	12	9
YDR479C_CEN.PK113-7DPEX29	YDR479C_CEN.PK113-7DPEX29	1	1	1	;PEX29	1	1	1	1	0	0	1	0	0	1	0	0	0	0	0	0	0	0	0	0	0	0	1	0	0	1	0	0	0	0	0	0	0	0	0	0	0	0	1	0	0	1	0	0
YDR481C_CEN.PK113-7DPHO8	YDR481C_CEN.PK113-7DPHO8	15	15	15	;PHO8	1	15	15	15	8	11	7	8	6	5	8	7	9	5	7	3	5	4	10	6	8	11	7	8	6	5	8	7	9	5	7	3	5	4	10	6	8	11	7	8	6	5	8	7
YDR482C_CEN.PK113-7DCWC21	YDR482C_CEN.PK113-7DCWC21	4	4	4	;CWC21	1	4	4	4	0	1	1	0	0	2	0	0	1	2	0	1	0	0	0	0	0	1	1	0	0	2	0	0	1	2	0	1	0	0	0	0	0	1	1	0	0	2	0	0
YDR483W_CEN.PK113-7DKRE2	YDR483W_CEN.PK113-7DKRE2	16	16	15	;KRE2	1	16	16	15	7	9	10	9	12	10	7	8	10	12	5	11	6	9	11	10	7	9	10	9	12	10	7	8	10	12	5	11	6	9	11	10	7	8	9	9	11	10	7	8
YDR484W_CEN.PK113-7DVPS52	YDR484W_CEN.PK113-7DVPS52	8	8	8	;VPS52	1	8	8	8	0	1	0	0	3	1	2	3	1	1	0	0	1	0	1	0	0	1	0	0	3	1	2	3	1	1	0	0	1	0	1	0	0	1	0	0	3	1	2	3
YDR486C_CEN.PK113-7DVPS60	YDR486C_CEN.PK113-7DVPS60	2	2	2	;VPS60	1	2	2	2	2	2	1	2	1	2	2	2	1	1	2	1	2	1	2	2	2	2	1	2	1	2	2	2	1	1	2	1	2	1	2	2	2	2	1	2	1	2	2	2
YDR487C_CEN.PK113-7DRIB3	YDR487C_CEN.PK113-7DRIB3	17	17	17	;RIB3	1	17	17	17	10	11	9	13	11	10	10	10	5	11	6	5	8	10	13	12	10	11	9	13	11	10	10	10	5	11	6	5	8	10	13	12	10	11	9	13	11	10	10	10
YDR489W_CEN.PK113-7DSLD5	YDR489W_CEN.PK113-7DSLD5	3	3	3	;SLD5	1	3	3	3	0	1	0	0	0	1	1	0	0	0	0	0	0	0	0	0	0	1	0	0	0	1	1	0	0	0	0	0	0	0	0	0	0	1	0	0	0	1	1	0
YDR490C_CEN.PK113-7DPKH1	YDR490C_CEN.PK113-7DPKH1	4	4	4	;PKH1	1	4	4	4	1	2	1	2	0	1	0	0	0	0	0	0	0	0	1	1	1	2	1	2	0	1	0	0	0	0	0	0	0	0	1	1	1	2	1	2	0	1	0	0
YDR493W_CEN.PK113-7DMZM1	YDR493W_CEN.PK113-7DMZM1	3	3	3	;MZM1	1	3	3	3	3	3	2	3	3	2	2	2	3	2	2	2	2	3	3	3	3	3	2	3	3	2	2	2	3	2	2	2	2	3	3	3	3	3	2	3	3	2	2	2
YDR494W_CEN.PK113-7DRSM28	YDR494W_CEN.PK113-7DRSM28	8	8	8	;RSM28	1	8	8	8	1	0	1	2	2	0	3	0	2	0	3	1	4	3	0	5	1	0	1	2	2	0	3	0	2	0	3	1	4	3	0	5	1	0	1	2	2	0	3	0
YDR495C_CEN.PK113-7DVPS3	YDR495C_CEN.PK113-7DVPS3	6	6	6	;VPS3	1	6	6	6	0	1	1	0	0	2	1	0	0	0	0	0	0	0	1	0	0	1	1	0	0	2	1	0	0	0	0	0	0	0	1	0	0	1	1	0	0	2	1	0
YDR496C_CEN.PK113-7DPUF6	YDR496C_CEN.PK113-7DPUF6	23	23	23	;PUF6	1	23	23	23	11	12	13	14	15	14	11	14	12	11	9	9	13	9	14	14	11	12	13	14	15	14	11	14	12	11	9	9	13	9	14	14	11	12	13	14	15	14	11	14
YDR497C_CEN.PK113-7DITR1	YDR497C_CEN.PK113-7DITR1	4	4	4	;ITR1	1	4	4	4	0	0	0	0	1	0	0	0	0	1	1	0	1	1	0	1	0	0	0	0	1	0	0	0	0	1	1	0	1	1	0	1	0	0	0	0	1	0	0	0
YDR498C_CEN.PK113-7DSEC20	YDR498C_CEN.PK113-7DSEC20	4	4	4	;SEC20	1	4	4	4	2	0	0	2	3	0	2	0	0	0	0	0	0	0	0	1	2	0	0	2	3	0	2	0	0	0	0	0	0	0	0	1	2	0	0	2	3	0	2	0
YDR500C_CEN.PK113-7DRPL37B	YDR500C_CEN.PK113-7DRPL37B	8	4	4	;RPL37B	1	8	4	4	3	4	3	4	4	2	4	1	4	2	3	3	4	7	2	4	2	2	2	2	2	2	2	1	3	2	2	2	2	4	2	2	2	2	2	2	2	2	2	1
YDR502C_CEN.PK113-7DSAM2	YDR502C_CEN.PK113-7DSAM2	30	30	15	;SAM2	1	30	30	15	22	24	23	24	24	25	25	23	25	25	25	24	25	29	24	24	22	24	23	24	24	25	25	23	25	25	25	24	25	29	24	24	11	13	12	12	13	13	13	12
YDR503C_CEN.PK113-7DLPP1	YDR503C_CEN.PK113-7DLPP1	1	1	1	;LPP1	1	1	1	1	0	1	1	0	0	1	0	1	0	0	0	1	0	0	0	1	0	1	1	0	0	1	0	1	0	0	0	1	0	0	0	1	0	1	1	0	0	1	0	1
YDR505C_CEN.PK113-7DPSP1	YDR505C_CEN.PK113-7DPSP1	7	7	6	;PSP1	1	7	7	6	0	0	2	3	0	2	1	1	0	0	1	1	1	0	0	1	0	0	2	3	0	2	1	1	0	0	1	1	1	0	0	1	0	0	1	2	0	2	1	1
YDR507C_CEN.PK113-7DGIN4	YDR507C_CEN.PK113-7DGIN4	30	30	30	;GIN4	1	30	30	30	10	13	13	14	16	11	9	9	15	8	17	9	9	5	10	12	10	13	13	14	16	11	9	9	15	8	17	9	9	5	10	12	10	13	13	14	16	11	9	9
YDR508C_CEN.PK113-7DGNP1	YDR508C_CEN.PK113-7DGNP1	13	13	13	;GNP1	1	13	13	13	7	3	5	3	5	4	6	4	5	1	5	2	6	2	5	6	7	3	5	3	5	4	6	4	5	1	5	2	6	2	5	6	7	3	5	3	5	4	6	4
YDR510W_CEN.PK113-7DSMT3	YDR510W_CEN.PK113-7DSMT3	5	5	5	;SMT3	1	5	5	5	2	3	3	2	4	3	3	2	1	2	4	2	1	2	3	3	2	3	3	2	4	3	3	2	1	2	4	2	1	2	3	3	2	3	3	2	4	3	3	2
YDR511W_CEN.PK113-7DACN9	YDR511W_CEN.PK113-7DACN9	5	5	5	;ACN9	1	5	5	5	1	2	1	1	1	2	1	1	1	1	1	1	0	0	2	1	1	2	1	1	1	2	1	1	1	1	1	1	0	0	2	1	1	2	1	1	1	2	1	1
YDR512C_CEN.PK113-7DEMI1	YDR512C_CEN.PK113-7DEMI1	1	1	1	;EMI1	1	1	1	1	0	0	0	1	1	0	0	0	1	0	1	0	0	0	0	1	0	0	0	1	1	0	0	0	1	0	1	0	0	0	0	1	0	0	0	1	1	0	0	0
YDR513W_CEN.PK113-7DGRX2	YDR513W_CEN.PK113-7DGRX2	7	7	7	;GRX2	1	7	7	7	4	4	4	2	4	4	6	3	4	1	1	2	3	2	4	4	4	4	4	2	4	4	6	3	4	1	1	2	3	2	4	4	4	4	4	2	4	4	6	3
YDR514C_CEN.PK113-7DORF	YDR514C_CEN.PK113-7DORF	5	5	5	;ORF	1	5	5	5	2	1	1	1	1	0	1	1	0	0	0	0	0	0	0	0	2	1	1	1	1	0	1	1	0	0	0	0	0	0	0	0	2	1	1	1	1	0	1	1
YDR515W_CEN.PK113-7DSLF1	YDR515W_CEN.PK113-7DSLF1	6	6	6	;SLF1	1	6	6	6	4	2	2	4	3	2	6	3	2	4	4	3	4	4	2	5	4	2	2	4	3	2	6	3	2	4	4	3	4	4	2	5	4	2	2	4	3	2	6	3
YDR516C_CEN.PK113-7DEMI2	YDR516C_CEN.PK113-7DEMI2	20	20	19	;EMI2	1	20	20	19	3	8	5	4	2	2	4	4	3	2	3	3	4	2	7	6	3	8	5	4	2	2	4	4	3	2	3	3	4	2	7	6	3	8	4	3	1	2	4	4
YDR517W_CEN.PK113-7DGRH1	YDR517W_CEN.PK113-7DGRH1	10	10	10	;GRH1	1	10	10	10	3	5	5	7	5	5	3	2	5	3	4	2	3	3	3	4	3	5	5	7	5	5	3	2	5	3	4	2	3	3	3	4	3	5	5	7	5	5	3	2
YDR518W_CEN.PK113-7DEUG1	YDR518W_CEN.PK113-7DEUG1	3	3	3	;EUG1	1	3	3	3	2	3	1	2	1	2	1	1	0	1	2	1	1	0	2	0	2	3	1	2	1	2	1	1	0	1	2	1	1	0	2	0	2	3	1	2	1	2	1	1
YDR519W_CEN.PK113-7DFPR2	YDR519W_CEN.PK113-7DFPR2	6	6	6	;FPR2	1	6	6	6	3	2	3	1	4	2	2	4	2	3	0	1	3	3	2	3	3	2	3	1	4	2	2	4	2	3	0	1	3	3	2	3	3	2	3	1	4	2	2	4
YDR525W-A_CEN.PK113-7DSNA2	YDR525W-A_CEN.PK113-7DSNA2	1	1	1	;SNA2	1	1	1	1	1	0	1	1	1	1	1	1	0	0	1	0	1	0	0	1	1	0	1	1	1	1	1	1	0	0	1	0	1	0	0	1	1	0	1	1	1	1	1	1
YDR527W_CEN.PK113-7DRBA50	YDR527W_CEN.PK113-7DRBA50	14	14	14	;RBA50	1	14	14	14	4	4	4	3	5	6	3	4	4	5	2	5	4	3	4	7	4	4	4	3	5	6	3	4	4	5	2	5	4	3	4	7	4	4	4	3	5	6	3	4
YDR529C_CEN.PK113-7DQCR7	YDR529C_CEN.PK113-7DQCR7	11	11	11	;QCR7	1	11	11	11	8	7	5	8	8	7	7	6	8	7	8	7	7	7	6	8	8	7	5	8	8	7	7	6	8	7	8	7	7	7	6	8	8	7	5	8	8	7	7	6
YDR531W_CEN.PK113-7DCAB1	YDR531W_CEN.PK113-7DCAB1	11	11	11	;CAB1	1	11	11	11	3	4	6	7	6	7	8	5	6	2	5	6	5	3	7	6	3	4	6	7	6	7	8	5	6	2	5	6	5	3	7	6	3	4	6	7	6	7	8	5
YDR533C_CEN.PK113-7DHSP31	YDR533C_CEN.PK113-7DHSP31	12	12	12	;HSP31	1	12	12	12	6	8	6	9	9	8	5	8	9	9	7	7	6	8	9	9	6	8	6	9	9	8	5	8	9	9	7	7	6	8	9	9	6	8	6	9	9	8	5	8
YEL001C_CEN.PK113-7DIRC22	YEL001C_CEN.PK113-7DIRC22	2	2	2	;IRC22	1	2	2	2	0	0	0	0	0	0	1	0	1	0	0	0	0	1	0	0	0	0	0	0	0	0	1	0	1	0	0	0	0	1	0	0	0	0	0	0	0	0	1	0
YEL002C_CEN.PK113-7DWBP1	YEL002C_CEN.PK113-7DWBP1	19	19	19	;WBP1	1	19	19	19	6	10	8	8	5	8	10	9	7	8	8	9	8	5	12	9	6	10	8	8	5	8	10	9	7	8	8	9	8	5	12	9	6	10	8	8	5	8	10	9
YEL003W_CEN.PK113-7DGIM4	YEL003W_CEN.PK113-7DGIM4	5	5	5	;GIM4	1	5	5	5	2	2	1	2	2	3	1	1	1	1	2	1	0	1	2	2	2	2	1	2	2	3	1	1	1	1	2	1	0	1	2	2	2	2	1	2	2	3	1	1
YEL007W_CEN.PK113-7DMIT1	YEL007W_CEN.PK113-7DMIT1	3	3	3	;MIT1	1	3	3	3	0	0	1	1	0	1	0	2	1	2	1	1	1	2	1	1	0	0	1	1	0	1	0	2	1	2	1	1	1	2	1	1	0	0	1	1	0	1	0	2
YEL011W_CEN.PK113-7DGLC3	YEL011W_CEN.PK113-7DGLC3	4	4	4	;GLC3	1	4	4	4	3	0	0	1	1	0	0	0	0	0	1	0	0	0	1	0	3	0	0	1	1	0	0	0	0	0	1	0	0	0	1	0	3	0	0	1	1	0	0	0
YEL012W_CEN.PK113-7DUBC8	YEL012W_CEN.PK113-7DUBC8	2	2	2	;UBC8	1	2	2	2	0	1	0	0	0	0	0	0	0	0	0	0	2	0	0	0	0	1	0	0	0	0	0	0	0	0	0	0	2	0	0	0	0	1	0	0	0	0	0	0
YEL013W_CEN.PK113-7DVAC8	YEL013W_CEN.PK113-7DVAC8	18	18	18	;VAC8	1	18	18	18	11	14	13	12	12	10	14	11	9	9	10	10	13	9	8	12	11	14	13	12	12	10	14	11	9	9	10	10	13	9	8	12	11	14	13	12	12	10	14	11
YEL015W_CEN.PK113-7DEDC3	YEL015W_CEN.PK113-7DEDC3	14	14	14	;EDC3	1	14	14	14	7	7	7	7	7	8	8	8	5	7	7	3	3	4	7	7	7	7	7	7	7	8	8	8	5	7	7	3	3	4	7	7	7	7	7	7	7	8	8	8
YEL017W_CEN.PK113-7DGTT3	YEL017W_CEN.PK113-7DGTT3	3	3	3	;GTT3	1	3	3	3	1	0	0	0	1	1	0	0	1	1	1	2	1	0	0	1	1	0	0	0	1	1	0	0	1	1	1	2	1	0	0	1	1	0	0	0	1	1	0	0
YEL020C_CEN.PK113-7DORF	YEL020C_CEN.PK113-7DORF	1	1	1	;ORF	1	1	1	1	1	0	0	1	0	0	0	0	0	0	0	0	0	0	0	0	1	0	0	1	0	0	0	0	0	0	0	0	0	0	0	0	1	0	0	1	0	0	0	0
YEL020W-A_CEN.PK113-7DTIM9	YEL020W-A_CEN.PK113-7DTIM9	5	5	5	;TIM9	1	5	5	5	3	4	3	3	4	4	3	3	3	3	3	2	3	3	3	4	3	4	3	3	4	4	3	3	3	3	3	2	3	3	3	4	3	4	3	3	4	4	3	3
YEL021W_CEN.PK113-7DURA3	YEL021W_CEN.PK113-7DURA3	19	19	19	;URA3	1	19	19	19	10	9	9	11	10	12	11	12	7	9	11	8	11	11	10	10	10	9	9	11	10	12	11	12	7	9	11	8	11	11	10	10	10	9	9	11	10	12	11	12
YEL022W_CEN.PK113-7DGEA2	YEL022W_CEN.PK113-7DGEA2	26	26	26	;GEA2	1	26	26	26	6	9	5	7	8	8	7	9	7	8	4	6	4	3	6	7	6	9	5	7	8	8	7	9	7	8	4	6	4	3	6	7	6	9	5	7	8	8	7	9
YEL024W_CEN.PK113-7DRIP1	YEL024W_CEN.PK113-7DRIP1	13	13	13	;RIP1	1	13	13	13	8	9	11	10	11	10	8	8	9	8	7	6	6	8	8	10	8	9	11	10	11	10	8	8	9	8	7	6	6	8	8	10	8	9	11	10	11	10	8	8
YEL026W_CEN.PK113-7DSNU13	YEL026W_CEN.PK113-7DSNU13	7	7	7	;SNU13	1	7	7	7	6	4	5	7	4	6	5	6	5	5	6	5	5	5	7	5	6	4	5	7	4	6	5	6	5	5	6	5	5	5	7	5	6	4	5	7	4	6	5	6
YEL027W_CEN.PK113-7DVMA3	YEL027W_CEN.PK113-7DVMA3	2	2	2	;VMA3	1	2	2	2	1	1	2	2	2	1	1	1	1	1	1	1	0	1	1	2	1	1	2	2	2	1	1	1	1	1	1	1	0	1	1	2	1	1	2	2	2	1	1	1
YEL031W_CEN.PK113-7DSPF1	YEL031W_CEN.PK113-7DSPF1	52	52	52	;SPF1	1	52	52	52	28	31	30	29	30	28	25	30	33	31	26	32	31	25	34	35	28	31	30	29	30	28	25	30	33	31	26	32	31	25	34	35	28	31	30	29	30	28	25	30
YEL032W_CEN.PK113-7DMCM3	YEL032W_CEN.PK113-7DMCM3	44	44	44	;MCM3	1	44	44	44	14	16	19	17	16	15	16	15	15	13	14	13	12	5	12	15	14	16	19	17	16	15	16	15	15	13	14	13	12	5	12	15	14	16	19	17	16	15	16	15
YEL034W_CEN.PK113-7DHYP2;YJR047C_CEN.PK113-7DANB1	YEL034W_CEN.PK113-7DHYP2	18;4	18;4	18;4	;HYP2	2	18	18	18	11	12	12	12	13	13	14	13	12	13	14	12	14	14	15	16	11	12	12	12	13	13	14	13	12	13	14	12	14	14	15	16	11	12	12	12	13	13	14	13
YEL036C_CEN.PK113-7DANP1	YEL036C_CEN.PK113-7DANP1	11	11	11	;ANP1	1	11	11	11	6	5	5	4	6	5	8	7	4	7	7	4	8	1	9	9	6	5	5	4	6	5	8	7	4	7	7	4	8	1	9	9	6	5	5	4	6	5	8	7
YEL037C_CEN.PK113-7DRAD23	YEL037C_CEN.PK113-7DRAD23	15	15	15	;RAD23	1	15	15	15	11	12	9	10	10	12	11	11	12	12	10	12	10	10	13	12	11	12	9	10	10	12	11	11	12	12	10	12	10	10	13	12	11	12	9	10	10	12	11	11
YEL038W_CEN.PK113-7DUTR4	YEL038W_CEN.PK113-7DUTR4	3	3	3	;UTR4	1	3	3	3	0	1	1	0	0	0	0	1	0	0	0	0	0	0	0	1	0	1	1	0	0	0	0	1	0	0	0	0	0	0	0	1	0	1	1	0	0	0	0	1
YEL040W_CEN.PK113-7DUTR2	YEL040W_CEN.PK113-7DUTR2	5	5	5	;UTR2	1	5	5	5	3	4	4	5	3	5	5	3	4	3	4	4	5	3	5	5	3	4	4	5	3	5	5	3	4	3	4	4	5	3	5	5	3	4	4	5	3	5	5	3
YEL042W_CEN.PK113-7DGDA1	YEL042W_CEN.PK113-7DGDA1	14	14	14	;GDA1	1	14	14	14	8	8	9	8	8	10	10	6	13	9	10	9	10	6	13	9	8	8	9	8	8	10	10	6	13	9	10	9	10	6	13	9	8	8	9	8	8	10	10	6
YEL043W_CEN.PK113-7DORF	YEL043W_CEN.PK113-7DORF	5	5	5	;ORF	1	5	5	5	1	0	2	0	2	2	1	0	0	0	1	1	1	0	0	3	1	0	2	0	2	2	1	0	0	0	1	1	1	0	0	3	1	0	2	0	2	2	1	0
YEL044W_CEN.PK113-7DIES6	YEL044W_CEN.PK113-7DIES6	3	3	3	;IES6	1	3	3	3	1	1	0	0	1	0	1	1	1	0	0	0	0	0	0	0	1	1	0	0	1	0	1	1	1	0	0	0	0	0	0	0	1	1	0	0	1	0	1	1
YEL046C_CEN.PK113-7DGLY1	YEL046C_CEN.PK113-7DGLY1	18	18	18	;GLY1	1	18	18	18	15	10	14	15	15	9	13	13	7	15	12	9	14	13	15	14	15	10	14	15	15	9	13	13	7	15	12	9	14	13	15	14	15	10	14	15	15	9	13	13
YEL047C_CEN.PK113-7DFRD1	YEL047C_CEN.PK113-7DFRD1	23	23	23	;FRD1	1	23	23	23	8	11	6	11	9	10	10	10	9	12	11	12	9	8	14	13	8	11	6	11	9	10	10	10	9	12	11	12	9	8	14	13	8	11	6	11	9	10	10	10
YEL048C_CEN.PK113-7DTCA17	YEL048C_CEN.PK113-7DTCA17	3	3	3	;TCA17	1	3	3	3	0	2	1	0	0	0	0	0	0	0	0	0	0	1	1	0	0	2	1	0	0	0	0	0	0	0	0	0	0	1	1	0	0	2	1	0	0	0	0	0
YEL050C_CEN.PK113-7DRML2	YEL050C_CEN.PK113-7DRML2	11	11	11	;RML2	1	11	11	11	3	2	4	2	5	2	6	3	6	4	5	7	4	3	5	8	3	2	4	2	5	2	6	3	6	4	5	7	4	3	5	8	3	2	4	2	5	2	6	3
YEL051W_CEN.PK113-7DVMA8	YEL051W_CEN.PK113-7DVMA8	9	9	9	;VMA8	1	9	9	9	7	5	5	5	6	4	8	4	6	6	4	5	5	6	4	7	7	5	5	5	6	4	8	4	6	6	4	5	5	6	4	7	7	5	5	5	6	4	8	4
YEL052W_CEN.PK113-7DAFG1	YEL052W_CEN.PK113-7DAFG1	9	9	9	;AFG1	1	9	9	9	2	5	1	3	0	1	1	3	2	1	0	1	1	0	3	3	2	5	1	3	0	1	1	3	2	1	0	1	1	0	3	3	2	5	1	3	0	1	1	3
YEL053C_CEN.PK113-7DMAK10	YEL053C_CEN.PK113-7DMAK10	12	12	12	;MAK10	1	12	12	12	3	4	2	2	4	4	1	3	1	4	3	3	3	0	1	1	3	4	2	2	4	4	1	3	1	4	3	3	3	0	1	1	3	4	2	2	4	4	1	3
YEL054C_CEN.PK113-7DRPL12A;YDR418W_CEN.PK113-7DRPL12B	YEL054C_CEN.PK113-7DRPL12A;YDR418W_CEN.PK113-7DRPL12B	14;14	14;14	14;14	;RPL12A;;RPL12B	2	14	14	14	10	10	9	10	9	11	10	10	10	11	10	11	10	13	10	11	10	10	9	10	9	11	10	10	10	11	10	11	10	13	10	11	10	10	9	10	9	11	10	10
YEL055C_CEN.PK113-7DPOL5	YEL055C_CEN.PK113-7DPOL5	28	28	28	;POL5	1	28	28	28	11	12	5	10	15	12	11	14	14	9	13	10	9	6	10	14	11	12	5	10	15	12	11	14	14	9	13	10	9	6	10	14	11	12	5	10	15	12	11	14
YEL056W_CEN.PK113-7DHAT2	YEL056W_CEN.PK113-7DHAT2	9	9	9	;HAT2	1	9	9	9	4	4	4	3	4	5	4	5	5	3	3	3	3	2	4	6	4	4	4	3	4	5	4	5	5	3	3	3	3	2	4	6	4	4	4	3	4	5	4	5
YEL058W_CEN.PK113-7DPCM1	YEL058W_CEN.PK113-7DPCM1	31	31	31	;PCM1	1	31	31	31	15	13	18	20	14	18	18	15	15	12	13	12	10	7	14	14	15	13	18	20	14	18	18	15	15	12	13	12	10	7	14	14	15	13	18	20	14	18	18	15
YEL060C_CEN.PK113-7DPRB1	YEL060C_CEN.PK113-7DPRB1	9	9	9	;PRB1	1	9	9	9	5	6	8	7	7	4	3	3	4	4	4	5	6	4	4	7	5	6	8	7	7	4	3	3	4	4	4	5	6	4	4	7	5	6	8	7	7	4	3	3
YEL062W_CEN.PK113-7DNPR2	YEL062W_CEN.PK113-7DNPR2	6	6	6	;NPR2	1	6	6	6	1	2	0	2	0	1	1	1	2	0	1	0	0	0	1	0	1	2	0	2	0	1	1	1	2	0	1	0	0	0	1	0	1	2	0	2	0	1	1	1
YEL063C_CEN.PK113-7DCAN1	YEL063C_CEN.PK113-7DCAN1	12	12	11	;CAN1	1	12	12	11	3	4	2	3	4	4	2	6	6	6	5	4	4	5	6	6	3	4	2	3	4	4	2	6	6	6	5	4	4	5	6	6	3	3	2	3	4	4	2	6
YEL071W_CEN.PK113-7DDLD3	YEL071W_CEN.PK113-7DDLD3	40	40	38	;DLD3	1	40	40	38	28	28	32	30	30	29	29	30	31	27	30	28	32	34	31	33	28	28	32	30	30	29	29	30	31	27	30	28	32	34	31	33	26	27	30	28	28	27	28	29
YER001W_CEN.PK113-7DMNN1	YER001W_CEN.PK113-7DMNN1	19	19	19	;MNN1	1	19	19	19	4	4	7	9	8	7	9	8	10	7	7	8	7	5	7	11	4	4	7	9	8	7	9	8	10	7	7	8	7	5	7	11	4	4	7	9	8	7	9	8
YER002W_CEN.PK113-7DNOP16	YER002W_CEN.PK113-7DNOP16	8	8	8	;NOP16	1	8	8	8	2	2	3	3	2	3	3	3	6	2	3	3	6	3	3	4	2	2	3	3	2	3	3	3	6	2	3	3	6	3	3	4	2	2	3	3	2	3	3	3
YER003C_CEN.PK113-7DPMI40	YER003C_CEN.PK113-7DPMI40	25	25	25	;PMI40	1	25	25	25	12	12	12	13	14	14	14	13	15	11	14	13	13	13	15	15	12	12	12	13	14	14	14	13	15	11	14	13	13	13	15	15	12	12	12	13	14	14	14	13
YER004W_CEN.PK113-7DFMP52	YER004W_CEN.PK113-7DFMP52	16	16	16	;FMP52	1	16	16	16	12	11	12	12	10	9	12	12	11	8	9	9	10	14	10	14	12	11	12	12	10	9	12	12	11	8	9	9	10	14	10	14	12	11	12	12	10	9	12	12
YER005W_CEN.PK113-7DYND1	YER005W_CEN.PK113-7DYND1	5	5	5	;YND1	1	5	5	5	1	2	1	0	1	1	0	1	1	1	0	0	0	0	1	1	1	2	1	0	1	1	0	1	1	1	0	0	0	0	1	1	1	2	1	0	1	1	0	1
YER006W_CEN.PK113-7DNUG1	YER006W_CEN.PK113-7DNUG1	24	24	24	;NUG1	1	24	24	24	13	14	15	14	15	19	17	16	20	20	16	18	18	10	19	18	13	14	15	14	15	19	17	16	20	20	16	18	18	10	19	18	13	14	15	14	15	19	17	16
YER007C-A_CEN.PK113-7DTMA20	YER007C-A_CEN.PK113-7DTMA20	10	10	10	;TMA20	1	10	10	10	5	8	5	7	5	5	7	6	6	6	6	6	3	5	7	7	5	8	5	7	5	5	7	6	6	6	6	6	3	5	7	7	5	8	5	7	5	5	7	6
YER008C_CEN.PK113-7DSEC3	YER008C_CEN.PK113-7DSEC3	22	22	22	;SEC3	1	22	22	22	7	8	7	14	10	6	6	7	2	3	4	5	2	0	3	4	7	8	7	14	10	6	6	7	2	3	4	5	2	0	3	4	7	8	7	14	10	6	6	7
YER009W_CEN.PK113-7DNTF2	YER009W_CEN.PK113-7DNTF2	4	4	4	;NTF2	1	4	4	4	2	3	2	3	2	3	4	3	3	2	3	3	3	3	3	3	2	3	2	3	2	3	4	3	3	2	3	3	3	3	3	3	2	3	2	3	2	3	4	3
YER010C_CEN.PK113-7DORF	YER010C_CEN.PK113-7DORF	7	7	7	;ORF	1	7	7	7	1	0	3	3	2	0	2	2	3	1	3	3	1	1	1	1	1	0	3	3	2	0	2	2	3	1	3	3	1	1	1	1	1	0	3	3	2	0	2	2
YER012W_CEN.PK113-7DPRE1	YER012W_CEN.PK113-7DPRE1	9	9	9	;PRE1	1	9	9	9	5	6	8	6	6	5	4	6	6	4	4	4	6	6	5	7	5	6	8	6	6	5	4	6	6	4	4	4	6	6	5	7	5	6	8	6	6	5	4	6
YER013W_CEN.PK113-7DPRP22	YER013W_CEN.PK113-7DPRP22	4	4	4	;PRP22	1	4	4	4	1	1	2	1	1	2	2	2	0	0	1	1	0	0	0	0	1	1	2	1	1	2	2	2	0	0	1	1	0	0	0	0	1	1	2	1	1	2	2	2
YER014W_CEN.PK113-7DHEM14	YER014W_CEN.PK113-7DHEM14	3	3	3	;HEM14	1	3	3	3	1	1	0	1	1	0	1	1	0	1	0	0	0	0	0	0	1	1	0	1	1	0	1	1	0	1	0	0	0	0	0	0	1	1	0	1	1	0	1	1
YER015W_CEN.PK113-7DFAA2	YER015W_CEN.PK113-7DFAA2	3	3	3	;FAA2	1	3	3	3	0	0	0	1	0	0	0	0	0	0	0	0	0	0	0	0	0	0	0	1	0	0	0	0	0	0	0	0	0	0	0	0	0	0	0	1	0	0	0	0
YER016W_CEN.PK113-7DBIM1	YER016W_CEN.PK113-7DBIM1	12	12	12	;BIM1	1	12	12	12	4	4	5	4	4	6	5	5	2	4	2	5	2	2	4	3	4	4	5	4	4	6	5	5	2	4	2	5	2	2	4	3	4	4	5	4	4	6	5	5
YER018C_CEN.PK113-7DSPC25	YER018C_CEN.PK113-7DSPC25	4	4	4	;SPC25	1	4	4	4	1	1	0	1	0	2	2	0	1	0	0	1	1	0	0	0	1	1	0	1	0	2	2	0	1	0	0	1	1	0	0	0	1	1	0	1	0	2	2	0
YER019C-A_CEN.PK113-7DSBH2	YER019C-A_CEN.PK113-7DSBH2	2	2	2	;SBH2	1	2	2	2	1	0	2	1	2	1	2	0	2	2	2	1	1	1	2	2	1	0	2	1	2	1	2	0	2	2	2	1	1	1	2	2	1	0	2	1	2	1	2	0
YER019W_CEN.PK113-7DISC1	YER019W_CEN.PK113-7DISC1	10	10	10	;ISC1	1	10	10	10	4	5	7	7	5	4	4	3	7	3	7	5	3	2	3	4	4	5	7	7	5	4	4	3	7	3	7	5	3	2	3	4	4	5	7	7	5	4	4	3
YER021W_CEN.PK113-7DRPN3	YER021W_CEN.PK113-7DRPN3	29	29	29	;RPN3	1	29	29	29	16	21	17	18	16	19	19	17	16	17	19	18	16	11	20	17	16	21	17	18	16	19	19	17	16	17	19	18	16	11	20	17	16	21	17	18	16	19	19	17
YER022W_CEN.PK113-7DSRB4	YER022W_CEN.PK113-7DSRB4	12	12	12	;SRB4	1	12	12	12	5	5	3	3	4	3	5	7	3	2	2	1	0	1	1	1	5	5	3	3	4	3	5	7	3	2	2	1	0	1	1	1	5	5	3	3	4	3	5	7
YER023W_CEN.PK113-7DPRO3	YER023W_CEN.PK113-7DPRO3	12	12	12	;PRO3	1	12	12	12	7	8	7	9	9	8	8	11	8	8	7	7	9	7	8	10	7	8	7	9	9	8	8	11	8	8	7	7	9	7	8	10	7	8	7	9	9	8	8	11
YER025W_CEN.PK113-7DGCD11	YER025W_CEN.PK113-7DGCD11	32	32	32	;GCD11	1	32	32	32	27	22	24	23	24	26	23	26	26	23	21	25	20	25	27	25	27	22	24	23	24	26	23	26	26	23	21	25	20	25	27	25	27	22	24	23	24	26	23	26
YER026C_CEN.PK113-7DCHO1	YER026C_CEN.PK113-7DCHO1	8	8	8	;CHO1	1	8	8	8	2	2	3	3	4	7	2	7	4	6	4	3	4	2	7	6	2	2	3	3	4	7	2	7	4	6	4	3	4	2	7	6	2	2	3	3	4	7	2	7
YER027C_CEN.PK113-7DGAL83;YGL208W_CEN.PK113-7DSIP2	YER027C_CEN.PK113-7DGAL83	7;2	7;2	7;2	;GAL83	2	7	7	7	2	2	1	2	2	5	2	1	2	1	4	1	2	2	1	1	2	2	1	2	2	5	2	1	2	1	4	1	2	2	1	1	2	2	1	2	2	5	2	1
YER029C_CEN.PK113-7DSMB1	YER029C_CEN.PK113-7DSMB1	8	8	8	;SMB1	1	8	8	8	5	3	5	5	5	3	4	6	2	2	2	4	2	2	3	5	5	3	5	5	5	3	4	6	2	2	2	4	2	2	3	5	5	3	5	5	5	3	4	6
YER030W_CEN.PK113-7DCHZ1	YER030W_CEN.PK113-7DCHZ1	4	4	4	;CHZ1	1	4	4	4	1	2	1	1	2	2	1	0	3	2	1	1	0	1	3	3	1	2	1	1	2	2	1	0	3	2	1	1	0	1	3	3	1	2	1	1	2	2	1	0
YER031C_CEN.PK113-7DYPT31	YER031C_CEN.PK113-7DYPT31	15	15	8	;YPT31	1	15	15	8	6	9	7	9	7	9	7	9	10	10	6	9	11	7	10	11	6	9	7	9	7	9	7	9	10	10	6	9	11	7	10	11	1	4	3	3	3	3	4	4
YER036C_CEN.PK113-7DARB1	YER036C_CEN.PK113-7DARB1	29	29	29	;ARB1	1	29	29	29	20	21	19	21	23	19	20	18	19	20	19	15	21	21	23	22	20	21	19	21	23	19	20	18	19	20	19	15	21	21	23	22	20	21	19	21	23	19	20	18
YER042W_CEN.PK113-7DMXR1	YER042W_CEN.PK113-7DMXR1	13	13	13	;MXR1	1	13	13	13	6	8	6	8	8	11	5	6	5	5	5	3	4	2	6	8	6	8	6	8	8	11	5	6	5	5	5	3	4	2	6	8	6	8	6	8	8	11	5	6
YER043C_CEN.PK113-7DSAH1	YER043C_CEN.PK113-7DSAH1	33	33	33	;SAH1	1	33	33	33	27	26	24	25	24	28	26	23	28	27	27	28	26	30	29	27	27	26	24	25	24	28	26	23	28	27	27	28	26	30	29	27	27	26	24	25	24	28	26	23
YER044C_CEN.PK113-7DERG28	YER044C_CEN.PK113-7DERG28	5	5	5	;ERG28	1	5	5	5	1	2	3	1	0	2	2	3	3	2	3	2	3	3	2	4	1	2	3	1	0	2	2	3	3	2	3	2	3	3	2	4	1	2	3	1	0	2	2	3
YER047C_CEN.PK113-7DSAP1	YER047C_CEN.PK113-7DSAP1	2	2	2	;SAP1	1	2	2	2	1	1	1	1	2	1	1	0	1	1	1	0	0	0	0	1	1	1	1	1	2	1	1	0	1	1	1	0	0	0	0	1	1	1	1	1	2	1	1	0
YER048C_CEN.PK113-7DCAJ1	YER048C_CEN.PK113-7DCAJ1	19	19	19	;CAJ1	1	19	19	19	10	12	6	7	11	10	9	11	10	8	11	8	9	7	12	12	10	12	6	7	11	10	9	11	10	8	11	8	9	7	12	12	10	12	6	7	11	10	9	11
YER048W-A_CEN.PK113-7DISD11	YER048W-A_CEN.PK113-7DISD11	5	5	5	;ISD11	1	5	5	5	2	1	1	0	2	2	3	2	2	1	2	2	4	2	2	3	2	1	1	0	2	2	3	2	2	1	2	2	4	2	2	3	2	1	1	0	2	2	3	2
YER049W_CEN.PK113-7DTPA1	YER049W_CEN.PK113-7DTPA1	36	36	36	;TPA1	1	36	36	36	23	21	20	20	24	26	14	20	15	20	18	16	20	18	25	21	23	21	20	20	24	26	14	20	15	20	18	16	20	18	25	21	23	21	20	20	24	26	14	20
YER050C_CEN.PK113-7DRSM18	YER050C_CEN.PK113-7DRSM18	4	4	4	;RSM18	1	4	4	4	1	2	1	0	2	2	1	3	0	2	2	1	3	1	2	2	1	2	1	0	2	2	1	3	0	2	2	1	3	1	2	2	1	2	1	0	2	2	1	3
YER052C_CEN.PK113-7DHOM3	YER052C_CEN.PK113-7DHOM3	27	27	27	;HOM3	1	27	27	27	12	16	15	17	15	17	18	19	20	19	17	15	20	19	20	18	12	16	15	17	15	17	18	19	20	19	17	15	20	19	20	18	12	16	15	17	15	17	18	19
YER053C_CEN.PK113-7DPIC2	YER053C_CEN.PK113-7DPIC2	7	7	7	;PIC2	1	7	7	7	0	3	3	5	1	0	1	0	0	1	0	0	0	0	0	0	0	3	3	5	1	0	1	0	0	1	0	0	0	0	0	0	0	3	3	5	1	0	1	0
YER055C_CEN.PK113-7DHIS1	YER055C_CEN.PK113-7DHIS1	23	23	23	;HIS1	1	23	23	23	18	19	18	18	17	20	16	18	16	19	16	19	16	18	21	19	18	19	18	18	17	20	16	18	16	19	16	19	16	18	21	19	18	19	18	18	17	20	16	18
YER056C_CEN.PK113-7DFCY2;YER060W_CEN.PK113-7DFCY21;YER060W-A_CEN.PK113-7DFCY22	YER056C_CEN.PK113-7DFCY2	11;1;1	11;1;1	11;1;1	;FCY2	3	11	11	11	4	3	2	4	6	6	6	4	6	7	6	7	5	8	8	6	4	3	2	4	6	6	6	4	6	7	6	7	5	8	8	6	4	3	2	4	6	6	6	4
YER057C_CEN.PK113-7DHMF1	YER057C_CEN.PK113-7DHMF1	9	9	9	;HMF1	1	9	9	9	4	6	7	5	6	6	6	4	3	2	6	4	6	5	5	6	4	6	7	5	6	6	6	4	3	2	6	4	6	5	5	6	4	6	7	5	6	6	6	4
YER059W_CEN.PK113-7DPCL6	YER059W_CEN.PK113-7DPCL6	2	2	2	;PCL6	1	2	2	2	0	1	0	0	0	0	0	0	0	0	0	0	0	0	0	0	0	1	0	0	0	0	0	0	0	0	0	0	0	0	0	0	0	1	0	0	0	0	0	0
YER061C_CEN.PK113-7DCEM1	YER061C_CEN.PK113-7DCEM1	18	18	18	;CEM1	1	18	18	18	4	8	7	7	9	4	10	6	2	6	4	3	3	4	5	3	4	8	7	7	9	4	10	6	2	6	4	3	3	4	5	3	4	8	7	7	9	4	10	6
YER062C_CEN.PK113-7DHOR2	YER062C_CEN.PK113-7DHOR2	13	8	8	;HOR2	1	13	8	8	5	11	5	6	6	8	8	6	5	5	6	5	7	4	6	7	2	6	1	1	2	4	3	2	2	2	1	1	2	0	2	2	2	6	1	1	2	4	3	2
YER063W_CEN.PK113-7DTHO1	YER063W_CEN.PK113-7DTHO1	11	11	11	;THO1	1	11	11	11	4	4	4	4	4	6	5	6	6	6	7	5	5	5	8	6	4	4	4	4	4	6	5	6	6	6	7	5	5	5	8	6	4	4	4	4	4	6	5	6
YER068W_CEN.PK113-7DMOT2	YER068W_CEN.PK113-7DMOT2	10	10	10	;MOT2	1	10	10	10	2	0	2	1	2	2	0	1	3	1	3	0	0	2	3	4	2	0	2	1	2	2	0	1	3	1	3	0	0	2	3	4	2	0	2	1	2	2	0	1
YER069W_CEN.PK113-7DARG5,6	YER069W_CEN.PK113-7DARG5,6	54	54	54	;ARG5,6	1	54	54	54	28	26	29	29	36	35	31	36	34	35	32	29	40	39	41	42	28	26	29	29	36	35	31	36	34	35	32	29	40	39	41	42	28	26	29	29	36	35	31	36
YER070W_CEN.PK113-7DRNR1	YER070W_CEN.PK113-7DRNR1	42	42	31	;RNR1	1	42	42	31	21	20	22	23	23	26	24	26	23	21	17	23	21	19	23	30	21	20	22	23	23	26	24	26	23	21	17	23	21	19	23	30	16	15	15	16	16	22	17	20
YER071C_CEN.PK113-7DTDA2	YER071C_CEN.PK113-7DTDA2	2	2	2	;TDA2	1	2	2	2	0	0	0	0	1	0	1	0	1	0	1	0	1	0	0	1	0	0	0	0	1	0	1	0	1	0	1	0	1	0	0	1	0	0	0	0	1	0	1	0
YER072W_CEN.PK113-7DVTC1	YER072W_CEN.PK113-7DVTC1	2	2	2	;VTC1	1	2	2	2	0	1	2	1	1	1	1	1	1	1	1	2	1	1	0	2	0	1	2	1	1	1	1	1	1	1	1	2	1	1	0	2	0	1	2	1	1	1	1	1
YER073W_CEN.PK113-7DALD5	YER073W_CEN.PK113-7DALD5	32	32	30	;ALD5	1	32	32	30	19	18	14	18	17	20	18	18	23	18	20	20	20	18	24	22	19	18	14	18	17	20	18	18	23	18	20	20	20	18	24	22	17	18	14	17	17	19	17	18
YER074W-A_CEN.PK113-7DYOS1	YER074W-A_CEN.PK113-7DYOS1	1	1	1	;YOS1	1	1	1	1	1	1	1	1	1	1	1	1	1	1	1	1	1	1	1	1	1	1	1	1	1	1	1	1	1	1	1	1	1	1	1	1	1	1	1	1	1	1	1	1
YER075C_CEN.PK113-7DPTP3	YER075C_CEN.PK113-7DPTP3	6	6	6	;PTP3	1	6	6	6	1	2	1	0	1	1	0	1	0	1	0	2	1	1	1	1	1	2	1	0	1	1	0	1	0	1	0	2	1	1	1	1	1	2	1	0	1	1	0	1
YER077C_CEN.PK113-7DORF	YER077C_CEN.PK113-7DORF	4	4	4	;ORF	1	4	4	4	0	0	0	1	1	0	1	0	0	0	0	0	0	0	0	1	0	0	0	1	1	0	1	0	0	0	0	0	0	0	0	1	0	0	0	1	1	0	1	0
YER078C_CEN.PK113-7DICP55	YER078C_CEN.PK113-7DICP55	5	5	5	;ICP55	1	5	5	5	1	2	1	2	2	1	2	2	2	2	1	1	2	0	1	2	1	2	1	2	2	1	2	2	2	2	1	1	2	0	1	2	1	2	1	2	2	1	2	2
YER080W_CEN.PK113-7DAIM9	YER080W_CEN.PK113-7DAIM9	24	24	24	;AIM9	1	24	24	24	9	8	11	12	11	11	7	13	12	8	12	8	7	10	10	13	9	8	11	12	11	11	7	13	12	8	12	8	7	10	10	13	9	8	11	12	11	11	7	13
YER081W_CEN.PK113-7DSER3	YER081W_CEN.PK113-7DSER3	22	11	11	;SER3	1	22	11	11	14	15	16	14	16	16	17	16	17	17	16	14	17	19	17	19	6	6	6	6	7	7	7	7	8	9	7	6	7	9	8	9	6	6	6	6	7	7	7	7
YER082C_CEN.PK113-7DUTP7;REV__YBR233W-A_CEN.PK113-7DDAD3	YER082C_CEN.PK113-7DUTP7	17;1	17;1	17;1	;UTP7	2	17	17	17	10	8	8	10	8	8	7	10	7	8	6	9	8	9	12	9	10	8	8	10	8	8	7	10	7	8	6	9	8	9	12	9	10	8	8	10	8	8	7	10
YER083C_CEN.PK113-7DGET2	YER083C_CEN.PK113-7DGET2	6	6	6	;GET2	1	6	6	6	4	2	1	4	2	4	4	4	5	3	5	2	4	4	4	4	4	2	1	4	2	4	4	4	5	3	5	2	4	4	4	4	4	2	1	4	2	4	4	4
YER086W_CEN.PK113-7DILV1	YER086W_CEN.PK113-7DILV1	37	37	37	;ILV1	1	37	37	37	20	20	19	23	22	22	21	21	21	20	23	17	26	25	27	25	20	20	19	23	22	22	21	21	21	20	23	17	26	25	27	25	20	20	19	23	22	22	21	21
YER087C-B_CEN.PK113-7DSBH1	YER087C-B_CEN.PK113-7DSBH1	4	4	4	;SBH1	1	4	4	4	2	3	0	2	2	3	3	2	3	3	2	3	3	2	3	2	2	3	0	2	2	3	3	2	3	3	2	3	3	2	3	2	2	3	0	2	2	3	3	2
YER087W_CEN.PK113-7DAIM10	YER087W_CEN.PK113-7DAIM10	6	6	6	;AIM10	1	6	6	6	1	2	2	3	2	3	0	0	1	0	1	1	0	3	2	2	1	2	2	3	2	3	0	0	1	0	1	1	0	3	2	2	1	2	2	3	2	3	0	0
YER089C_CEN.PK113-7DPTC2	YER089C_CEN.PK113-7DPTC2	20	20	17	;PTC2	1	20	20	17	12	10	8	9	7	9	9	7	12	6	12	13	12	11	13	14	12	10	8	9	7	9	9	7	12	6	12	13	12	11	13	14	9	8	6	7	5	7	6	4
YER090W_CEN.PK113-7DTRP2	YER090W_CEN.PK113-7DTRP2	30	30	30	;TRP2	1	30	30	30	20	22	20	19	19	19	19	17	20	24	19	18	20	19	24	21	20	22	20	19	19	19	19	17	20	24	19	18	20	19	24	21	20	22	20	19	19	19	19	17
YER091C_CEN.PK113-7DMET6	YER091C_CEN.PK113-7DMET6	65	65	65	;MET6	1	65	65	65	52	51	51	53	52	56	53	53	52	57	54	53	56	56	58	57	52	51	51	53	52	56	53	53	52	57	54	53	56	56	58	57	52	51	51	53	52	56	53	53
YER094C_CEN.PK113-7DPUP3	YER094C_CEN.PK113-7DPUP3	9	9	9	;PUP3	1	9	9	9	5	4	5	6	6	5	5	5	4	5	6	6	4	6	7	6	5	4	5	6	6	5	5	5	4	5	6	6	4	6	7	6	5	4	5	6	6	5	5	5
YER095W_CEN.PK113-7DRAD51	YER095W_CEN.PK113-7DRAD51	10	10	10	;RAD51	1	10	10	10	1	1	2	1	3	2	1	2	0	3	2	1	2	2	3	2	1	1	2	1	3	2	1	2	0	3	2	1	2	2	3	2	1	1	2	1	3	2	1	2
YER099C_CEN.PK113-7DPRS2	YER099C_CEN.PK113-7DPRS2	12	9	9	;PRS2	1	12	9	9	8	5	5	6	8	7	6	8	5	7	6	5	3	4	7	7	6	4	3	3	6	5	4	6	4	5	5	4	2	3	5	5	6	4	3	3	6	5	4	6
YER100W_CEN.PK113-7DUBC6	YER100W_CEN.PK113-7DUBC6	5	5	5	;UBC6	1	5	5	5	0	0	1	1	2	1	1	1	2	0	2	2	1	1	0	2	0	0	1	1	2	1	1	1	2	0	2	2	1	1	0	2	0	0	1	1	2	1	1	1
YER101C_CEN.PK113-7DAST2	YER101C_CEN.PK113-7DAST2	3	2	2	;AST2	1	3	2	2	1	1	0	0	0	0	1	0	1	0	2	0	1	0	0	0	1	1	0	0	0	0	0	0	0	0	1	0	1	0	0	0	1	1	0	0	0	0	0	0
YER102W_CEN.PK113-7DRPS8B;YBL072C_CEN.PK113-7DRPS8A	YER102W_CEN.PK113-7DRPS8B;YBL072C_CEN.PK113-7DRPS8A	14;14	14;14	14;14	;RPS8B;;RPS8A	2	14	14	14	10	11	12	8	12	12	14	12	13	12	14	12	14	12	12	13	10	11	12	8	12	12	14	12	13	12	14	12	14	12	12	13	10	11	12	8	12	12	14	12
YER103W_CEN.PK113-7DSSA4	YER103W_CEN.PK113-7DSSA4	35	32	17	;SSA4	1	35	32	17	17	16	19	19	13	13	16	17	16	13	15	15	15	16	14	15	16	14	17	17	11	11	14	14	14	11	13	13	13	15	12	13	6	6	7	7	4	3	5	4
YER105C_CEN.PK113-7DNUP157	YER105C_CEN.PK113-7DNUP157	40	40	40	;NUP157	1	40	40	40	15	19	22	13	15	16	12	16	12	11	12	13	8	6	16	15	15	19	22	13	15	16	12	16	12	11	12	13	8	6	16	15	15	19	22	13	15	16	12	16
YER107C_CEN.PK113-7DGLE2	YER107C_CEN.PK113-7DGLE2	12	12	12	;GLE2	1	12	12	12	3	5	7	5	8	7	5	7	7	2	5	7	6	4	6	7	3	5	7	5	8	7	5	7	7	2	5	7	6	4	6	7	3	5	7	5	8	7	5	7
YER110C_CEN.PK113-7DKAP123	YER110C_CEN.PK113-7DKAP123	42	42	42	;KAP123	1	42	42	42	29	31	29	29	32	33	30	32	27	30	26	27	27	28	32	32	29	31	29	29	32	33	30	32	27	30	26	27	27	28	32	32	29	31	29	29	32	33	30	32
YER112W_CEN.PK113-7DLSM4	YER112W_CEN.PK113-7DLSM4	5	5	5	;LSM4	1	5	5	5	4	5	3	3	3	4	4	5	3	5	1	4	3	0	5	2	4	5	3	3	3	4	4	5	3	5	1	4	3	0	5	2	4	5	3	3	3	4	4	5
YER113C_CEN.PK113-7DTMN3	YER113C_CEN.PK113-7DTMN3	5	5	5	;TMN3	1	5	5	5	1	1	1	2	0	1	0	0	1	0	0	0	1	0	0	0	1	1	1	2	0	1	0	0	1	0	0	0	1	0	0	0	1	1	1	2	0	1	0	0
YER114C_CEN.PK113-7DBOI2	YER114C_CEN.PK113-7DBOI2	7	7	7	;BOI2	1	7	7	7	1	3	2	2	0	2	0	2	1	2	0	0	0	1	3	2	1	3	2	2	0	2	0	2	1	2	0	0	0	1	3	2	1	3	2	2	0	2	0	2
YER117W_CEN.PK113-7DRPL23B;YBL087C_CEN.PK113-7DRPL23A	YER117W_CEN.PK113-7DRPL23B;YBL087C_CEN.PK113-7DRPL23A	13;13	13;13	13;13	;RPL23B;;RPL23A	2	13	13	13	10	11	10	10	11	11	11	8	11	11	12	9	11	11	11	11	10	11	10	10	11	11	11	8	11	11	12	9	11	11	11	11	10	11	10	10	11	11	11	8
YER118C_CEN.PK113-7DSHO1	YER118C_CEN.PK113-7DSHO1	3	3	3	;SHO1	1	3	3	3	0	0	0	2	1	0	0	1	1	0	1	1	1	1	1	1	0	0	0	2	1	0	0	1	1	0	1	1	1	1	1	1	0	0	0	2	1	0	0	1
YER120W_CEN.PK113-7DSCS2	YER120W_CEN.PK113-7DSCS2	14	14	14	;SCS2	1	14	14	14	12	11	12	11	11	9	12	10	12	9	12	13	9	11	10	11	12	11	12	11	11	9	12	10	12	9	12	13	9	11	10	11	12	11	12	11	11	9	12	10
YER123W_CEN.PK113-7DYCK3	YER123W_CEN.PK113-7DYCK3	8	7	7	;YCK3	1	8	7	7	3	3	3	2	3	3	2	2	4	0	3	1	2	1	3	3	2	3	3	2	3	3	2	2	4	0	3	1	1	1	3	3	2	3	3	2	3	3	2	2
YER125W_CEN.PK113-7DRSP5	YER125W_CEN.PK113-7DRSP5	37	37	37	;RSP5	1	37	37	37	23	19	22	20	21	20	21	17	25	14	16	17	19	15	22	24	23	19	22	20	21	20	21	17	25	14	16	17	19	15	22	24	23	19	22	20	21	20	21	17
YER126C_CEN.PK113-7DNSA2	YER126C_CEN.PK113-7DNSA2	10	10	10	;NSA2	1	10	10	10	4	5	5	6	6	4	6	3	4	3	6	5	5	3	5	6	4	5	5	6	6	4	6	3	4	3	6	5	5	3	5	6	4	5	5	6	6	4	6	3
YER127W_CEN.PK113-7DLCP5	YER127W_CEN.PK113-7DLCP5	10	10	10	;LCP5	1	10	10	10	2	1	3	3	3	4	6	3	6	5	5	4	4	3	2	5	2	1	3	3	3	4	6	3	6	5	5	4	4	3	2	5	2	1	3	3	3	4	6	3
YER128W_CEN.PK113-7DVFA1	YER128W_CEN.PK113-7DVFA1	2	2	2	;VFA1	1	2	2	2	1	1	0	1	0	0	0	1	0	0	0	0	0	0	0	0	1	1	0	1	0	0	0	1	0	0	0	0	0	0	0	0	1	1	0	1	0	0	0	1
YER133W_CEN.PK113-7DGLC7	YER133W_CEN.PK113-7DGLC7	14	14	14	;GLC7	1	14	14	14	11	11	11	13	10	13	11	13	8	12	10	9	12	11	11	13	11	11	11	13	10	13	11	13	8	12	10	9	12	11	11	13	11	11	11	13	10	13	11	13
YER134C_CEN.PK113-7DORF	YER134C_CEN.PK113-7DORF	9	9	9	;ORF	1	9	9	9	4	5	3	6	3	4	2	3	6	3	5	4	3	3	4	6	4	5	3	6	3	4	2	3	6	3	5	4	3	3	4	6	4	5	3	6	3	4	2	3
YER136W_CEN.PK113-7DGDI1	YER136W_CEN.PK113-7DGDI1	31	31	31	;GDI1	1	31	31	31	15	17	13	16	12	16	16	16	11	16	12	14	18	8	15	18	15	17	13	16	12	16	16	16	11	16	12	14	18	8	15	18	15	17	13	16	12	16	16	16
YER139C_CEN.PK113-7DRTR1	YER139C_CEN.PK113-7DRTR1	3	3	3	;RTR1	1	3	3	3	2	2	2	2	1	1	1	2	1	2	1	1	1	1	1	2	2	2	2	2	1	1	1	2	1	2	1	1	1	1	1	2	2	2	2	2	1	1	1	2
YER141W_CEN.PK113-7DCOX15	YER141W_CEN.PK113-7DCOX15	13	13	13	;COX15	1	13	13	13	5	7	5	9	5	4	6	5	7	2	4	5	7	4	8	8	5	7	5	9	5	4	6	5	7	2	4	5	7	4	8	8	5	7	5	9	5	4	6	5
YER142C_CEN.PK113-7DMAG1	YER142C_CEN.PK113-7DMAG1	3	3	3	;MAG1	1	3	3	3	0	0	0	0	0	0	0	0	1	1	0	1	3	0	0	0	0	0	0	0	0	0	0	0	1	1	0	1	3	0	0	0	0	0	0	0	0	0	0	0
YER143W_CEN.PK113-7DDDI1	YER143W_CEN.PK113-7DDDI1	14	14	14	;DDI1	1	14	14	14	9	10	8	4	10	8	11	10	7	11	8	8	5	6	9	9	9	10	8	4	10	8	11	10	7	11	8	8	5	6	9	9	9	10	8	4	10	8	11	10
YER145C_CEN.PK113-7DFTR1	YER145C_CEN.PK113-7DFTR1	6	6	6	;FTR1	1	6	6	6	1	1	1	1	1	2	1	2	4	4	2	3	3	4	4	3	1	1	1	1	1	2	1	2	4	4	2	3	3	4	4	3	1	1	1	1	1	2	1	2
YER146W_CEN.PK113-7DLSM5	YER146W_CEN.PK113-7DLSM5	2	2	2	;LSM5	1	2	2	2	1	1	0	1	1	2	0	2	0	1	1	0	0	1	2	1	1	1	0	1	1	2	0	2	0	1	1	0	0	1	2	1	1	1	0	1	1	2	0	2
YER147C_CEN.PK113-7DSCC4	YER147C_CEN.PK113-7DSCC4	2	2	2	;SCC4	1	2	2	2	0	0	1	0	1	1	0	0	0	0	0	0	0	0	0	0	0	0	1	0	1	1	0	0	0	0	0	0	0	0	0	0	0	0	1	0	1	1	0	0
YER148W_CEN.PK113-7DSPT15	YER148W_CEN.PK113-7DSPT15	9	9	9	;SPT15	1	9	9	9	3	3	4	6	2	1	1	2	4	4	5	3	2	7	3	5	3	3	4	6	2	1	1	2	4	4	5	3	2	7	3	5	3	3	4	6	2	1	1	2
YER149C_CEN.PK113-7DPEA2	YER149C_CEN.PK113-7DPEA2	3	3	3	;PEA2	1	3	3	3	1	1	1	1	1	1	1	2	0	1	1	1	1	1	2	0	1	1	1	1	1	1	1	2	0	1	1	1	1	1	2	0	1	1	1	1	1	1	1	2
YER151C_CEN.PK113-7DUBP3	YER151C_CEN.PK113-7DUBP3	25	25	25	;UBP3	1	25	25	25	10	12	9	14	11	14	14	10	14	7	11	14	11	10	10	11	10	12	9	14	11	14	14	10	14	7	11	14	11	10	10	11	10	12	9	14	11	14	14	10
YER152C_CEN.PK113-7DORF	YER152C_CEN.PK113-7DORF	12	12	12	;ORF	1	12	12	12	4	3	4	5	4	4	5	3	3	1	2	2	3	1	1	4	4	3	4	5	4	4	5	3	3	1	2	2	3	1	1	4	4	3	4	5	4	4	5	3
YER154W_CEN.PK113-7DOXA1	YER154W_CEN.PK113-7DOXA1	4	4	4	;OXA1	1	4	4	4	0	0	2	1	1	0	3	0	1	0	0	1	1	1	0	1	0	0	2	1	1	0	3	0	1	0	0	1	1	1	0	1	0	0	2	1	1	0	3	0
YER155C_CEN.PK113-7DBEM2	YER155C_CEN.PK113-7DBEM2	55	55	55	;BEM2	1	55	55	55	15	19	15	24	14	14	20	13	16	13	14	12	11	7	11	15	15	19	15	24	14	14	20	13	16	13	14	12	11	7	11	15	15	19	15	24	14	14	20	13
YER156C_CEN.PK113-7DORF	YER156C_CEN.PK113-7DORF	19	19	18	;ORF	1	19	19	18	14	12	14	17	16	14	13	13	10	15	14	7	11	12	15	16	14	12	14	17	16	14	13	13	10	15	14	7	11	12	15	16	14	12	13	16	15	14	13	13
YER157W_CEN.PK113-7DCOG3	YER157W_CEN.PK113-7DCOG3	18	18	18	;COG3	1	18	18	18	4	4	4	8	7	2	4	3	0	1	0	1	3	1	1	3	4	4	4	8	7	2	4	3	0	1	0	1	3	1	1	3	4	4	4	8	7	2	4	3
YER159C_CEN.PK113-7DBUR6	YER159C_CEN.PK113-7DBUR6	3	3	3	;BUR6	1	3	3	3	2	2	2	2	1	1	2	2	1	1	1	3	1	1	3	0	2	2	2	2	1	1	2	2	1	1	1	3	1	1	3	0	2	2	2	2	1	1	2	2
YER161C_CEN.PK113-7DSPT2	YER161C_CEN.PK113-7DSPT2	1	1	1	;SPT2	1	1	1	1	0	0	0	0	0	1	1	0	1	0	0	1	0	0	0	0	0	0	0	0	0	1	1	0	1	0	0	1	0	0	0	0	0	0	0	0	0	1	1	0
YER163C_CEN.PK113-7DORF	YER163C_CEN.PK113-7DORF	3	3	3	;ORF	1	3	3	3	0	1	1	0	0	2	2	0	0	0	0	0	0	0	0	0	0	1	1	0	0	2	2	0	0	0	0	0	0	0	0	0	0	1	1	0	0	2	2	0
YER164W_CEN.PK113-7DCHD1	YER164W_CEN.PK113-7DCHD1	31	31	31	;CHD1	1	31	31	31	10	4	10	8	13	9	11	9	10	11	5	7	8	3	6	10	10	4	10	8	13	9	11	9	10	11	5	7	8	3	6	10	10	4	10	8	13	9	11	9
YER165W_CEN.PK113-7DPAB1	YER165W_CEN.PK113-7DPAB1	38	38	38	;PAB1	1	38	38	38	30	28	27	29	30	30	28	22	29	29	28	29	28	29	28	31	30	28	27	29	30	30	28	22	29	29	28	29	28	29	28	31	30	28	27	29	30	30	28	22
YER166W_CEN.PK113-7DDNF1	YER166W_CEN.PK113-7DDNF1	19	19	15	;DNF1	1	19	19	15	4	4	4	5	4	10	8	4	7	5	5	2	5	3	7	10	4	4	4	5	4	10	8	4	7	5	5	2	5	3	7	10	3	3	2	3	3	8	8	4
YER168C_CEN.PK113-7DCCA1	YER168C_CEN.PK113-7DCCA1	21	21	21	;CCA1	1	21	21	21	9	9	7	6	8	10	9	9	10	3	7	7	4	2	6	3	9	9	7	6	8	10	9	9	10	3	7	7	4	2	6	3	9	9	7	6	8	10	9	9
YER171W_CEN.PK113-7DRAD3	YER171W_CEN.PK113-7DRAD3	14	14	14	;RAD3	1	14	14	14	5	4	5	6	3	4	1	1	2	0	1	2	1	2	2	1	5	4	5	6	3	4	1	1	2	0	1	2	1	2	2	1	5	4	5	6	3	4	1	1
YER172C_CEN.PK113-7DBRR2	YER172C_CEN.PK113-7DBRR2	28	28	28	;BRR2	1	28	28	28	4	9	12	12	7	7	4	8	2	4	5	3	1	0	5	2	4	9	12	12	7	7	4	8	2	4	5	3	1	0	5	2	4	9	12	12	7	7	4	8
YER174C_CEN.PK113-7DGRX4	YER174C_CEN.PK113-7DGRX4	8	8	6	;GRX4	1	8	8	6	5	3	3	5	4	5	5	4	5	3	4	4	5	3	1	3	5	3	3	5	4	5	5	4	5	3	4	4	5	3	1	3	3	1	1	3	3	4	3	3
YER175C_CEN.PK113-7DTMT1	YER175C_CEN.PK113-7DTMT1	6	6	6	;TMT1	1	6	6	6	0	1	0	1	1	0	0	2	1	0	0	1	0	1	1	0	0	1	0	1	1	0	0	2	1	0	0	1	0	1	1	0	0	1	0	1	1	0	0	2
YER176W_CEN.PK113-7DECM32	YER176W_CEN.PK113-7DECM32	31	31	31	;ECM32	1	31	31	31	12	14	11	11	9	9	13	10	7	6	5	2	5	3	4	7	12	14	11	11	9	9	13	10	7	6	5	2	5	3	4	7	12	14	11	11	9	9	13	10
YER177W_CEN.PK113-7DBMH1	YER177W_CEN.PK113-7DBMH1	20	20	6	;BMH1	1	20	20	6	14	15	13	14	14	16	16	14	16	16	16	15	15	17	17	15	14	15	13	14	14	16	16	14	16	16	16	15	15	17	17	15	3	5	5	5	5	6	5	4
YER178W_CEN.PK113-7DPDA1	YER178W_CEN.PK113-7DPDA1	34	34	33	;PDA1	1	34	34	33	24	21	24	27	26	22	27	24	26	23	21	21	25	22	25	29	24	21	24	27	26	22	27	24	26	23	21	21	25	22	25	29	23	20	23	26	25	22	26	24
YER182W_CEN.PK113-7DFMP10	YER182W_CEN.PK113-7DFMP10	5	5	5	;FMP10	1	5	5	5	1	2	1	1	2	2	1	2	1	0	1	1	1	1	5	1	1	2	1	1	2	2	1	2	1	0	1	1	1	1	5	1	1	2	1	1	2	2	1	2
YER183C_CEN.PK113-7DFAU1	YER183C_CEN.PK113-7DFAU1	6	6	6	;FAU1	1	6	6	6	2	2	4	1	2	2	3	0	2	1	2	2	4	2	3	2	2	2	4	1	2	2	3	0	2	1	2	2	4	2	3	2	2	2	4	1	2	2	3	0
YFL001W_CEN.PK113-7DDEG1	YFL001W_CEN.PK113-7DDEG1	14	14	14	;DEG1	1	14	14	14	3	5	2	1	4	4	5	5	2	2	3	2	6	4	3	4	3	5	2	1	4	4	5	5	2	2	3	2	6	4	3	4	3	5	2	1	4	4	5	5
YFL002C_CEN.PK113-7DSPB4	YFL002C_CEN.PK113-7DSPB4	22	22	22	;SPB4	1	22	22	22	8	11	7	7	6	10	4	5	9	7	4	3	4	2	5	4	8	11	7	7	6	10	4	5	9	7	4	3	4	2	5	4	8	11	7	7	6	10	4	5
YFL004W_CEN.PK113-7DVTC2	YFL004W_CEN.PK113-7DVTC2	37	37	35	;VTC2	1	37	37	35	16	16	19	15	14	13	19	15	18	12	16	12	17	9	14	17	16	16	19	15	14	13	19	15	18	12	16	12	17	9	14	17	15	14	19	14	14	13	18	15
YFL005W_CEN.PK113-7DSEC4	YFL005W_CEN.PK113-7DSEC4	15	15	14	;SEC4	1	15	15	14	10	7	8	8	8	8	10	9	9	8	8	7	11	8	8	9	10	7	8	8	8	8	10	9	9	8	8	7	11	8	8	9	9	6	7	7	7	7	9	8
YFL007W_CEN.PK113-7DBLM10	YFL007W_CEN.PK113-7DBLM10	23	23	23	;BLM10	1	23	23	23	7	6	5	5	5	8	8	6	8	5	6	5	5	1	6	9	7	6	5	5	5	8	8	6	8	5	6	5	5	1	6	9	7	6	5	5	5	8	8	6
YFL008W_CEN.PK113-7DSMC1	YFL008W_CEN.PK113-7DSMC1	26	26	26	;SMC1	1	26	26	26	7	6	13	11	4	8	11	6	1	5	4	5	2	2	7	7	7	6	13	11	4	8	11	6	1	5	4	5	2	2	7	7	7	6	13	11	4	8	11	6
YFL010C_CEN.PK113-7DWWM1	YFL010C_CEN.PK113-7DWWM1	2	2	2	;WWM1	1	2	2	2	1	1	0	1	1	1	0	1	1	0	1	0	1	1	1	2	1	1	0	1	1	1	0	1	1	0	1	0	1	1	1	2	1	1	0	1	1	1	0	1
YFL013C_CEN.PK113-7DIES1	YFL013C_CEN.PK113-7DIES1	9	9	9	;IES1	1	9	9	9	0	3	3	2	1	2	3	0	0	1	2	1	1	1	2	3	0	3	3	2	1	2	3	0	0	1	2	1	1	1	2	3	0	3	3	2	1	2	3	0
YFL014W_CEN.PK113-7DHSP12	YFL014W_CEN.PK113-7DHSP12	7	7	7	;HSP12	1	7	7	7	5	6	6	5	6	6	4	5	0	0	1	2	0	1	1	1	5	6	6	5	6	6	4	5	0	0	1	2	0	1	1	1	5	6	6	5	6	6	4	5
YFL016C_CEN.PK113-7DMDJ1	YFL016C_CEN.PK113-7DMDJ1	27	27	27	;MDJ1	1	27	27	27	15	12	11	15	16	9	13	11	10	9	11	10	10	8	10	14	15	12	11	15	16	9	13	11	10	9	11	10	10	8	10	14	15	12	11	15	16	9	13	11
YFL017C_CEN.PK113-7DGNA1	YFL017C_CEN.PK113-7DGNA1	5	5	5	;GNA1	1	5	5	5	0	0	0	0	2	2	2	0	2	0	1	0	0	0	0	0	0	0	0	0	2	2	2	0	2	0	1	0	0	0	0	0	0	0	0	0	2	2	2	0
YFL017W-A_CEN.PK113-7DSMX2	YFL017W-A_CEN.PK113-7DSMX2	2	2	2	;SMX2	1	2	2	2	1	0	2	1	2	0	1	0	1	0	1	1	1	0	1	2	1	0	2	1	2	0	1	0	1	0	1	1	1	0	1	2	1	0	2	1	2	0	1	0
YFL018C_CEN.PK113-7DLPD1	YFL018C_CEN.PK113-7DLPD1	33	33	33	;LPD1	1	33	33	33	18	23	20	26	20	22	22	19	21	20	19	22	24	26	22	26	18	23	20	26	20	22	22	19	21	20	19	22	24	26	22	26	18	23	20	26	20	22	22	19
YFL021W_CEN.PK113-7DGAT1	YFL021W_CEN.PK113-7DGAT1	5	5	5	;GAT1	1	5	5	5	0	0	0	0	0	1	2	2	2	2	1	2	0	0	1	0	0	0	0	0	0	1	2	2	2	2	1	2	0	0	1	0	0	0	0	0	0	1	2	2
YFL022C_CEN.PK113-7DFRS2	YFL022C_CEN.PK113-7DFRS2	38	38	38	;FRS2	1	38	38	38	23	27	22	26	24	26	25	23	26	24	21	23	22	28	25	26	23	27	22	26	24	26	25	23	26	24	21	23	22	28	25	26	23	27	22	26	24	26	25	23
YFL023W_CEN.PK113-7DBUD27	YFL023W_CEN.PK113-7DBUD27	9	9	9	;BUD27	1	9	9	9	3	1	3	2	1	2	2	3	2	1	3	3	2	1	2	2	3	1	3	2	1	2	2	3	2	1	3	3	2	1	2	2	3	1	3	2	1	2	2	3
YFL026W_CEN.PK113-7DSTE2	YFL026W_CEN.PK113-7DSTE2	10	10	10	;STE2	1	10	10	10	1	2	1	1	4	4	3	2	5	4	3	4	5	1	4	7	1	2	1	1	4	4	3	2	5	4	3	4	5	1	4	7	1	2	1	1	4	4	3	2
YFL027C_CEN.PK113-7DGYP8	YFL027C_CEN.PK113-7DGYP8	2	2	2	;GYP8	1	2	2	2	1	0	0	1	2	0	1	0	0	0	0	1	0	0	0	0	1	0	0	1	2	0	1	0	0	0	0	1	0	0	0	0	1	0	0	1	2	0	1	0
YFL028C_CEN.PK113-7DCAF16	YFL028C_CEN.PK113-7DCAF16	17	17	16	;CAF16	1	17	17	16	10	12	12	12	12	11	9	11	6	9	10	8	8	7	9	10	10	12	12	12	12	11	9	11	6	9	10	8	8	7	9	10	9	11	11	11	11	10	8	10
YFL029C_CEN.PK113-7DCAK1	YFL029C_CEN.PK113-7DCAK1	7	7	7	;CAK1	1	7	7	7	0	3	2	2	2	1	0	1	1	3	0	0	1	1	0	3	0	3	2	2	2	1	0	1	1	3	0	0	1	1	0	3	0	3	2	2	2	1	0	1
YFL030W_CEN.PK113-7DAGX1	YFL030W_CEN.PK113-7DAGX1	2	2	2	;AGX1	1	2	2	2	0	0	0	1	0	0	0	0	0	0	0	0	0	0	0	0	0	0	0	1	0	0	0	0	0	0	0	0	0	0	0	0	0	0	0	1	0	0	0	0
YFL033C_CEN.PK113-7DRIM15	YFL033C_CEN.PK113-7DRIM15	5	5	5	;RIM15	1	5	5	5	0	1	0	0	0	0	0	0	0	0	1	0	1	0	1	0	0	1	0	0	0	0	0	0	0	0	1	0	1	0	1	0	0	1	0	0	0	0	0	0
YFL034C-A_CEN.PK113-7DRPL22B	YFL034C-A_CEN.PK113-7DRPL22B	6	3	3	;RPL22B	1	6	3	3	4	3	4	4	5	4	4	4	4	4	4	4	4	6	4	5	3	2	3	3	3	3	3	3	3	3	3	3	3	3	3	3	3	2	3	3	3	3	3	3
YFL034C-B_CEN.PK113-7DMOB2	YFL034C-B_CEN.PK113-7DMOB2	3	3	3	;MOB2	1	3	3	3	1	2	1	1	2	1	1	1	2	1	2	2	0	2	1	2	1	2	1	1	2	1	1	1	2	1	2	2	0	2	1	2	1	2	1	1	2	1	1	1
YFL034W_CEN.PK113-7DORF	YFL034W_CEN.PK113-7DORF	3	3	3	;ORF	1	3	3	3	0	0	0	0	0	0	0	2	1	1	0	1	0	0	0	1	0	0	0	0	0	0	0	2	1	1	0	1	0	0	0	1	0	0	0	0	0	0	0	2
YFL036W_CEN.PK113-7DRPO41	YFL036W_CEN.PK113-7DRPO41	9	9	9	;RPO41	1	9	9	9	2	1	1	4	1	0	0	1	0	0	0	0	1	1	3	3	2	1	1	4	1	0	0	1	0	0	0	0	1	1	3	3	2	1	1	4	1	0	0	1
YFL037W_CEN.PK113-7DTUB2	YFL037W_CEN.PK113-7DTUB2	22	22	22	;TUB2	1	22	22	22	13	14	15	17	14	16	14	15	14	14	15	13	15	15	13	15	13	14	15	17	14	16	14	15	14	14	15	13	15	15	13	15	13	14	15	17	14	16	14	15
YFL038C_CEN.PK113-7DYPT1	YFL038C_CEN.PK113-7DYPT1	13	13	13	;YPT1	1	13	13	13	8	9	9	11	11	10	9	9	8	10	8	9	7	10	9	11	8	9	9	11	11	10	9	9	8	10	8	9	7	10	9	11	8	9	9	11	11	10	9	9
YFL039C_CEN.PK113-7DACT1	YFL039C_CEN.PK113-7DACT1	29	29	29	;ACT1	1	29	29	29	23	21	21	24	23	23	21	21	20	22	23	20	21	28	26	24	23	21	21	24	23	23	21	21	20	22	23	20	21	28	26	24	23	21	21	24	23	23	21	21
YFL041W_CEN.PK113-7DFET5	YFL041W_CEN.PK113-7DFET5	16	16	16	;FET5	1	16	16	16	8	6	6	11	10	6	8	5	6	4	9	8	6	6	4	4	8	6	6	11	10	6	8	5	6	4	9	8	6	6	4	4	8	6	6	11	10	6	8	5
YFL044C_CEN.PK113-7DOTU1	YFL044C_CEN.PK113-7DOTU1	9	9	9	;OTU1	1	9	9	9	5	5	4	4	6	3	3	5	4	5	5	1	4	4	5	5	5	5	4	4	6	3	3	5	4	5	5	1	4	4	5	5	5	5	4	4	6	3	3	5
YFL045C_CEN.PK113-7DSEC53	YFL045C_CEN.PK113-7DSEC53	22	22	22	;SEC53	1	22	22	22	8	12	13	9	13	12	15	13	16	11	14	14	13	11	16	17	8	12	13	9	13	12	15	13	16	11	14	14	13	11	16	17	8	12	13	9	13	12	15	13
YFL047W_CEN.PK113-7DRGD2	YFL047W_CEN.PK113-7DRGD2	14	14	14	;RGD2	1	14	14	14	3	3	1	6	4	4	4	3	3	4	1	3	2	1	6	3	3	3	1	6	4	4	4	3	3	4	1	3	2	1	6	3	3	3	1	6	4	4	4	3
YFL048C_CEN.PK113-7DEMP47	YFL048C_CEN.PK113-7DEMP47	17	17	16	;EMP47	1	17	17	16	9	7	8	8	8	8	9	6	6	6	7	3	5	6	8	9	9	7	8	8	8	8	9	6	6	6	7	3	5	6	8	9	9	7	8	8	8	8	8	6
YFR001W_CEN.PK113-7DLOC1	YFR001W_CEN.PK113-7DLOC1	7	7	7	;LOC1	1	7	7	7	5	3	4	4	4	4	5	3	2	2	3	4	4	3	5	2	5	3	4	4	4	4	5	3	2	2	3	4	4	3	5	2	5	3	4	4	4	4	5	3
YFR002W_CEN.PK113-7DNIC96	YFR002W_CEN.PK113-7DNIC96	27	27	27	;NIC96	1	27	27	27	16	8	8	13	9	10	12	13	12	11	9	11	11	5	12	14	16	8	8	13	9	10	12	13	12	11	9	11	11	5	12	14	16	8	8	13	9	10	12	13
YFR003C_CEN.PK113-7DYPI1	YFR003C_CEN.PK113-7DYPI1	2	2	2	;YPI1	1	2	2	2	1	2	0	1	1	2	2	2	0	1	0	0	1	0	1	2	1	2	0	1	1	2	2	2	0	1	0	0	1	0	1	2	1	2	0	1	1	2	2	2
YFR004W_CEN.PK113-7DRPN11	YFR004W_CEN.PK113-7DRPN11	18	18	18	;RPN11	1	18	18	18	10	8	12	15	14	9	9	14	11	10	14	6	12	7	9	14	10	8	12	15	14	9	9	14	11	10	14	6	12	7	9	14	10	8	12	15	14	9	9	14
YFR005C_CEN.PK113-7DSAD1	YFR005C_CEN.PK113-7DSAD1	8	8	8	;SAD1	1	8	8	8	2	1	1	1	0	1	0	2	1	0	1	0	2	0	0	1	2	1	1	1	0	1	0	2	1	0	1	0	2	0	0	1	2	1	1	1	0	1	0	2
YFR006W_CEN.PK113-7DORF	YFR006W_CEN.PK113-7DORF	18	18	18	;ORF	1	18	18	18	10	10	9	11	8	8	9	7	6	6	7	5	8	4	4	10	10	10	9	11	8	8	9	7	6	6	7	5	8	4	4	10	10	10	9	11	8	8	9	7
YFR007W_CEN.PK113-7DYFH7	YFR007W_CEN.PK113-7DYFH7	6	6	6	;YFH7	1	6	6	6	2	4	0	2	1	2	1	1	1	2	1	1	2	1	3	1	2	4	0	2	1	2	1	1	1	2	1	1	2	1	3	1	2	4	0	2	1	2	1	1
YFR009W_CEN.PK113-7DGCN20	YFR009W_CEN.PK113-7DGCN20	35	35	35	;GCN20	1	35	35	35	15	19	15	22	19	19	16	22	15	15	16	17	15	10	17	19	15	19	15	22	19	19	16	22	15	15	16	17	15	10	17	19	15	19	15	22	19	19	16	22
YFR010W_CEN.PK113-7DUBP6	YFR010W_CEN.PK113-7DUBP6	34	34	34	;UBP6	1	34	34	34	22	18	19	21	17	19	18	18	18	12	13	13	14	10	15	17	22	18	19	21	17	19	18	18	18	12	13	13	14	10	15	17	22	18	19	21	17	19	18	18
YFR011C_CEN.PK113-7DAIM13	YFR011C_CEN.PK113-7DAIM13	8	8	8	;AIM13	1	8	8	8	1	1	0	0	2	3	3	2	1	2	3	0	3	2	1	3	1	1	0	0	2	3	3	2	1	2	3	0	3	2	1	3	1	1	0	0	2	3	3	2
YFR013W_CEN.PK113-7DIOC3	YFR013W_CEN.PK113-7DIOC3	12	12	12	;IOC3	1	12	12	12	3	3	3	7	3	3	3	4	3	2	2	1	2	0	3	2	3	3	3	7	3	3	3	4	3	2	2	1	2	0	3	2	3	3	3	7	3	3	3	4
YFR014C_CEN.PK113-7DCMK1	YFR014C_CEN.PK113-7DCMK1	6	6	6	;CMK1	1	6	6	6	1	1	0	3	2	1	2	1	3	2	2	2	1	2	2	2	1	1	0	3	2	1	2	1	3	2	2	2	1	2	2	2	1	1	0	3	2	1	2	1
YFR019W_CEN.PK113-7DFAB1	YFR019W_CEN.PK113-7DFAB1	5	5	5	;FAB1	1	5	5	5	1	1	0	1	1	0	0	0	0	0	0	1	0	1	0	0	1	1	0	1	1	0	0	0	0	0	0	1	0	1	0	0	1	1	0	1	1	0	0	0
YFR020W_CEN.PK113-7DORF	YFR020W_CEN.PK113-7DORF	1	1	1	;ORF	1	1	1	1	0	1	0	0	1	1	1	0	1	0	1	1	1	1	0	1	0	1	0	0	1	1	1	0	1	0	1	1	1	1	0	1	0	1	0	0	1	1	1	0
YFR021W_CEN.PK113-7DATG18	YFR021W_CEN.PK113-7DATG18	3	3	3	;ATG18	1	3	3	3	2	3	1	0	1	1	0	1	0	0	1	1	1	1	1	2	2	3	1	0	1	1	0	1	0	0	1	1	1	1	1	2	2	3	1	0	1	1	0	1
YFR024C-A_CEN.PK113-7DLSB3	YFR024C-A_CEN.PK113-7DLSB3	18	18	14	;LSB3	1	18	18	14	14	11	10	11	11	9	14	11	9	8	12	12	9	9	12	14	14	11	10	11	11	9	14	11	9	8	12	12	9	9	12	14	11	9	7	9	9	7	11	9
YFR028C_CEN.PK113-7DCDC14	YFR028C_CEN.PK113-7DCDC14	13	13	13	;CDC14	1	13	13	13	5	5	5	5	6	4	5	4	5	3	6	7	4	5	5	7	5	5	5	5	6	4	5	4	5	3	6	7	4	5	5	7	5	5	5	5	6	4	5	4
YFR029W_CEN.PK113-7DPTR3	YFR029W_CEN.PK113-7DPTR3	2	2	2	;PTR3	1	2	2	2	0	0	0	0	1	0	0	0	0	1	0	0	0	0	0	0	0	0	0	0	1	0	0	0	0	1	0	0	0	0	0	0	0	0	0	0	1	0	0	0
YFR030W_CEN.PK113-7DMET10	YFR030W_CEN.PK113-7DMET10	62	62	62	;MET10	1	62	62	62	43	37	43	46	47	44	42	41	47	44	44	45	50	48	53	50	43	37	43	46	47	44	42	41	47	44	44	45	50	48	53	50	43	37	43	46	47	44	42	41
YFR031C_CEN.PK113-7DSMC2	YFR031C_CEN.PK113-7DSMC2	14	14	14	;SMC2	1	14	14	14	4	5	4	3	4	1	1	1	0	1	1	2	0	0	1	3	4	5	4	3	4	1	1	1	0	1	1	2	0	0	1	3	4	5	4	3	4	1	1	1
YFR033C_CEN.PK113-7DQCR6	YFR033C_CEN.PK113-7DQCR6	5	5	5	;QCR6	1	5	5	5	3	3	3	3	4	4	4	4	4	3	5	3	4	2	4	3	3	3	3	3	4	4	4	4	4	3	5	3	4	2	4	3	3	3	3	3	4	4	4	4
YFR037C_CEN.PK113-7DRSC8	YFR037C_CEN.PK113-7DRSC8	26	26	26	;RSC8	1	26	26	26	13	14	12	14	11	16	12	12	14	12	11	12	10	10	13	11	13	14	12	14	11	16	12	12	14	12	11	12	10	10	13	11	13	14	12	14	11	16	12	12
YFR039C_CEN.PK113-7DORF	YFR039C_CEN.PK113-7DORF	4	4	4	;ORF	1	4	4	4	1	2	0	0	0	0	1	0	0	1	0	1	0	0	0	0	1	2	0	0	0	0	1	0	0	1	0	1	0	0	0	0	1	2	0	0	0	0	1	0
YFR040W_CEN.PK113-7DSAP155	YFR040W_CEN.PK113-7DSAP155	9	9	9	;SAP155	1	9	9	9	2	3	1	2	1	1	2	0	1	0	1	1	2	3	3	2	2	3	1	2	1	1	2	0	1	0	1	1	2	3	3	2	2	3	1	2	1	1	2	0
YFR041C_CEN.PK113-7DERJ5	YFR041C_CEN.PK113-7DERJ5	4	4	4	;ERJ5	1	4	4	4	1	1	2	2	1	1	1	1	1	1	1	2	1	1	2	0	1	1	2	2	1	1	1	1	1	1	1	2	1	1	2	0	1	1	2	2	1	1	1	1
YFR042W_CEN.PK113-7DKEG1	YFR042W_CEN.PK113-7DKEG1	1	1	1	;KEG1	1	1	1	1	0	0	1	1	1	1	0	1	0	1	0	0	0	0	0	0	0	0	1	1	1	1	0	1	0	1	0	0	0	0	0	0	0	0	1	1	1	1	0	1
YFR044C_CEN.PK113-7DDUG1	YFR044C_CEN.PK113-7DDUG1	27	27	27	;DUG1	1	27	27	27	17	16	19	18	17	20	16	17	16	14	19	16	20	17	22	18	17	16	19	18	17	20	16	17	16	14	19	16	20	17	22	18	17	16	19	18	17	20	16	17
YFR047C_CEN.PK113-7DBNA6	YFR047C_CEN.PK113-7DBNA6	11	11	11	;BNA6	1	11	11	11	5	4	4	5	7	8	3	5	3	8	5	3	7	4	8	9	5	4	4	5	7	8	3	5	3	8	5	3	7	4	8	9	5	4	4	5	7	8	3	5
YFR048W_CEN.PK113-7DRMD8	YFR048W_CEN.PK113-7DRMD8	5	5	5	;RMD8	1	5	5	5	3	2	3	2	1	0	1	1	0	1	1	0	0	0	0	1	3	2	3	2	1	0	1	1	0	1	1	0	0	0	0	1	3	2	3	2	1	0	1	1
YFR049W_CEN.PK113-7DYMR31	YFR049W_CEN.PK113-7DYMR31	2	2	2	;YMR31	1	2	2	2	2	1	1	2	0	2	0	1	0	1	0	0	0	1	2	2	2	1	1	2	0	2	0	1	0	1	0	0	0	1	2	2	2	1	1	2	0	2	0	1
YFR050C_CEN.PK113-7DPRE4	YFR050C_CEN.PK113-7DPRE4	9	9	9	;PRE4	1	9	9	9	5	6	8	7	7	7	6	7	7	6	6	4	4	3	7	8	5	6	8	7	7	7	6	7	7	6	6	4	4	3	7	8	5	6	8	7	7	7	6	7
YFR051C_CEN.PK113-7DRET2	YFR051C_CEN.PK113-7DRET2	12	12	12	;RET2	1	12	12	12	9	6	6	10	6	11	8	7	7	7	8	5	9	6	9	10	9	6	6	10	6	11	8	7	7	7	8	5	9	6	9	10	9	6	6	10	6	11	8	7
YFR052W_CEN.PK113-7DRPN12	YFR052W_CEN.PK113-7DRPN12	21	21	21	;RPN12	1	21	21	21	16	13	14	18	13	14	11	12	13	8	13	12	13	11	13	13	16	13	14	18	13	14	11	12	13	8	13	12	13	11	13	13	16	13	14	18	13	14	11	12
YFR053C_CEN.PK113-7DHXK1	YFR053C_CEN.PK113-7DHXK1	19	17	17	;HXK1	1	19	17	17	7	13	5	9	6	6	5	4	8	3	6	5	5	3	3	3	5	11	4	8	4	4	3	2	7	1	5	5	3	1	1	1	5	11	4	8	4	4	3	2
YGL001C_CEN.PK113-7DERG26	YGL001C_CEN.PK113-7DERG26	16	16	16	;ERG26	1	16	16	16	12	9	11	10	11	12	9	10	10	9	12	10	9	9	12	9	12	9	11	10	11	12	9	10	10	9	12	10	9	9	12	9	12	9	11	10	11	12	9	10
YGL004C_CEN.PK113-7DRPN14	YGL004C_CEN.PK113-7DRPN14	9	9	9	;RPN14	1	9	9	9	3	3	3	3	1	1	3	3	1	0	1	2	0	0	1	1	3	3	3	3	1	1	3	3	1	0	1	2	0	0	1	1	3	3	3	3	1	1	3	3
YGL005C_CEN.PK113-7DCOG7	YGL005C_CEN.PK113-7DCOG7	8	8	8	;COG7	1	8	8	8	2	3	1	2	3	2	2	3	3	2	2	1	1	1	2	3	2	3	1	2	3	2	2	3	3	2	2	1	1	1	2	3	2	3	1	2	3	2	2	3
YGL006W_CEN.PK113-7DPMC1	YGL006W_CEN.PK113-7DPMC1	18	18	17	;PMC1	1	18	18	17	5	7	5	3	5	7	3	3	2	5	4	4	2	5	9	10	5	7	5	3	5	7	3	3	2	5	4	4	2	5	9	10	5	6	5	3	5	7	3	3
YGL008C_CEN.PK113-7DPMA1;YPL036W_CEN.PK113-7DPMA2	YGL008C_CEN.PK113-7DPMA1;YPL036W_CEN.PK113-7DPMA2	47;28	47;28	47;28	;PMA1;;PMA2	2	47	47	47	38	39	38	40	39	41	39	38	38	39	40	38	41	41	37	43	38	39	38	40	39	41	39	38	38	39	40	38	41	41	37	43	38	39	38	40	39	41	39	38
YGL009C_CEN.PK113-7DLEU1	YGL009C_CEN.PK113-7DLEU1	61	61	61	;LEU1	1	61	61	61	42	37	37	38	38	44	38	41	38	39	37	36	42	49	46	44	42	37	37	38	38	44	38	41	38	39	37	36	42	49	46	44	42	37	37	38	38	44	38	41
YGL011C_CEN.PK113-7DSCL1	YGL011C_CEN.PK113-7DSCL1	22	22	22	;SCL1	1	22	22	22	16	17	14	18	16	15	17	14	16	11	13	16	15	13	14	15	16	17	14	18	16	15	17	14	16	11	13	16	15	13	14	15	16	17	14	18	16	15	17	14
YGL012W_CEN.PK113-7DERG4	YGL012W_CEN.PK113-7DERG4	14	14	14	;ERG4	1	14	14	14	6	6	5	5	7	6	5	3	4	4	6	6	6	7	5	7	6	6	5	5	7	6	5	3	4	4	6	6	6	7	5	7	6	6	5	5	7	6	5	3
YGL013C_CEN.PK113-7DPDR1	YGL013C_CEN.PK113-7DPDR1	18	18	18	;PDR1	1	18	18	18	3	7	8	9	6	6	8	3	4	4	2	2	3	0	6	3	3	7	8	9	6	6	8	3	4	4	2	2	3	0	6	3	3	7	8	9	6	6	8	3
YGL014W_CEN.PK113-7DPUF4	YGL014W_CEN.PK113-7DPUF4	8	8	8	;PUF4	1	8	8	8	3	0	2	3	2	0	3	2	2	2	2	3	3	2	3	2	3	0	2	3	2	0	3	2	2	2	2	3	3	2	3	2	3	0	2	3	2	0	3	2
YGL016W_CEN.PK113-7DKAP122	YGL016W_CEN.PK113-7DKAP122	15	15	15	;KAP122	1	15	15	15	4	3	4	6	6	5	9	7	4	4	4	6	4	1	4	6	4	3	4	6	6	5	9	7	4	4	4	6	4	1	4	6	4	3	4	6	6	5	9	7
YGL017W_CEN.PK113-7DATE1	YGL017W_CEN.PK113-7DATE1	6	6	6	;ATE1	1	6	6	6	1	3	2	2	0	0	1	0	0	0	0	0	0	0	0	2	1	3	2	2	0	0	1	0	0	0	0	0	0	0	0	2	1	3	2	2	0	0	1	0
YGL018C_CEN.PK113-7DJAC1	YGL018C_CEN.PK113-7DJAC1	5	5	5	;JAC1	1	5	5	5	1	1	1	2	2	3	1	2	1	2	0	1	2	0	2	3	1	1	1	2	2	3	1	2	1	2	0	1	2	0	2	3	1	1	1	2	2	3	1	2
YGL019W_CEN.PK113-7DCKB1	YGL019W_CEN.PK113-7DCKB1	11	11	11	;CKB1	1	11	11	11	3	5	4	5	5	2	6	4	4	2	4	4	5	4	6	6	3	5	4	5	5	2	6	4	4	2	4	4	5	4	6	6	3	5	4	5	5	2	6	4
YGL020C_CEN.PK113-7DGET1	YGL020C_CEN.PK113-7DGET1	7	7	7	;GET1	1	7	7	7	5	4	2	3	4	4	3	5	2	3	1	2	1	3	6	3	5	4	2	3	4	4	3	5	2	3	1	2	1	3	6	3	5	4	2	3	4	4	3	5
YGL022W_CEN.PK113-7DSTT3	YGL022W_CEN.PK113-7DSTT3	13	13	13	;STT3	1	13	13	13	4	5	6	6	6	7	6	8	4	4	6	7	5	9	7	8	4	5	6	6	6	7	6	8	4	4	6	7	5	9	7	8	4	5	6	6	6	7	6	8
YGL023C_CEN.PK113-7DPIB2	YGL023C_CEN.PK113-7DPIB2	8	8	8	;PIB2	1	8	8	8	2	3	1	1	3	3	2	1	1	2	0	2	2	0	1	2	2	3	1	1	3	3	2	1	1	2	0	2	2	0	1	2	2	3	1	1	3	3	2	1
YGL025C_CEN.PK113-7DPGD1	YGL025C_CEN.PK113-7DPGD1	3	3	3	;PGD1	1	3	3	3	0	1	1	0	2	2	0	2	1	1	0	0	1	0	1	2	0	1	1	0	2	2	0	2	1	1	0	0	1	0	1	2	0	1	1	0	2	2	0	2
YGL026C_CEN.PK113-7DTRP5	YGL026C_CEN.PK113-7DTRP5	47	47	47	;TRP5	1	47	47	47	32	32	34	33	33	35	31	30	36	34	34	34	36	35	38	36	32	32	34	33	33	35	31	30	36	34	34	34	36	35	38	36	32	32	34	33	33	35	31	30
YGL027C_CEN.PK113-7DCWH41	YGL027C_CEN.PK113-7DCWH41	27	27	27	;CWH41	1	27	27	27	10	12	9	10	10	8	9	9	9	9	6	9	11	7	11	8	10	12	9	10	10	8	9	9	9	9	6	9	11	7	11	8	10	12	9	10	10	8	9	9
YGL028C_CEN.PK113-7DSCW11	YGL028C_CEN.PK113-7DSCW11	3	3	3	;SCW11	1	3	3	3	1	1	1	0	0	1	1	1	0	2	0	0	1	1	1	0	1	1	1	0	0	1	1	1	0	2	0	0	1	1	1	0	1	1	1	0	0	1	1	1
YGL030W_CEN.PK113-7DRPL30	YGL030W_CEN.PK113-7DRPL30	10	10	10	;RPL30	1	10	10	10	8	8	8	8	9	8	7	8	7	6	6	7	9	9	7	9	8	8	8	8	9	8	7	8	7	6	6	7	9	9	7	9	8	8	8	8	9	8	7	8
YGL031C_CEN.PK113-7DRPL24A	YGL031C_CEN.PK113-7DRPL24A	14	14	3	;RPL24A	1	14	14	3	12	12	12	10	11	13	13	12	12	13	12	10	11	12	13	13	12	12	12	10	11	13	13	12	12	13	12	10	11	12	13	13	3	3	3	1	3	3	3	3
YGL037C_CEN.PK113-7DPNC1	YGL037C_CEN.PK113-7DPNC1	13	13	13	;PNC1	1	13	13	13	8	7	3	4	4	4	5	2	4	2	2	5	4	3	4	7	8	7	3	4	4	4	5	2	4	2	2	5	4	3	4	7	8	7	3	4	4	4	5	2
YGL038C_CEN.PK113-7DOCH1	YGL038C_CEN.PK113-7DOCH1	4	4	4	;OCH1	1	4	4	4	1	1	3	2	2	1	0	1	0	1	1	0	1	0	1	1	1	1	3	2	2	1	0	1	0	1	1	0	1	0	1	1	1	1	3	2	2	1	0	1
YGL039W_CEN.PK113-7DORF	YGL039W_CEN.PK113-7DORF	14	13	13	;ORF	1	14	13	13	5	5	5	6	8	5	5	7	2	3	3	8	3	3	4	6	4	4	5	6	7	4	5	6	2	3	3	7	3	3	3	6	4	4	5	6	7	4	5	6
YGL040C_CEN.PK113-7DHEM2	YGL040C_CEN.PK113-7DHEM2	15	15	15	;HEM2	1	15	15	15	10	6	9	8	10	9	9	7	9	9	9	10	10	8	9	9	10	6	9	8	10	9	9	7	9	9	9	10	10	8	9	9	10	6	9	8	10	9	9	7
YGL041W-A_CEN.PK113-7DORF	YGL041W-A_CEN.PK113-7DORF	2	2	2	;ORF	1	2	2	2	0	1	2	1	1	0	1	1	0	0	0	0	0	0	0	1	0	1	2	1	1	0	1	1	0	0	0	0	0	0	0	1	0	1	2	1	1	0	1	1
YGL043W_CEN.PK113-7DDST1	YGL043W_CEN.PK113-7DDST1	16	16	16	;DST1	1	16	16	16	13	9	9	11	10	12	12	10	10	8	9	6	6	5	8	8	13	9	9	11	10	12	12	10	10	8	9	6	6	5	8	8	13	9	9	11	10	12	12	10
YGL044C_CEN.PK113-7DRNA15	YGL044C_CEN.PK113-7DRNA15	7	7	7	;RNA15	1	7	7	7	4	3	5	5	2	4	3	5	2	3	3	3	2	0	4	2	4	3	5	5	2	4	3	5	2	3	3	3	2	0	4	2	4	3	5	5	2	4	3	5
YGL047W_CEN.PK113-7DALG13	YGL047W_CEN.PK113-7DALG13	5	5	5	;ALG13	1	5	5	5	1	1	1	1	2	0	2	2	1	1	0	0	2	1	1	1	1	1	1	1	2	0	2	2	1	1	0	0	2	1	1	1	1	1	1	1	2	0	2	2
YGL048C_CEN.PK113-7DRPT6	YGL048C_CEN.PK113-7DRPT6	26	25	25	;RPT6	1	26	25	25	17	18	19	19	17	17	18	17	15	16	15	18	14	14	17	18	17	18	18	19	16	17	18	17	15	16	15	18	14	14	17	17	17	18	18	19	16	17	18	17
YGL049C_CEN.PK113-7DTIF4632	YGL049C_CEN.PK113-7DTIF4632	21	17	17	;TIF4632	1	21	17	17	8	10	9	9	10	8	12	11	13	9	9	13	10	7	11	13	5	7	7	7	7	6	10	10	11	8	7	10	8	5	10	11	5	7	7	7	7	6	10	10
YGL050W_CEN.PK113-7DTYW3	YGL050W_CEN.PK113-7DTYW3	11	11	11	;TYW3	1	11	11	11	5	4	8	6	6	7	5	7	4	6	4	4	5	2	8	9	5	4	8	6	6	7	5	7	4	6	4	4	5	2	8	9	5	4	8	6	6	7	5	7
YGL054C_CEN.PK113-7DERV14	YGL054C_CEN.PK113-7DERV14	1	1	1	;ERV14	1	1	1	1	1	1	0	0	1	1	1	1	1	1	1	1	1	1	1	1	1	1	0	0	1	1	1	1	1	1	1	1	1	1	1	1	1	1	0	0	1	1	1	1
YGL055W_CEN.PK113-7DOLE1	YGL055W_CEN.PK113-7DOLE1	19	19	19	;OLE1	1	19	19	19	14	12	9	13	13	12	11	11	10	11	10	13	12	12	13	16	14	12	9	13	13	12	11	11	10	11	10	13	12	12	13	16	14	12	9	13	13	12	11	11
YGL056C_CEN.PK113-7DSDS23	YGL056C_CEN.PK113-7DSDS23	15	15	15	;SDS23	1	15	15	15	10	10	9	8	8	8	6	11	6	7	7	7	6	7	11	7	10	10	9	8	8	8	6	11	6	7	7	7	6	7	11	7	10	10	9	8	8	8	6	11
YGL057C_CEN.PK113-7DGEP7	YGL057C_CEN.PK113-7DGEP7	2	2	2	;GEP7	1	2	2	2	1	2	1	2	1	2	0	1	1	1	2	1	0	0	0	0	1	2	1	2	1	2	0	1	1	1	2	1	0	0	0	0	1	2	1	2	1	2	0	1
YGL058W_CEN.PK113-7DRAD6	YGL058W_CEN.PK113-7DRAD6	1	1	1	;RAD6	1	1	1	1	0	1	1	1	0	0	1	0	1	0	1	1	1	1	0	1	0	1	1	1	0	0	1	0	1	0	1	1	1	1	0	1	0	1	1	1	0	0	1	0
YGL060W_CEN.PK113-7DYBP2	YGL060W_CEN.PK113-7DYBP2	8	8	8	;YBP2	1	8	8	8	3	4	4	3	1	4	4	4	1	1	2	3	2	0	2	2	3	4	4	3	1	4	4	4	1	1	2	3	2	0	2	2	3	4	4	3	1	4	4	4
YGL062W_CEN.PK113-7DPYC1	YGL062W_CEN.PK113-7DPYC1	61	61	60	;PYC1	1	61	61	60	51	49	47	50	47	44	45	43	47	42	45	38	48	50	50	46	51	49	47	50	47	44	45	43	47	42	45	38	48	50	50	46	50	48	46	49	47	44	45	43
YGL064C_CEN.PK113-7DMRH4	YGL064C_CEN.PK113-7DMRH4	6	6	6	;MRH4	1	6	6	6	1	1	2	2	1	2	1	1	1	0	2	2	2	0	0	0	1	1	2	2	1	2	1	1	1	0	2	2	2	0	0	0	1	1	2	2	1	2	1	1
YGL065C_CEN.PK113-7DALG2	YGL065C_CEN.PK113-7DALG2	15	15	15	;ALG2	1	15	15	15	11	10	7	11	7	10	8	10	7	7	6	5	6	5	8	9	11	10	7	11	7	10	8	10	7	7	6	5	6	5	8	9	11	10	7	11	7	10	8	10
YGL066W_CEN.PK113-7DSGF73	YGL066W_CEN.PK113-7DSGF73	2	2	2	;SGF73	1	2	2	2	1	1	0	0	0	0	1	1	0	0	0	0	1	0	0	0	1	1	0	0	0	0	1	1	0	0	0	0	1	0	0	0	1	1	0	0	0	0	1	1
YGL067W_CEN.PK113-7DNPY1	YGL067W_CEN.PK113-7DNPY1	11	11	11	;NPY1	1	11	11	11	7	4	6	5	3	5	6	3	5	3	5	3	5	4	5	5	7	4	6	5	3	5	6	3	5	3	5	3	5	4	5	5	7	4	6	5	3	5	6	3
YGL068W_CEN.PK113-7DMNP1	YGL068W_CEN.PK113-7DMNP1	9	9	9	;MNP1	1	9	9	9	4	3	3	4	3	2	2	2	3	3	3	3	3	2	3	5	4	3	3	4	3	2	2	2	3	3	3	3	3	2	3	5	4	3	3	4	3	2	2	2
YGL070C_CEN.PK113-7DRPB9	YGL070C_CEN.PK113-7DRPB9	5	5	5	;RPB9	1	5	5	5	3	3	4	3	4	4	3	3	3	2	3	1	4	2	2	5	3	3	4	3	4	4	3	3	3	2	3	1	4	2	2	5	3	3	4	3	4	4	3	3
YGL073W_CEN.PK113-7DHSF1	YGL073W_CEN.PK113-7DHSF1	6	6	6	;HSF1	1	6	6	6	0	1	1	0	3	0	1	0	0	1	0	1	1	1	1	2	0	1	1	0	3	0	1	0	0	1	0	1	1	1	1	2	0	1	1	0	3	0	1	0
YGL076C_CEN.PK113-7DRPL7A	YGL076C_CEN.PK113-7DRPL7A	28	1	1	;RPL7A	1	28	1	1	22	21	21	20	21	21	20	20	19	20	18	18	21	24	22	24	1	1	1	1	1	1	1	1	1	1	1	1	1	1	1	1	1	1	1	1	1	1	1	1
YGL077C_CEN.PK113-7DHNM1	YGL077C_CEN.PK113-7DHNM1	8	8	8	;HNM1	1	8	8	8	2	3	4	2	5	4	5	4	4	4	7	5	6	2	4	5	2	3	4	2	5	4	5	4	4	4	7	5	6	2	4	5	2	3	4	2	5	4	5	4
YGL078C_CEN.PK113-7DDBP3	YGL078C_CEN.PK113-7DDBP3	28	28	28	;DBP3	1	28	28	28	14	12	13	17	18	15	16	16	18	12	18	15	21	15	16	23	14	12	13	17	18	15	16	16	18	12	18	15	21	15	16	23	14	12	13	17	18	15	16	16
YGL080W_CEN.PK113-7DFMP37	YGL080W_CEN.PK113-7DFMP37	4	4	4	;FMP37	1	4	4	4	2	1	1	2	2	1	1	0	0	1	1	0	0	1	1	2	2	1	1	2	2	1	1	0	0	1	1	0	0	1	1	2	2	1	1	2	2	1	1	0
YGL082W_CEN.PK113-7DORF	YGL082W_CEN.PK113-7DORF	9	9	9	;ORF	1	9	9	9	4	3	3	3	3	4	2	3	3	1	3	2	3	2	3	7	4	3	3	3	3	4	2	3	3	1	3	2	3	2	3	7	4	3	3	3	3	4	2	3
YGL083W_CEN.PK113-7DSCY1	YGL083W_CEN.PK113-7DSCY1	4	4	4	;SCY1	1	4	4	4	3	1	2	3	1	1	1	3	1	1	0	1	1	1	1	2	3	1	2	3	1	1	1	3	1	1	0	1	1	1	1	2	3	1	2	3	1	1	1	3
YGL084C_CEN.PK113-7DGUP1	YGL084C_CEN.PK113-7DGUP1	5	5	5	;GUP1	1	5	5	5	0	2	1	1	2	0	1	0	1	0	1	1	1	0	1	1	0	2	1	1	2	0	1	0	1	0	1	1	1	0	1	1	0	2	1	1	2	0	1	0
YGL086W_CEN.PK113-7DMAD1;REV__YHR082C_CEN.PK113-7DKSP1	YGL086W_CEN.PK113-7DMAD1	9;1	9;1	8;1	;MAD1	2	9	9	8	0	1	1	0	3	3	1	1	0	1	2	1	1	0	1	2	0	1	1	0	3	3	1	1	0	1	2	1	1	0	1	2	0	1	1	0	3	3	1	1
YGL087C_CEN.PK113-7DMMS2	YGL087C_CEN.PK113-7DMMS2	7	7	7	;MMS2	1	7	7	7	3	3	5	7	4	7	3	4	2	5	3	2	3	4	2	4	3	3	5	7	4	7	3	4	2	5	3	2	3	4	2	4	3	3	5	7	4	7	3	4
YGL091C_CEN.PK113-7DNBP35	YGL091C_CEN.PK113-7DNBP35	5	5	5	;NBP35	1	5	5	5	0	0	1	3	2	2	1	1	1	1	1	0	1	1	1	1	0	0	1	3	2	2	1	1	1	1	1	0	1	1	1	1	0	0	1	3	2	2	1	1
YGL092W_CEN.PK113-7DNUP145	YGL092W_CEN.PK113-7DNUP145	36	36	36	;NUP145	1	36	36	36	15	19	10	15	13	12	15	15	11	12	11	14	9	7	13	11	15	19	10	15	13	12	15	15	11	12	11	14	9	7	13	11	15	19	10	15	13	12	15	15
YGL094C_CEN.PK113-7DPAN2	YGL094C_CEN.PK113-7DPAN2	6	6	6	;PAN2	1	6	6	6	2	0	0	2	0	2	0	1	0	2	1	2	0	1	2	0	2	0	0	2	0	2	0	1	0	2	1	2	0	1	2	0	2	0	0	2	0	2	0	1
YGL095C_CEN.PK113-7DVPS45	YGL095C_CEN.PK113-7DVPS45	12	12	12	;VPS45	1	12	12	12	3	5	3	6	3	4	5	3	4	3	1	1	0	1	2	3	3	5	3	6	3	4	5	3	4	3	1	1	0	1	2	3	3	5	3	6	3	4	5	3
YGL097W_CEN.PK113-7DSRM1	YGL097W_CEN.PK113-7DSRM1	12	12	12	;SRM1	1	12	12	12	9	8	11	5	7	7	7	8	6	8	6	6	6	7	7	9	9	8	11	5	7	7	7	8	6	8	6	6	6	7	7	9	9	8	11	5	7	7	7	8
YGL098W_CEN.PK113-7DUSE1	YGL098W_CEN.PK113-7DUSE1	2	2	2	;USE1	1	2	2	2	0	1	0	1	0	0	0	0	0	2	0	0	0	0	0	1	0	1	0	1	0	0	0	0	0	2	0	0	0	0	0	1	0	1	0	1	0	0	0	0
YGL099W_CEN.PK113-7DLSG1	YGL099W_CEN.PK113-7DLSG1	32	32	32	;LSG1	1	32	32	32	11	18	15	13	13	15	16	18	17	15	13	14	11	6	15	15	11	18	15	13	13	15	16	18	17	15	13	14	11	6	15	15	11	18	15	13	13	15	16	18
YGL100W_CEN.PK113-7DSEH1	YGL100W_CEN.PK113-7DSEH1	14	14	14	;SEH1	1	14	14	14	5	4	8	8	6	6	4	5	4	4	5	4	3	4	6	5	5	4	8	8	6	6	4	5	4	4	5	4	3	4	6	5	5	4	8	8	6	6	4	5
YGL101W_CEN.PK113-7DORF	YGL101W_CEN.PK113-7DORF	11	11	11	;ORF	1	11	11	11	4	2	5	2	4	4	8	4	3	3	5	7	4	3	2	1	4	2	5	2	4	4	8	4	3	3	5	7	4	3	2	1	4	2	5	2	4	4	8	4
YGL103W_CEN.PK113-7DRPL28	YGL103W_CEN.PK113-7DRPL28	13	13	13	;RPL28	1	13	13	13	8	9	9	9	10	8	9	9	8	9	9	9	8	8	11	8	8	9	9	9	10	8	9	9	8	9	9	9	8	8	11	8	8	9	9	9	10	8	9	9
YGL105W_CEN.PK113-7DARC1	YGL105W_CEN.PK113-7DARC1	30	30	30	;ARC1	1	30	30	30	15	17	16	19	18	19	17	20	18	18	17	17	19	17	20	21	15	17	16	19	18	19	17	20	18	18	17	17	19	17	20	21	15	17	16	19	18	19	17	20
YGL106W_CEN.PK113-7DMLC1	YGL106W_CEN.PK113-7DMLC1	15	15	15	;MLC1	1	15	15	15	8	11	8	7	8	9	11	10	8	9	6	5	7	10	9	7	8	11	8	7	8	9	11	10	8	9	6	5	7	10	9	7	8	11	8	7	8	9	11	10
YGL107C_CEN.PK113-7DRMD9	YGL107C_CEN.PK113-7DRMD9	13	13	13	;RMD9	1	13	13	13	7	4	5	6	4	3	4	7	3	2	3	4	7	1	4	3	7	4	5	6	4	3	4	7	3	2	3	4	7	1	4	3	7	4	5	6	4	3	4	7
YGL108C_CEN.PK113-7DORF	YGL108C_CEN.PK113-7DORF	4	4	4	;ORF	1	4	4	4	0	1	0	0	0	0	0	2	1	0	1	2	0	1	0	0	0	1	0	0	0	0	0	2	1	0	1	2	0	1	0	0	0	1	0	0	0	0	0	2
YGL110C_CEN.PK113-7DCUE3	YGL110C_CEN.PK113-7DCUE3	8	8	8	;CUE3	1	8	8	8	4	2	6	2	4	3	3	2	1	0	0	3	0	2	0	1	4	2	6	2	4	3	3	2	1	0	0	3	0	2	0	1	4	2	6	2	4	3	3	2
YGL111W_CEN.PK113-7DNSA1	YGL111W_CEN.PK113-7DNSA1	24	24	24	;NSA1	1	24	24	24	12	9	10	10	10	9	13	12	8	8	6	8	5	4	7	5	12	9	10	10	10	9	13	12	8	8	6	8	5	4	7	5	12	9	10	10	10	9	13	12
YGL112C_CEN.PK113-7DTAF6	YGL112C_CEN.PK113-7DTAF6	17	17	17	;TAF6	1	17	17	17	7	13	7	6	7	12	9	9	5	5	5	8	4	7	7	5	7	13	7	6	7	12	9	9	5	5	5	8	4	7	7	5	7	13	7	6	7	12	9	9
YGL115W_CEN.PK113-7DSNF4	YGL115W_CEN.PK113-7DSNF4	16	16	16	;SNF4	1	16	16	16	9	8	7	10	8	10	6	11	8	8	6	9	6	5	11	7	9	8	7	10	8	10	6	11	8	8	6	9	6	5	11	7	9	8	7	10	8	10	6	11
YGL117W_CEN.PK113-7DORF	YGL117W_CEN.PK113-7DORF	2	2	2	;ORF	1	2	2	2	1	0	1	0	0	1	1	1	0	0	0	1	0	2	1	0	1	0	1	0	0	1	1	1	0	0	0	1	0	2	1	0	1	0	1	0	0	1	1	1
YGL119W_CEN.PK113-7DCOQ8	YGL119W_CEN.PK113-7DCOQ8	8	8	8	;COQ8	1	8	8	8	2	5	1	3	2	4	0	2	1	2	1	1	0	1	3	1	2	5	1	3	2	4	0	2	1	2	1	1	0	1	3	1	2	5	1	3	2	4	0	2
YGL120C_CEN.PK113-7DPRP43;YKR050W_CEN.PK113-7DTRK2	YGL120C_CEN.PK113-7DPRP43	39;1	39;1	38;1	;PRP43	2	39	39	38	22	21	22	20	20	23	23	21	22	21	17	20	21	13	24	18	22	21	22	20	20	23	23	21	22	21	17	20	21	13	24	18	22	21	22	20	19	23	22	21
YGL122C_CEN.PK113-7DNAB2	YGL122C_CEN.PK113-7DNAB2	16	16	16	;NAB2	1	16	16	16	11	9	7	10	12	9	7	6	6	5	7	5	8	5	9	10	11	9	7	10	12	9	7	6	6	5	7	5	8	5	9	10	11	9	7	10	12	9	7	6
YGL123W_CEN.PK113-7DRPS2	YGL123W_CEN.PK113-7DRPS2	19	19	19	;RPS2	1	19	19	19	12	10	11	12	12	13	12	12	13	13	13	12	13	16	13	14	12	10	11	12	12	13	12	12	13	13	13	12	13	16	13	14	12	10	11	12	12	13	12	12
YGL125W_CEN.PK113-7DMET13	YGL125W_CEN.PK113-7DMET13	23	23	23	;MET13	1	23	23	23	12	15	10	12	10	16	11	12	11	12	12	13	15	14	16	15	12	15	10	12	10	16	11	12	11	12	12	13	15	14	16	15	12	15	10	12	10	16	11	12
YGL126W_CEN.PK113-7DSCS3	YGL126W_CEN.PK113-7DSCS3	3	3	3	;SCS3	1	3	3	3	0	1	0	1	0	1	0	1	0	1	0	0	0	1	1	0	0	1	0	1	0	1	0	1	0	1	0	0	0	1	1	0	0	1	0	1	0	1	0	1
YGL128C_CEN.PK113-7DCWC23	YGL128C_CEN.PK113-7DCWC23	1	1	1	;CWC23	1	1	1	1	0	0	0	0	0	0	0	1	0	1	0	0	0	0	0	0	0	0	0	0	0	0	0	1	0	1	0	0	0	0	0	0	0	0	0	0	0	0	0	1
YGL129C_CEN.PK113-7DRSM23	YGL129C_CEN.PK113-7DRSM23	20	20	20	;RSM23	1	20	20	20	5	7	4	11	4	6	4	4	7	2	5	5	9	2	5	8	5	7	4	11	4	6	4	4	7	2	5	5	9	2	5	8	5	7	4	11	4	6	4	4
YGL130W_CEN.PK113-7DCEG1	YGL130W_CEN.PK113-7DCEG1	16	16	16	;CEG1	1	16	16	16	7	10	12	8	10	5	10	8	5	6	6	7	6	1	5	4	7	10	12	8	10	5	10	8	5	6	6	7	6	1	5	4	7	10	12	8	10	5	10	8
YGL133W_CEN.PK113-7DITC1	YGL133W_CEN.PK113-7DITC1	15	15	15	;ITC1	1	15	15	15	0	1	1	3	2	2	2	2	0	1	1	2	1	0	1	0	0	1	1	3	2	2	2	2	0	1	1	2	1	0	1	0	0	1	1	3	2	2	2	2
YGL135W_CEN.PK113-7DRPL1B	YGL135W_CEN.PK113-7DRPL1B	18	18	18	;RPL1B	1	18	18	18	13	14	12	13	12	14	15	12	12	12	12	12	12	14	14	12	13	14	12	13	12	14	15	12	12	12	12	12	12	14	14	12	13	14	12	13	12	14	15	12
YGL137W_CEN.PK113-7DSEC27	YGL137W_CEN.PK113-7DSEC27	48	48	48	;SEC27	1	48	48	48	34	31	26	33	34	29	29	31	28	29	31	29	32	23	33	32	34	31	26	33	34	29	29	31	28	29	31	29	32	23	33	32	34	31	26	33	34	29	29	31
YGL139W_CEN.PK113-7DFLC3	YGL139W_CEN.PK113-7DFLC3	5	5	5	;FLC3	1	5	5	5	2	2	1	1	1	0	1	2	2	1	2	0	1	2	2	3	2	2	1	1	1	0	1	2	2	1	2	0	1	2	2	3	2	2	1	1	1	0	1	2
YGL141W_CEN.PK113-7DHUL5	YGL141W_CEN.PK113-7DHUL5	9	9	9	;HUL5	1	9	9	9	1	4	2	3	1	3	1	2	1	2	1	0	2	2	1	1	1	4	2	3	1	3	1	2	1	2	1	0	2	2	1	1	1	4	2	3	1	3	1	2
YGL143C_CEN.PK113-7DMRF1	YGL143C_CEN.PK113-7DMRF1	4	4	4	;MRF1	1	4	4	4	1	1	0	0	1	1	1	1	1	1	0	1	2	0	2	0	1	1	0	0	1	1	1	1	1	1	0	1	2	0	2	0	1	1	0	0	1	1	1	1
YGL145W_CEN.PK113-7DTIP20	YGL145W_CEN.PK113-7DTIP20	6	6	6	;TIP20	1	6	6	6	1	1	1	2	2	1	0	1	0	0	1	0	2	0	2	3	1	1	1	2	2	1	0	1	0	0	1	0	2	0	2	3	1	1	1	2	2	1	0	1
YGL147C_CEN.PK113-7DRPL9A	YGL147C_CEN.PK113-7DRPL9A	16	16	3	;RPL9A	1	16	16	3	14	12	12	12	14	13	13	14	12	14	10	13	13	15	12	14	14	12	12	12	14	13	13	14	12	14	10	13	13	15	12	14	3	2	2	2	3	3	3	3
YGL148W_CEN.PK113-7DARO2	YGL148W_CEN.PK113-7DARO2	26	26	26	;ARO2	1	26	26	26	15	13	11	15	14	12	15	14	20	13	19	19	17	17	16	18	15	13	11	15	14	12	15	14	20	13	19	19	17	17	16	18	15	13	11	15	14	12	15	14
YGL150C_CEN.PK113-7DINO80	YGL150C_CEN.PK113-7DINO80	19	19	19	;INO80	1	19	19	19	5	4	7	3	5	5	9	6	5	1	8	3	4	1	2	6	5	4	7	3	5	5	9	6	5	1	8	3	4	1	2	6	5	4	7	3	5	5	9	6
YGL151W_CEN.PK113-7DNUT1	YGL151W_CEN.PK113-7DNUT1	19	19	19	;NUT1	1	19	19	19	7	5	8	8	7	11	6	8	2	0	3	2	1	1	2	4	7	5	8	8	7	11	6	8	2	0	3	2	1	1	2	4	7	5	8	8	7	11	6	8
YGL153W_CEN.PK113-7DPEX14	YGL153W_CEN.PK113-7DPEX14	11	11	11	;PEX14	1	11	11	11	4	4	4	1	5	3	4	2	3	3	2	2	1	3	4	5	4	4	4	1	5	3	4	2	3	3	2	2	1	3	4	5	4	4	4	1	5	3	4	2
YGL155W_CEN.PK113-7DCDC43	YGL155W_CEN.PK113-7DCDC43	3	3	3	;CDC43	1	3	3	3	0	0	0	1	0	0	1	0	1	0	0	0	0	0	0	0	0	0	0	1	0	0	1	0	1	0	0	0	0	0	0	0	0	0	0	1	0	0	1	0
YGL157W_CEN.PK113-7DARI1	YGL157W_CEN.PK113-7DARI1	18	18	17	;ARI1	1	18	18	17	9	12	11	10	11	11	10	13	9	7	6	14	4	5	8	7	9	12	11	10	11	11	10	13	9	7	6	14	4	5	8	7	8	11	11	10	10	10	10	12
YGL159W_CEN.PK113-7DORF	YGL159W_CEN.PK113-7DORF	10	10	10	;ORF	1	10	10	10	6	5	4	2	2	6	4	2	3	1	4	3	3	1	3	3	6	5	4	2	2	6	4	2	3	1	4	3	3	1	3	3	6	5	4	2	2	6	4	2
YGL160W_CEN.PK113-7DAIM14	YGL160W_CEN.PK113-7DAIM14	2	2	2	;AIM14	1	2	2	2	2	2	1	1	1	2	1	1	1	2	0	1	0	1	2	2	2	2	1	1	1	2	1	1	1	2	0	1	0	1	2	2	2	2	1	1	1	2	1	1
YGL161C_CEN.PK113-7DYIP5	YGL161C_CEN.PK113-7DYIP5	5	5	5	;YIP5	1	5	5	5	2	2	3	4	2	2	2	1	2	1	1	3	1	0	3	4	2	2	3	4	2	2	2	1	2	1	1	3	1	0	3	4	2	2	3	4	2	2	2	1
YGL164C_CEN.PK113-7DYRB30	YGL164C_CEN.PK113-7DYRB30	9	9	9	;YRB30	1	9	9	9	2	2	3	4	3	3	2	3	3	1	0	4	1	2	1	5	2	2	3	4	3	3	2	3	3	1	0	4	1	2	1	5	2	2	3	4	3	3	2	3
YGL167C_CEN.PK113-7DPMR1	YGL167C_CEN.PK113-7DPMR1	27	27	27	;PMR1	1	27	27	27	15	11	10	11	10	11	8	10	11	11	7	8	12	8	11	14	15	11	10	11	10	11	8	10	11	11	7	8	12	8	11	14	15	11	10	11	10	11	8	10
YGL169W_CEN.PK113-7DSUA5	YGL169W_CEN.PK113-7DSUA5	10	10	10	;SUA5	1	10	10	10	3	2	2	4	2	3	5	3	4	1	2	3	4	1	3	4	3	2	2	4	2	3	5	3	4	1	2	3	4	1	3	4	3	2	2	4	2	3	5	3
YGL171W_CEN.PK113-7DROK1	YGL171W_CEN.PK113-7DROK1	23	23	23	;ROK1	1	23	23	23	11	11	12	11	11	11	13	12	11	12	10	8	6	5	12	16	11	11	12	11	11	11	13	12	11	12	10	8	6	5	12	16	11	11	12	11	11	11	13	12
YGL172W_CEN.PK113-7DNUP49	YGL172W_CEN.PK113-7DNUP49	7	7	7	;NUP49	1	7	7	7	2	2	1	4	1	2	3	1	2	1	3	1	2	2	2	3	2	2	1	4	1	2	3	1	2	1	3	1	2	2	2	3	2	2	1	4	1	2	3	1
YGL173C_CEN.PK113-7DXRN1	YGL173C_CEN.PK113-7DXRN1	61	61	60	;XRN1	1	61	61	60	23	29	36	31	35	28	33	33	32	28	27	29	28	16	31	31	23	29	36	31	35	28	33	33	32	28	27	29	28	16	31	31	23	29	35	30	34	28	32	33
YGL181W_CEN.PK113-7DGTS1	YGL181W_CEN.PK113-7DGTS1	7	7	7	;GTS1	1	7	7	7	1	1	0	3	4	1	1	3	1	3	2	0	3	0	1	2	1	1	0	3	4	1	1	3	1	3	2	0	3	0	1	2	1	1	0	3	4	1	1	3
YGL184C_CEN.PK113-7DSTR3	YGL184C_CEN.PK113-7DSTR3	22	22	22	;STR3	1	22	22	22	11	13	12	13	11	10	11	11	9	7	8	8	8	6	8	10	11	13	12	13	11	10	11	11	9	7	8	8	8	6	8	10	11	13	12	13	11	10	11	11
YGL185C_CEN.PK113-7DORF	YGL185C_CEN.PK113-7DORF	10	10	10	;ORF	1	10	10	10	2	5	5	4	2	2	0	1	0	0	1	2	1	0	0	0	2	5	5	4	2	2	0	1	0	0	1	2	1	0	0	0	2	5	5	4	2	2	0	1
YGL187C_CEN.PK113-7DCOX4	YGL187C_CEN.PK113-7DCOX4	9	9	9	;COX4	1	9	9	9	8	7	8	8	5	7	5	6	7	5	7	7	8	8	5	6	8	7	8	8	5	7	5	6	7	5	7	7	8	8	5	6	8	7	8	8	5	7	5	6
YGL189C_CEN.PK113-7DRPS26A;YER131W_CEN.PK113-7DRPS26B	YGL189C_CEN.PK113-7DRPS26A;YER131W_CEN.PK113-7DRPS26B	5;5	5;5	5;5	;RPS26A;;RPS26B	2	5	5	5	4	4	4	4	4	4	4	4	4	4	4	4	4	4	4	4	4	4	4	4	4	4	4	4	4	4	4	4	4	4	4	4	4	4	4	4	4	4	4	4
YGL190C_CEN.PK113-7DCDC55	YGL190C_CEN.PK113-7DCDC55	12	12	12	;CDC55	1	12	12	12	3	2	6	4	2	6	2	8	3	4	2	2	4	3	7	2	3	2	6	4	2	6	2	8	3	4	2	2	4	3	7	2	3	2	6	4	2	6	2	8
YGL191W_CEN.PK113-7DCOX13	YGL191W_CEN.PK113-7DCOX13	8	8	8	;COX13	1	8	8	8	6	5	5	8	8	3	5	6	6	6	4	5	4	5	5	7	6	5	5	8	8	3	5	6	6	6	4	5	4	5	5	7	6	5	5	8	8	3	5	6
YGL195W_CEN.PK113-7DGCN1	YGL195W_CEN.PK113-7DGCN1	106	106	106	;GCN1	1	106	106	106	59	61	66	65	63	63	56	63	56	55	53	61	56	36	65	63	59	61	66	65	63	63	56	63	56	55	53	61	56	36	65	63	59	61	66	65	63	63	56	63
YGL196W_CEN.PK113-7DDSD1	YGL196W_CEN.PK113-7DDSD1	10	10	10	;DSD1	1	10	10	10	5	4	4	6	4	5	5	5	3	2	2	1	2	3	4	3	5	4	4	6	4	5	5	5	3	2	2	1	2	3	4	3	5	4	4	6	4	5	5	5
YGL197W_CEN.PK113-7DMDS3	YGL197W_CEN.PK113-7DMDS3	4	4	4	;MDS3	1	4	4	4	1	0	0	4	2	1	0	0	0	1	1	0	0	1	2	2	1	0	0	4	2	1	0	0	0	1	1	0	0	1	2	2	1	0	0	4	2	1	0	0
YGL198W_CEN.PK113-7DYIP4	YGL198W_CEN.PK113-7DYIP4	3	3	3	;YIP4	1	3	3	3	3	1	2	2	1	2	1	2	0	1	0	1	1	3	0	2	3	1	2	2	1	2	1	2	0	1	0	1	1	3	0	2	3	1	2	2	1	2	1	2
YGL200C_CEN.PK113-7DEMP24	YGL200C_CEN.PK113-7DEMP24	7	7	7	;EMP24	1	7	7	7	6	7	7	6	5	6	5	3	5	5	6	6	4	6	7	7	6	7	7	6	5	6	5	3	5	5	6	6	4	6	7	7	6	7	7	6	5	6	5	3
YGL201C_CEN.PK113-7DMCM6	YGL201C_CEN.PK113-7DMCM6	36	36	36	;MCM6	1	36	36	36	16	18	14	19	15	12	18	17	13	12	11	14	11	4	13	16	16	18	14	19	15	12	18	17	13	12	11	14	11	4	13	16	16	18	14	19	15	12	18	17
YGL202W_CEN.PK113-7DARO8	YGL202W_CEN.PK113-7DARO8	31	31	31	;ARO8	1	31	31	31	21	25	18	24	19	21	23	22	19	23	21	16	21	23	22	24	21	25	18	24	19	21	23	22	19	23	21	16	21	23	22	24	21	25	18	24	19	21	23	22
YGL203C_CEN.PK113-7DKEX1	YGL203C_CEN.PK113-7DKEX1	7	7	7	;KEX1	1	7	7	7	2	0	0	0	1	1	1	2	2	2	5	1	5	0	4	6	2	0	0	0	1	1	1	2	2	2	5	1	5	0	4	6	2	0	0	0	1	1	1	2
YGL206C_CEN.PK113-7DCHC1;REV__YPL049C_CEN.PK113-7DDIG1	YGL206C_CEN.PK113-7DCHC1	79;1	79;1	79;1	;CHC1	2	79	79	79	39	38	39	45	42	48	41	40	45	40	42	44	43	34	49	56	39	38	39	45	42	48	41	40	45	40	42	44	43	34	49	56	39	38	39	45	42	48	41	40
YGL207W_CEN.PK113-7DSPT16	YGL207W_CEN.PK113-7DSPT16	58	58	57	;SPT16	1	58	58	57	39	44	37	47	42	39	36	32	32	34	32	28	28	28	37	43	39	44	37	47	42	39	36	32	32	34	32	28	28	28	37	43	38	43	36	46	42	38	35	31
YGL210W_CEN.PK113-7DYPT32	YGL210W_CEN.PK113-7DYPT32	12	5	5	;YPT32	1	12	5	5	9	8	5	7	4	9	6	8	10	6	7	7	9	7	9	9	4	3	1	1	0	3	3	3	4	1	3	4	3	2	4	3	4	3	1	1	0	3	3	3
YGL211W_CEN.PK113-7DNCS6	YGL211W_CEN.PK113-7DNCS6	9	9	9	;NCS6	1	9	9	9	6	5	4	6	5	3	5	4	1	3	4	2	1	2	2	3	6	5	4	6	5	3	5	4	1	3	4	2	1	2	2	3	6	5	4	6	5	3	5	4
YGL212W_CEN.PK113-7DVAM7	YGL212W_CEN.PK113-7DVAM7	4	4	4	;VAM7	1	4	4	4	2	3	0	0	0	0	0	0	0	0	0	0	0	0	0	1	2	3	0	0	0	0	0	0	0	0	0	0	0	0	0	1	2	3	0	0	0	0	0	0
YGL213C_CEN.PK113-7DSKI8	YGL213C_CEN.PK113-7DSKI8	10	10	10	;SKI8	1	10	10	10	6	6	7	7	5	6	4	5	5	6	4	5	2	4	5	4	6	6	7	7	5	6	4	5	5	6	4	5	2	4	5	4	6	6	7	7	5	6	4	5
YGL216W_CEN.PK113-7DKIP3	YGL216W_CEN.PK113-7DKIP3	3	3	3	;KIP3	1	3	3	3	1	1	0	1	1	0	0	0	0	1	0	0	1	1	1	0	1	1	0	1	1	0	0	0	0	1	0	0	1	1	1	0	1	1	0	1	1	0	0	0
YGL220W_CEN.PK113-7DFRA2	YGL220W_CEN.PK113-7DFRA2	2	2	2	;FRA2	1	2	2	2	0	0	1	2	1	1	0	1	1	1	0	0	1	0	1	2	0	0	1	2	1	1	0	1	1	1	0	0	1	0	1	2	0	0	1	2	1	1	0	1
YGL221C_CEN.PK113-7DNIF3	YGL221C_CEN.PK113-7DNIF3	19	19	19	;NIF3	1	19	19	19	14	10	12	12	12	13	12	13	12	10	10	12	12	10	12	12	14	10	12	12	12	13	12	13	12	10	10	12	12	10	12	12	14	10	12	12	12	13	12	13
YGL223C_CEN.PK113-7DCOG1	YGL223C_CEN.PK113-7DCOG1	6	6	6	;COG1	1	6	6	6	1	0	0	0	3	1	1	0	1	0	0	0	2	0	1	3	1	0	0	0	3	1	1	0	1	0	0	0	2	0	1	3	1	0	0	0	3	1	1	0
YGL224C_CEN.PK113-7DSDT1	YGL224C_CEN.PK113-7DSDT1	5	5	5	;SDT1	1	5	5	5	0	3	1	1	0	1	1	2	0	0	1	0	0	0	0	2	0	3	1	1	0	1	1	2	0	0	1	0	0	0	0	2	0	3	1	1	0	1	1	2
YGL226C-A_CEN.PK113-7DOST5	YGL226C-A_CEN.PK113-7DOST5	1	1	1	;OST5	1	1	1	1	1	0	1	1	1	1	0	0	0	0	1	0	1	1	1	1	1	0	1	1	1	1	0	0	0	0	1	0	1	1	1	1	1	0	1	1	1	1	0	0
YGL228W_CEN.PK113-7DSHE10	YGL228W_CEN.PK113-7DSHE10	18	18	18	;SHE10	1	18	18	18	9	5	10	11	6	6	7	6	9	5	7	5	5	4	8	7	9	5	10	11	6	6	7	6	9	5	7	5	5	4	8	7	9	5	10	11	6	6	7	6
YGL231C_CEN.PK113-7DEMC4	YGL231C_CEN.PK113-7DEMC4	9	9	9	;EMC4	1	9	9	9	3	4	4	3	1	2	6	3	3	1	5	6	3	4	3	1	3	4	4	3	1	2	6	3	3	1	5	6	3	4	3	1	3	4	4	3	1	2	6	3
YGL232W_CEN.PK113-7DTAN1	YGL232W_CEN.PK113-7DTAN1	12	12	12	;TAN1	1	12	12	12	5	8	3	5	5	6	4	5	6	4	5	3	5	1	7	4	5	8	3	5	5	6	4	5	6	4	5	3	5	1	7	4	5	8	3	5	5	6	4	5
YGL233W_CEN.PK113-7DSEC15	YGL233W_CEN.PK113-7DSEC15	12	12	12	;SEC15	1	12	12	12	2	4	4	2	3	5	4	4	1	3	2	3	2	0	3	2	2	4	4	2	3	5	4	4	1	3	2	3	2	0	3	2	2	4	4	2	3	5	4	4
YGL234W_CEN.PK113-7DADE5,7	YGL234W_CEN.PK113-7DADE5,7	45	45	45	;ADE5,7	1	45	45	45	28	30	31	36	37	37	34	32	37	35	35	38	34	34	35	35	28	30	31	36	37	37	34	32	37	35	35	38	34	34	35	35	28	30	31	36	37	37	34	32
YGL236C_CEN.PK113-7DMTO1	YGL236C_CEN.PK113-7DMTO1	3	3	3	;MTO1	1	3	3	3	0	1	0	0	0	0	1	1	0	1	0	0	0	1	2	0	0	1	0	0	0	0	1	1	0	1	0	0	0	1	2	0	0	1	0	0	0	0	1	1
YGL238W_CEN.PK113-7DCSE1	YGL238W_CEN.PK113-7DCSE1	31	31	31	;CSE1	1	31	31	31	18	18	18	20	19	13	14	15	13	12	14	14	8	7	16	16	18	18	18	20	19	13	14	15	13	12	14	14	8	7	16	16	18	18	18	20	19	13	14	15
YGL241W_CEN.PK113-7DKAP114	YGL241W_CEN.PK113-7DKAP114	19	19	19	;KAP114	1	19	19	19	6	7	7	6	7	6	5	6	3	5	3	2	3	1	3	4	6	7	7	6	7	6	5	6	3	5	3	2	3	1	3	4	6	7	7	6	7	6	5	6
YGL242C_CEN.PK113-7DORF	YGL242C_CEN.PK113-7DORF	9	9	9	;ORF	1	9	9	9	6	7	5	5	6	5	2	6	4	5	3	5	4	4	4	6	6	7	5	5	6	5	2	6	4	5	3	5	4	4	4	6	6	7	5	5	6	5	2	6
YGL244W_CEN.PK113-7DRTF1	YGL244W_CEN.PK113-7DRTF1	9	9	9	;RTF1	1	9	9	9	4	4	2	3	3	5	2	3	1	3	2	2	1	1	2	2	4	4	2	3	3	5	2	3	1	3	2	2	1	1	2	2	4	4	2	3	3	5	2	3
YGL245W_CEN.PK113-7DGUS1	YGL245W_CEN.PK113-7DGUS1	61	61	60	;GUS1	1	61	61	60	39	38	40	46	41	38	40	40	36	38	36	37	42	42	45	48	39	38	40	46	41	38	40	40	36	38	36	37	42	42	45	48	38	37	39	45	41	37	39	39
YGL246C_CEN.PK113-7DRAI1	YGL246C_CEN.PK113-7DRAI1	15	15	15	;RAI1	1	15	15	15	9	7	8	11	10	12	8	6	7	5	9	5	6	2	6	9	9	7	8	11	10	12	8	6	7	5	9	5	6	2	6	9	9	7	8	11	10	12	8	6
YGL248W_CEN.PK113-7DPDE1	YGL248W_CEN.PK113-7DPDE1	2	2	2	;PDE1	1	2	2	2	1	1	1	1	0	1	0	1	0	1	0	0	0	0	0	1	1	1	1	1	0	1	0	1	0	1	0	0	0	0	0	1	1	1	1	1	0	1	0	1
YGL252C_CEN.PK113-7DRTG2	YGL252C_CEN.PK113-7DRTG2	29	29	29	;RTG2	1	29	29	29	14	13	12	16	9	11	13	16	15	12	12	12	13	11	15	11	14	13	12	16	9	11	13	16	15	12	12	12	13	11	15	11	14	13	12	16	9	11	13	16
YGL253W_CEN.PK113-7DHXK2	YGL253W_CEN.PK113-7DHXK2	34	34	32	;HXK2	1	34	34	32	23	23	21	22	23	27	24	25	23	25	23	20	28	24	27	26	23	23	21	22	23	27	24	25	23	25	23	20	28	24	27	26	21	21	20	21	21	25	22	23
YGL254W_CEN.PK113-7DFZF1	YGL254W_CEN.PK113-7DFZF1	2	2	2	;FZF1	1	2	2	2	0	2	1	2	0	1	1	0	0	0	0	0	0	0	0	1	0	2	1	2	0	1	1	0	0	0	0	0	0	0	0	1	0	2	1	2	0	1	1	0
YGR001C_CEN.PK113-7DORF	YGR001C_CEN.PK113-7DORF	11	11	11	;ORF	1	11	11	11	6	6	7	4	7	5	7	5	6	4	3	7	6	5	6	8	6	6	7	4	7	5	7	5	6	4	3	7	6	5	6	8	6	6	7	4	7	5	7	5
YGR002C_CEN.PK113-7DSWC4	YGR002C_CEN.PK113-7DSWC4	5	5	5	;SWC4	1	5	5	5	0	2	0	0	1	0	0	0	1	0	0	1	1	0	0	1	0	2	0	0	1	0	0	0	1	0	0	1	1	0	0	1	0	2	0	0	1	0	0	0
YGR003W_CEN.PK113-7DCUL3	YGR003W_CEN.PK113-7DCUL3	6	6	6	;CUL3	1	6	6	6	1	1	0	2	0	2	1	2	0	0	0	0	0	0	1	1	1	1	0	2	0	2	1	2	0	0	0	0	0	0	1	1	1	1	0	2	0	2	1	2
YGR004W_CEN.PK113-7DPEX31	YGR004W_CEN.PK113-7DPEX31	4	4	4	;PEX31	1	4	4	4	0	1	2	0	4	0	0	0	0	0	1	0	1	0	0	2	0	1	2	0	4	0	0	0	0	0	1	0	1	0	0	2	0	1	2	0	4	0	0	0
YGR005C_CEN.PK113-7DTFG2	YGR005C_CEN.PK113-7DTFG2	9	9	9	;TFG2	1	9	9	9	2	2	3	3	4	1	3	3	1	1	2	3	1	1	1	3	2	2	3	3	4	1	3	3	1	1	2	3	1	1	1	3	2	2	3	3	4	1	3	3
YGR006W_CEN.PK113-7DPRP18	YGR006W_CEN.PK113-7DPRP18	2	2	2	;PRP18	1	2	2	2	1	1	1	0	1	0	0	0	0	1	1	0	0	0	0	1	1	1	1	0	1	0	0	0	0	1	1	0	0	0	0	1	1	1	1	0	1	0	0	0
YGR007W_CEN.PK113-7DECT1	YGR007W_CEN.PK113-7DECT1	4	4	4	;ECT1	1	4	4	4	0	0	1	2	2	1	0	1	0	0	0	0	1	0	0	1	0	0	1	2	2	1	0	1	0	0	0	0	1	0	0	1	0	0	1	2	2	1	0	1
YGR009C_CEN.PK113-7DSEC9	YGR009C_CEN.PK113-7DSEC9	9	9	9	;SEC9	1	9	9	9	3	0	4	1	4	4	2	3	2	3	2	2	2	3	1	5	3	0	4	1	4	4	2	3	2	3	2	2	2	3	1	5	3	0	4	1	4	4	2	3
YGR010W_CEN.PK113-7DNMA2	YGR010W_CEN.PK113-7DNMA2	8	3	3	;NMA2	1	8	3	3	3	4	4	4	3	3	3	4	1	3	3	2	3	2	3	3	1	1	1	3	2	0	1	1	0	1	1	1	1	0	1	1	1	1	1	3	2	0	1	1
YGR012W_CEN.PK113-7DORF	YGR012W_CEN.PK113-7DORF	18	18	18	;ORF	1	18	18	18	9	9	6	7	5	10	7	8	6	5	6	7	3	3	7	3	9	9	6	7	5	10	7	8	6	5	6	7	3	3	7	3	9	9	6	7	5	10	7	8
YGR013W_CEN.PK113-7DSNU71	YGR013W_CEN.PK113-7DSNU71	8	8	8	;SNU71	1	8	8	8	1	4	2	1	0	4	2	2	0	1	2	0	0	0	0	0	1	4	2	1	0	4	2	2	0	1	2	0	0	0	0	0	1	4	2	1	0	4	2	2
YGR017W_CEN.PK113-7DORF	YGR017W_CEN.PK113-7DORF	5	5	5	;ORF	1	5	5	5	0	1	0	2	1	1	2	0	1	1	1	1	3	0	1	3	0	1	0	2	1	1	2	0	1	1	1	1	3	0	1	3	0	1	0	2	1	1	2	0
YGR019W_CEN.PK113-7DUGA1	YGR019W_CEN.PK113-7DUGA1	10	10	10	;UGA1	1	10	10	10	1	2	1	1	1	1	0	1	2	2	0	0	5	1	2	3	1	2	1	1	1	1	0	1	2	2	0	0	5	1	2	3	1	2	1	1	1	1	0	1
YGR020C_CEN.PK113-7DVMA7	YGR020C_CEN.PK113-7DVMA7	9	9	9	;VMA7	1	9	9	9	3	4	3	5	3	6	6	6	6	5	4	6	4	2	5	4	3	4	3	5	3	6	6	6	6	5	4	6	4	2	5	4	3	4	3	5	3	6	6	6
YGR026W_CEN.PK113-7DORF	YGR026W_CEN.PK113-7DORF	3	3	3	;ORF	1	3	3	3	1	0	1	2	1	1	2	2	1	2	1	1	1	0	1	2	1	0	1	2	1	1	2	2	1	2	1	1	1	0	1	2	1	0	1	2	1	1	2	2
YGR028W_CEN.PK113-7DMSP1	YGR028W_CEN.PK113-7DMSP1	8	8	8	;MSP1	1	8	8	8	0	1	3	2	3	3	0	1	1	0	0	0	0	0	1	0	0	1	3	2	3	3	0	1	1	0	0	0	0	0	1	0	0	1	3	2	3	3	0	1
YGR029W_CEN.PK113-7DERV1	YGR029W_CEN.PK113-7DERV1	7	7	7	;ERV1	1	7	7	7	3	2	2	4	2	5	4	4	3	3	1	2	2	3	4	3	3	2	2	4	2	5	4	4	3	3	1	2	2	3	4	3	3	2	2	4	2	5	4	4
YGR030C_CEN.PK113-7DPOP6	YGR030C_CEN.PK113-7DPOP6	4	4	4	;POP6	1	4	4	4	3	2	3	3	3	1	1	1	1	0	1	1	1	1	1	0	3	2	3	3	3	1	1	1	1	0	1	1	1	1	1	0	3	2	3	3	3	1	1	1
YGR031W_CEN.PK113-7DIMO32	YGR031W_CEN.PK113-7DIMO32	6	6	6	;IMO32	1	6	6	6	2	2	2	4	1	2	4	3	1	1	0	1	2	0	0	3	2	2	2	4	1	2	4	3	1	1	0	1	2	0	0	3	2	2	2	4	1	2	4	3
YGR032W_CEN.PK113-7DGSC2	YGR032W_CEN.PK113-7DGSC2	30	3	3	;GSC2	1	30	3	3	16	18	15	21	18	18	17	19	15	18	16	16	20	16	21	21	0	0	0	0	0	0	0	0	1	0	0	0	1	0	0	1	0	0	0	0	0	0	0	0
YGR033C_CEN.PK113-7DTIM21	YGR033C_CEN.PK113-7DTIM21	1	1	1	;TIM21	1	1	1	1	1	1	0	1	0	0	1	1	1	1	1	1	0	0	1	0	1	1	0	1	0	0	1	1	1	1	1	1	0	0	1	0	1	1	0	1	0	0	1	1
YGR034W_CEN.PK113-7DRPL26B	YGR034W_CEN.PK113-7DRPL26B	18	18	2	;RPL26B	1	18	18	2	13	13	12	10	14	11	14	11	12	11	12	11	13	15	11	14	13	13	12	10	14	11	14	11	12	11	12	11	13	15	11	14	2	2	2	2	2	1	2	1
YGR036C_CEN.PK113-7DCAX4	YGR036C_CEN.PK113-7DCAX4	1	1	1	;CAX4	1	1	1	1	0	0	0	0	1	0	0	0	1	0	0	0	0	0	0	0	0	0	0	0	1	0	0	0	1	0	0	0	0	0	0	0	0	0	0	0	1	0	0	0
YGR037C_CEN.PK113-7DACB1	YGR037C_CEN.PK113-7DACB1	7	7	7	;ACB1	1	7	7	7	4	3	2	4	6	6	5	2	4	3	5	4	4	4	4	5	4	3	2	4	6	6	5	2	4	3	5	4	4	4	4	5	4	3	2	4	6	6	5	2
YGR038W_CEN.PK113-7DORM1	YGR038W_CEN.PK113-7DORM1	7	7	5	;ORM1	1	7	7	5	3	4	2	3	3	3	3	4	2	4	3	2	1	5	3	5	3	4	2	3	3	3	3	4	2	4	3	2	1	5	3	5	1	3	1	2	2	2	2	3
YGR040W_CEN.PK113-7DKSS1	YGR040W_CEN.PK113-7DKSS1	6	5	5	;KSS1	1	6	5	5	3	2	0	3	2	1	1	2	1	2	0	1	0	1	2	2	2	1	0	3	1	0	0	1	0	1	0	0	0	0	1	1	2	1	0	3	1	0	0	1
YGR043C_CEN.PK113-7DNQM1	YGR043C_CEN.PK113-7DNQM1	9	8	8	;NQM1	1	9	8	8	2	2	7	4	1	1	1	1	1	1	1	1	1	1	1	1	1	1	6	3	0	0	0	0	0	0	0	0	0	0	0	0	1	1	6	3	0	0	0	0
YGR047C_CEN.PK113-7DTFC4	YGR047C_CEN.PK113-7DTFC4	5	5	5	;TFC4	1	5	5	5	2	0	0	0	0	2	2	1	0	1	1	0	0	1	1	0	2	0	0	0	0	2	2	1	0	1	1	0	0	1	1	0	2	0	0	0	0	2	2	1
YGR048W_CEN.PK113-7DUFD1	YGR048W_CEN.PK113-7DUFD1	11	11	11	;UFD1	1	11	11	11	7	9	7	7	8	8	8	5	8	4	8	8	8	4	5	7	7	9	7	7	8	8	8	5	8	4	8	8	8	4	5	7	7	9	7	7	8	8	8	5
YGR049W_CEN.PK113-7DSCM4	YGR049W_CEN.PK113-7DSCM4	2	2	2	;SCM4	1	2	2	2	1	0	0	0	0	1	1	0	0	0	1	1	0	1	1	1	1	0	0	0	0	1	1	0	0	0	1	1	0	1	1	1	1	0	0	0	0	1	1	0
YGR054W_CEN.PK113-7DORF	YGR054W_CEN.PK113-7DORF	30	30	30	;ORF	1	30	30	30	20	23	20	22	22	23	24	23	22	20	22	20	20	17	24	22	20	23	20	22	22	23	24	23	22	20	22	20	20	17	24	22	20	23	20	22	22	23	24	23
YGR055W_CEN.PK113-7DMUP1	YGR055W_CEN.PK113-7DMUP1	14	14	14	;MUP1	1	14	14	14	10	9	11	12	8	7	9	9	7	7	4	4	6	4	6	5	10	9	11	12	8	7	9	9	7	7	4	4	6	4	6	5	10	9	11	12	8	7	9	9
YGR058W_CEN.PK113-7DPEF1	YGR058W_CEN.PK113-7DPEF1	3	3	3	;PEF1	1	3	3	3	2	0	2	1	0	0	0	0	0	0	0	0	0	0	0	1	2	0	2	1	0	0	0	0	0	0	0	0	0	0	0	1	2	0	2	1	0	0	0	0
YGR060W_CEN.PK113-7DERG25	YGR060W_CEN.PK113-7DERG25	6	6	6	;ERG25	1	6	6	6	3	4	2	4	3	4	3	4	4	4	5	5	4	5	5	5	3	4	2	4	3	4	3	4	4	4	5	5	4	5	5	5	3	4	2	4	3	4	3	4
YGR061C_CEN.PK113-7DADE6	YGR061C_CEN.PK113-7DADE6	74	74	74	;ADE6	1	74	74	74	54	51	54	53	61	59	55	53	56	61	58	60	64	59	65	68	54	51	54	53	61	59	55	53	56	61	58	60	64	59	65	68	54	51	54	53	61	59	55	53
YGR063C_CEN.PK113-7DSPT4	YGR063C_CEN.PK113-7DSPT4	2	2	2	;SPT4	1	2	2	2	1	2	2	2	2	2	2	2	1	2	2	1	0	1	2	1	1	2	2	2	2	2	2	2	1	2	2	1	0	1	2	1	1	2	2	2	2	2	2	2
YGR065C_CEN.PK113-7DVHT1	YGR065C_CEN.PK113-7DVHT1	8	8	8	;VHT1	1	8	8	8	1	1	0	0	1	2	2	1	3	2	2	2	7	1	3	4	1	1	0	0	1	2	2	1	3	2	2	2	7	1	3	4	1	1	0	0	1	2	2	1
YGR068C_CEN.PK113-7DART5	YGR068C_CEN.PK113-7DART5	3	3	3	;ART5	1	3	3	3	0	1	1	2	0	0	0	0	0	0	0	0	0	0	0	0	0	1	1	2	0	0	0	0	0	0	0	0	0	0	0	0	0	1	1	2	0	0	0	0
YGR072W_CEN.PK113-7DUPF3	YGR072W_CEN.PK113-7DUPF3	6	6	6	;UPF3	1	6	6	6	3	1	1	3	1	0	3	2	2	1	4	2	0	0	1	1	3	1	1	3	1	0	3	2	2	1	4	2	0	0	1	1	3	1	1	3	1	0	3	2
YGR074W_CEN.PK113-7DSMD1	YGR074W_CEN.PK113-7DSMD1	3	3	3	;SMD1	1	3	3	3	2	2	3	2	3	3	2	3	3	2	2	2	1	1	1	2	2	2	3	2	3	3	2	3	3	2	2	2	1	1	1	2	2	2	3	2	3	3	2	3
YGR076C_CEN.PK113-7DMRPL25	YGR076C_CEN.PK113-7DMRPL25	5	5	5	;MRPL25	1	5	5	5	1	1	0	1	1	1	0	2	3	2	1	0	3	1	2	1	1	1	0	1	1	1	0	2	3	2	1	0	3	1	2	1	1	1	0	1	1	1	0	2
YGR078C_CEN.PK113-7DPAC10	YGR078C_CEN.PK113-7DPAC10	10	10	10	;PAC10	1	10	10	10	7	8	5	5	3	6	3	5	3	3	4	3	4	4	5	3	7	8	5	5	3	6	3	5	3	3	4	3	4	4	5	3	7	8	5	5	3	6	3	5
YGR080W_CEN.PK113-7DTWF1	YGR080W_CEN.PK113-7DTWF1	16	16	16	;TWF1	1	16	16	16	10	9	8	8	11	9	10	10	11	8	7	10	8	4	10	9	10	9	8	8	11	9	10	10	11	8	7	10	8	4	10	9	10	9	8	8	11	9	10	10
YGR081C_CEN.PK113-7DSLX9	YGR081C_CEN.PK113-7DSLX9	5	5	5	;SLX9	1	5	5	5	1	1	2	1	1	2	3	2	1	2	2	1	2	2	2	1	1	1	2	1	1	2	3	2	1	2	2	1	2	2	2	1	1	1	2	1	1	2	3	2
YGR082W_CEN.PK113-7DTOM20	YGR082W_CEN.PK113-7DTOM20	7	7	7	;TOM20	1	7	7	7	5	3	3	4	4	4	6	5	4	5	4	6	4	5	5	5	5	3	3	4	4	4	6	5	4	5	4	6	4	5	5	5	5	3	3	4	4	4	6	5
YGR083C_CEN.PK113-7DGCD2	YGR083C_CEN.PK113-7DGCD2	21	21	21	;GCD2	1	21	21	21	10	11	12	15	10	9	11	11	10	4	5	13	8	3	5	10	10	11	12	15	10	9	11	11	10	4	5	13	8	3	5	10	10	11	12	15	10	9	11	11
YGR084C_CEN.PK113-7DMRP13	YGR084C_CEN.PK113-7DMRP13	11	11	11	;MRP13	1	11	11	11	2	4	5	8	6	4	3	5	4	4	8	5	7	4	4	6	2	4	5	8	6	4	3	5	4	4	8	5	7	4	4	6	2	4	5	8	6	4	3	5
YGR085C_CEN.PK113-7DRPL11B	YGR085C_CEN.PK113-7DRPL11B	12	12	12	;RPL11B	1	12	12	12	10	9	9	10	10	9	9	8	9	10	10	8	10	9	11	11	10	9	9	10	10	9	9	8	9	10	10	8	10	9	11	11	10	9	9	10	10	9	9	8
YGR086C_CEN.PK113-7DPIL1	YGR086C_CEN.PK113-7DPIL1	18	18	16	;PIL1	1	18	18	16	15	15	17	16	15	16	15	16	13	16	15	13	14	13	16	16	15	15	17	16	15	16	15	16	13	16	15	13	14	13	16	16	13	13	15	14	13	14	13	14
YGR089W_CEN.PK113-7DNNF2	YGR089W_CEN.PK113-7DNNF2	6	6	6	;NNF2	1	6	6	6	0	1	0	3	1	0	0	0	1	2	0	1	0	0	0	1	0	1	0	3	1	0	0	0	1	2	0	1	0	0	0	1	0	1	0	3	1	0	0	0
YGR090W_CEN.PK113-7DUTP22	YGR090W_CEN.PK113-7DUTP22	58	58	58	;UTP22	1	58	58	58	23	25	29	30	26	31	29	27	21	24	21	19	22	15	26	22	23	25	29	30	26	31	29	27	21	24	21	19	22	15	26	22	23	25	29	30	26	31	29	27
YGR092W_CEN.PK113-7DDBF2	YGR092W_CEN.PK113-7DDBF2	10	10	6	;DBF2	1	10	10	6	3	4	3	4	5	2	3	2	2	1	3	4	3	1	2	3	3	4	3	4	5	2	3	2	2	1	3	4	3	1	2	3	2	3	3	3	5	1	3	2
YGR093W_CEN.PK113-7DORF	YGR093W_CEN.PK113-7DORF	3	3	3	;ORF	1	3	3	3	0	1	0	0	0	0	0	0	0	0	0	1	0	0	0	0	0	1	0	0	0	0	0	0	0	0	0	1	0	0	0	0	0	1	0	0	0	0	0	0
YGR094W_CEN.PK113-7DVAS1	YGR094W_CEN.PK113-7DVAS1	65	65	65	;VAS1	1	65	65	65	49	45	45	45	47	49	45	49	46	44	44	43	46	51	53	49	49	45	45	45	47	49	45	49	46	44	44	43	46	51	53	49	49	45	45	45	47	49	45	49
YGR095C_CEN.PK113-7DRRP46	YGR095C_CEN.PK113-7DRRP46	10	10	10	;RRP46	1	10	10	10	5	2	5	5	4	3	1	6	5	4	4	5	2	3	2	5	5	2	5	5	4	3	1	6	5	4	4	5	2	3	2	5	5	2	5	5	4	3	1	6
YGR097W_CEN.PK113-7DASK10	YGR097W_CEN.PK113-7DASK10	7	6	6	;ASK10	1	7	6	6	2	1	1	0	0	1	1	2	0	1	1	1	1	0	0	1	2	1	1	0	0	1	1	2	0	1	1	0	1	0	0	1	2	1	1	0	0	1	1	2
YGR100W_CEN.PK113-7DMDR1	YGR100W_CEN.PK113-7DMDR1	11	11	11	;MDR1	1	11	11	11	4	5	2	4	2	3	2	3	3	3	0	2	0	0	1	2	4	5	2	4	2	3	2	3	3	3	0	2	0	0	1	2	4	5	2	4	2	3	2	3
YGR103W_CEN.PK113-7DNOP7	YGR103W_CEN.PK113-7DNOP7	30	30	30	;NOP7	1	30	30	30	17	16	15	17	13	14	19	16	21	13	15	17	17	8	18	20	17	16	15	17	13	14	19	16	21	13	15	17	17	8	18	20	17	16	15	17	13	14	19	16
YGR104C_CEN.PK113-7DSRB5	YGR104C_CEN.PK113-7DSRB5	8	8	8	;SRB5	1	8	8	8	4	3	2	3	3	2	2	2	1	0	0	3	0	0	1	2	4	3	2	3	3	2	2	2	1	0	0	3	0	0	1	2	4	3	2	3	3	2	2	2
YGR106C_CEN.PK113-7DVOA1	YGR106C_CEN.PK113-7DVOA1	4	4	4	;VOA1	1	4	4	4	1	1	1	0	2	3	3	2	2	3	1	2	2	3	3	2	1	1	1	0	2	3	3	2	2	3	1	2	2	3	3	2	1	1	1	0	2	3	3	2
YGR111W_CEN.PK113-7DORF	YGR111W_CEN.PK113-7DORF	13	13	13	;ORF	1	13	13	13	1	7	2	5	3	1	6	4	4	3	3	2	1	2	2	2	1	7	2	5	3	1	6	4	4	3	3	2	1	2	2	2	1	7	2	5	3	1	6	4
YGR112W_CEN.PK113-7DSHY1	YGR112W_CEN.PK113-7DSHY1	4	4	4	;SHY1	1	4	4	4	0	2	0	0	0	1	1	1	0	0	1	0	0	1	0	0	0	2	0	0	0	1	1	1	0	0	1	0	0	1	0	0	0	2	0	0	0	1	1	1
YGR113W_CEN.PK113-7DDAM1	YGR113W_CEN.PK113-7DDAM1	4	4	4	;DAM1	1	4	4	4	0	0	3	0	1	1	0	2	0	1	2	0	0	1	0	1	0	0	3	0	1	1	0	2	0	1	2	0	0	1	0	1	0	0	3	0	1	1	0	2
YGR116W_CEN.PK113-7DSPT6	YGR116W_CEN.PK113-7DSPT6	60	60	60	;SPT6	1	60	60	60	34	30	25	28	31	30	29	28	27	24	24	24	22	22	30	34	34	30	25	28	31	30	29	28	27	24	24	24	22	22	30	34	34	30	25	28	31	30	29	28
YGR117C_CEN.PK113-7DORF	YGR117C_CEN.PK113-7DORF	10	10	10	;ORF	1	10	10	10	9	6	5	7	6	6	2	6	3	4	5	3	3	5	4	3	9	6	5	7	6	6	2	6	3	4	5	3	3	5	4	3	9	6	5	7	6	6	2	6
YGR119C_CEN.PK113-7DNUP57	YGR119C_CEN.PK113-7DNUP57	13	13	13	;NUP57	1	13	13	13	6	7	5	8	5	5	5	4	7	4	3	6	6	2	9	9	6	7	5	8	5	5	5	4	7	4	3	6	6	2	9	9	6	7	5	8	5	5	5	4
YGR120C_CEN.PK113-7DCOG2	YGR120C_CEN.PK113-7DCOG2	5	5	5	;COG2	1	5	5	5	2	1	2	4	1	1	0	1	0	1	1	0	0	0	0	0	2	1	2	4	1	1	0	1	0	1	1	0	0	0	0	0	2	1	2	4	1	1	0	1
YGR121C_CEN.PK113-7DMEP1;YPR138C_CEN.PK113-7DMEP3	YGR121C_CEN.PK113-7DMEP1;YPR138C_CEN.PK113-7DMEP3	2;1	2;1	2;1	;MEP1;;MEP3	2	2	2	2	0	0	0	0	0	0	0	1	1	1	1	0	0	1	1	0	0	0	0	0	0	0	0	1	1	1	1	0	0	1	1	0	0	0	0	0	0	0	0	1
YGR122W_CEN.PK113-7DORF	YGR122W_CEN.PK113-7DORF	8	8	8	;ORF	1	8	8	8	2	2	4	4	4	1	2	1	1	0	1	2	0	0	0	1	2	2	4	4	4	1	2	1	1	0	1	2	0	0	0	1	2	2	4	4	4	1	2	1
YGR123C_CEN.PK113-7DPPT1	YGR123C_CEN.PK113-7DPPT1	21	21	21	;PPT1	1	21	21	21	8	8	11	12	11	11	8	11	11	10	8	7	11	6	11	13	8	8	11	12	11	11	8	11	11	10	8	7	11	6	11	13	8	8	11	12	11	11	8	11
YGR124W_CEN.PK113-7DASN2	YGR124W_CEN.PK113-7DASN2	36	27	27	;ASN2	1	36	27	27	25	22	21	24	22	26	23	24	24	23	20	21	23	25	27	24	17	14	14	17	15	18	16	17	17	16	13	14	16	17	19	18	17	14	14	17	15	18	16	17
YGR128C_CEN.PK113-7DUTP8	YGR128C_CEN.PK113-7DUTP8	23	23	23	;UTP8	1	23	23	23	14	11	17	13	14	14	15	10	11	10	12	12	9	5	9	14	14	11	17	13	14	14	15	10	11	10	12	12	9	5	9	14	14	11	17	13	14	14	15	10
YGR130C_CEN.PK113-7DORF	YGR130C_CEN.PK113-7DORF	11	11	11	;ORF	1	11	11	11	2	2	4	3	2	4	3	3	3	5	4	5	5	5	5	5	2	2	4	3	2	4	3	3	3	5	4	5	5	5	5	5	2	2	4	3	2	4	3	3
YGR132C_CEN.PK113-7DPHB1	YGR132C_CEN.PK113-7DPHB1	15	15	15	;PHB1	1	15	15	15	9	9	6	8	9	8	9	7	10	9	7	8	7	8	10	11	9	9	6	8	9	8	9	7	10	9	7	8	7	8	10	11	9	9	6	8	9	8	9	7
YGR134W_CEN.PK113-7DCAF130	YGR134W_CEN.PK113-7DCAF130	2	2	2	;CAF130	1	2	2	2	1	1	0	1	0	0	0	1	0	0	0	0	0	0	0	0	1	1	0	1	0	0	0	1	0	0	0	0	0	0	0	0	1	1	0	1	0	0	0	1
YGR135W_CEN.PK113-7DPRE9	YGR135W_CEN.PK113-7DPRE9	18	18	18	;PRE9	1	18	18	18	14	13	12	14	14	11	12	12	14	12	11	12	9	7	11	14	14	13	12	14	14	11	12	12	14	12	11	12	9	7	11	14	14	13	12	14	14	11	12	12
YGR136W_CEN.PK113-7DLSB1	YGR136W_CEN.PK113-7DLSB1	6	6	6	;LSB1	1	6	6	6	1	3	3	4	5	3	4	1	3	3	3	3	4	0	3	4	1	3	3	4	5	3	4	1	3	3	3	3	4	0	3	4	1	3	3	4	5	3	4	1
YGR140W_CEN.PK113-7DCBF2	YGR140W_CEN.PK113-7DCBF2	7	7	7	;CBF2	1	7	7	7	1	0	2	2	2	1	2	2	1	1	0	0	1	0	1	1	1	0	2	2	2	1	2	2	1	1	0	0	1	0	1	1	1	0	2	2	2	1	2	2
YGR145W_CEN.PK113-7DENP2	YGR145W_CEN.PK113-7DENP2	19	19	19	;ENP2	1	19	19	19	9	7	8	11	10	11	10	7	11	9	10	10	8	8	9	10	9	7	8	11	10	11	10	7	11	9	10	10	8	8	9	10	9	7	8	11	10	11	10	7
YGR147C_CEN.PK113-7DNAT2	YGR147C_CEN.PK113-7DNAT2	7	7	7	;NAT2	1	7	7	7	0	2	2	2	1	1	1	0	1	1	1	0	1	0	1	1	0	2	2	2	1	1	1	0	1	1	1	0	1	0	1	1	0	2	2	2	1	1	1	0
YGR148C_CEN.PK113-7DRPL24B	YGR148C_CEN.PK113-7DRPL24B	14	3	3	;RPL24B	1	14	3	3	11	12	12	12	11	13	13	12	12	13	12	10	10	11	13	13	2	3	3	3	3	3	3	3	3	3	3	3	2	2	3	3	2	3	3	3	3	3	3	3
YGR149W_CEN.PK113-7DORF	YGR149W_CEN.PK113-7DORF	5	5	5	;ORF	1	5	5	5	0	1	0	1	1	3	3	1	2	2	0	2	1	0	0	0	0	1	0	1	1	3	3	1	2	2	0	2	1	0	0	0	0	1	0	1	1	3	3	1
YGR150C_CEN.PK113-7DCCM1	YGR150C_CEN.PK113-7DCCM1	5	5	5	;CCM1	1	5	5	5	0	0	0	1	0	0	1	0	0	1	2	0	1	0	0	0	0	0	0	1	0	0	1	0	0	1	2	0	1	0	0	0	0	0	0	1	0	0	1	0
YGR152C_CEN.PK113-7DRSR1	YGR152C_CEN.PK113-7DRSR1	6	6	6	;RSR1	1	6	6	6	2	4	2	3	4	1	4	2	2	1	1	2	0	2	3	3	2	4	2	3	4	1	4	2	2	1	1	2	0	2	3	3	2	4	2	3	4	1	4	2
YGR155W_CEN.PK113-7DCYS4	YGR155W_CEN.PK113-7DCYS4	40	40	40	;CYS4	1	40	40	40	27	30	29	30	32	29	34	29	32	30	32	30	32	33	32	33	27	30	29	30	32	29	34	29	32	30	32	30	32	33	32	33	27	30	29	30	32	29	34	29
YGR156W_CEN.PK113-7DPTI1	YGR156W_CEN.PK113-7DPTI1	6	6	6	;PTI1	1	6	6	6	2	1	2	3	3	4	3	3	0	1	1	1	1	0	2	2	2	1	2	3	3	4	3	3	0	1	1	1	1	0	2	2	2	1	2	3	3	4	3	3
YGR157W_CEN.PK113-7DCHO2	YGR157W_CEN.PK113-7DCHO2	24	24	24	;CHO2	1	24	24	24	4	8	4	7	11	11	12	10	13	12	16	8	16	7	17	13	4	8	4	7	11	11	12	10	13	12	16	8	16	7	17	13	4	8	4	7	11	11	12	10
YGR158C_CEN.PK113-7DMTR3	YGR158C_CEN.PK113-7DMTR3	4	4	4	;MTR3	1	4	4	4	4	3	3	3	3	4	3	4	4	2	3	2	4	3	4	2	4	3	3	3	3	4	3	4	4	2	3	2	4	3	4	2	4	3	3	3	3	4	3	4
YGR159C_CEN.PK113-7DNSR1	YGR159C_CEN.PK113-7DNSR1	26	26	26	;NSR1	1	26	26	26	17	17	17	17	14	19	19	18	22	22	20	21	21	19	22	21	17	17	17	17	14	19	19	18	22	22	20	21	21	19	22	21	17	17	17	17	14	19	19	18
YGR162W_CEN.PK113-7DTIF4631	YGR162W_CEN.PK113-7DTIF4631	41	41	37	;TIF4631	1	41	41	37	28	24	26	28	30	24	24	24	22	26	24	27	26	26	26	31	28	24	26	28	30	24	24	24	22	26	24	27	26	26	26	31	25	21	24	26	27	22	22	23
YGR163W_CEN.PK113-7DGTR2	YGR163W_CEN.PK113-7DGTR2	5	5	5	;GTR2	1	5	5	5	2	2	2	2	4	1	2	2	2	1	1	2	0	1	2	4	2	2	2	2	4	1	2	2	2	1	1	2	0	1	2	4	2	2	2	2	4	1	2	2
YGR165W_CEN.PK113-7DMRPS35	YGR165W_CEN.PK113-7DMRPS35	12	12	12	;MRPS35	1	12	12	12	7	8	3	4	2	6	3	6	4	6	5	5	7	5	5	6	7	8	3	4	2	6	3	6	4	6	5	5	7	5	5	6	7	8	3	4	2	6	3	6
YGR166W_CEN.PK113-7DTRS65	YGR166W_CEN.PK113-7DTRS65	8	8	8	;TRS65	1	8	8	8	3	1	0	3	0	0	0	1	0	0	0	0	0	0	0	1	3	1	0	3	0	0	0	1	0	0	0	0	0	0	0	1	3	1	0	3	0	0	0	1
YGR167W_CEN.PK113-7DCLC1	YGR167W_CEN.PK113-7DCLC1	15	15	15	;CLC1	1	15	15	15	5	4	7	4	8	6	6	4	10	5	6	9	8	6	8	10	5	4	7	4	8	6	6	4	10	5	6	9	8	6	8	10	5	4	7	4	8	6	6	4
YGR169C-A_CEN.PK113-7DORF	YGR169C-A_CEN.PK113-7DORF	3	3	3	;ORF	1	3	3	3	0	2	1	0	1	2	2	2	1	1	1	2	1	2	2	2	0	2	1	0	1	2	2	2	1	1	1	2	1	2	2	2	0	2	1	0	1	2	2	2
YGR171C_CEN.PK113-7DMSM1	YGR171C_CEN.PK113-7DMSM1	3	3	3	;MSM1	1	3	3	3	0	0	1	0	0	0	0	0	0	0	0	0	0	0	0	1	0	0	1	0	0	0	0	0	0	0	0	0	0	0	0	1	0	0	1	0	0	0	0	0
YGR172C_CEN.PK113-7DYIP1	YGR172C_CEN.PK113-7DYIP1	2	2	2	;YIP1	1	2	2	2	1	1	0	1	1	1	2	2	2	1	1	1	1	1	1	1	1	1	0	1	1	1	2	2	2	1	1	1	1	1	1	1	1	1	0	1	1	1	2	2
YGR173W_CEN.PK113-7DRBG2	YGR173W_CEN.PK113-7DRBG2	18	18	18	;RBG2	1	18	18	18	10	10	11	10	10	8	12	12	11	10	10	12	10	8	10	9	10	10	11	10	10	8	12	12	11	10	10	12	10	8	10	9	10	10	11	10	10	8	12	12
YGR174C_CEN.PK113-7DCBP4	YGR174C_CEN.PK113-7DCBP4	4	4	4	;CBP4	1	4	4	4	0	0	1	1	0	0	1	0	1	1	0	0	1	1	0	0	0	0	1	1	0	0	1	0	1	1	0	0	1	1	0	0	0	0	1	1	0	0	1	0
YGR175C_CEN.PK113-7DERG1	YGR175C_CEN.PK113-7DERG1	23	23	23	;ERG1	1	23	23	23	6	9	10	6	13	13	13	13	14	15	16	14	18	17	18	19	6	9	10	6	13	13	13	13	14	15	16	14	18	17	18	19	6	9	10	6	13	13	13	13
YGR177C_CEN.PK113-7DATF2	YGR177C_CEN.PK113-7DATF2	5	5	5	;ATF2	1	5	5	5	0	0	0	0	1	0	1	2	1	2	0	0	2	2	2	1	0	0	0	0	1	0	1	2	1	2	0	0	2	2	2	1	0	0	0	0	1	0	1	2
YGR178C_CEN.PK113-7DPBP1	YGR178C_CEN.PK113-7DPBP1	19	19	19	;PBP1	1	19	19	19	7	6	6	7	8	5	8	8	7	9	10	7	11	9	10	11	7	6	6	7	8	5	8	8	7	9	10	7	11	9	10	11	7	6	6	7	8	5	8	8
YGR179C_CEN.PK113-7DOKP1	YGR179C_CEN.PK113-7DOKP1	2	2	2	;OKP1	1	2	2	2	0	1	0	1	1	0	0	0	0	0	0	0	0	0	0	0	0	1	0	1	1	0	0	0	0	0	0	0	0	0	0	0	0	1	0	1	1	0	0	0
YGR180C_CEN.PK113-7DRNR4	YGR180C_CEN.PK113-7DRNR4	25	25	25	;RNR4	1	25	25	25	14	15	12	14	14	18	14	18	17	17	16	13	18	16	17	15	14	15	12	14	14	18	14	18	17	17	16	13	18	16	17	15	14	15	12	14	14	18	14	18
YGR181W_CEN.PK113-7DTIM13	YGR181W_CEN.PK113-7DTIM13	5	5	5	;TIM13	1	5	5	5	1	1	1	2	2	3	3	3	5	3	4	2	3	2	2	4	1	1	1	2	2	3	3	3	5	3	4	2	3	2	2	4	1	1	1	2	2	3	3	3
YGR183C_CEN.PK113-7DQCR9	YGR183C_CEN.PK113-7DQCR9	2	2	2	;QCR9	1	2	2	2	2	1	1	2	1	2	1	2	1	2	1	1	1	1	2	2	2	1	1	2	1	2	1	2	1	2	1	1	1	1	2	2	2	1	1	2	1	2	1	2
YGR184C_CEN.PK113-7DUBR1	YGR184C_CEN.PK113-7DUBR1	25	25	25	;UBR1	1	25	25	25	9	8	4	6	6	12	7	3	7	7	5	5	6	2	4	6	9	8	4	6	6	12	7	3	7	7	5	5	6	2	4	6	9	8	4	6	6	12	7	3
YGR185C_CEN.PK113-7DTYS1	YGR185C_CEN.PK113-7DTYS1	29	29	29	;TYS1	1	29	29	29	15	12	16	16	17	14	19	16	21	15	17	14	16	18	16	16	15	12	16	16	17	14	19	16	21	15	17	14	16	18	16	16	15	12	16	16	17	14	19	16
YGR186W_CEN.PK113-7DTFG1	YGR186W_CEN.PK113-7DTFG1	20	20	20	;TFG1	1	20	20	20	10	5	7	9	7	11	11	9	5	7	8	7	6	2	7	9	10	5	7	9	7	11	11	9	5	7	8	7	6	2	7	9	10	5	7	9	7	11	11	9
YGR187C_CEN.PK113-7DHGH1	YGR187C_CEN.PK113-7DHGH1	20	20	20	;HGH1	1	20	20	20	8	7	11	8	11	12	9	11	7	12	8	7	11	10	11	11	8	7	11	8	11	12	9	11	7	12	8	7	11	10	11	11	8	7	11	8	11	12	9	11
YGR189C_CEN.PK113-7DCRH1	YGR189C_CEN.PK113-7DCRH1	11	11	11	;CRH1	1	11	11	11	9	6	7	8	6	7	6	7	6	8	7	6	4	4	10	9	9	6	7	8	6	7	6	7	6	8	7	6	4	4	10	9	9	6	7	8	6	7	6	7
YGR191W_CEN.PK113-7DHIP1	YGR191W_CEN.PK113-7DHIP1	9	9	9	;HIP1	1	9	9	9	4	3	3	3	4	5	6	4	6	5	4	5	6	3	4	6	4	3	3	3	4	5	6	4	6	5	4	5	6	3	4	6	4	3	3	3	4	5	6	4
YGR192C_CEN.PK113-7DTDH3	YGR192C_CEN.PK113-7DTDH3	38	38	14	;TDH3	1	38	38	14	29	25	29	26	29	27	30	25	25	28	27	27	32	33	29	37	29	25	29	26	29	27	30	25	25	28	27	27	32	33	29	37	11	11	11	11	12	10	12	10
YGR193C_CEN.PK113-7DPDX1	YGR193C_CEN.PK113-7DPDX1	17	17	17	;PDX1	1	17	17	17	9	10	9	8	11	11	8	11	12	9	8	12	9	8	11	10	9	10	9	8	11	11	8	11	12	9	8	12	9	8	11	10	9	10	9	8	11	11	8	11
YGR194C_CEN.PK113-7DXKS1	YGR194C_CEN.PK113-7DXKS1	9	9	9	;XKS1	1	9	9	9	3	3	3	3	0	3	3	2	0	1	0	0	0	0	1	2	3	3	3	3	0	3	3	2	0	1	0	0	0	0	1	2	3	3	3	3	0	3	3	2
YGR195W_CEN.PK113-7DSKI6	YGR195W_CEN.PK113-7DSKI6	6	6	6	;SKI6	1	6	6	6	4	2	4	3	3	2	3	1	2	0	2	3	0	3	2	4	4	2	4	3	3	2	3	1	2	0	2	3	0	3	2	4	4	2	4	3	3	2	3	1
YGR196C_CEN.PK113-7DFYV8	YGR196C_CEN.PK113-7DFYV8	2	2	2	;FYV8	1	2	2	2	1	0	1	0	0	1	0	0	0	1	0	0	0	0	0	0	1	0	1	0	0	1	0	0	0	1	0	0	0	0	0	0	1	0	1	0	0	1	0	0
YGR198W_CEN.PK113-7DYPP1	YGR198W_CEN.PK113-7DYPP1	15	15	15	;YPP1	1	15	15	15	8	2	5	5	4	4	5	5	1	2	4	2	1	1	3	2	8	2	5	5	4	4	5	5	1	2	4	2	1	1	3	2	8	2	5	5	4	4	5	5
YGR199W_CEN.PK113-7DPMT6	YGR199W_CEN.PK113-7DPMT6	6	6	6	;PMT6	1	6	6	6	1	2	3	1	1	1	2	2	2	1	4	2	1	1	2	2	1	2	3	1	1	1	2	2	2	1	4	2	1	1	2	2	1	2	3	1	1	1	2	2
YGR200C_CEN.PK113-7DELP2	YGR200C_CEN.PK113-7DELP2	37	37	37	;ELP2	1	37	37	37	23	26	26	24	18	21	20	16	15	16	18	14	14	9	18	19	23	26	26	24	18	21	20	16	15	16	18	14	14	9	18	19	23	26	26	24	18	21	20	16
YGR202C_CEN.PK113-7DPCT1	YGR202C_CEN.PK113-7DPCT1	14	14	14	;PCT1	1	14	14	14	6	9	5	4	7	7	4	3	0	4	1	1	2	3	6	7	6	9	5	4	7	7	4	3	0	4	1	1	2	3	6	7	6	9	5	4	7	7	4	3
YGR203W_CEN.PK113-7DYCH1	YGR203W_CEN.PK113-7DYCH1	8	8	8	;YCH1	1	8	8	8	1	1	3	5	2	2	2	1	0	1	0	1	1	0	2	1	1	1	3	5	2	2	2	1	0	1	0	1	1	0	2	1	1	1	3	5	2	2	2	1
YGR204W_CEN.PK113-7DADE3	YGR204W_CEN.PK113-7DADE3	63	63	58	;ADE3	1	63	63	58	45	43	45	46	48	45	49	43	46	44	47	41	48	56	48	49	45	43	45	46	48	45	49	43	46	44	47	41	48	56	48	49	41	39	42	42	44	42	45	39
YGR205W_CEN.PK113-7DTDA10	YGR205W_CEN.PK113-7DTDA10	4	4	4	;TDA10	1	4	4	4	1	1	1	0	0	0	2	1	0	0	0	0	0	1	1	0	1	1	1	0	0	0	2	1	0	0	0	0	0	1	1	0	1	1	1	0	0	0	2	1
YGR207C_CEN.PK113-7DCIR1	YGR207C_CEN.PK113-7DCIR1	14	14	14	;CIR1	1	14	14	14	8	7	8	8	9	9	9	11	8	11	8	10	7	9	8	11	8	7	8	8	9	9	9	11	8	11	8	10	7	9	8	11	8	7	8	8	9	9	9	11
YGR208W_CEN.PK113-7DSER2	YGR208W_CEN.PK113-7DSER2	7	7	7	;SER2	1	7	7	7	4	3	3	2	4	4	4	4	6	3	2	6	6	4	4	4	4	3	3	2	4	4	4	4	6	3	2	6	6	4	4	4	4	3	3	2	4	4	4	4
YGR209C_CEN.PK113-7DTRX2	YGR209C_CEN.PK113-7DTRX2	8	6	6	;TRX2	1	8	6	6	5	5	4	5	4	6	5	6	5	6	5	5	7	6	6	7	4	3	2	3	2	4	3	4	3	4	4	3	5	4	4	5	4	3	2	3	2	4	3	4
YGR210C_CEN.PK113-7DORF	YGR210C_CEN.PK113-7DORF	15	15	15	;ORF	1	15	15	15	6	5	4	6	8	9	5	6	5	7	6	6	4	4	8	10	6	5	4	6	8	9	5	6	5	7	6	6	4	4	8	10	6	5	4	6	8	9	5	6
YGR211W_CEN.PK113-7DZPR1	YGR211W_CEN.PK113-7DZPR1	23	23	23	;ZPR1	1	23	23	23	13	14	13	16	16	16	16	16	14	13	12	12	15	13	17	14	13	14	13	16	16	16	16	16	14	13	12	12	15	13	17	14	13	14	13	16	16	16	16	16
YGR214W_CEN.PK113-7DRPS0A	YGR214W_CEN.PK113-7DRPS0A	15	15	3	;RPS0A	1	15	15	3	14	14	14	15	15	14	14	14	13	14	15	12	12	13	15	15	14	14	14	15	15	14	14	14	13	14	15	12	12	13	15	15	3	3	3	3	3	3	3	2
YGR215W_CEN.PK113-7DRSM27	YGR215W_CEN.PK113-7DRSM27	4	4	4	;RSM27	1	4	4	4	0	1	1	2	2	2	2	1	3	0	0	1	1	1	3	2	0	1	1	2	2	2	2	1	3	0	0	1	1	1	3	2	0	1	1	2	2	2	2	1
YGR218W_CEN.PK113-7DCRM1	YGR218W_CEN.PK113-7DCRM1	37	37	37	;CRM1	1	37	37	37	21	21	21	21	16	22	19	25	21	23	17	19	15	13	20	20	21	21	21	21	16	22	19	25	21	23	17	19	15	13	20	20	21	21	21	21	16	22	19	25
YGR220C_CEN.PK113-7DMRPL9	YGR220C_CEN.PK113-7DMRPL9	5	5	5	;MRPL9	1	5	5	5	1	1	3	2	1	1	2	1	2	2	1	1	2	1	1	3	1	1	3	2	1	1	2	1	2	2	1	1	2	1	1	3	1	1	3	2	1	1	2	1
YGR222W_CEN.PK113-7DPET54	YGR222W_CEN.PK113-7DPET54	6	6	6	;PET54	1	6	6	6	1	0	2	2	0	1	1	2	1	0	1	1	0	0	0	1	1	0	2	2	0	1	1	2	1	0	1	1	0	0	0	1	1	0	2	2	0	1	1	2
YGR223C_CEN.PK113-7DHSV2	YGR223C_CEN.PK113-7DHSV2	3	3	3	;HSV2	1	3	3	3	0	0	0	0	0	0	0	0	0	0	0	0	0	0	0	0	0	0	0	0	0	0	0	0	0	0	0	0	0	0	0	0	0	0	0	0	0	0	0	0
YGR227W_CEN.PK113-7DDIE2	YGR227W_CEN.PK113-7DDIE2	4	4	4	;DIE2	1	4	4	4	0	0	3	0	1	2	0	0	1	0	0	0	0	0	0	1	0	0	3	0	1	2	0	0	1	0	0	0	0	0	0	1	0	0	3	0	1	2	0	0
YGR229C_CEN.PK113-7DSMI1	YGR229C_CEN.PK113-7DSMI1	12	12	11	;SMI1	1	12	12	11	6	3	4	6	9	6	5	5	9	6	5	6	6	5	7	10	6	3	4	6	9	6	5	5	9	6	5	6	6	5	7	10	6	3	4	6	8	6	5	5
YGR231C_CEN.PK113-7DPHB2	YGR231C_CEN.PK113-7DPHB2	12	12	12	;PHB2	1	12	12	12	4	6	4	5	4	6	7	6	7	4	4	5	7	8	9	8	4	6	4	5	4	6	7	6	7	4	4	5	7	8	9	8	4	6	4	5	4	6	7	6
YGR232W_CEN.PK113-7DNAS6	YGR232W_CEN.PK113-7DNAS6	10	10	10	;NAS6	1	10	10	10	7	6	5	7	4	7	3	5	2	6	5	2	4	4	7	5	7	6	5	7	4	7	3	5	2	6	5	2	4	4	7	5	7	6	5	7	4	7	3	5
YGR233C_CEN.PK113-7DPHO81	YGR233C_CEN.PK113-7DPHO81	10	10	10	;PHO81	1	10	10	10	2	1	0	5	3	3	1	0	1	2	1	2	2	2	1	2	2	1	0	5	3	3	1	0	1	2	1	2	2	2	1	2	2	1	0	5	3	3	1	0
YGR234W_CEN.PK113-7DYHB1	YGR234W_CEN.PK113-7DYHB1	23	23	23	;YHB1	1	23	23	23	14	16	17	18	18	18	17	19	20	17	19	20	21	17	19	20	14	16	17	18	18	18	17	19	20	17	19	20	21	17	19	20	14	16	17	18	18	18	17	19
YGR235C_CEN.PK113-7DMOS2	YGR235C_CEN.PK113-7DMOS2	7	7	7	;MOS2	1	7	7	7	1	3	2	2	2	2	2	2	2	3	1	2	2	1	3	3	1	3	2	2	2	2	2	2	2	3	1	2	2	1	3	3	1	3	2	2	2	2	2	2
YGR240C_CEN.PK113-7DPFK1	YGR240C_CEN.PK113-7DPFK1	65	65	64	;PFK1	1	65	65	64	46	45	51	49	51	49	52	45	48	47	47	45	54	48	52	55	46	45	51	49	51	49	52	45	48	47	47	45	54	48	52	55	45	44	50	48	50	48	51	44
YGR241C_CEN.PK113-7DYAP1802	YGR241C_CEN.PK113-7DYAP1802	5	5	5	;YAP1802	1	5	5	5	3	2	2	2	2	1	2	1	2	2	2	1	1	0	0	0	3	2	2	2	2	1	2	1	2	2	2	1	1	0	0	0	3	2	2	2	2	1	2	1
YGR244C_CEN.PK113-7DLSC2	YGR244C_CEN.PK113-7DLSC2	17	17	17	;LSC2	1	17	17	17	8	8	5	10	4	10	7	8	7	6	7	8	9	8	5	6	8	8	5	10	4	10	7	8	7	6	7	8	9	8	5	6	8	8	5	10	4	10	7	8
YGR245C_CEN.PK113-7DSDA1	YGR245C_CEN.PK113-7DSDA1	22	22	21	;SDA1	1	22	22	21	7	8	4	7	7	10	6	12	7	10	7	9	8	5	11	8	7	8	4	7	7	10	6	12	7	10	7	9	8	5	11	8	7	8	4	7	7	10	6	12
YGR250C_CEN.PK113-7DORF	YGR250C_CEN.PK113-7DORF	14	14	14	;ORF	1	14	14	14	3	7	6	6	5	4	2	2	1	1	2	3	3	1	3	2	3	7	6	6	5	4	2	2	1	1	2	3	3	1	3	2	3	7	6	6	5	4	2	2
YGR251W_CEN.PK113-7DNOP19	YGR251W_CEN.PK113-7DNOP19	4	4	4	;NOP19	1	4	4	4	1	1	1	1	2	1	3	3	4	1	1	2	2	0	3	2	1	1	1	1	2	1	3	3	4	1	1	2	2	0	3	2	1	1	1	1	2	1	3	3
YGR252W_CEN.PK113-7DGCN5	YGR252W_CEN.PK113-7DGCN5	5	5	5	;GCN5	1	5	5	5	1	1	0	1	0	2	2	2	0	1	0	1	0	0	1	1	1	1	0	1	0	2	2	2	0	1	0	1	0	0	1	1	1	1	0	1	0	2	2	2
YGR253C_CEN.PK113-7DPUP2	YGR253C_CEN.PK113-7DPUP2	17	17	17	;PUP2	1	17	17	17	14	11	8	12	10	8	14	12	7	8	11	7	11	10	10	12	14	11	8	12	10	8	14	12	7	8	11	7	11	10	10	12	14	11	8	12	10	8	14	12
YGR254W_CEN.PK113-7DENO1	YGR254W_CEN.PK113-7DENO1	48	48	48	;ENO1	1	48	48	48	29	29	28	30	28	30	28	29	31	31	32	30	36	40	33	38	29	29	28	30	28	30	28	29	31	31	32	30	36	40	33	38	29	29	28	30	28	30	28	29
YGR255C_CEN.PK113-7DCOQ6	YGR255C_CEN.PK113-7DCOQ6	3	3	3	;COQ6	1	3	3	3	0	0	1	0	0	0	1	0	1	0	1	0	1	1	0	1	0	0	1	0	0	0	1	0	1	0	1	0	1	1	0	1	0	0	1	0	0	0	1	0
YGR256W_CEN.PK113-7DGND2	YGR256W_CEN.PK113-7DGND2	11	1	1	;GND2	1	11	1	1	5	7	6	8	8	6	6	5	6	5	6	7	8	9	6	7	0	1	0	0	0	0	0	0	0	0	0	1	0	1	0	0	0	1	0	0	0	0	0	0
YGR257C_CEN.PK113-7DMTM1	YGR257C_CEN.PK113-7DMTM1	2	2	2	;MTM1	1	2	2	2	0	0	0	0	0	1	0	1	1	1	1	1	0	0	1	1	0	0	0	0	0	1	0	1	1	1	1	1	0	0	1	1	0	0	0	0	0	1	0	1
YGR261C_CEN.PK113-7DAPL6	YGR261C_CEN.PK113-7DAPL6	25	25	25	;APL6	1	25	25	25	10	8	11	7	9	6	8	10	6	3	5	3	2	5	5	4	10	8	11	7	9	6	8	10	6	3	5	3	2	5	5	4	10	8	11	7	9	6	8	10
YGR262C_CEN.PK113-7DBUD32	YGR262C_CEN.PK113-7DBUD32	4	4	4	;BUD32	1	4	4	4	3	3	2	1	3	3	2	2	3	1	3	2	1	2	3	2	3	3	2	1	3	3	2	2	3	1	3	2	1	2	3	2	3	3	2	1	3	3	2	2
YGR264C_CEN.PK113-7DMES1	YGR264C_CEN.PK113-7DMES1	52	52	52	;MES1	1	52	52	52	33	33	26	29	35	33	33	28	37	32	31	36	29	29	37	32	33	33	26	29	35	33	33	28	37	32	31	36	29	29	37	32	33	33	26	29	35	33	33	28
YGR266W_CEN.PK113-7DORF	YGR266W_CEN.PK113-7DORF	28	28	28	;ORF	1	28	28	28	14	14	15	15	17	13	13	18	15	11	13	14	10	4	12	16	14	14	15	15	17	13	13	18	15	11	13	14	10	4	12	16	14	14	15	15	17	13	13	18
YGR267C_CEN.PK113-7DFOL2	YGR267C_CEN.PK113-7DFOL2	15	15	15	;FOL2	1	15	15	15	7	6	7	7	9	7	4	5	10	8	8	6	8	10	8	11	7	6	7	7	9	7	4	5	10	8	8	6	8	10	8	11	7	6	7	7	9	7	4	5
YGR268C_CEN.PK113-7DHUA1	YGR268C_CEN.PK113-7DHUA1	2	2	2	;HUA1	1	2	2	2	0	1	0	1	0	1	0	0	1	1	0	0	0	1	0	0	0	1	0	1	0	1	0	0	1	1	0	0	0	1	0	0	0	1	0	1	0	1	0	0
YGR270W_CEN.PK113-7DYTA7	YGR270W_CEN.PK113-7DYTA7	12	12	12	;YTA7	1	12	12	12	2	3	3	3	2	3	3	3	2	1	0	1	1	1	1	2	2	3	3	3	2	3	3	3	2	1	0	1	1	1	1	2	2	3	3	3	2	3	3	3
YGR271C-A_CEN.PK113-7DEFG1	YGR271C-A_CEN.PK113-7DEFG1	10	10	10	;EFG1	1	10	10	10	4	3	3	5	3	4	4	3	3	4	4	3	5	2	5	4	4	3	3	5	3	4	4	3	3	4	4	3	5	2	5	4	4	3	3	5	3	4	4	3
YGR271W_CEN.PK113-7DSLH1	YGR271W_CEN.PK113-7DSLH1	34	34	34	;SLH1	1	34	34	34	11	12	15	12	8	10	10	12	5	5	7	4	2	1	5	3	11	12	15	12	8	10	10	12	5	5	7	4	2	1	5	3	11	12	15	12	8	10	10	12
YGR274C_CEN.PK113-7DTAF1	YGR274C_CEN.PK113-7DTAF1	10	10	10	;TAF1	1	10	10	10	3	1	0	3	2	1	5	1	1	1	1	1	1	1	1	0	3	1	0	3	2	1	5	1	1	1	1	1	1	1	1	0	3	1	0	3	2	1	5	1
YGR275W_CEN.PK113-7DRTT102	YGR275W_CEN.PK113-7DRTT102	4	4	4	;RTT102	1	4	4	4	2	3	3	3	3	3	3	2	2	2	4	2	3	3	3	3	2	3	3	3	3	3	3	2	2	2	4	2	3	3	3	3	2	3	3	3	3	3	3	2
YGR276C_CEN.PK113-7DRNH70	YGR276C_CEN.PK113-7DRNH70	5	5	5	;RNH70	1	5	5	5	2	0	1	4	1	2	2	1	1	0	0	1	1	0	1	1	2	0	1	4	1	2	2	1	1	0	0	1	1	0	1	1	2	0	1	4	1	2	2	1
YGR277C_CEN.PK113-7DCAB4	YGR277C_CEN.PK113-7DCAB4	14	14	14	;CAB4	1	14	14	14	5	6	7	6	7	5	9	6	6	5	5	8	6	2	5	6	5	6	7	6	7	5	9	6	6	5	5	8	6	2	5	6	5	6	7	6	7	5	9	6
YGR278W_CEN.PK113-7DCWC22	YGR278W_CEN.PK113-7DCWC22	6	6	6	;CWC22	1	6	6	6	2	2	2	1	1	0	1	2	0	0	0	0	0	0	1	1	2	2	2	1	1	0	1	2	0	0	0	0	0	0	1	1	2	2	2	1	1	0	1	2
YGR279C_CEN.PK113-7DSCW4	YGR279C_CEN.PK113-7DSCW4	11	11	11	;SCW4	1	11	11	11	6	6	4	5	6	8	7	7	9	6	7	8	8	4	7	7	6	6	4	5	6	8	7	7	9	6	7	8	8	4	7	7	6	6	4	5	6	8	7	7
YGR280C_CEN.PK113-7DPXR1	YGR280C_CEN.PK113-7DPXR1	6	6	6	;PXR1	1	6	6	6	2	2	2	2	4	3	2	1	3	0	2	2	4	1	2	3	2	2	2	2	4	3	2	1	3	0	2	2	4	1	2	3	2	2	2	2	4	3	2	1
YGR281W_CEN.PK113-7DYOR1	YGR281W_CEN.PK113-7DYOR1	11	11	11	;YOR1	1	11	11	11	3	2	2	4	2	1	1	1	0	2	0	0	0	0	2	0	3	2	2	4	2	1	1	1	0	2	0	0	0	0	2	0	3	2	2	4	2	1	1	1
YGR282C_CEN.PK113-7DBGL2	YGR282C_CEN.PK113-7DBGL2	12	12	12	;BGL2	1	12	12	12	9	7	8	9	8	8	10	9	7	8	8	9	8	10	8	8	9	7	8	9	8	8	10	9	7	8	8	9	8	10	8	8	9	7	8	9	8	8	10	9
YGR283C_CEN.PK113-7DORF	YGR283C_CEN.PK113-7DORF	6	6	6	;ORF	1	6	6	6	2	0	1	2	2	3	2	4	3	2	2	1	1	2	2	2	2	0	1	2	2	3	2	4	3	2	2	1	1	2	2	2	2	0	1	2	2	3	2	4
YGR284C_CEN.PK113-7DERV29	YGR284C_CEN.PK113-7DERV29	7	7	7	;ERV29	1	7	7	7	1	4	3	4	2	5	4	3	4	4	4	2	2	2	4	1	1	4	3	4	2	5	4	3	4	4	4	2	2	2	4	1	1	4	3	4	2	5	4	3
YGR285C_CEN.PK113-7DZUO1	YGR285C_CEN.PK113-7DZUO1	28	28	28	;ZUO1	1	28	28	28	19	18	19	19	15	19	18	20	21	20	16	19	19	22	22	20	19	18	19	19	15	19	18	20	21	20	16	19	19	22	22	20	19	18	19	19	15	19	18	20
YGR286C_CEN.PK113-7DBIO2	YGR286C_CEN.PK113-7DBIO2	10	10	10	;BIO2	1	10	10	10	2	2	1	2	3	1	3	1	4	3	2	3	6	5	3	7	2	2	1	2	3	1	3	1	4	3	2	3	6	5	3	7	2	2	1	2	3	1	3	1
YHL001W_CEN.PK113-7DRPL14B	YHL001W_CEN.PK113-7DRPL14B	14	2	2	;RPL14B	1	14	2	2	10	9	8	9	9	9	9	9	8	9	9	8	10	12	9	9	2	1	1	1	1	1	1	1	1	0	1	1	1	2	1	1	2	1	1	1	1	1	1	1
YHL002W_CEN.PK113-7DHSE1	YHL002W_CEN.PK113-7DHSE1	10	10	10	;HSE1	1	10	10	10	5	3	3	5	1	3	4	3	1	3	1	2	1	1	3	3	5	3	3	5	1	3	4	3	1	3	1	2	1	1	3	3	5	3	3	5	1	3	4	3
YHL003C_CEN.PK113-7DLAG1	YHL003C_CEN.PK113-7DLAG1	3	3	3	;LAG1	1	3	3	3	2	2	2	2	2	1	1	2	0	2	1	1	2	3	3	1	2	2	2	2	2	1	1	2	0	2	1	1	2	3	3	1	2	2	2	2	2	1	1	2
YHL004W_CEN.PK113-7DMRP4	YHL004W_CEN.PK113-7DMRP4	16	16	16	;MRP4	1	16	16	16	5	5	7	7	5	5	9	5	5	5	8	8	11	5	8	6	5	5	7	7	5	5	9	5	5	5	8	8	11	5	8	6	5	5	7	7	5	5	9	5
YHL007C_CEN.PK113-7DSTE20	YHL007C_CEN.PK113-7DSTE20	23	23	22	;STE20	1	23	23	22	5	4	9	6	12	11	10	7	7	6	8	6	8	3	10	12	5	4	9	6	12	11	10	7	7	6	8	6	8	3	10	12	5	4	9	5	11	11	10	7
YHL011C_CEN.PK113-7DPRS3	YHL011C_CEN.PK113-7DPRS3	21	21	20	;PRS3	1	21	21	20	12	12	14	12	13	11	14	11	12	12	13	13	14	13	14	15	12	12	14	12	13	11	14	11	12	12	13	13	14	13	14	15	11	11	13	11	12	11	13	10
YHL013C_CEN.PK113-7DOTU2	YHL013C_CEN.PK113-7DOTU2	9	9	9	;OTU2	1	9	9	9	2	3	4	6	4	4	3	4	2	3	3	3	2	1	3	4	2	3	4	6	4	4	3	4	2	3	3	3	2	1	3	4	2	3	4	6	4	4	3	4
YHL015W_CEN.PK113-7DRPS20	YHL015W_CEN.PK113-7DRPS20	13	13	13	;RPS20	1	13	13	13	9	8	10	9	9	10	9	10	10	10	9	8	10	12	10	10	9	8	10	9	9	10	9	10	10	10	9	8	10	12	10	10	9	8	10	9	9	10	9	10
YHL017W_CEN.PK113-7DORF	YHL017W_CEN.PK113-7DORF	3	3	3	;ORF	1	3	3	3	1	0	0	2	0	1	1	0	0	0	0	0	0	0	1	0	1	0	0	2	0	1	1	0	0	0	0	0	0	0	1	0	1	0	0	2	0	1	1	0
YHL020C_CEN.PK113-7DOPI1	YHL020C_CEN.PK113-7DOPI1	5	5	5	;OPI1	1	5	5	5	0	1	0	0	1	1	1	2	1	1	0	0	1	1	2	0	0	1	0	0	1	1	1	2	1	1	0	0	1	1	2	0	0	1	0	0	1	1	1	2
YHL021C_CEN.PK113-7DAIM17	YHL021C_CEN.PK113-7DAIM17	13	13	13	;AIM17	1	13	13	13	8	8	7	8	5	6	3	5	2	5	2	2	3	0	5	2	8	8	7	8	5	6	3	5	2	5	2	2	3	0	5	2	8	8	7	8	5	6	3	5
YHL023C_CEN.PK113-7DNPR3	YHL023C_CEN.PK113-7DNPR3	3	3	3	;NPR3	1	3	3	3	0	1	0	0	0	0	0	1	1	0	0	0	1	0	1	0	0	1	0	0	0	0	0	1	1	0	0	0	1	0	1	0	0	1	0	0	0	0	0	1
YHL025W_CEN.PK113-7DSNF6	YHL025W_CEN.PK113-7DSNF6	3	3	3	;SNF6	1	3	3	3	0	0	0	0	1	1	0	1	1	0	1	1	0	0	0	1	0	0	0	0	1	1	0	1	1	0	1	1	0	0	0	1	0	0	0	0	1	1	0	1
YHL029C_CEN.PK113-7DOCA5	YHL029C_CEN.PK113-7DOCA5	5	5	5	;OCA5	1	5	5	5	2	2	2	5	1	1	2	3	1	1	0	1	0	0	1	1	2	2	2	5	1	1	2	3	1	1	0	1	0	0	1	1	2	2	2	5	1	1	2	3
YHL030W_CEN.PK113-7DECM29	YHL030W_CEN.PK113-7DECM29	68	68	68	;ECM29	1	68	68	68	30	34	30	38	32	37	30	29	28	22	27	24	21	14	23	24	30	34	30	38	32	37	30	29	28	22	27	24	21	14	23	24	30	34	30	38	32	37	30	29
YHL031C_CEN.PK113-7DGOS1	YHL031C_CEN.PK113-7DGOS1	12	12	12	;GOS1	1	12	12	12	7	6	6	4	8	4	4	4	5	4	7	3	6	7	4	8	7	6	6	4	8	4	4	4	5	4	7	3	6	7	4	8	7	6	6	4	8	4	4	4
YHL033C_CEN.PK113-7DRPL8A	YHL033C_CEN.PK113-7DRPL8A	28	4	4	;RPL8A	1	28	4	4	22	22	22	22	22	21	21	23	20	22	24	19	23	22	23	24	4	4	3	3	3	4	2	3	2	4	3	2	3	4	3	3	4	4	3	3	3	4	2	3
YHL034C_CEN.PK113-7DSBP1	YHL034C_CEN.PK113-7DSBP1	17	17	17	;SBP1	1	17	17	17	7	10	9	13	13	9	13	10	13	10	13	11	14	13	11	11	7	10	9	13	13	9	13	10	13	10	13	11	14	13	11	11	7	10	9	13	13	9	13	10
YHL038C_CEN.PK113-7DCBP2	YHL038C_CEN.PK113-7DCBP2	6	6	6	;CBP2	1	6	6	6	1	1	1	2	2	0	1	0	2	0	1	1	1	0	1	2	1	1	1	2	2	0	1	0	2	0	1	1	1	0	1	2	1	1	1	2	2	0	1	0
YHL039W_CEN.PK113-7DEFM1	YHL039W_CEN.PK113-7DEFM1	22	22	22	;EFM1	1	22	22	22	9	13	8	9	9	4	10	7	9	7	2	5	6	4	5	3	9	13	8	9	9	4	10	7	9	7	2	5	6	4	5	3	9	13	8	9	9	4	10	7
YHR001W_CEN.PK113-7DOSH7	YHR001W_CEN.PK113-7DOSH7	15	15	13	;OSH7	1	15	15	13	10	9	9	11	5	7	4	8	6	4	5	5	2	4	8	6	10	9	9	11	5	7	4	8	6	4	5	5	2	4	8	6	8	8	8	9	4	6	3	7
YHR001W-A_CEN.PK113-7DQCR10	YHR001W-A_CEN.PK113-7DQCR10	5	5	5	;QCR10	1	5	5	5	3	4	2	3	3	3	2	2	1	3	2	3	0	3	3	3	3	4	2	3	3	3	2	2	1	3	2	3	0	3	3	3	3	4	2	3	3	3	2	2
YHR003C_CEN.PK113-7DORF	YHR003C_CEN.PK113-7DORF	16	16	16	;ORF	1	16	16	16	6	8	7	9	6	8	5	7	4	7	3	6	5	1	6	3	6	8	7	9	6	8	5	7	4	7	3	6	5	1	6	3	6	8	7	9	6	8	5	7
YHR005C_CEN.PK113-7DGPA1	YHR005C_CEN.PK113-7DGPA1	16	16	16	;GPA1	1	16	16	16	4	6	9	3	7	6	7	7	5	3	7	6	4	1	5	10	4	6	9	3	7	6	7	7	5	3	7	6	4	1	5	10	4	6	9	3	7	6	7	7
YHR005C-A_CEN.PK113-7DTIM10	YHR005C-A_CEN.PK113-7DTIM10	7	7	7	;TIM10	1	7	7	7	4	3	3	3	3	4	4	3	3	4	2	3	5	3	4	6	4	3	3	3	3	4	4	3	3	4	2	3	5	3	4	6	4	3	3	3	3	4	4	3
YHR007C_CEN.PK113-7DERG11	YHR007C_CEN.PK113-7DERG11	18	18	18	;ERG11	1	18	18	18	8	11	10	13	13	12	10	12	13	13	15	13	17	13	15	17	8	11	10	13	13	12	10	12	13	13	15	13	17	13	15	17	8	11	10	13	13	12	10	12
YHR008C_CEN.PK113-7DSOD2	YHR008C_CEN.PK113-7DSOD2	10	10	10	;SOD2	1	10	10	10	6	6	8	7	5	7	7	4	6	7	7	5	7	5	7	6	6	6	8	7	5	7	7	4	6	7	7	5	7	5	7	6	6	6	8	7	5	7	7	4
YHR009C_CEN.PK113-7DTDA3	YHR009C_CEN.PK113-7DTDA3	14	14	14	;TDA3	1	14	14	14	6	4	5	7	4	5	5	4	5	6	5	4	5	6	7	10	6	4	5	7	4	5	5	4	5	6	5	4	5	6	7	10	6	4	5	7	4	5	5	4
YHR010W_CEN.PK113-7DRPL27A;YDR471W_CEN.PK113-7DRPL27B	YHR010W_CEN.PK113-7DRPL27A;YDR471W_CEN.PK113-7DRPL27B	11;11	11;11	11;11	;RPL27A;;RPL27B	2	11	11	11	10	8	9	9	9	8	9	7	8	7	9	8	10	11	8	10	10	8	9	9	9	8	9	7	8	7	9	8	10	11	8	10	10	8	9	9	9	8	9	7
YHR011W_CEN.PK113-7DDIA4	YHR011W_CEN.PK113-7DDIA4	6	6	6	;DIA4	1	6	6	6	2	0	0	1	0	0	3	1	0	0	0	0	1	0	0	1	2	0	0	1	0	0	3	1	0	0	0	0	1	0	0	1	2	0	0	1	0	0	3	1
YHR012W_CEN.PK113-7DVPS29	YHR012W_CEN.PK113-7DVPS29	12	12	12	;VPS29	1	12	12	12	6	5	6	3	4	7	4	3	3	3	3	3	4	3	3	4	6	5	6	3	4	7	4	3	3	3	3	3	4	3	3	4	6	5	6	3	4	7	4	3
YHR013C_CEN.PK113-7DARD1	YHR013C_CEN.PK113-7DARD1	12	12	12	;ARD1	1	12	12	12	6	6	7	5	5	7	5	6	4	7	6	4	3	4	7	4	6	6	7	5	5	7	5	6	4	7	6	4	3	4	7	4	6	6	7	5	5	7	5	6
YHR016C_CEN.PK113-7DYSC84	YHR016C_CEN.PK113-7DYSC84	11	7	7	;YSC84	1	11	7	7	5	4	5	5	3	3	5	2	3	2	3	4	3	0	2	2	2	2	2	3	1	1	2	0	1	0	1	2	1	0	0	0	2	2	2	3	1	1	2	0
YHR017W_CEN.PK113-7DYSC83	YHR017W_CEN.PK113-7DYSC83	7	7	7	;YSC83	1	7	7	7	4	2	2	4	2	3	2	2	2	2	2	3	3	2	2	2	4	2	2	4	2	3	2	2	2	2	2	3	3	2	2	2	4	2	2	4	2	3	2	2
YHR018C_CEN.PK113-7DARG4	YHR018C_CEN.PK113-7DARG4	27	27	27	;ARG4	1	27	27	27	14	16	14	20	17	20	20	16	17	17	16	15	19	18	20	19	14	16	14	20	17	20	20	16	17	17	16	15	19	18	20	19	14	16	14	20	17	20	20	16
YHR019C_CEN.PK113-7DDED81;YKL185W_CEN.PK113-7DASH1	YHR019C_CEN.PK113-7DDED81	33;1	33;1	33;1	;DED81	2	33	33	33	21	24	28	27	28	27	28	23	26	24	28	25	26	27	27	28	21	24	28	27	28	27	28	23	26	24	28	25	26	27	27	28	21	24	28	27	28	27	28	23
YHR020W_CEN.PK113-7DORF	YHR020W_CEN.PK113-7DORF	44	44	44	;ORF	1	44	44	44	26	29	29	34	32	34	33	33	35	33	33	31	27	26	34	36	26	29	29	34	32	34	33	33	35	33	33	31	27	26	34	36	26	29	29	34	32	34	33	33
YHR023W_CEN.PK113-7DMYO1	YHR023W_CEN.PK113-7DMYO1	12	12	12	;MYO1	1	12	12	12	1	2	3	1	5	2	3	0	1	0	1	0	2	0	1	1	1	2	3	1	5	2	3	0	1	0	1	0	2	0	1	1	1	2	3	1	5	2	3	0
YHR024C_CEN.PK113-7DMAS2	YHR024C_CEN.PK113-7DMAS2	20	20	20	;MAS2	1	20	20	20	9	6	9	7	12	13	9	7	7	9	11	8	11	3	11	13	9	6	9	7	12	13	9	7	7	9	11	8	11	3	11	13	9	6	9	7	12	13	9	7
YHR025W_CEN.PK113-7DTHR1	YHR025W_CEN.PK113-7DTHR1	13	13	13	;THR1	1	13	13	13	9	10	10	10	12	12	10	9	12	9	10	8	11	8	10	9	9	10	10	10	12	12	10	9	12	9	10	8	11	8	10	9	9	10	10	10	12	12	10	9
YHR026W_CEN.PK113-7DVMA16	YHR026W_CEN.PK113-7DVMA16	2	2	2	;VMA16	1	2	2	2	1	1	0	1	1	1	2	2	1	1	1	1	1	1	1	1	1	1	0	1	1	1	2	2	1	1	1	1	1	1	1	1	1	1	0	1	1	1	2	2
YHR027C_CEN.PK113-7DRPN1	YHR027C_CEN.PK113-7DRPN1	54	54	54	;RPN1	1	54	54	54	39	35	40	40	36	41	35	41	33	32	28	31	31	26	40	35	39	35	40	40	36	41	35	41	33	32	28	31	31	26	40	35	39	35	40	40	36	41	35	41
YHR028C_CEN.PK113-7DDAP2	YHR028C_CEN.PK113-7DDAP2	11	11	11	;DAP2	1	11	11	11	2	2	4	7	1	3	3	5	4	3	1	4	3	0	3	6	2	2	4	7	1	3	3	5	4	3	1	4	3	0	3	6	2	2	4	7	1	3	3	5
YHR029C_CEN.PK113-7DYHI9	YHR029C_CEN.PK113-7DYHI9	10	10	10	;YHI9	1	10	10	10	5	3	5	3	3	4	4	4	5	7	3	3	8	5	6	6	5	3	5	3	3	4	4	4	5	7	3	3	8	5	6	6	5	3	5	3	3	4	4	4
YHR030C_CEN.PK113-7DSLT2;YPR054W_CEN.PK113-7DSMK1	YHR030C_CEN.PK113-7DSLT2	19;1	19;1	18;0	;SLT2	2	19	19	18	12	10	12	13	7	12	7	8	6	6	6	7	5	2	5	4	12	10	12	13	7	12	7	8	6	6	6	7	5	2	5	4	12	10	12	13	7	12	7	8
YHR034C_CEN.PK113-7DPIH1	YHR034C_CEN.PK113-7DPIH1	12	12	12	;PIH1	1	12	12	12	3	5	3	3	3	2	5	3	2	2	2	1	0	2	1	4	3	5	3	3	3	2	5	3	2	2	2	1	0	2	1	4	3	5	3	3	3	2	5	3
YHR035W_CEN.PK113-7DORF	YHR035W_CEN.PK113-7DORF	1	1	1	;ORF	1	1	1	1	1	0	0	0	0	0	0	0	0	0	0	0	0	0	0	0	1	0	0	0	0	0	0	0	0	0	0	0	0	0	0	0	1	0	0	0	0	0	0	0
YHR037W_CEN.PK113-7DPUT2	YHR037W_CEN.PK113-7DPUT2	25	25	25	;PUT2	1	25	25	25	15	16	17	20	16	16	11	15	16	13	13	16	10	9	14	16	15	16	17	20	16	16	11	15	16	13	13	16	10	9	14	16	15	16	17	20	16	16	11	15
YHR038W_CEN.PK113-7DRRF1	YHR038W_CEN.PK113-7DRRF1	5	5	5	;RRF1	1	5	5	5	0	0	2	3	1	0	0	0	0	2	2	2	1	0	0	1	0	0	2	3	1	0	0	0	0	2	2	2	1	0	0	1	0	0	2	3	1	0	0	0
YHR039C_CEN.PK113-7DMSC7	YHR039C_CEN.PK113-7DMSC7	21	21	21	;MSC7	1	21	21	21	10	12	7	11	11	8	9	9	7	7	13	11	12	9	13	12	10	12	7	11	11	8	9	9	7	7	13	11	12	9	13	12	10	12	7	11	11	8	9	9
YHR039C-A_CEN.PK113-7DVMA10	YHR039C-A_CEN.PK113-7DVMA10	9	9	9	;VMA10	1	9	9	9	5	6	6	3	5	6	5	4	7	7	6	5	6	8	8	8	5	6	6	3	5	6	5	4	7	7	6	5	6	8	8	8	5	6	6	3	5	6	5	4
YHR040W_CEN.PK113-7DBCD1	YHR040W_CEN.PK113-7DBCD1	5	4	4	;BCD1	1	5	4	4	1	3	2	2	1	1	2	1	2	2	1	2	1	1	1	1	0	2	1	2	0	0	1	0	1	1	0	1	0	0	0	0	0	2	1	2	0	0	1	0
YHR041C_CEN.PK113-7DSRB2	YHR041C_CEN.PK113-7DSRB2	8	8	8	;SRB2	1	8	8	8	5	5	6	8	5	6	4	3	3	2	1	2	2	2	4	5	5	5	6	8	5	6	4	3	3	2	1	2	2	2	4	5	5	5	6	8	5	6	4	3
YHR042W_CEN.PK113-7DNCP1	YHR042W_CEN.PK113-7DNCP1	27	27	27	;NCP1	1	27	27	27	10	14	16	13	17	18	16	17	12	16	13	13	19	15	19	19	10	14	16	13	17	18	16	17	12	16	13	13	19	15	19	19	10	14	16	13	17	18	16	17
YHR043C_CEN.PK113-7DDOG2;YHR044C_CEN.PK113-7DDOG1	YHR043C_CEN.PK113-7DDOG2;YHR044C_CEN.PK113-7DDOG1	3;3	3;3	3;3	;DOG2;;DOG1	2	3	3	3	0	0	2	0	3	1	1	0	1	0	0	0	0	1	0	2	0	0	2	0	3	1	1	0	1	0	0	0	0	1	0	2	0	0	2	0	3	1	1	0
YHR045W_CEN.PK113-7DORF	YHR045W_CEN.PK113-7DORF	9	9	9	;ORF	1	9	9	9	0	1	1	2	2	4	1	1	2	1	1	1	2	0	1	1	0	1	1	2	2	4	1	1	2	1	1	1	2	0	1	1	0	1	1	2	2	4	1	1
YHR046C_CEN.PK113-7DINM1	YHR046C_CEN.PK113-7DINM1	9	9	9	;INM1	1	9	9	9	4	2	2	2	2	1	5	1	2	2	2	2	2	5	2	3	4	2	2	2	2	1	5	1	2	2	2	2	2	5	2	3	4	2	2	2	2	1	5	1
YHR047C_CEN.PK113-7DAAP1	YHR047C_CEN.PK113-7DAAP1	46	46	41	;AAP1	1	46	46	41	17	19	23	26	22	25	22	21	16	15	17	18	18	18	22	27	17	19	23	26	22	25	22	21	16	15	17	18	18	18	22	27	17	16	22	25	20	24	20	18
YHR049W_CEN.PK113-7DFSH1	YHR049W_CEN.PK113-7DFSH1	13	13	13	;FSH1	1	13	13	13	7	8	7	8	9	10	9	10	11	9	9	7	7	6	9	9	7	8	7	8	9	10	9	10	11	9	9	7	7	6	9	9	7	8	7	8	9	10	9	10
YHR051W_CEN.PK113-7DCOX6	YHR051W_CEN.PK113-7DCOX6	10	10	10	;COX6	1	10	10	10	8	8	9	10	8	9	8	8	7	9	10	7	8	6	10	9	8	8	9	10	8	9	8	8	7	9	10	7	8	6	10	9	8	8	9	10	8	9	8	8
YHR052W_CEN.PK113-7DCIC1	YHR052W_CEN.PK113-7DCIC1	18	18	18	;CIC1	1	18	18	18	8	7	9	9	9	10	9	9	8	9	8	8	13	8	11	12	8	7	9	9	9	10	9	9	8	9	8	8	13	8	11	12	8	7	9	9	9	10	9	9
YHR055C_CEN.PK113-7DCUP1-2;YHR053C_CEN.PK113-7DCUP1-1	YHR055C_CEN.PK113-7DCUP1-2;YHR053C_CEN.PK113-7DCUP1-1	1;1	1;1	1;1	;CUP1-2;;CUP1-1	2	1	1	1	1	1	1	1	1	1	1	1	1	1	1	1	1	1	1	1	1	1	1	1	1	1	1	1	1	1	1	1	1	1	1	1	1	1	1	1	1	1	1	1
YHR057C_CEN.PK113-7DCPR2	YHR057C_CEN.PK113-7DCPR2	4	3	3	;CPR2	1	4	3	3	1	2	0	1	1	3	1	1	0	2	0	0	1	0	1	2	0	1	0	0	1	2	1	0	0	1	0	0	1	0	1	2	0	1	0	0	1	2	1	0
YHR058C_CEN.PK113-7DMED6	YHR058C_CEN.PK113-7DMED6	5	5	5	;MED6	1	5	5	5	2	2	1	4	1	1	1	1	0	1	0	0	0	0	0	1	2	2	1	4	1	1	1	1	0	1	0	0	0	0	0	1	2	2	1	4	1	1	1	1
YHR060W_CEN.PK113-7DVMA22	YHR060W_CEN.PK113-7DVMA22	3	3	3	;VMA22	1	3	3	3	0	1	0	0	1	1	1	0	1	1	2	1	1	1	1	2	0	1	0	0	1	1	1	0	1	1	2	1	1	1	1	2	0	1	0	0	1	1	1	0
YHR062C_CEN.PK113-7DRPP1	YHR062C_CEN.PK113-7DRPP1	10	10	10	;RPP1	1	10	10	10	4	5	6	8	4	7	4	5	3	4	4	6	3	0	6	5	4	5	6	8	4	7	4	5	3	4	4	6	3	0	6	5	4	5	6	8	4	7	4	5
YHR063C_CEN.PK113-7DPAN5	YHR063C_CEN.PK113-7DPAN5	24	24	24	;PAN5	1	24	24	24	16	13	12	14	12	17	10	15	11	13	12	11	10	12	14	15	16	13	12	14	12	17	10	15	11	13	12	11	10	12	14	15	16	13	12	14	12	17	10	15
YHR064C_CEN.PK113-7DSSZ1	YHR064C_CEN.PK113-7DSSZ1	30	30	30	;SSZ1	1	30	30	30	24	25	21	23	23	26	21	21	21	23	22	24	23	24	26	24	24	25	21	23	23	26	21	21	21	23	22	24	23	24	26	24	24	25	21	23	23	26	21	21
YHR065C_CEN.PK113-7DRRP3	YHR065C_CEN.PK113-7DRRP3	22	22	22	;RRP3	1	22	22	22	12	16	12	11	14	14	13	14	9	11	13	10	11	7	15	11	12	16	12	11	14	14	13	14	9	11	13	10	11	7	15	11	12	16	12	11	14	14	13	14
YHR066W_CEN.PK113-7DSSF1	YHR066W_CEN.PK113-7DSSF1	15	15	6	;SSF1	1	15	15	6	7	8	4	5	7	10	6	9	6	9	5	6	6	4	7	7	7	8	4	5	7	10	6	9	6	9	5	6	6	4	7	7	2	3	4	5	3	4	3	4
YHR068W_CEN.PK113-7DDYS1	YHR068W_CEN.PK113-7DDYS1	28	28	28	;DYS1	1	28	28	28	14	20	18	19	18	20	17	18	15	17	18	18	17	15	19	21	14	20	18	19	18	20	17	18	15	17	18	18	17	15	19	21	14	20	18	19	18	20	17	18
YHR069C_CEN.PK113-7DRRP4	YHR069C_CEN.PK113-7DRRP4	18	18	18	;RRP4	1	18	18	18	11	7	9	10	10	8	10	6	7	7	8	8	6	3	8	8	11	7	9	10	10	8	10	6	7	7	8	8	6	3	8	8	11	7	9	10	10	8	10	6
YHR070W_CEN.PK113-7DTRM5	YHR070W_CEN.PK113-7DTRM5	18	18	18	;TRM5	1	18	18	18	8	5	8	12	9	7	13	5	8	7	7	8	7	3	6	9	8	5	8	12	9	7	13	5	8	7	7	8	7	3	6	9	8	5	8	12	9	7	13	5
YHR072W_CEN.PK113-7DERG7	YHR072W_CEN.PK113-7DERG7	16	16	16	;ERG7	1	16	16	16	8	8	9	9	9	8	7	8	3	4	6	4	5	3	8	9	8	8	9	9	9	8	7	8	3	4	6	4	5	3	8	9	8	8	9	9	9	8	7	8
YHR072W-A_CEN.PK113-7DNOP10	YHR072W-A_CEN.PK113-7DNOP10	5	5	5	;NOP10	1	5	5	5	2	1	3	3	2	1	3	3	3	3	3	2	2	2	1	3	2	1	3	3	2	1	3	3	3	3	3	2	2	2	1	3	2	1	3	3	2	1	3	3
YHR073W_CEN.PK113-7DOSH3	YHR073W_CEN.PK113-7DOSH3	23	23	23	;OSH3	1	23	23	23	10	3	6	9	5	6	9	7	4	8	6	2	3	2	3	5	10	3	6	9	5	6	9	7	4	8	6	2	3	2	3	5	10	3	6	9	5	6	9	7
YHR074W_CEN.PK113-7DQNS1	YHR074W_CEN.PK113-7DQNS1	27	27	27	;QNS1	1	27	27	27	10	14	16	19	16	14	16	10	14	12	11	11	15	8	10	15	10	14	16	19	16	14	16	10	14	12	11	11	15	8	10	15	10	14	16	19	16	14	16	10
YHR076W_CEN.PK113-7DPTC7	YHR076W_CEN.PK113-7DPTC7	9	9	9	;PTC7	1	9	9	9	4	4	3	4	1	4	4	4	5	2	4	4	3	4	3	5	4	4	3	4	1	4	4	4	5	2	4	4	3	4	3	5	4	4	3	4	1	4	4	4
YHR077C_CEN.PK113-7DNMD2	YHR077C_CEN.PK113-7DNMD2	7	7	7	;NMD2	1	7	7	7	1	0	1	3	1	2	2	1	1	4	0	1	0	0	3	0	1	0	1	3	1	2	2	1	1	4	0	1	0	0	3	0	1	0	1	3	1	2	2	1
YHR081W_CEN.PK113-7DLRP1	YHR081W_CEN.PK113-7DLRP1	8	8	8	;LRP1	1	8	8	8	2	1	0	3	3	1	5	1	3	1	2	2	3	1	2	4	2	1	0	3	3	1	5	1	3	1	2	2	3	1	2	4	2	1	0	3	3	1	5	1
YHR083W_CEN.PK113-7DSAM35	YHR083W_CEN.PK113-7DSAM35	7	7	7	;SAM35	1	7	7	7	3	4	4	3	3	3	2	0	2	0	1	2	2	1	1	3	3	4	4	3	3	3	2	0	2	0	1	2	2	1	1	3	3	4	4	3	3	3	2	0
YHR084W_CEN.PK113-7DSTE12	YHR084W_CEN.PK113-7DSTE12	3	3	3	;STE12	1	3	3	3	1	0	0	0	1	1	1	1	0	0	0	0	1	0	2	0	1	0	0	0	1	1	1	1	0	0	0	0	1	0	2	0	1	0	0	0	1	1	1	1
YHR085W_CEN.PK113-7DIPI1	YHR085W_CEN.PK113-7DIPI1	12	12	12	;IPI1	1	12	12	12	6	2	2	6	8	3	6	2	3	3	6	5	3	1	4	3	6	2	2	6	8	3	6	2	3	3	6	5	3	1	4	3	6	2	2	6	8	3	6	2
YHR086W_CEN.PK113-7DNAM8	YHR086W_CEN.PK113-7DNAM8	2	2	2	;NAM8	1	2	2	2	1	2	0	1	0	1	1	0	0	1	0	0	1	0	1	2	1	2	0	1	0	1	1	0	0	1	0	0	1	0	1	2	1	2	0	1	0	1	1	0
YHR087W_CEN.PK113-7DRTC3	YHR087W_CEN.PK113-7DRTC3	5	5	5	;RTC3	1	5	5	5	2	3	3	3	0	0	0	1	0	0	0	0	0	0	0	0	2	3	3	3	0	0	0	1	0	0	0	0	0	0	0	0	2	3	3	3	0	0	0	1
YHR088W_CEN.PK113-7DRPF1	YHR088W_CEN.PK113-7DRPF1	17	17	17	;RPF1	1	17	17	17	8	3	7	8	8	4	5	7	7	5	8	7	7	5	7	9	8	3	7	8	8	4	5	7	7	5	8	7	7	5	7	9	8	3	7	8	8	4	5	7
YHR089C_CEN.PK113-7DGAR1	YHR089C_CEN.PK113-7DGAR1	8	8	8	;GAR1	1	8	8	8	4	5	5	5	5	6	6	5	5	5	6	5	6	7	6	5	4	5	5	5	5	6	6	5	5	5	6	5	6	7	6	5	4	5	5	5	5	6	6	5
YHR091C_CEN.PK113-7DMSR1	YHR091C_CEN.PK113-7DMSR1	4	3	3	;MSR1	1	4	3	3	1	2	0	1	1	1	1	1	1	2	1	1	1	1	1	1	0	1	0	0	1	0	0	0	0	1	0	0	0	0	0	1	0	1	0	0	1	0	0	0
YHR092C_CEN.PK113-7DHXT4	YHR092C_CEN.PK113-7DHXT4	16	14	11	;HXT4	1	16	14	11	4	7	6	7	8	8	4	7	7	9	7	9	8	7	8	10	4	7	5	7	7	7	4	6	6	8	6	7	6	7	6	8	3	6	4	5	6	5	4	5
YHR094C_CEN.PK113-7DHXT1	YHR094C_CEN.PK113-7DHXT1	14	10	10	;HXT1	1	14	10	10	8	2	7	5	6	8	7	9	8	10	5	7	8	5	10	7	6	2	5	5	4	6	5	7	5	8	3	4	5	4	6	4	6	2	5	5	4	6	5	7
YHR097C_CEN.PK113-7DORF	YHR097C_CEN.PK113-7DORF	4	4	4	;ORF	1	4	4	4	0	0	1	0	0	0	0	0	0	1	1	0	1	0	0	1	0	0	1	0	0	0	0	0	0	1	1	0	1	0	0	1	0	0	1	0	0	0	0	0
YHR098C_CEN.PK113-7DSFB3	YHR098C_CEN.PK113-7DSFB3	24	24	24	;SFB3	1	24	24	24	13	15	9	9	8	12	9	8	10	10	9	9	10	7	9	8	13	15	9	9	8	12	9	8	10	10	9	9	10	7	9	8	13	15	9	9	8	12	9	8
YHR099W_CEN.PK113-7DTRA1	YHR099W_CEN.PK113-7DTRA1	31	31	31	;TRA1	1	31	31	31	5	6	11	8	6	10	7	11	5	10	8	5	4	2	9	7	5	6	11	8	6	10	7	11	5	10	8	5	4	2	9	7	5	6	11	8	6	10	7	11
YHR100C_CEN.PK113-7DGEP4	YHR100C_CEN.PK113-7DGEP4	2	2	2	;GEP4	1	2	2	2	1	0	0	0	1	0	0	1	1	1	1	1	1	1	0	0	1	0	0	0	1	0	0	1	1	1	1	1	1	1	0	0	1	0	0	0	1	0	0	1
YHR102W_CEN.PK113-7DKIC1	YHR102W_CEN.PK113-7DKIC1	6	6	6	;KIC1	1	6	6	6	2	2	2	3	1	2	0	4	0	2	0	0	0	1	0	0	2	2	2	3	1	2	0	4	0	2	0	0	0	1	0	0	2	2	2	3	1	2	0	4
YHR104W_CEN.PK113-7DGRE3	YHR104W_CEN.PK113-7DGRE3	23	23	23	;GRE3	1	23	23	23	10	16	15	13	15	12	11	12	11	11	12	7	10	9	14	16	10	16	15	13	15	12	11	12	11	11	12	7	10	9	14	16	10	16	15	13	15	12	11	12
YHR106W_CEN.PK113-7DTRR2	YHR106W_CEN.PK113-7DTRR2	6	4	4	;TRR2	1	6	4	4	3	2	1	3	4	2	2	2	2	2	4	2	3	2	1	2	2	1	1	1	2	1	1	1	0	1	2	1	1	1	0	0	2	1	1	1	2	1	1	1
YHR107C_CEN.PK113-7DCDC12	YHR107C_CEN.PK113-7DCDC12	25	25	24	;CDC12	1	25	25	24	12	16	13	11	18	17	13	12	14	14	15	11	10	13	17	16	12	16	13	11	18	17	13	12	14	14	15	11	10	13	17	16	12	15	12	11	17	16	13	11
YHR108W_CEN.PK113-7DGGA2	YHR108W_CEN.PK113-7DGGA2	19	19	19	;GGA2	1	19	19	19	14	13	10	11	11	14	9	14	9	10	8	10	9	10	10	13	14	13	10	11	11	14	9	14	9	10	8	10	9	10	10	13	14	13	10	11	11	14	9	14
YHR111W_CEN.PK113-7DUBA4	YHR111W_CEN.PK113-7DUBA4	16	16	16	;UBA4	1	16	16	16	7	11	10	9	8	7	6	6	6	5	4	5	3	3	7	8	7	11	10	9	8	7	6	6	6	5	4	5	3	3	7	8	7	11	10	9	8	7	6	6
YHR112C_CEN.PK113-7DORF	YHR112C_CEN.PK113-7DORF	15	15	15	;ORF	1	15	15	15	5	9	7	9	7	5	7	7	5	5	8	9	6	4	8	10	5	9	7	9	7	5	7	7	5	5	8	9	6	4	8	10	5	9	7	9	7	5	7	7
YHR113W_CEN.PK113-7DAPE4	YHR113W_CEN.PK113-7DAPE4	15	15	15	;APE4	1	15	15	15	9	11	11	9	9	9	9	9	9	7	8	9	10	9	10	9	9	11	11	9	9	9	9	9	9	7	8	9	10	9	10	9	9	11	11	9	9	9	9	9
YHR114W_CEN.PK113-7DBZZ1	YHR114W_CEN.PK113-7DBZZ1	11	11	11	;BZZ1	1	11	11	11	2	5	1	3	1	3	0	1	1	5	6	1	1	3	2	2	2	5	1	3	1	3	0	1	1	5	6	1	1	3	2	2	2	5	1	3	1	3	0	1
YHR115C_CEN.PK113-7DDMA1	YHR115C_CEN.PK113-7DDMA1	2	1	1	;DMA1	1	2	1	1	2	1	1	1	1	0	0	0	1	0	1	0	1	1	1	1	1	1	1	1	1	0	0	0	1	0	1	0	1	1	1	1	1	1	1	1	1	0	0	0
YHR117W_CEN.PK113-7DTOM71	YHR117W_CEN.PK113-7DTOM71	17	17	17	;TOM71	1	17	17	17	6	6	9	9	9	6	5	10	6	4	5	6	3	4	6	7	6	6	9	9	9	6	5	10	6	4	5	6	3	4	6	7	6	6	9	9	9	6	5	10
YHR121W_CEN.PK113-7DLSM12	YHR121W_CEN.PK113-7DLSM12	13	13	13	;LSM12	1	13	13	13	6	8	5	8	6	8	8	5	7	7	6	9	6	6	6	7	6	8	5	8	6	8	8	5	7	7	6	9	6	6	6	7	6	8	5	8	6	8	8	5
YHR122W_CEN.PK113-7DORF	YHR122W_CEN.PK113-7DORF	5	5	5	;ORF	1	5	5	5	2	3	2	1	2	4	4	3	2	2	2	2	3	1	3	4	2	3	2	1	2	4	4	3	2	2	2	2	3	1	3	4	2	3	2	1	2	4	4	3
YHR123W_CEN.PK113-7DEPT1	YHR123W_CEN.PK113-7DEPT1	3	3	3	;EPT1	1	3	3	3	2	2	1	1	2	3	2	3	2	2	2	2	3	1	3	2	2	2	1	1	2	3	2	3	2	2	2	2	3	1	3	2	2	2	1	1	2	3	2	3
YHR127W_CEN.PK113-7DORF	YHR127W_CEN.PK113-7DORF	8	8	8	;ORF	1	8	8	8	3	3	4	5	2	2	4	3	1	1	3	3	1	2	1	5	3	3	4	5	2	2	4	3	1	1	3	3	1	2	1	5	3	3	4	5	2	2	4	3
YHR128W_CEN.PK113-7DFUR1	YHR128W_CEN.PK113-7DFUR1	14	14	14	;FUR1	1	14	14	14	9	9	6	8	9	10	11	9	12	9	11	10	7	10	10	10	9	9	6	8	9	10	11	9	12	9	11	10	7	10	10	10	9	9	6	8	9	10	11	9
YHR132C_CEN.PK113-7DECM14	YHR132C_CEN.PK113-7DECM14	9	9	9	;ECM14	1	9	9	9	6	5	6	5	4	2	6	6	5	4	3	5	4	6	5	5	6	5	6	5	4	2	6	6	5	4	3	5	4	6	5	5	6	5	6	5	4	2	6	6
YHR133C_CEN.PK113-7DNSG1	YHR133C_CEN.PK113-7DNSG1	6	6	6	;NSG1	1	6	6	6	0	3	1	1	1	4	3	2	3	0	2	2	0	1	2	2	0	3	1	1	1	4	3	2	3	0	2	2	0	1	2	2	0	3	1	1	1	4	3	2
YHR135C_CEN.PK113-7DYCK1	YHR135C_CEN.PK113-7DYCK1	16	16	16	;YCK1	1	16	16	16	5	8	4	8	8	9	9	10	7	7	7	8	8	6	8	11	5	8	4	8	8	9	9	10	7	7	7	8	8	6	8	11	5	8	4	8	8	9	9	10
YHR138C_CEN.PK113-7DORF	YHR138C_CEN.PK113-7DORF	2	2	2	;ORF	1	2	2	2	0	0	0	0	0	0	0	0	0	0	0	0	0	1	0	0	0	0	0	0	0	0	0	0	0	0	0	0	0	1	0	0	0	0	0	0	0	0	0	0
YHR142W_CEN.PK113-7DCHS7	YHR142W_CEN.PK113-7DCHS7	2	2	2	;CHS7	1	2	2	2	0	0	2	1	1	1	1	0	2	0	0	2	1	1	1	2	0	0	2	1	1	1	1	0	2	0	0	2	1	1	1	2	0	0	2	1	1	1	1	0
YHR143W-A_CEN.PK113-7DRPC10	YHR143W-A_CEN.PK113-7DRPC10	3	3	3	;RPC10	1	3	3	3	3	3	2	2	2	3	1	2	2	3	3	1	3	2	3	3	3	3	2	2	2	3	1	2	2	3	3	1	3	2	3	3	3	3	2	2	2	3	1	2
YHR144C_CEN.PK113-7DDCD1	YHR144C_CEN.PK113-7DDCD1	7	7	7	;DCD1	1	7	7	7	0	1	2	0	1	2	2	0	1	0	1	0	1	0	1	0	0	1	2	0	1	2	2	0	1	0	1	0	1	0	1	0	0	1	2	0	1	2	2	0
YHR146W_CEN.PK113-7DCRP1	YHR146W_CEN.PK113-7DCRP1	20	20	20	;CRP1	1	20	20	20	7	12	13	10	13	15	14	11	14	13	11	13	13	9	14	14	7	12	13	10	13	15	14	11	14	13	11	13	13	9	14	14	7	12	13	10	13	15	14	11
YHR147C_CEN.PK113-7DMRPL6	YHR147C_CEN.PK113-7DMRPL6	10	10	10	;MRPL6	1	10	10	10	2	2	3	4	4	4	5	1	5	1	4	3	6	5	5	6	2	2	3	4	4	4	5	1	5	1	4	3	6	5	5	6	2	2	3	4	4	4	5	1
YHR148W_CEN.PK113-7DIMP3	YHR148W_CEN.PK113-7DIMP3	8	8	8	;IMP3	1	8	8	8	4	4	3	4	2	4	5	3	4	4	2	4	4	3	4	2	4	4	3	4	2	4	5	3	4	4	2	4	4	3	4	2	4	4	3	4	2	4	5	3
YHR149C_CEN.PK113-7DSKG6	YHR149C_CEN.PK113-7DSKG6	2	2	2	;SKG6	1	2	2	2	0	0	0	1	0	0	0	1	1	0	0	0	1	0	0	2	0	0	0	1	0	0	0	1	1	0	0	0	1	0	0	2	0	0	0	1	0	0	0	1
YHR154W_CEN.PK113-7DRTT107	YHR154W_CEN.PK113-7DRTT107	12	12	12	;RTT107	1	12	12	12	0	2	0	3	1	6	4	1	1	3	2	1	1	0	1	0	0	2	0	3	1	6	4	1	1	3	2	1	1	0	1	0	0	2	0	3	1	6	4	1
YHR158C_CEN.PK113-7DKEL1	YHR158C_CEN.PK113-7DKEL1	31	31	31	;KEL1	1	31	31	31	5	6	7	9	12	8	10	11	13	7	11	11	9	1	7	14	5	6	7	9	12	8	10	11	13	7	11	11	9	1	7	14	5	6	7	9	12	8	10	11
YHR161C_CEN.PK113-7DYAP1801	YHR161C_CEN.PK113-7DYAP1801	4	4	4	;YAP1801	1	4	4	4	1	0	0	1	2	3	1	0	0	0	0	2	0	0	2	3	1	0	0	1	2	3	1	0	0	0	0	2	0	0	2	3	1	0	0	1	2	3	1	0
YHR163W_CEN.PK113-7DSOL3	YHR163W_CEN.PK113-7DSOL3	13	13	13	;SOL3	1	13	13	13	8	3	8	6	8	10	8	5	7	3	6	7	7	7	10	9	8	3	8	6	8	10	8	5	7	3	6	7	7	7	10	9	8	3	8	6	8	10	8	5
YHR165C_CEN.PK113-7DPRP8	YHR165C_CEN.PK113-7DPRP8	14	14	14	;PRP8	1	14	14	14	1	1	4	4	1	2	1	2	3	3	1	1	2	0	2	3	1	1	4	4	1	2	1	2	3	3	1	1	2	0	2	3	1	1	4	4	1	2	1	2
YHR166C_CEN.PK113-7DCDC23	YHR166C_CEN.PK113-7DCDC23	3	3	3	;CDC23	1	3	3	3	1	1	0	0	0	1	1	0	0	0	0	0	0	0	0	0	1	1	0	0	0	1	1	0	0	0	0	0	0	0	0	0	1	1	0	0	0	1	1	0
YHR167W_CEN.PK113-7DTHP2	YHR167W_CEN.PK113-7DTHP2	5	5	5	;THP2	1	5	5	5	2	1	2	1	1	2	2	1	0	2	0	1	1	0	0	1	2	1	2	1	1	2	2	1	0	2	0	1	1	0	0	1	2	1	2	1	1	2	2	1
YHR169W_CEN.PK113-7DDBP8	YHR169W_CEN.PK113-7DDBP8	19	19	19	;DBP8	1	19	19	19	11	8	11	12	10	8	12	8	8	8	6	6	5	6	7	10	11	8	11	12	10	8	12	8	8	8	6	6	5	6	7	10	11	8	11	12	10	8	12	8
YHR170W_CEN.PK113-7DNMD3	YHR170W_CEN.PK113-7DNMD3	20	20	20	;NMD3	1	20	20	20	11	11	14	15	13	9	15	10	17	11	13	13	12	10	14	16	11	11	14	15	13	9	15	10	17	11	13	13	12	10	14	16	11	11	14	15	13	9	15	10
YHR171W_CEN.PK113-7DATG7	YHR171W_CEN.PK113-7DATG7	2	2	2	;ATG7	1	2	2	2	0	0	0	0	0	0	0	1	0	0	0	0	0	0	0	0	0	0	0	0	0	0	0	1	0	0	0	0	0	0	0	0	0	0	0	0	0	0	0	1
YHR172W_CEN.PK113-7DSPC97	YHR172W_CEN.PK113-7DSPC97	3	3	3	;SPC97	1	3	3	3	0	0	1	0	1	2	0	1	0	1	0	0	1	0	1	0	0	0	1	0	1	2	0	1	0	1	0	0	1	0	1	0	0	0	1	0	1	2	0	1
YHR176W_CEN.PK113-7DFMO1	YHR176W_CEN.PK113-7DFMO1	1	1	1	;FMO1	1	1	1	1	0	0	0	0	0	0	0	0	0	0	0	1	0	0	1	1	0	0	0	0	0	0	0	0	0	0	0	1	0	0	1	1	0	0	0	0	0	0	0	0
YHR179W_CEN.PK113-7DOYE2	YHR179W_CEN.PK113-7DOYE2	28	28	25	;OYE2	1	28	28	25	16	14	20	20	22	20	20	20	20	23	20	21	24	19	22	22	16	14	20	20	22	20	20	20	20	23	20	21	24	19	22	22	13	11	18	19	20	18	18	18
YHR181W_CEN.PK113-7DSVP26	YHR181W_CEN.PK113-7DSVP26	3	3	3	;SVP26	1	3	3	3	1	3	2	3	1	3	2	3	3	3	0	1	2	1	3	2	1	3	2	3	1	3	2	3	3	3	0	1	2	1	3	2	1	3	2	3	1	3	2	3
YHR183W_CEN.PK113-7DGND1	YHR183W_CEN.PK113-7DGND1	43	43	33	;GND1	1	43	43	33	29	32	29	36	31	33	32	33	30	32	31	32	36	38	34	36	29	32	29	36	31	33	32	33	30	32	31	32	36	38	34	36	24	26	23	28	23	27	26	28
YHR186C_CEN.PK113-7DKOG1	YHR186C_CEN.PK113-7DKOG1	16	16	16	;KOG1	1	16	16	16	4	4	2	4	3	1	4	3	2	0	2	2	1	0	1	0	4	4	2	4	3	1	4	3	2	0	2	2	1	0	1	0	4	4	2	4	3	1	4	3
YHR187W_CEN.PK113-7DIKI1	YHR187W_CEN.PK113-7DIKI1	5	5	5	;IKI1	1	5	5	5	2	1	1	1	2	3	2	3	1	1	2	0	2	0	1	2	2	1	1	1	2	3	2	3	1	1	2	0	2	0	1	2	2	1	1	1	2	3	2	3
YHR188C_CEN.PK113-7DGPI16	YHR188C_CEN.PK113-7DGPI16	10	10	10	;GPI16	1	10	10	10	3	3	5	2	5	2	3	3	3	1	3	4	4	5	4	6	3	3	5	2	5	2	3	3	3	1	3	4	4	5	4	6	3	3	5	2	5	2	3	3
YHR190W_CEN.PK113-7DERG9	YHR190W_CEN.PK113-7DERG9	19	19	19	;ERG9	1	19	19	19	13	14	12	16	15	14	12	15	13	12	14	13	12	10	14	13	13	14	12	16	15	14	12	15	13	12	14	13	12	10	14	13	13	14	12	16	15	14	12	15
YHR191C_CEN.PK113-7DCTF8	YHR191C_CEN.PK113-7DCTF8	2	2	2	;CTF8	1	2	2	2	0	1	2	1	2	2	2	0	0	1	1	0	1	1	2	0	0	1	2	1	2	2	2	0	0	1	1	0	1	1	2	0	0	1	2	1	2	2	2	0
YHR192W_CEN.PK113-7DLNP1	YHR192W_CEN.PK113-7DLNP1	8	8	8	;LNP1	1	8	8	8	3	3	2	3	2	1	1	3	1	2	0	1	0	0	1	1	3	3	2	3	2	1	1	3	1	2	0	1	0	0	1	1	3	3	2	3	2	1	1	3
YHR193C_CEN.PK113-7DEGD2	YHR193C_CEN.PK113-7DEGD2	11	11	11	;EGD2	1	11	11	11	8	8	10	10	10	8	10	9	9	8	8	9	10	10	9	10	8	8	10	10	10	8	10	9	9	8	8	9	10	10	9	10	8	8	10	10	10	8	10	9
YHR195W_CEN.PK113-7DNVJ1	YHR195W_CEN.PK113-7DNVJ1	1	1	1	;NVJ1	1	1	1	1	0	1	1	0	0	0	0	1	0	0	0	0	0	0	1	0	0	1	1	0	0	0	0	1	0	0	0	0	0	0	1	0	0	1	1	0	0	0	0	1
YHR196W_CEN.PK113-7DUTP9	YHR196W_CEN.PK113-7DUTP9	21	21	21	;UTP9	1	21	21	21	15	13	12	11	12	12	9	8	9	9	10	10	6	9	13	15	15	13	12	11	12	12	9	8	9	9	10	10	6	9	13	15	15	13	12	11	12	12	9	8
YHR197W_CEN.PK113-7DRIX1	YHR197W_CEN.PK113-7DRIX1	22	22	22	;RIX1	1	22	22	22	11	10	7	10	8	11	10	11	8	11	11	14	7	6	9	11	11	10	7	10	8	11	10	11	8	11	11	14	7	6	9	11	11	10	7	10	8	11	10	11
YHR198C_CEN.PK113-7DAIM18	YHR198C_CEN.PK113-7DAIM18	6	6	6	;AIM18	1	6	6	6	2	0	2	2	1	2	4	0	3	1	3	3	2	0	1	3	2	0	2	2	1	2	4	0	3	1	3	3	2	0	1	3	2	0	2	2	1	2	4	0
YHR199C_CEN.PK113-7DAIM46	YHR199C_CEN.PK113-7DAIM46	4	4	4	;AIM46	1	4	4	4	1	4	0	1	0	1	1	2	1	1	1	1	1	0	3	2	1	4	0	1	0	1	1	2	1	1	1	1	1	0	3	2	1	4	0	1	0	1	1	2
YHR200W_CEN.PK113-7DRPN10	YHR200W_CEN.PK113-7DRPN10	10	10	10	;RPN10	1	10	10	10	9	8	7	6	6	8	7	8	7	8	4	5	6	8	8	6	9	8	7	6	6	8	7	8	7	8	4	5	6	8	8	6	9	8	7	6	6	8	7	8
YHR201C_CEN.PK113-7DPPX1	YHR201C_CEN.PK113-7DPPX1	18	18	18	;PPX1	1	18	18	18	13	8	10	11	9	9	11	7	6	7	7	9	3	5	8	6	13	8	10	11	9	9	11	7	6	7	7	9	3	5	8	6	13	8	10	11	9	9	11	7
YHR203C_CEN.PK113-7DRPS4B	YHR203C_CEN.PK113-7DRPS4B	31	31	31	;RPS4B	1	31	31	31	17	19	20	21	21	22	21	22	21	20	20	20	20	27	22	20	17	19	20	21	21	22	21	22	21	20	20	20	20	27	22	20	17	19	20	21	21	22	21	22
YHR205W_CEN.PK113-7DSCH9	YHR205W_CEN.PK113-7DSCH9	12	12	12	;SCH9	1	12	12	12	4	4	6	6	5	6	6	7	5	6	5	4	5	2	7	7	4	4	6	6	5	6	6	7	5	6	5	4	5	2	7	7	4	4	6	6	5	6	6	7
YHR206W_CEN.PK113-7DSKN7	YHR206W_CEN.PK113-7DSKN7	5	5	5	;SKN7	1	5	5	5	0	0	0	0	1	1	1	0	0	3	0	0	2	0	0	0	0	0	0	0	1	1	1	0	0	3	0	0	2	0	0	0	0	0	0	0	1	1	1	0
YHR207C_CEN.PK113-7DSET5	YHR207C_CEN.PK113-7DSET5	6	6	6	;SET5	1	6	6	6	3	2	1	0	0	0	2	3	0	0	0	1	1	1	1	0	3	2	1	0	0	0	2	3	0	0	0	1	1	1	1	0	3	2	1	0	0	0	2	3
YHR208W_CEN.PK113-7DBAT1	YHR208W_CEN.PK113-7DBAT1	26	26	23	;BAT1	1	26	26	23	17	16	17	19	17	17	20	17	19	16	17	16	20	20	19	20	17	16	17	19	17	17	20	17	19	16	17	16	20	20	19	20	15	14	15	17	14	15	17	14
YHR209W_CEN.PK113-7DCRG1	YHR209W_CEN.PK113-7DCRG1	4	4	4	;CRG1	1	4	4	4	1	0	1	1	0	0	0	0	0	0	0	0	0	0	0	0	1	0	1	1	0	0	0	0	0	0	0	0	0	0	0	0	1	0	1	1	0	0	0	0
YIL002W-A_CEN.PK113-7DORF	YIL002W-A_CEN.PK113-7DORF	2	2	2	;ORF	1	2	2	2	0	0	1	0	1	0	0	1	1	1	1	1	2	1	1	2	0	0	1	0	1	0	0	1	1	1	1	1	2	1	1	2	0	0	1	0	1	0	0	1
YIL003W_CEN.PK113-7DCFD1	YIL003W_CEN.PK113-7DCFD1	5	5	5	;CFD1	1	5	5	5	1	2	1	2	2	2	2	1	2	2	0	1	1	1	1	2	1	2	1	2	2	2	2	1	2	2	0	1	1	1	1	2	1	2	1	2	2	2	2	1
YIL004C_CEN.PK113-7DBET1	YIL004C_CEN.PK113-7DBET1	4	4	4	;BET1	1	4	4	4	1	1	0	0	1	1	2	0	1	2	0	0	0	1	0	2	1	1	0	0	1	1	2	0	1	2	0	0	0	1	0	2	1	1	0	0	1	1	2	0
YIL005W_CEN.PK113-7DEPS1	YIL005W_CEN.PK113-7DEPS1	11	11	11	;EPS1	1	11	11	11	1	1	2	3	5	3	4	3	1	1	2	2	2	1	3	6	1	1	2	3	5	3	4	3	1	1	2	2	2	1	3	6	1	1	2	3	5	3	4	3
YIL007C_CEN.PK113-7DNAS2	YIL007C_CEN.PK113-7DNAS2	5	5	5	;NAS2	1	5	5	5	1	0	1	2	1	1	1	1	1	1	0	1	1	1	1	1	1	0	1	2	1	1	1	1	1	1	0	1	1	1	1	1	1	0	1	2	1	1	1	1
YIL008W_CEN.PK113-7DURM1	YIL008W_CEN.PK113-7DURM1	1	1	1	;URM1	1	1	1	1	0	0	0	0	1	1	1	0	1	0	0	0	0	0	0	1	0	0	0	0	1	1	1	0	1	0	0	0	0	0	0	1	0	0	0	0	1	1	1	0
YIL009W_CEN.PK113-7DFAA3	YIL009W_CEN.PK113-7DFAA3	16	12	12	;FAA3	1	16	12	12	6	4	5	4	6	6	3	6	6	6	5	5	2	5	9	4	3	2	3	1	3	3	0	4	4	5	3	3	0	3	6	1	3	2	3	1	3	3	0	4
YIL010W_CEN.PK113-7DDOT5	YIL010W_CEN.PK113-7DDOT5	10	10	10	;DOT5	1	10	10	10	3	4	4	1	3	3	4	3	3	5	2	2	4	4	2	3	3	4	4	1	3	3	4	3	3	5	2	2	4	4	2	3	3	4	4	1	3	3	4	3
YIL015W_CEN.PK113-7DBAR1	YIL015W_CEN.PK113-7DBAR1	6	6	6	;BAR1	1	6	6	6	2	2	2	0	3	4	2	3	4	3	5	4	5	3	5	5	2	2	2	0	3	4	2	3	4	3	5	4	5	3	5	5	2	2	2	0	3	4	2	3
YIL016W_CEN.PK113-7DSNL1	YIL016W_CEN.PK113-7DSNL1	6	6	6	;SNL1	1	6	6	6	4	4	6	3	5	3	4	4	4	3	3	3	3	1	3	5	4	4	6	3	5	3	4	4	4	3	3	3	3	1	3	5	4	4	6	3	5	3	4	4
YIL017C_CEN.PK113-7DVID28	YIL017C_CEN.PK113-7DVID28	3	3	3	;VID28	1	3	3	3	0	1	0	2	0	0	0	0	0	0	0	0	0	0	0	0	0	1	0	2	0	0	0	0	0	0	0	0	0	0	0	0	0	1	0	2	0	0	0	0
YIL018W_CEN.PK113-7DRPL2B;YFR031C-A_CEN.PK113-7DRPL2A	YIL018W_CEN.PK113-7DRPL2B;YFR031C-A_CEN.PK113-7DRPL2A	21;21	21;21	21;21	;RPL2B;;RPL2A	2	21	21	21	11	13	12	13	15	13	14	15	12	13	13	13	13	18	14	14	11	13	12	13	15	13	14	15	12	13	13	13	13	18	14	14	11	13	12	13	15	13	14	15
YIL019W_CEN.PK113-7DFAF1	YIL019W_CEN.PK113-7DFAF1	1	1	1	;FAF1	1	1	1	1	0	0	0	0	1	0	0	0	0	1	0	0	0	0	0	1	0	0	0	0	1	0	0	0	0	1	0	0	0	0	0	1	0	0	0	0	1	0	0	0
YIL020C_CEN.PK113-7DHIS6	YIL020C_CEN.PK113-7DHIS6	9	9	9	;HIS6	1	9	9	9	2	2	2	2	4	3	1	1	0	1	1	0	0	0	3	5	2	2	2	2	4	3	1	1	0	1	1	0	0	0	3	5	2	2	2	2	4	3	1	1
YIL021W_CEN.PK113-7DRPB3	YIL021W_CEN.PK113-7DRPB3	10	10	10	;RPB3	1	10	10	10	9	6	7	10	6	9	5	6	6	7	3	1	5	7	6	6	9	6	7	10	6	9	5	6	6	7	3	1	5	7	6	6	9	6	7	10	6	9	5	6
YIL022W_CEN.PK113-7DTIM44	YIL022W_CEN.PK113-7DTIM44	21	21	21	;TIM44	1	21	21	21	10	15	10	16	12	14	11	15	10	13	11	10	12	10	13	16	10	15	10	16	12	14	11	15	10	13	11	10	12	10	13	16	10	15	10	16	12	14	11	15
YIL026C_CEN.PK113-7DIRR1	YIL026C_CEN.PK113-7DIRR1	9	9	9	;IRR1	1	9	9	9	3	2	0	1	3	1	1	1	2	0	1	2	2	0	2	3	3	2	0	1	3	1	1	1	2	0	1	2	2	0	2	3	3	2	0	1	3	1	1	1
YIL027C_CEN.PK113-7DEMC5	YIL027C_CEN.PK113-7DEMC5	5	5	5	;EMC5	1	5	5	5	3	3	3	4	2	2	3	4	4	3	2	2	4	4	4	4	3	3	3	4	2	2	3	4	4	3	2	2	4	4	4	4	3	3	3	4	2	2	3	4
YIL030C_CEN.PK113-7DSSM4;YDR076W_CEN.PK113-7DRAD55	YIL030C_CEN.PK113-7DSSM4	27;1	27;1	27;1	;SSM4	2	27	27	27	12	12	12	13	9	10	13	6	15	6	10	9	12	6	8	10	12	12	12	13	9	10	13	6	15	6	10	9	12	6	8	10	12	12	12	13	9	10	13	6
YIL033C_CEN.PK113-7DBCY1	YIL033C_CEN.PK113-7DBCY1	20	20	20	;BCY1	1	20	20	20	9	7	8	5	9	9	9	8	7	8	5	10	8	7	12	9	9	7	8	5	9	9	9	8	7	8	5	10	8	7	12	9	9	7	8	5	9	9	9	8
YIL034C_CEN.PK113-7DCAP2	YIL034C_CEN.PK113-7DCAP2	14	14	14	;CAP2	1	14	14	14	8	9	9	9	8	9	7	9	7	10	11	9	6	5	8	9	8	9	9	9	8	9	7	9	7	10	11	9	6	5	8	9	8	9	9	9	8	9	7	9
YIL035C_CEN.PK113-7DCKA1	YIL035C_CEN.PK113-7DCKA1	12	12	12	;CKA1	1	12	12	12	6	6	4	6	4	4	7	8	5	3	3	6	5	1	6	6	6	6	4	6	4	4	7	8	5	3	3	6	5	1	6	6	6	6	4	6	4	4	7	8
YIL036W_CEN.PK113-7DCST6	YIL036W_CEN.PK113-7DCST6	2	2	2	;CST6	1	2	2	2	0	0	0	0	0	1	0	1	0	0	0	0	1	1	1	0	0	0	0	0	0	1	0	1	0	0	0	0	1	1	1	0	0	0	0	0	0	1	0	1
YIL038C_CEN.PK113-7DNOT3	YIL038C_CEN.PK113-7DNOT3	26	26	26	;NOT3	1	26	26	26	5	7	7	9	6	7	6	7	14	10	8	10	11	6	11	18	5	7	7	9	6	7	6	7	14	10	8	10	11	6	11	18	5	7	7	9	6	7	6	7
YIL039W_CEN.PK113-7DTED1	YIL039W_CEN.PK113-7DTED1	9	9	9	;TED1	1	9	9	9	4	3	3	2	1	3	2	3	1	3	3	2	1	3	4	5	4	3	3	2	1	3	2	3	1	3	3	2	1	3	4	5	4	3	3	2	1	3	2	3
YIL041W_CEN.PK113-7DGVP36	YIL041W_CEN.PK113-7DGVP36	18	18	18	;GVP36	1	18	18	18	15	11	13	10	14	14	13	12	14	13	11	10	16	16	13	13	15	11	13	10	14	14	13	12	14	13	11	10	16	16	13	13	15	11	13	10	14	14	13	12
YIL042C_CEN.PK113-7DPKP1	YIL042C_CEN.PK113-7DPKP1	3	3	3	;PKP1	1	3	3	3	0	0	0	1	0	0	0	0	0	0	0	0	0	0	0	0	0	0	0	1	0	0	0	0	0	0	0	0	0	0	0	0	0	0	0	1	0	0	0	0
YIL043C_CEN.PK113-7DCBR1	YIL043C_CEN.PK113-7DCBR1	20	20	20	;CBR1	1	20	20	20	16	13	11	15	13	12	13	9	12	9	15	14	15	9	11	12	16	13	11	15	13	12	13	9	12	9	15	14	15	9	11	12	16	13	11	15	13	12	13	9
YIL044C_CEN.PK113-7DAGE2	YIL044C_CEN.PK113-7DAGE2	10	10	10	;AGE2	1	10	10	10	4	3	3	4	3	4	4	3	6	3	3	6	4	4	4	3	4	3	3	4	3	4	4	3	6	3	3	6	4	4	4	3	4	3	3	4	3	4	4	3
YIL046W_CEN.PK113-7DMET30	YIL046W_CEN.PK113-7DMET30	4	4	4	;MET30	1	4	4	4	2	0	0	0	1	1	0	1	0	1	0	1	1	0	0	0	2	0	0	0	1	1	0	1	0	1	0	1	1	0	0	0	2	0	0	0	1	1	0	1
YIL048W_CEN.PK113-7DNEO1	YIL048W_CEN.PK113-7DNEO1	17	17	17	;NEO1	1	17	17	17	7	6	5	7	7	7	6	6	5	5	5	7	5	1	3	6	7	6	5	7	7	7	6	6	5	5	5	7	5	1	3	6	7	6	5	7	7	7	6	6
YIL051C_CEN.PK113-7DMMF1	YIL051C_CEN.PK113-7DMMF1	9	9	9	;MMF1	1	9	9	9	6	8	5	6	6	7	6	7	5	6	6	6	6	7	8	6	6	8	5	6	6	7	6	7	5	6	6	6	6	7	8	6	6	8	5	6	6	7	6	7
YIL052C_CEN.PK113-7DRPL34B;YER056C-A_CEN.PK113-7DRPL34A	YIL052C_CEN.PK113-7DRPL34B;YER056C-A_CEN.PK113-7DRPL34A	5;5	5;5	5;5	;RPL34B;;RPL34A	2	5	5	5	4	4	4	4	4	4	4	4	4	4	4	4	4	3	4	5	4	4	4	4	4	4	4	4	4	4	4	4	4	3	4	5	4	4	4	4	4	4	4	4
YIL053W_CEN.PK113-7DRHR2	YIL053W_CEN.PK113-7DRHR2	21	21	16	;RHR2	1	21	21	16	12	17	17	16	17	16	15	14	14	13	16	16	19	17	17	19	12	17	17	16	17	16	15	14	14	13	16	16	19	17	17	19	9	12	13	11	13	12	10	10
YIL061C_CEN.PK113-7DSNP1	YIL061C_CEN.PK113-7DSNP1	1	1	1	;SNP1	1	1	1	1	1	0	1	0	0	1	0	1	0	1	1	0	0	0	1	1	1	0	1	0	0	1	0	1	0	1	1	0	0	0	1	1	1	0	1	0	0	1	0	1
YIL062C_CEN.PK113-7DARC15	YIL062C_CEN.PK113-7DARC15	8	8	8	;ARC15	1	8	8	8	5	5	3	5	5	4	4	5	4	4	4	4	4	3	5	5	5	5	3	5	5	4	4	5	4	4	4	4	4	3	5	5	5	5	3	5	5	4	4	5
YIL063C_CEN.PK113-7DYRB2	YIL063C_CEN.PK113-7DYRB2	9	9	9	;YRB2	1	9	9	9	3	4	5	3	5	3	3	4	3	5	5	3	4	2	4	6	3	4	5	3	5	3	3	4	3	5	5	3	4	2	4	6	3	4	5	3	5	3	3	4
YIL064W_CEN.PK113-7DSEE1	YIL064W_CEN.PK113-7DSEE1	7	7	7	;SEE1	1	7	7	7	2	2	1	2	4	5	3	2	1	3	2	2	2	2	2	1	2	2	1	2	4	5	3	2	1	3	2	2	2	2	2	1	2	2	1	2	4	5	3	2
YIL065C_CEN.PK113-7DFIS1	YIL065C_CEN.PK113-7DFIS1	7	7	7	;FIS1	1	7	7	7	1	3	3	4	4	3	4	3	2	2	3	3	2	2	2	3	1	3	3	4	4	3	4	3	2	2	3	3	2	2	2	3	1	3	3	4	4	3	4	3
YIL066C_CEN.PK113-7DRNR3	YIL066C_CEN.PK113-7DRNR3	12	1	1	;RNR3	1	12	1	1	5	5	7	7	7	4	7	7	5	4	3	5	3	3	3	6	0	0	0	0	0	0	0	1	0	0	0	0	0	0	0	0	0	0	0	0	0	0	0	1
YIL068C_CEN.PK113-7DSEC6	YIL068C_CEN.PK113-7DSEC6	11	11	11	;SEC6	1	11	11	11	5	5	4	4	0	2	1	2	1	2	1	1	0	0	2	0	5	5	4	4	0	2	1	2	1	2	1	1	0	0	2	0	5	5	4	4	0	2	1	2
YIL069C_CEN.PK113-7DRPS24B;YER074W_CEN.PK113-7DRPS24A	YIL069C_CEN.PK113-7DRPS24B;YER074W_CEN.PK113-7DRPS24A	18;18	18;18	18;18	;RPS24B;;RPS24A	2	18	18	18	11	12	11	8	10	11	12	11	12	9	11	12	12	14	11	13	11	12	11	8	10	11	12	11	12	9	11	12	12	14	11	13	11	12	11	8	10	11	12	11
YIL070C_CEN.PK113-7DMAM33	YIL070C_CEN.PK113-7DMAM33	9	9	9	;MAM33	1	9	9	9	2	4	4	3	5	4	4	5	3	5	4	3	4	5	8	7	2	4	4	3	5	4	4	5	3	5	4	3	4	5	8	7	2	4	4	3	5	4	4	5
YIL074C_CEN.PK113-7DSER33	YIL074C_CEN.PK113-7DSER33	26	26	15	;SER33	1	26	26	15	17	15	20	18	19	17	17	19	17	16	18	16	19	19	15	20	17	15	20	18	19	17	17	19	17	16	18	16	19	19	15	20	9	6	10	10	10	8	7	10
YIL075C_CEN.PK113-7DRPN2	YIL075C_CEN.PK113-7DRPN2	56	55	55	;RPN2	1	56	55	55	32	36	36	37	34	40	29	34	33	32	26	31	27	20	38	29	31	35	36	37	33	39	29	33	32	31	25	30	27	20	37	29	31	35	36	37	33	39	29	33
YIL076W_CEN.PK113-7DSEC28	YIL076W_CEN.PK113-7DSEC28	10	10	10	;SEC28	1	10	10	10	7	8	6	7	6	8	5	5	1	7	6	4	4	6	7	5	7	8	6	7	6	8	5	5	1	7	6	4	4	6	7	5	7	8	6	7	6	8	5	5
YIL078W_CEN.PK113-7DTHS1	YIL078W_CEN.PK113-7DTHS1	51	51	51	;THS1	1	51	51	51	25	30	31	30	37	31	37	27	36	30	34	32	32	33	35	41	25	30	31	30	37	31	37	27	36	30	34	32	32	33	35	41	25	30	31	30	37	31	37	27
YIL079C_CEN.PK113-7DAIR1	YIL079C_CEN.PK113-7DAIR1	2	2	2	;AIR1	1	2	2	2	0	0	0	0	0	0	0	0	1	0	2	0	1	1	0	1	0	0	0	0	0	0	0	0	1	0	2	0	1	1	0	1	0	0	0	0	0	0	0	0
YIL083C_CEN.PK113-7DCAB2	YIL083C_CEN.PK113-7DCAB2	10	10	10	;CAB2	1	10	10	10	4	1	3	2	2	4	2	3	4	4	1	3	4	2	5	5	4	1	3	2	2	4	2	3	4	4	1	3	4	2	5	5	4	1	3	2	2	4	2	3
YIL084C_CEN.PK113-7DSDS3	YIL084C_CEN.PK113-7DSDS3	3	3	3	;SDS3	1	3	3	3	1	0	0	1	1	1	2	2	0	2	1	0	1	1	1	1	1	0	0	1	1	1	2	2	0	2	1	0	1	1	1	1	1	0	0	1	1	1	2	2
YIL087C_CEN.PK113-7DAIM19	YIL087C_CEN.PK113-7DAIM19	2	2	2	;AIM19	1	2	2	2	0	0	1	1	0	1	0	1	0	1	0	0	0	0	0	0	0	0	1	1	0	1	0	1	0	1	0	0	0	0	0	0	0	0	1	1	0	1	0	1
YIL088C_CEN.PK113-7DAVT7	YIL088C_CEN.PK113-7DAVT7	4	4	4	;AVT7	1	4	4	4	1	1	0	0	2	1	2	2	1	1	1	1	0	0	1	3	1	1	0	0	2	1	2	2	1	1	1	1	0	0	1	3	1	1	0	0	2	1	2	2
YIL090W_CEN.PK113-7DICE2	YIL090W_CEN.PK113-7DICE2	3	3	3	;ICE2	1	3	3	3	0	1	2	1	1	0	1	1	1	0	0	1	1	0	0	0	0	1	2	1	1	0	1	1	1	0	0	1	1	0	0	0	0	1	2	1	1	0	1	1
YIL091C_CEN.PK113-7DUTP25	YIL091C_CEN.PK113-7DUTP25	19	19	19	;UTP25	1	19	19	19	6	11	7	7	11	5	5	5	5	4	7	6	4	4	5	8	6	11	7	7	11	5	5	5	5	4	7	6	4	4	5	8	6	11	7	7	11	5	5	5
YIL093C_CEN.PK113-7DRSM25	YIL093C_CEN.PK113-7DRSM25	11	11	11	;RSM25	1	11	11	11	4	3	1	3	2	3	5	3	4	4	2	3	3	1	3	3	4	3	1	3	2	3	5	3	4	4	2	3	3	1	3	3	4	3	1	3	2	3	5	3
YIL094C_CEN.PK113-7DLYS12	YIL094C_CEN.PK113-7DLYS12	31	31	31	;LYS12	1	31	31	31	19	22	19	17	18	23	21	19	20	19	23	20	20	26	25	20	19	22	19	17	18	23	21	19	20	19	23	20	20	26	25	20	19	22	19	17	18	23	21	19
YIL095W_CEN.PK113-7DPRK1	YIL095W_CEN.PK113-7DPRK1	4	4	4	;PRK1	1	4	4	4	0	0	0	2	0	1	0	1	0	0	0	1	0	0	0	0	0	0	0	2	0	1	0	1	0	0	0	1	0	0	0	0	0	0	0	2	0	1	0	1
YIL096C_CEN.PK113-7DORF	YIL096C_CEN.PK113-7DORF	3	3	3	;ORF	1	3	3	3	2	1	0	1	1	2	1	1	1	3	1	1	1	1	2	1	2	1	0	1	1	2	1	1	1	3	1	1	1	1	2	1	2	1	0	1	1	2	1	1
YIL098C_CEN.PK113-7DFMC1	YIL098C_CEN.PK113-7DFMC1	3	3	3	;FMC1	1	3	3	3	1	1	2	2	2	0	1	1	0	1	1	1	0	0	2	2	1	1	2	2	2	0	1	1	0	1	1	1	0	0	2	2	1	1	2	2	2	0	1	1
YIL103W_CEN.PK113-7DDPH1	YIL103W_CEN.PK113-7DDPH1	10	10	10	;DPH1	1	10	10	10	2	6	3	4	4	5	3	3	3	2	5	5	4	2	2	3	2	6	3	4	4	5	3	3	3	2	5	5	4	2	2	3	2	6	3	4	4	5	3	3
YIL104C_CEN.PK113-7DSHQ1	YIL104C_CEN.PK113-7DSHQ1	15	15	15	;SHQ1	1	15	15	15	9	6	6	5	6	3	6	3	4	3	4	5	3	1	1	6	9	6	6	5	6	3	6	3	4	3	4	5	3	1	1	6	9	6	6	5	6	3	6	3
YIL105C_CEN.PK113-7DSLM1	YIL105C_CEN.PK113-7DSLM1	16	16	16	;SLM1	1	16	16	16	5	8	4	8	3	8	4	7	3	3	2	3	2	3	3	3	5	8	4	8	3	8	4	7	3	3	2	3	2	3	3	3	5	8	4	8	3	8	4	7
YIL106W_CEN.PK113-7DMOB1	YIL106W_CEN.PK113-7DMOB1	8	8	8	;MOB1	1	8	8	8	2	2	2	5	3	3	4	3	5	3	2	3	2	2	2	3	2	2	2	5	3	3	4	3	5	3	2	3	2	2	2	3	2	2	2	5	3	3	4	3
YIL108W_CEN.PK113-7DORF	YIL108W_CEN.PK113-7DORF	27	27	27	;ORF	1	27	27	27	6	9	11	12	12	5	10	12	9	3	4	8	3	6	4	11	6	9	11	12	12	5	10	12	9	3	4	8	3	6	4	11	6	9	11	12	12	5	10	12
YIL109C_CEN.PK113-7DSEC24	YIL109C_CEN.PK113-7DSEC24	31	31	30	;SEC24	1	31	31	30	17	19	18	16	20	22	19	19	20	21	18	15	19	19	20	20	17	19	18	16	20	22	19	19	20	21	18	15	19	19	20	20	16	18	17	15	19	21	18	18
YIL110W_CEN.PK113-7DHPM1	YIL110W_CEN.PK113-7DHPM1	9	9	9	;HPM1	1	9	9	9	5	6	6	6	5	6	6	5	5	5	7	6	6	3	3	7	5	6	6	6	5	6	6	5	5	5	7	6	6	3	3	7	5	6	6	6	5	6	6	5
YIL115C_CEN.PK113-7DNUP159	YIL115C_CEN.PK113-7DNUP159	35	35	35	;NUP159	1	35	35	35	12	16	14	10	15	13	18	14	15	10	13	12	16	5	12	17	12	16	14	10	15	13	18	14	15	10	13	12	16	5	12	17	12	16	14	10	15	13	18	14
YIL116W_CEN.PK113-7DHIS5	YIL116W_CEN.PK113-7DHIS5	15	15	15	;HIS5	1	15	15	15	12	11	12	13	13	12	13	10	13	9	11	11	11	8	11	11	12	11	12	13	13	12	13	10	13	9	11	11	11	8	11	11	12	11	12	13	13	12	13	10
YIL117C_CEN.PK113-7DPRM5	YIL117C_CEN.PK113-7DPRM5	2	2	2	;PRM5	1	2	2	2	0	0	0	0	0	0	0	0	0	0	0	0	0	0	0	0	0	0	0	0	0	0	0	0	0	0	0	0	0	0	0	0	0	0	0	0	0	0	0	0
YIL118W_CEN.PK113-7DRHO3	YIL118W_CEN.PK113-7DRHO3	12	12	12	;RHO3	1	12	12	12	5	6	6	8	7	7	8	8	9	5	7	8	9	7	10	8	5	6	6	8	7	7	8	8	9	5	7	8	9	7	10	8	5	6	6	8	7	7	8	8
YIL123W_CEN.PK113-7DSIM1	YIL123W_CEN.PK113-7DSIM1	3	3	3	;SIM1	1	3	3	3	0	0	1	1	0	0	1	0	0	0	0	1	0	1	0	0	0	0	1	1	0	0	1	0	0	0	0	1	0	1	0	0	0	0	1	1	0	0	1	0
YIL124W_CEN.PK113-7DAYR1	YIL124W_CEN.PK113-7DAYR1	10	10	10	;AYR1	1	10	10	10	6	6	4	2	3	3	6	5	5	3	4	3	4	6	2	4	6	6	4	2	3	3	6	5	5	3	4	3	4	6	2	4	6	6	4	2	3	3	6	5
YIL125W_CEN.PK113-7DKGD1	YIL125W_CEN.PK113-7DKGD1	30	30	30	;KGD1	1	30	30	30	13	20	17	18	14	15	17	15	20	17	16	20	16	13	19	23	13	20	17	18	14	15	17	15	20	17	16	20	16	13	19	23	13	20	17	18	14	15	17	15
YIL126W_CEN.PK113-7DSTH1;REV__YNL225C_CEN.PK113-7DCNM67	YIL126W_CEN.PK113-7DSTH1	40;1	39;1	38;1	;STH1	2	40	39	38	15	18	15	15	19	20	15	15	13	12	7	10	11	9	12	17	15	18	15	14	18	20	15	15	13	12	7	10	10	9	12	16	14	18	15	14	18	19	15	15
YIL127C_CEN.PK113-7DRRT14	YIL127C_CEN.PK113-7DRRT14	2	2	2	;RRT14	1	2	2	2	0	0	1	0	1	0	0	1	2	0	0	0	0	0	0	0	0	0	1	0	1	0	0	1	2	0	0	0	0	0	0	0	0	0	1	0	1	0	0	1
YIL128W_CEN.PK113-7DMET18	YIL128W_CEN.PK113-7DMET18	15	15	15	;MET18	1	15	15	15	4	6	6	6	6	6	6	9	2	6	4	5	4	0	6	7	4	6	6	6	6	6	6	9	2	6	4	5	4	0	6	7	4	6	6	6	6	6	6	9
YIL129C_CEN.PK113-7DTAO3	YIL129C_CEN.PK113-7DTAO3	8	8	8	;TAO3	1	8	8	8	1	1	0	0	0	2	2	0	1	0	1	1	0	0	0	1	1	1	0	0	0	2	2	0	1	0	1	1	0	0	0	1	1	1	0	0	0	2	2	0
YIL130W_CEN.PK113-7DASG1	YIL130W_CEN.PK113-7DASG1	14	14	14	;ASG1	1	14	14	14	5	8	1	4	4	4	4	2	3	5	4	2	1	2	3	2	5	8	1	4	4	4	4	2	3	5	4	2	1	2	3	2	5	8	1	4	4	4	4	2
YIL131C_CEN.PK113-7DFKH1	YIL131C_CEN.PK113-7DFKH1	8	8	8	;FKH1	1	8	8	8	1	2	1	2	3	2	3	2	1	2	0	3	2	1	2	5	1	2	1	2	3	2	3	2	1	2	0	3	2	1	2	5	1	2	1	2	3	2	3	2
YIL133C_CEN.PK113-7DRPL16A	YIL133C_CEN.PK113-7DRPL16A	25	11	11	;RPL16A	1	25	11	11	20	17	17	19	19	19	15	18	15	17	16	14	19	23	18	19	10	8	8	9	10	10	8	9	7	8	9	7	9	11	9	10	10	8	8	9	10	10	8	9
YIL135C_CEN.PK113-7DVHS2	YIL135C_CEN.PK113-7DVHS2	6	6	6	;VHS2	1	6	6	6	0	0	0	0	1	0	1	1	0	3	0	0	2	1	1	2	0	0	0	0	1	0	1	1	0	3	0	0	2	1	1	2	0	0	0	0	1	0	1	1
YIL137C_CEN.PK113-7DTMA108	YIL137C_CEN.PK113-7DTMA108	35	35	35	;TMA108	1	35	35	35	16	24	17	17	16	21	18	20	15	18	16	16	13	10	12	17	16	24	17	17	16	21	18	20	15	18	16	16	13	10	12	17	16	24	17	17	16	21	18	20
YIL138C_CEN.PK113-7DTPM2	YIL138C_CEN.PK113-7DTPM2	13	13	13	;TPM2	1	13	13	13	7	11	5	7	4	11	7	8	7	8	8	9	10	7	9	6	7	11	5	7	4	11	7	8	7	8	8	9	10	7	9	6	7	11	5	7	4	11	7	8
YIL142W_CEN.PK113-7DCCT2	YIL142W_CEN.PK113-7DCCT2	33	33	32	;CCT2	1	33	33	32	24	25	22	26	22	26	26	26	23	22	24	24	21	21	26	21	24	25	22	26	22	26	26	26	23	22	24	24	21	21	26	21	24	24	22	26	22	26	26	26
YIL143C_CEN.PK113-7DSSL2	YIL143C_CEN.PK113-7DSSL2	10	10	10	;SSL2	1	10	10	10	2	3	2	5	3	3	3	2	4	2	2	2	0	0	1	1	2	3	2	5	3	3	3	2	4	2	2	2	0	0	1	1	2	3	2	5	3	3	3	2
YIL145C_CEN.PK113-7DPAN6	YIL145C_CEN.PK113-7DPAN6	13	13	13	;PAN6	1	13	13	13	7	4	7	6	6	5	3	4	2	3	5	3	5	2	3	3	7	4	7	6	6	5	3	4	2	3	5	3	5	2	3	3	7	4	7	6	6	5	3	4
YIL146C_CEN.PK113-7DATG32	YIL146C_CEN.PK113-7DATG32	1	1	1	;ATG32	1	1	1	1	1	1	1	1	1	1	1	1	1	1	1	1	1	0	1	1	1	1	1	1	1	1	1	1	1	1	1	1	1	0	1	1	1	1	1	1	1	1	1	1
YIL149C_CEN.PK113-7DMLP2	YIL149C_CEN.PK113-7DMLP2	25	25	25	;MLP2	1	25	25	25	4	4	2	2	5	2	4	4	1	1	3	0	4	1	1	6	4	4	2	2	5	2	4	4	1	1	3	0	4	1	1	6	4	4	2	2	5	2	4	4
YIL153W_CEN.PK113-7DRRD1	YIL153W_CEN.PK113-7DRRD1	2	2	2	;RRD1	1	2	2	2	1	0	2	2	0	0	1	1	0	0	0	0	0	0	0	0	1	0	2	2	0	0	1	1	0	0	0	0	0	0	0	0	1	0	2	2	0	0	1	1
YIL154C_CEN.PK113-7DIMP2'	YIL154C_CEN.PK113-7DIMP2'	3	3	3	;IMP2	1	3	3	3	2	2	1	1	2	2	1	2	1	1	1	1	0	3	1	1	2	2	1	1	2	2	1	2	1	1	1	1	0	3	1	1	2	2	1	1	2	2	1	2
YIL155C_CEN.PK113-7DGUT2	YIL155C_CEN.PK113-7DGUT2	27	27	27	;GUT2	1	27	27	27	8	10	10	12	6	5	6	7	3	4	2	3	2	2	3	5	8	10	10	12	6	5	6	7	3	4	2	3	2	2	3	5	8	10	10	12	6	5	6	7
YIL156W_CEN.PK113-7DUBP7	YIL156W_CEN.PK113-7DUBP7	4	4	4	;UBP7	1	4	4	4	0	0	2	0	0	0	0	0	0	0	1	0	0	0	0	0	0	0	2	0	0	0	0	0	0	0	1	0	0	0	0	0	0	0	2	0	0	0	0	0
YIL156W-B_CEN.PK113-7DORF	YIL156W-B_CEN.PK113-7DORF	2	2	2	;ORF	1	2	2	2	1	0	1	0	1	1	0	1	0	0	0	0	0	0	0	1	1	0	1	0	1	1	0	1	0	0	0	0	0	0	0	1	1	0	1	0	1	1	0	1
YIL157C_CEN.PK113-7DCOA1	YIL157C_CEN.PK113-7DCOA1	4	4	4	;COA1	1	4	4	4	2	3	3	2	1	1	2	2	2	1	3	2	1	2	3	3	2	3	3	2	1	1	2	2	2	1	3	2	1	2	3	3	2	3	3	2	1	1	2	2
YIL161W_CEN.PK113-7DORF	YIL161W_CEN.PK113-7DORF	2	2	2	;ORF	1	2	2	2	2	1	1	1	2	1	0	1	0	1	0	0	0	0	0	0	2	1	1	1	2	1	0	1	0	1	0	0	0	0	0	0	2	1	1	1	2	1	0	1
YIL162W_CEN.PK113-7DSUC2	YIL162W_CEN.PK113-7DSUC2	9	9	9	;SUC2	1	9	9	9	2	1	2	3	1	1	0	0	2	1	1	3	0	1	2	2	2	1	2	3	1	1	0	0	2	1	1	3	0	1	2	2	2	1	2	3	1	1	0	0
YIL164C_CEN.PK113-7DNIT1	YIL164C_CEN.PK113-7DNIT1	1	1	1	;NIT1	1	1	1	1	0	0	0	0	0	0	0	1	0	0	0	1	1	0	1	0	0	0	0	0	0	0	0	1	0	0	0	1	1	0	1	0	0	0	0	0	0	0	0	1
YIR001C_CEN.PK113-7DSGN1	YIR001C_CEN.PK113-7DSGN1	7	7	7	;SGN1	1	7	7	7	1	2	2	2	1	2	2	3	1	2	1	2	2	1	3	2	1	2	2	2	1	2	2	3	1	2	1	2	2	1	3	2	1	2	2	2	1	2	2	3
YIR003W_CEN.PK113-7DAIM21	YIR003W_CEN.PK113-7DAIM21	17	17	17	;AIM21	1	17	17	17	6	5	6	7	9	5	7	3	5	4	4	4	4	1	6	8	6	5	6	7	9	5	7	3	5	4	4	4	4	1	6	8	6	5	6	7	9	5	7	3
YIR004W_CEN.PK113-7DDJP1	YIR004W_CEN.PK113-7DDJP1	20	20	20	;DJP1	1	20	20	20	7	10	8	6	6	12	6	12	8	11	6	7	8	3	12	12	7	10	8	6	6	12	6	12	8	11	6	7	8	3	12	12	7	10	8	6	6	12	6	12
YIR005W_CEN.PK113-7DIST3	YIR005W_CEN.PK113-7DIST3	1	1	1	;IST3	1	1	1	1	1	0	0	0	1	1	0	0	0	0	0	0	0	0	0	0	1	0	0	0	1	1	0	0	0	0	0	0	0	0	0	0	1	0	0	0	1	1	0	0
YIR006C_CEN.PK113-7DPAN1;YDL209C_CEN.PK113-7DCWC2	YIR006C_CEN.PK113-7DPAN1	39;1	39;1	37;0	;PAN1	2	39	39	37	20	19	22	23	25	21	24	23	23	20	25	19	19	17	23	25	20	19	22	23	25	21	24	23	23	20	25	19	19	17	23	25	20	19	22	23	24	19	23	23
YIR007W_CEN.PK113-7DORF	YIR007W_CEN.PK113-7DORF	2	2	2	;ORF	1	2	2	2	0	0	0	0	0	0	1	0	0	0	0	0	0	0	0	0	0	0	0	0	0	0	1	0	0	0	0	0	0	0	0	0	0	0	0	0	0	0	1	0
YIR008C_CEN.PK113-7DPRI1	YIR008C_CEN.PK113-7DPRI1	10	10	10	;PRI1	1	10	10	10	1	2	4	4	2	2	7	3	3	2	4	3	4	0	4	3	1	2	4	4	2	2	7	3	3	2	4	3	4	0	4	3	1	2	4	4	2	2	7	3
YIR009W_CEN.PK113-7DMSL1	YIR009W_CEN.PK113-7DMSL1	2	2	2	;MSL1	1	2	2	2	0	0	0	2	1	0	0	0	0	0	0	0	0	0	0	1	0	0	0	2	1	0	0	0	0	0	0	0	0	0	0	1	0	0	0	2	1	0	0	0
YIR012W_CEN.PK113-7DSQT1	YIR012W_CEN.PK113-7DSQT1	10	10	10	;SQT1	1	10	10	10	6	6	6	7	7	8	6	5	4	6	7	5	1	6	6	9	6	6	6	7	7	8	6	5	4	6	7	5	1	6	6	9	6	6	6	7	7	8	6	5
YIR022W_CEN.PK113-7DSEC11	YIR022W_CEN.PK113-7DSEC11	6	6	6	;SEC11	1	6	6	6	2	5	3	4	2	4	1	2	4	2	3	4	3	2	3	3	2	5	3	4	2	4	1	2	4	2	3	4	3	2	3	3	2	5	3	4	2	4	1	2
YIR023W_CEN.PK113-7DDAL81	YIR023W_CEN.PK113-7DDAL81	4	4	4	;DAL81	1	4	4	4	1	0	0	1	0	1	0	0	1	0	0	0	0	1	0	0	1	0	0	1	0	1	0	0	1	0	0	0	0	1	0	0	1	0	0	1	0	1	0	0
YIR024C_CEN.PK113-7DORF	YIR024C_CEN.PK113-7DORF	2	2	2	;ORF	1	2	2	2	0	1	1	1	1	0	0	0	0	0	0	0	0	0	0	0	0	1	1	1	1	0	0	0	0	0	0	0	0	0	0	0	0	1	1	1	1	0	0	0
YIR026C_CEN.PK113-7DYVH1	YIR026C_CEN.PK113-7DYVH1	14	14	14	;YVH1	1	14	14	14	9	8	7	7	7	8	5	8	6	8	6	4	3	6	8	10	9	8	7	7	7	8	5	8	6	8	6	4	3	6	8	10	9	8	7	7	7	8	5	8
YIR030C_CEN.PK113-7DDCG1	YIR030C_CEN.PK113-7DDCG1	4	4	4	;DCG1	1	4	4	4	0	1	1	0	0	0	0	0	1	0	0	1	1	1	0	0	0	1	1	0	0	0	0	0	1	0	0	1	1	1	0	0	0	1	1	0	0	0	0	0
YIR034C_CEN.PK113-7DLYS1	YIR034C_CEN.PK113-7DLYS1	23	23	23	;LYS1	1	23	23	23	19	18	19	19	21	18	22	19	19	14	19	19	19	22	18	19	19	18	19	19	21	18	22	19	19	14	19	19	19	22	18	19	19	18	19	19	21	18	22	19
YIR035C_CEN.PK113-7DORF	YIR035C_CEN.PK113-7DORF	8	8	8	;ORF	1	8	8	8	5	6	5	6	2	4	4	4	3	5	3	4	4	4	5	3	5	6	5	6	2	4	4	4	3	5	3	4	4	4	5	3	5	6	5	6	2	4	4	4
YIR036C_CEN.PK113-7DIRC24	YIR036C_CEN.PK113-7DIRC24	13	13	13	;IRC24	1	13	13	13	6	3	6	7	10	4	9	4	6	3	8	4	8	3	5	8	6	3	6	7	10	4	9	4	6	3	8	4	8	3	5	8	6	3	6	7	10	4	9	4
YIR037W_CEN.PK113-7DHYR1	YIR037W_CEN.PK113-7DHYR1	9	9	7	;HYR1	1	9	9	7	4	5	3	7	6	4	3	6	3	4	5	4	6	3	7	7	4	5	3	7	6	4	3	6	3	4	5	4	6	3	7	7	3	4	2	5	4	3	3	5
YIR038C_CEN.PK113-7DGTT1	YIR038C_CEN.PK113-7DGTT1	6	6	6	;GTT1	1	6	6	6	1	2	2	3	2	3	4	1	2	1	3	3	5	2	4	4	1	2	2	3	2	3	4	1	2	1	3	3	5	2	4	4	1	2	2	3	2	3	4	1
YJL001W_CEN.PK113-7DPRE3	YJL001W_CEN.PK113-7DPRE3	14	14	14	;PRE3	1	14	14	14	8	9	11	10	7	12	11	10	10	6	7	7	7	8	8	8	8	9	11	10	7	12	11	10	10	6	7	7	7	8	8	8	8	9	11	10	7	12	11	10
YJL002C_CEN.PK113-7DOST1	YJL002C_CEN.PK113-7DOST1	11	11	11	;OST1	1	11	11	11	5	9	6	5	6	8	7	5	8	7	8	6	9	6	7	6	5	9	6	5	6	8	7	5	8	7	8	6	9	6	7	6	5	9	6	5	6	8	7	5
YJL004C_CEN.PK113-7DSYS1	YJL004C_CEN.PK113-7DSYS1	1	1	1	;SYS1	1	1	1	1	0	1	0	0	0	0	0	1	0	1	0	0	0	1	0	0	0	1	0	0	0	0	0	1	0	1	0	0	0	1	0	0	0	1	0	0	0	0	0	1
YJL005W_CEN.PK113-7DCYR1	YJL005W_CEN.PK113-7DCYR1	18	18	18	;CYR1	1	18	18	18	1	3	1	4	2	1	3	1	1	0	0	0	1	0	1	2	1	3	1	4	2	1	3	1	1	0	0	0	1	0	1	2	1	3	1	4	2	1	3	1
YJL006C_CEN.PK113-7DCTK2	YJL006C_CEN.PK113-7DCTK2	9	9	9	;CTK2	1	9	9	9	4	2	1	4	2	3	2	3	2	1	1	3	1	1	2	2	4	2	1	4	2	3	2	3	2	1	1	3	1	1	2	2	4	2	1	4	2	3	2	3
YJL008C_CEN.PK113-7DCCT8	YJL008C_CEN.PK113-7DCCT8	34	34	34	;CCT8	1	34	34	34	26	24	26	23	26	24	26	21	21	26	22	20	26	19	24	23	26	24	26	23	26	24	26	21	21	26	22	20	26	19	24	23	26	24	26	23	26	24	26	21
YJL010C_CEN.PK113-7DNOP9	YJL010C_CEN.PK113-7DNOP9	27	27	27	;NOP9	1	27	27	27	13	11	11	13	13	12	13	11	13	10	9	11	6	6	12	13	13	11	11	13	13	12	13	11	13	10	9	11	6	6	12	13	13	11	11	13	13	12	13	11
YJL011C_CEN.PK113-7DRPC17	YJL011C_CEN.PK113-7DRPC17	6	6	6	;RPC17	1	6	6	6	3	2	2	1	2	2	2	2	2	2	2	3	2	1	1	3	3	2	2	1	2	2	2	2	2	2	2	3	2	1	1	3	3	2	2	1	2	2	2	2
YJL012C_CEN.PK113-7DVTC4	YJL012C_CEN.PK113-7DVTC4	23	23	23	;VTC4	1	23	23	23	9	9	7	10	10	12	9	8	11	8	7	9	11	8	8	13	9	9	7	10	10	12	9	8	11	8	7	9	11	8	8	13	9	9	7	10	10	12	9	8
YJL014W_CEN.PK113-7DCCT3	YJL014W_CEN.PK113-7DCCT3	40	40	40	;CCT3	1	40	40	40	23	22	28	29	26	25	28	24	31	23	30	26	26	24	24	26	23	22	28	29	26	25	28	24	31	23	30	26	26	24	24	26	23	22	28	29	26	25	28	24
YJL020C_CEN.PK113-7DBBC1	YJL020C_CEN.PK113-7DBBC1	41	41	41	;BBC1	1	41	41	41	22	18	24	22	21	18	20	23	14	19	14	13	11	11	17	18	22	18	24	22	21	18	20	23	14	19	14	13	11	11	17	18	22	18	24	22	21	18	20	23
YJL024C_CEN.PK113-7DAPS3	YJL024C_CEN.PK113-7DAPS3	5	5	5	;APS3	1	5	5	5	2	4	2	4	1	3	1	3	1	1	1	1	1	2	2	3	2	4	2	4	1	3	1	3	1	1	1	1	1	2	2	3	2	4	2	4	1	3	1	3
YJL026W_CEN.PK113-7DRNR2	YJL026W_CEN.PK113-7DRNR2	20	20	20	;RNR2	1	20	20	20	9	11	7	11	11	11	12	12	12	11	15	11	16	17	15	15	9	11	7	11	11	11	12	12	12	11	15	11	16	17	15	15	9	11	7	11	11	11	12	12
YJL029C_CEN.PK113-7DVPS53	YJL029C_CEN.PK113-7DVPS53	15	15	15	;VPS53	1	15	15	15	3	8	5	4	3	2	1	0	4	1	0	2	2	0	1	1	3	8	5	4	3	2	1	0	4	1	0	2	2	0	1	1	3	8	5	4	3	2	1	0
YJL030W_CEN.PK113-7DMAD2	YJL030W_CEN.PK113-7DMAD2	4	4	4	;MAD2	1	4	4	4	2	2	3	3	2	0	2	0	0	0	1	2	1	0	0	1	2	2	3	3	2	0	2	0	0	0	1	2	1	0	0	1	2	2	3	3	2	0	2	0
YJL031C_CEN.PK113-7DBET4	YJL031C_CEN.PK113-7DBET4	11	11	11	;BET4	1	11	11	11	1	5	1	3	3	3	4	3	1	1	2	2	1	1	2	2	1	5	1	3	3	3	4	3	1	1	2	2	1	1	2	2	1	5	1	3	3	3	4	3
YJL033W_CEN.PK113-7DHCA4	YJL033W_CEN.PK113-7DHCA4	23	23	23	;HCA4	1	23	23	23	13	8	6	5	11	8	12	9	11	9	13	11	8	7	12	7	13	8	6	5	11	8	12	9	11	9	13	11	8	7	12	7	13	8	6	5	11	8	12	9
YJL034W_CEN.PK113-7DKAR2	YJL034W_CEN.PK113-7DKAR2	41	41	38	;KAR2	1	41	41	38	27	31	30	27	30	30	27	29	25	29	27	23	27	25	31	30	27	31	30	27	30	30	27	29	25	29	27	23	27	25	31	30	26	29	28	25	28	28	25	26
YJL036W_CEN.PK113-7DSNX4	YJL036W_CEN.PK113-7DSNX4	12	12	12	;SNX4	1	12	12	12	2	5	1	3	2	3	3	4	1	1	2	2	2	0	1	1	2	5	1	3	2	3	3	4	1	1	2	2	2	0	1	1	2	5	1	3	2	3	3	4
YJL039C_CEN.PK113-7DNUP192	YJL039C_CEN.PK113-7DNUP192	31	31	31	;NUP192	1	31	31	31	14	12	12	14	13	11	12	12	11	7	14	12	10	6	11	10	14	12	12	14	13	11	12	12	11	7	14	12	10	6	11	10	14	12	12	14	13	11	12	12
YJL042W_CEN.PK113-7DMHP1	YJL042W_CEN.PK113-7DMHP1	5	5	5	;MHP1	1	5	5	5	2	3	1	2	1	2	1	2	3	2	0	1	2	2	3	2	2	3	1	2	1	2	1	2	3	2	0	1	2	2	3	2	2	3	1	2	1	2	1	2
YJL044C_CEN.PK113-7DGYP6	YJL044C_CEN.PK113-7DGYP6	3	3	3	;GYP6	1	3	3	3	0	0	0	0	0	1	0	1	0	1	0	1	0	0	0	0	0	0	0	0	0	1	0	1	0	1	0	1	0	0	0	0	0	0	0	0	0	1	0	1
YJL046W_CEN.PK113-7DAIM22	YJL046W_CEN.PK113-7DAIM22	4	4	4	;AIM22	1	4	4	4	1	1	1	2	0	0	1	1	0	0	0	0	1	0	0	0	1	1	1	2	0	0	1	1	0	0	0	0	1	0	0	0	1	1	1	2	0	0	1	1
YJL047C_CEN.PK113-7DRTT101	YJL047C_CEN.PK113-7DRTT101	3	3	3	;RTT101	1	3	3	3	0	0	1	1	1	0	1	1	0	0	1	1	0	0	1	1	0	0	1	1	1	0	1	1	0	0	1	1	0	0	1	1	0	0	1	1	1	0	1	1
YJL049W_CEN.PK113-7DORF	YJL049W_CEN.PK113-7DORF	7	7	7	;ORF	1	7	7	7	2	3	3	0	1	1	1	2	1	0	1	1	1	1	1	0	2	3	3	0	1	1	1	2	1	0	1	1	1	1	1	0	2	3	3	0	1	1	1	2
YJL050W_CEN.PK113-7DMTR4	YJL050W_CEN.PK113-7DMTR4	36	36	36	;MTR4	1	36	36	36	20	17	18	19	23	20	22	17	21	15	19	18	20	12	20	22	20	17	18	19	23	20	22	17	21	15	19	18	20	12	20	22	20	17	18	19	23	20	22	17
YJL052W_CEN.PK113-7DTDH1	YJL052W_CEN.PK113-7DTDH1	24	14	14	;TDH1	1	24	14	14	15	15	16	13	13	13	13	12	15	13	14	12	16	17	15	17	8	8	9	6	6	6	5	5	8	6	7	5	8	7	8	8	8	8	9	6	6	6	5	5
YJL053W_CEN.PK113-7DPEP8	YJL053W_CEN.PK113-7DPEP8	13	13	13	;PEP8	1	13	13	13	7	4	3	7	6	5	7	7	4	4	5	6	3	1	5	5	7	4	3	7	6	5	7	7	4	4	5	6	3	1	5	5	7	4	3	7	6	5	7	7
YJL054W_CEN.PK113-7DTIM54	YJL054W_CEN.PK113-7DTIM54	14	14	14	;TIM54	1	14	14	14	5	5	4	5	5	3	7	3	4	6	3	4	5	3	4	7	5	5	4	5	5	3	7	3	4	6	3	4	5	3	4	7	5	5	4	5	5	3	7	3
YJL055W_CEN.PK113-7DORF	YJL055W_CEN.PK113-7DORF	10	9	9	;ORF	1	10	9	9	8	6	6	8	7	6	4	5	5	6	5	4	5	7	5	6	7	5	5	7	6	5	3	4	5	6	4	3	4	6	4	5	7	5	5	7	6	5	3	4
YJL060W_CEN.PK113-7DBNA3	YJL060W_CEN.PK113-7DBNA3	21	21	21	;BNA3	1	21	21	21	15	17	15	21	18	18	12	15	15	14	12	13	16	11	18	18	15	17	15	21	18	18	12	15	15	14	12	13	16	11	18	18	15	17	15	21	18	18	12	15
YJL061W_CEN.PK113-7DNUP82	YJL061W_CEN.PK113-7DNUP82	22	22	22	;NUP82	1	22	22	22	11	10	6	8	10	10	7	6	5	8	5	6	5	1	6	6	11	10	6	8	10	10	7	6	5	8	5	6	5	1	6	6	11	10	6	8	10	10	7	6
YJL063C_CEN.PK113-7DMRPL8	YJL063C_CEN.PK113-7DMRPL8	11	11	11	;MRPL8	1	11	11	11	6	8	4	6	7	5	3	5	4	4	6	4	5	5	6	6	6	8	4	6	7	5	3	5	4	4	6	4	5	5	6	6	6	8	4	6	7	5	3	5
YJL066C_CEN.PK113-7DMPM1	YJL066C_CEN.PK113-7DMPM1	5	5	5	;MPM1	1	5	5	5	2	2	1	4	1	1	2	1	1	0	0	1	1	0	0	1	2	2	1	4	1	1	2	1	1	0	0	1	1	0	0	1	2	2	1	4	1	1	2	1
YJL068C_CEN.PK113-7DORF	YJL068C_CEN.PK113-7DORF	12	12	12	;ORF	1	12	12	12	6	6	4	6	7	6	5	5	6	6	4	3	3	7	7	8	6	6	4	6	7	6	5	5	6	6	4	3	3	7	7	8	6	6	4	6	7	6	5	5
YJL069C_CEN.PK113-7DUTP18	YJL069C_CEN.PK113-7DUTP18	11	11	11	;UTP18	1	11	11	11	3	4	4	4	4	5	6	5	5	4	5	5	4	3	3	5	3	4	4	4	4	5	6	5	5	4	5	5	4	3	3	5	3	4	4	4	4	5	6	5
YJL071W_CEN.PK113-7DARG2	YJL071W_CEN.PK113-7DARG2	5	5	5	;ARG2	1	5	5	5	0	2	1	1	1	1	1	0	0	0	0	0	0	0	1	1	0	2	1	1	1	1	1	0	0	0	0	0	0	0	1	1	0	2	1	1	1	1	1	0
YJL072C_CEN.PK113-7DPSF2	YJL072C_CEN.PK113-7DPSF2	4	4	4	;PSF2	1	4	4	4	1	0	1	1	1	0	2	2	1	1	0	0	0	0	2	1	1	0	1	1	1	0	2	2	1	1	0	0	0	0	2	1	1	0	1	1	1	0	2	2
YJL074C_CEN.PK113-7DSMC3	YJL074C_CEN.PK113-7DSMC3	24	24	24	;SMC3	1	24	24	24	4	11	3	5	9	7	6	9	5	5	8	1	3	1	10	5	4	11	3	5	9	7	6	9	5	5	8	1	3	1	10	5	4	11	3	5	9	7	6	9
YJL076W_CEN.PK113-7DNET1	YJL076W_CEN.PK113-7DNET1	21	21	21	;NET1	1	21	21	21	5	4	9	5	4	8	5	7	9	9	9	8	7	5	13	11	5	4	9	5	4	8	5	7	9	9	9	8	7	5	13	11	5	4	9	5	4	8	5	7
YJL080C_CEN.PK113-7DSCP160	YJL080C_CEN.PK113-7DSCP160	82	82	82	;SCP160	1	82	82	82	44	45	54	52	52	52	53	54	51	53	56	49	58	61	60	62	44	45	54	52	52	52	53	54	51	53	56	49	58	61	60	62	44	45	54	52	52	52	53	54
YJL081C_CEN.PK113-7DARP4	YJL081C_CEN.PK113-7DARP4	14	14	14	;ARP4	1	14	14	14	5	4	5	5	7	2	8	3	6	5	3	4	7	3	3	8	5	4	5	5	7	2	8	3	6	5	3	4	7	3	3	8	5	4	5	5	7	2	8	3
YJL082W_CEN.PK113-7DIML2	YJL082W_CEN.PK113-7DIML2	10	10	10	;IML2	1	10	10	10	4	5	3	4	1	3	4	3	3	1	0	2	4	2	1	3	4	5	3	4	1	3	4	3	3	1	0	2	4	2	1	3	4	5	3	4	1	3	4	3
YJL085W_CEN.PK113-7DEXO70	YJL085W_CEN.PK113-7DEXO70	14	14	14	;EXO70	1	14	14	14	2	3	0	4	3	2	2	3	2	0	0	1	1	1	2	2	2	3	0	4	3	2	2	3	2	0	0	1	1	1	2	2	2	3	0	4	3	2	2	3
YJL087C_CEN.PK113-7DTRL1	YJL087C_CEN.PK113-7DTRL1	18	18	18	;TRL1	1	18	18	18	4	6	7	7	9	3	4	4	3	1	7	4	6	1	3	7	4	6	7	7	9	3	4	4	3	1	7	4	6	1	3	7	4	6	7	7	9	3	4	4
YJL088W_CEN.PK113-7DARG3	YJL088W_CEN.PK113-7DARG3	22	22	22	;ARG3	1	22	22	22	11	13	12	14	16	19	17	14	14	16	18	16	20	17	17	18	11	13	12	14	16	19	17	14	14	16	18	16	20	17	17	18	11	13	12	14	16	19	17	14
YJL096W_CEN.PK113-7DMRPL49	YJL096W_CEN.PK113-7DMRPL49	4	4	4	;MRPL49	1	4	4	4	2	1	2	2	2	1	1	1	0	1	2	1	2	0	1	3	2	1	2	2	2	1	1	1	0	1	2	1	2	0	1	3	2	1	2	2	2	1	1	1
YJL097W_CEN.PK113-7DPHS1	YJL097W_CEN.PK113-7DPHS1	2	2	2	;PHS1	1	2	2	2	1	1	1	1	1	1	1	0	0	1	0	2	0	1	1	1	1	1	1	1	1	1	1	0	0	1	0	2	0	1	1	1	1	1	1	1	1	1	1	0
YJL098W_CEN.PK113-7DSAP185	YJL098W_CEN.PK113-7DSAP185	10	10	10	;SAP185	1	10	10	10	3	3	4	1	3	7	3	3	5	4	3	5	3	2	4	5	3	3	4	1	3	7	3	3	5	4	3	5	3	2	4	5	3	3	4	1	3	7	3	3
YJL099W_CEN.PK113-7DCHS6	YJL099W_CEN.PK113-7DCHS6	8	8	8	;CHS6	1	8	8	8	1	0	1	1	0	0	0	1	0	0	0	1	1	0	0	0	1	0	1	1	0	0	0	1	0	0	0	1	1	0	0	0	1	0	1	1	0	0	0	1
YJL100W_CEN.PK113-7DLSB6	YJL100W_CEN.PK113-7DLSB6	2	2	2	;LSB6	1	2	2	2	0	0	0	0	0	0	0	0	1	0	0	1	0	0	1	0	0	0	0	0	0	0	0	0	1	0	0	1	0	0	1	0	0	0	0	0	0	0	0	0
YJL101C_CEN.PK113-7DGSH1	YJL101C_CEN.PK113-7DGSH1	29	29	29	;GSH1	1	29	29	29	14	17	12	17	12	16	14	15	13	18	11	13	15	12	19	18	14	17	12	17	12	16	14	15	13	18	11	13	15	12	19	18	14	17	12	17	12	16	14	15
YJL102W_CEN.PK113-7DMEF2	YJL102W_CEN.PK113-7DMEF2	5	5	5	;MEF2	1	5	5	5	0	1	1	2	1	2	0	0	0	0	0	0	0	1	2	2	0	1	1	2	1	2	0	0	0	0	0	0	0	1	2	2	0	1	1	2	1	2	0	0
YJL104W_CEN.PK113-7DPAM16	YJL104W_CEN.PK113-7DPAM16	6	6	6	;PAM16	1	6	6	6	3	2	2	3	2	4	3	4	1	5	3	2	1	2	3	3	3	2	2	3	2	4	3	4	1	5	3	2	1	2	3	3	3	2	2	3	2	4	3	4
YJL107C_CEN.PK113-7DORF	YJL107C_CEN.PK113-7DORF	6	6	6	;ORF	1	6	6	6	1	1	4	1	1	1	1	0	0	1	1	0	0	0	0	0	1	1	4	1	1	1	1	0	0	1	1	0	0	0	0	0	1	1	4	1	1	1	1	0
YJL109C_CEN.PK113-7DUTP10	YJL109C_CEN.PK113-7DUTP10	64	64	64	;UTP10	1	64	64	64	29	34	30	38	36	34	34	36	27	32	29	29	22	12	32	29	29	34	30	38	36	34	34	36	27	32	29	29	22	12	32	29	29	34	30	38	36	34	34	36
YJL111W_CEN.PK113-7DCCT7	YJL111W_CEN.PK113-7DCCT7	38	38	38	;CCT7	1	38	38	38	24	22	28	28	24	25	25	23	24	22	25	20	26	22	25	27	24	22	28	28	24	25	25	23	24	22	25	20	26	22	25	27	24	22	28	28	24	25	25	23
YJL112W_CEN.PK113-7DMDV1	YJL112W_CEN.PK113-7DMDV1	6	6	6	;MDV1	1	6	6	6	3	2	0	1	1	0	0	1	0	1	0	1	0	0	1	1	3	2	0	1	1	0	0	1	0	1	0	1	0	0	1	1	3	2	0	1	1	0	0	1
YJL115W_CEN.PK113-7DASF1	YJL115W_CEN.PK113-7DASF1	8	8	8	;ASF1	1	8	8	8	4	4	5	6	5	4	4	5	5	6	3	6	5	1	5	6	4	4	5	6	5	4	4	5	5	6	3	6	5	1	5	6	4	4	5	6	5	4	4	5
YJL117W_CEN.PK113-7DPHO86	YJL117W_CEN.PK113-7DPHO86	11	11	11	;PHO86	1	11	11	11	7	7	4	5	3	6	6	5	4	5	3	2	4	5	8	6	7	7	4	5	3	6	6	5	4	5	3	2	4	5	8	6	7	7	4	5	3	6	6	5
YJL121C_CEN.PK113-7DRPE1	YJL121C_CEN.PK113-7DRPE1	9	9	9	;RPE1	1	9	9	9	6	6	3	5	5	6	6	5	5	5	5	6	5	5	5	8	6	6	3	5	5	6	6	5	5	5	5	6	5	5	5	8	6	6	3	5	5	6	6	5
YJL122W_CEN.PK113-7DALB1	YJL122W_CEN.PK113-7DALB1	9	9	9	;ALB1	1	9	9	9	5	4	4	4	3	4	5	3	3	2	3	3	3	2	4	5	5	4	4	4	3	4	5	3	3	2	3	3	3	2	4	5	5	4	4	4	3	4	5	3
YJL123C_CEN.PK113-7DMTC1	YJL123C_CEN.PK113-7DMTC1	23	23	23	;MTC1	1	23	23	23	11	13	12	13	12	14	10	12	10	10	8	11	9	7	10	12	11	13	12	13	12	14	10	12	10	10	8	11	9	7	10	12	11	13	12	13	12	14	10	12
YJL124C_CEN.PK113-7DLSM1	YJL124C_CEN.PK113-7DLSM1	8	8	8	;LSM1	1	8	8	8	3	3	5	5	5	4	5	3	4	5	4	2	3	2	3	4	3	3	5	5	5	4	5	3	4	5	4	2	3	2	3	4	3	3	5	5	5	4	5	3
YJL125C_CEN.PK113-7DGCD14	YJL125C_CEN.PK113-7DGCD14	15	15	14	;GCD14	1	15	15	14	6	7	8	8	7	6	6	4	4	4	7	4	6	6	6	7	6	7	8	8	7	6	6	4	4	4	7	4	6	6	6	7	5	6	7	7	7	5	5	4
YJL126W_CEN.PK113-7DNIT2	YJL126W_CEN.PK113-7DNIT2	5	5	5	;NIT2	1	5	5	5	3	3	3	2	1	2	1	1	0	0	0	1	0	0	0	1	3	3	3	2	1	2	1	1	0	0	0	1	0	0	0	1	3	3	3	2	1	2	1	1
YJL128C_CEN.PK113-7DPBS2	YJL128C_CEN.PK113-7DPBS2	19	19	19	;PBS2	1	19	19	19	8	6	7	7	10	8	5	9	7	7	5	6	4	4	6	6	8	6	7	7	10	8	5	9	7	7	5	6	4	4	6	6	8	6	7	7	10	8	5	9
YJL130C_CEN.PK113-7DURA2	YJL130C_CEN.PK113-7DURA2	149	149	147	;URA2	1	149	149	147	100	100	107	110	109	107	116	105	108	106	113	108	118	119	119	125	100	100	107	110	109	107	116	105	108	106	113	108	118	119	119	125	99	98	105	108	107	106	114	104
YJL133C-A_CEN.PK113-7DORF	YJL133C-A_CEN.PK113-7DORF	1	1	1	;ORF	1	1	1	1	0	0	0	0	0	0	0	1	1	1	0	0	1	0	0	1	0	0	0	0	0	0	0	1	1	1	0	0	1	0	0	1	0	0	0	0	0	0	0	1
YJL134W_CEN.PK113-7DLCB3;YKR053C_CEN.PK113-7DYSR3	YJL134W_CEN.PK113-7DLCB3	5;1	5;1	5;1	;LCB3	2	5	5	5	1	0	2	0	1	1	1	3	0	2	0	0	0	1	2	2	1	0	2	0	1	1	1	3	0	2	0	0	0	1	2	2	1	0	2	0	1	1	1	3
YJL136C_CEN.PK113-7DRPS21B	YJL136C_CEN.PK113-7DRPS21B	8	8	1	;RPS21B	1	8	8	1	7	6	6	6	7	7	6	6	6	6	6	7	6	7	6	7	7	6	6	6	7	7	6	6	6	6	6	7	6	7	6	7	1	1	1	1	1	1	1	1
YJL140W_CEN.PK113-7DRPB4	YJL140W_CEN.PK113-7DRPB4	7	7	7	;RPB4	1	7	7	7	2	3	5	3	2	5	3	5	5	5	5	4	2	1	5	5	2	3	5	3	2	5	3	5	5	5	5	4	2	1	5	5	2	3	5	3	2	5	3	5
YJL141C_CEN.PK113-7DYAK1	YJL141C_CEN.PK113-7DYAK1	3	3	3	;YAK1	1	3	3	3	2	1	2	1	0	2	0	2	0	0	0	0	1	1	0	0	2	1	2	1	0	2	0	2	0	0	0	0	1	1	0	0	2	1	2	1	0	2	0	2
YJL143W_CEN.PK113-7DTIM17	YJL143W_CEN.PK113-7DTIM17	4	4	4	;TIM17	1	4	4	4	1	1	1	1	2	1	1	1	1	0	2	2	2	0	1	2	1	1	1	1	2	1	1	1	1	0	2	2	2	0	1	2	1	1	1	1	2	1	1	1
YJL145W_CEN.PK113-7DSFH5	YJL145W_CEN.PK113-7DSFH5	15	15	15	;SFH5	1	15	15	15	7	8	6	7	7	9	9	4	6	5	6	6	7	6	9	11	7	8	6	7	7	9	9	4	6	5	6	6	7	6	9	11	7	8	6	7	7	9	9	4
YJL148W_CEN.PK113-7DRPA34	YJL148W_CEN.PK113-7DRPA34	7	7	7	;RPA34	1	7	7	7	2	2	2	2	2	4	1	1	3	1	4	3	1	2	3	4	2	2	2	2	2	4	1	1	3	1	4	3	1	2	3	4	2	2	2	2	2	4	1	1
YJL151C_CEN.PK113-7DSNA3	YJL151C_CEN.PK113-7DSNA3	2	2	2	;SNA3	1	2	2	2	2	2	1	2	0	1	1	0	1	1	0	1	0	0	0	0	2	2	1	2	0	1	1	0	1	1	0	1	0	0	0	0	2	2	1	2	0	1	1	0
YJL153C_CEN.PK113-7DINO1	YJL153C_CEN.PK113-7DINO1	2	2	2	;INO1	1	2	2	2	0	0	0	0	0	0	0	0	0	0	1	1	0	0	0	0	0	0	0	0	0	0	0	0	0	0	1	1	0	0	0	0	0	0	0	0	0	0	0	0
YJL154C_CEN.PK113-7DVPS35	YJL154C_CEN.PK113-7DVPS35	17	17	17	;VPS35	1	17	17	17	9	8	10	8	9	5	9	5	3	7	4	3	2	1	3	5	9	8	10	8	9	5	9	5	3	7	4	3	2	1	3	5	9	8	10	8	9	5	9	5
YJL155C_CEN.PK113-7DFBP26	YJL155C_CEN.PK113-7DFBP26	5	5	5	;FBP26	1	5	5	5	3	3	3	3	2	2	3	1	3	1	2	3	2	3	3	2	3	3	3	3	2	2	3	1	3	1	2	3	2	3	3	2	3	3	3	3	2	2	3	1
YJL156C_CEN.PK113-7DSSY5	YJL156C_CEN.PK113-7DSSY5	6	6	6	;SSY5	1	6	6	6	0	1	1	1	0	1	1	0	1	0	0	0	2	0	0	0	0	1	1	1	0	1	1	0	1	0	0	0	2	0	0	0	0	1	1	1	0	1	1	0
YJL158C_CEN.PK113-7DCIS3;YJL160C_CEN.PK113-7DORF	YJL158C_CEN.PK113-7DCIS3	3;1	3;1	3;1	;CIS3	2	3	3	3	2	3	2	3	2	3	2	1	2	1	2	1	2	3	3	2	2	3	2	3	2	3	2	1	2	1	2	1	2	3	3	2	2	3	2	3	2	3	2	1
YJL164C_CEN.PK113-7DTPK1	YJL164C_CEN.PK113-7DTPK1	5	2	2	;TPK1	1	5	2	2	1	1	0	0	0	2	0	1	0	2	0	0	0	0	1	1	0	1	0	0	0	1	0	0	0	0	0	0	0	0	0	0	0	1	0	0	0	1	0	0
YJL165C_CEN.PK113-7DHAL5	YJL165C_CEN.PK113-7DHAL5	19	19	19	;HAL5	1	19	19	19	5	9	6	9	5	6	7	2	2	0	3	2	2	0	2	1	5	9	6	9	5	6	7	2	2	0	3	2	2	0	2	1	5	9	6	9	5	6	7	2
YJL166W_CEN.PK113-7DQCR8	YJL166W_CEN.PK113-7DQCR8	5	5	5	;QCR8	1	5	5	5	3	4	4	4	4	3	4	3	4	2	4	2	4	4	3	5	3	4	4	4	4	3	4	3	4	2	4	2	4	4	3	5	3	4	4	4	4	3	4	3
YJL167W_CEN.PK113-7DERG20	YJL167W_CEN.PK113-7DERG20	23	23	23	;ERG20	1	23	23	23	18	15	19	17	14	16	18	17	14	17	12	16	15	18	20	17	18	15	19	17	14	16	18	17	14	17	12	16	15	18	20	17	18	15	19	17	14	16	18	17
YJL168C_CEN.PK113-7DSET2	YJL168C_CEN.PK113-7DSET2	7	7	7	;SET2	1	7	7	7	2	1	1	1	2	2	3	3	1	1	1	0	2	0	1	1	2	1	1	1	2	2	3	3	1	1	1	0	2	0	1	1	2	1	1	1	2	2	3	3
YJL171C_CEN.PK113-7DORF	YJL171C_CEN.PK113-7DORF	5	5	5	;ORF	1	5	5	5	3	4	4	2	3	4	3	4	4	2	3	5	3	3	4	3	3	4	4	2	3	4	3	4	4	2	3	5	3	3	4	3	3	4	4	2	3	4	3	4
YJL172W_CEN.PK113-7DCPS1	YJL172W_CEN.PK113-7DCPS1	12	12	12	;CPS1	1	12	12	12	5	8	6	7	5	1	8	10	8	3	6	6	6	6	5	8	5	8	6	7	5	1	8	10	8	3	6	6	6	6	5	8	5	8	6	7	5	1	8	10
YJL173C_CEN.PK113-7DRFA3	YJL173C_CEN.PK113-7DRFA3	5	5	5	;RFA3	1	5	5	5	2	2	4	4	4	3	4	4	3	4	4	3	3	3	3	4	2	2	4	4	4	3	4	4	3	4	4	3	3	3	3	4	2	2	4	4	4	3	4	4
YJL174W_CEN.PK113-7DKRE9	YJL174W_CEN.PK113-7DKRE9	2	2	2	;KRE9	1	2	2	2	2	1	2	1	2	2	1	2	2	1	1	1	1	2	2	1	2	1	2	1	2	2	1	2	2	1	1	1	1	2	2	1	2	1	2	1	2	2	1	2
YJL176C_CEN.PK113-7DSWI3	YJL176C_CEN.PK113-7DSWI3	20	20	20	;SWI3	1	20	20	20	9	8	6	8	7	4	8	7	9	5	8	4	7	3	6	8	9	8	6	8	7	4	8	7	9	5	8	4	7	3	6	8	9	8	6	8	7	4	8	7
YJL177W_CEN.PK113-7DRPL17B	YJL177W_CEN.PK113-7DRPL17B	13	1	1	;RPL17B	1	13	1	1	11	11	11	11	10	10	11	11	11	10	11	11	11	12	11	12	1	1	1	1	1	1	1	1	1	1	1	1	1	1	1	1	1	1	1	1	1	1	1	1
YJL178C_CEN.PK113-7DATG27	YJL178C_CEN.PK113-7DATG27	12	12	12	;ATG27	1	12	12	12	5	5	6	8	7	8	4	4	4	2	4	6	5	3	4	7	5	5	6	8	7	8	4	4	4	2	4	6	5	3	4	7	5	5	6	8	7	8	4	4
YJL179W_CEN.PK113-7DPFD1	YJL179W_CEN.PK113-7DPFD1	6	6	6	;PFD1	1	6	6	6	1	3	0	1	1	1	1	1	1	2	1	1	0	3	1	5	1	3	0	1	1	1	1	1	1	2	1	1	0	3	1	5	1	3	0	1	1	1	1	1
YJL180C_CEN.PK113-7DATP12	YJL180C_CEN.PK113-7DATP12	6	6	6	;ATP12	1	6	6	6	1	2	2	2	1	3	1	3	2	5	1	3	2	0	4	1	1	2	2	2	1	3	1	3	2	5	1	3	2	0	4	1	1	2	2	2	1	3	1	3
YJL182C_CEN.PK113-7DORF	YJL182C_CEN.PK113-7DORF	1	1	1	;ORF	1	1	1	1	1	1	0	1	0	1	0	1	0	0	0	0	0	0	1	1	1	1	0	1	0	1	0	1	0	0	0	0	0	0	1	1	1	1	0	1	0	1	0	1
YJL183W_CEN.PK113-7DMNN11	YJL183W_CEN.PK113-7DMNN11	13	13	13	;MNN11	1	13	13	13	5	6	4	6	3	9	9	6	6	8	7	5	8	4	10	8	5	6	4	6	3	9	9	6	6	8	7	5	8	4	10	8	5	6	4	6	3	9	9	6
YJL184W_CEN.PK113-7DGON7	YJL184W_CEN.PK113-7DGON7	5	5	5	;GON7	1	5	5	5	2	2	3	4	3	3	2	4	1	2	1	2	2	1	2	3	2	2	3	4	3	3	2	4	1	2	1	2	2	1	2	3	2	2	3	4	3	3	2	4
YJL186W_CEN.PK113-7DMNN5	YJL186W_CEN.PK113-7DMNN5	16	16	16	;MNN5	1	16	16	16	2	7	5	9	7	8	3	7	4	7	4	7	8	4	9	7	2	7	5	9	7	8	3	7	4	7	4	7	8	4	9	7	2	7	5	9	7	8	3	7
YJL189W_CEN.PK113-7DRPL39	YJL189W_CEN.PK113-7DRPL39	3	3	3	;RPL39	1	3	3	3	2	2	3	3	2	2	2	2	2	2	3	2	2	2	2	2	2	2	3	3	2	2	2	2	2	2	3	2	2	2	2	2	2	2	3	3	2	2	2	2
YJL191W_CEN.PK113-7DRPS14B	YJL191W_CEN.PK113-7DRPS14B	14	14	1	;RPS14B	1	14	14	1	10	10	9	12	11	10	10	9	10	10	9	10	9	13	10	12	10	10	9	12	11	10	10	9	10	10	9	10	9	13	10	12	1	1	0	1	1	1	0	1
YJL192C_CEN.PK113-7DSOP4	YJL192C_CEN.PK113-7DSOP4	4	4	4	;SOP4	1	4	4	4	2	2	2	2	2	1	2	1	2	1	1	2	3	1	2	2	2	2	2	2	2	1	2	1	2	1	1	2	3	1	2	2	2	2	2	2	2	1	2	1
YJL196C_CEN.PK113-7DELO1	YJL196C_CEN.PK113-7DELO1	3	3	3	;ELO1	1	3	3	3	2	3	1	3	1	2	1	1	1	1	1	0	2	1	3	2	2	3	1	3	1	2	1	1	1	1	1	0	2	1	3	2	2	3	1	3	1	2	1	1
YJL197W_CEN.PK113-7DUBP12	YJL197W_CEN.PK113-7DUBP12	7	7	7	;UBP12	1	7	7	7	0	0	1	3	1	1	2	1	5	1	2	2	2	1	1	2	0	0	1	3	1	1	2	1	5	1	2	2	2	1	1	2	0	0	1	3	1	1	2	1
YJL198W_CEN.PK113-7DPHO90	YJL198W_CEN.PK113-7DPHO90	6	6	6	;PHO90	1	6	6	6	1	0	1	0	2	0	1	2	1	1	1	1	0	1	0	2	1	0	1	0	2	0	1	2	1	1	1	1	0	1	0	2	1	0	1	0	2	0	1	2
YJL200C_CEN.PK113-7DACO2	YJL200C_CEN.PK113-7DACO2	41	40	40	;ACO2	1	41	40	40	33	31	33	33	34	28	37	31	31	30	35	34	37	32	29	35	32	31	32	32	33	28	36	30	30	30	34	33	36	31	28	34	32	31	32	32	33	28	36	30
YJL201W_CEN.PK113-7DECM25	YJL201W_CEN.PK113-7DECM25	13	13	13	;ECM25	1	13	13	13	4	5	2	2	7	5	3	2	3	3	3	2	4	3	3	2	4	5	2	2	7	5	3	2	3	3	3	2	4	3	3	2	4	5	2	2	7	5	3	2
YJL203W_CEN.PK113-7DPRP21	YJL203W_CEN.PK113-7DPRP21	3	3	3	;PRP21	1	3	3	3	0	0	1	2	1	0	0	1	0	1	1	0	0	0	0	0	0	0	1	2	1	0	0	1	0	1	1	0	0	0	0	0	0	0	1	2	1	0	0	1
YJL204C_CEN.PK113-7DRCY1	YJL204C_CEN.PK113-7DRCY1	11	11	11	;RCY1	1	11	11	11	2	2	4	4	0	3	1	3	0	2	0	0	0	0	2	0	2	2	4	4	0	3	1	3	0	2	0	0	0	0	2	0	2	2	4	4	0	3	1	3
YJL207C_CEN.PK113-7DLAA1	YJL207C_CEN.PK113-7DLAA1	25	25	25	;LAA1	1	25	25	25	8	5	8	6	8	7	7	10	4	1	3	4	4	0	3	8	8	5	8	6	8	7	7	10	4	1	3	4	4	0	3	8	8	5	8	6	8	7	7	10
YJL208C_CEN.PK113-7DNUC1	YJL208C_CEN.PK113-7DNUC1	9	9	9	;NUC1	1	9	9	9	3	5	3	6	4	4	6	4	5	4	4	4	5	5	6	7	3	5	3	6	4	4	6	4	5	4	4	4	5	5	6	7	3	5	3	6	4	4	6	4
YJL213W_CEN.PK113-7DORF	YJL213W_CEN.PK113-7DORF	17	17	17	;ORF	1	17	17	17	13	12	14	13	14	10	11	10	7	4	7	6	5	6	8	8	13	12	14	13	14	10	11	10	7	4	7	6	5	6	8	8	13	12	14	13	14	10	11	10
YJL217W_CEN.PK113-7DREE1	YJL217W_CEN.PK113-7DREE1	10	10	10	;REE1	1	10	10	10	0	1	1	5	2	2	4	2	2	1	1	3	3	5	2	3	0	1	1	5	2	2	4	2	2	1	1	3	3	5	2	3	0	1	1	5	2	2	4	2
YJR001W_CEN.PK113-7DAVT1	YJR001W_CEN.PK113-7DAVT1	7	7	7	;AVT1	1	7	7	7	3	0	2	1	3	2	1	3	2	4	2	3	2	2	3	2	3	0	2	1	3	2	1	3	2	4	2	3	2	2	3	2	3	0	2	1	3	2	1	3
YJR002W_CEN.PK113-7DMPP10	YJR002W_CEN.PK113-7DMPP10	18	18	18	;MPP10	1	18	18	18	9	6	10	8	9	7	6	8	9	8	6	9	6	5	8	8	9	6	10	8	9	7	6	8	9	8	6	9	6	5	8	8	9	6	10	8	9	7	6	8
YJR003C_CEN.PK113-7DORF	YJR003C_CEN.PK113-7DORF	10	10	10	;ORF	1	10	10	10	4	4	3	2	3	3	1	5	2	4	0	1	4	2	4	2	4	4	3	2	3	3	1	5	2	4	0	1	4	2	4	2	4	4	3	2	3	3	1	5
YJR005W_CEN.PK113-7DAPL1	YJR005W_CEN.PK113-7DAPL1	8	8	8	;APL1	1	8	8	8	4	4	1	4	3	2	0	3	1	2	1	1	1	1	2	2	4	4	1	4	3	2	0	3	1	2	1	1	1	1	2	2	4	4	1	4	3	2	0	3
YJR006W_CEN.PK113-7DPOL31	YJR006W_CEN.PK113-7DPOL31	11	11	11	;POL31	1	11	11	11	4	4	5	4	2	2	2	1	3	2	0	3	2	1	2	3	4	4	5	4	2	2	2	1	3	2	0	3	2	1	2	3	4	4	5	4	2	2	2	1
YJR007W_CEN.PK113-7DSUI2	YJR007W_CEN.PK113-7DSUI2	25	25	25	;SUI2	1	25	25	25	15	17	15	17	15	17	17	19	10	16	13	15	14	10	15	17	15	17	15	17	15	17	17	19	10	16	13	15	14	10	15	17	15	17	15	17	15	17	17	19
YJR009C_CEN.PK113-7DTDH2	YJR009C_CEN.PK113-7DTDH2	30	7	6	;TDH2	1	30	7	6	22	18	24	21	23	22	23	20	22	22	22	22	24	28	23	29	5	5	7	7	7	6	6	6	7	6	7	7	7	7	6	7	4	4	6	6	6	5	5	5
YJR010C-A_CEN.PK113-7DSPC1	YJR010C-A_CEN.PK113-7DSPC1	3	3	3	;SPC1	1	3	3	3	2	2	3	3	2	3	3	3	3	2	2	3	3	1	2	3	2	2	3	3	2	3	3	3	3	2	2	3	3	1	2	3	2	2	3	3	2	3	3	3
YJR010W_CEN.PK113-7DMET3	YJR010W_CEN.PK113-7DMET3	31	31	31	;MET3	1	31	31	31	21	19	19	17	19	19	18	21	18	20	20	18	20	26	25	24	21	19	19	17	19	19	18	21	18	20	20	18	20	26	25	24	21	19	19	17	19	19	18	21
YJR014W_CEN.PK113-7DTMA22	YJR014W_CEN.PK113-7DTMA22	7	7	7	;TMA22	1	7	7	7	3	4	5	5	4	6	6	5	4	5	4	5	4	3	6	4	3	4	5	5	4	6	6	5	4	5	4	5	4	3	6	4	3	4	5	5	4	6	6	5
YJR016C_CEN.PK113-7DILV3	YJR016C_CEN.PK113-7DILV3	35	35	35	;ILV3	1	35	35	35	25	28	27	28	29	31	26	29	27	28	29	28	26	22	31	31	25	28	27	28	29	31	26	29	27	28	29	28	26	22	31	31	25	28	27	28	29	31	26	29
YJR017C_CEN.PK113-7DESS1	YJR017C_CEN.PK113-7DESS1	7	7	7	;ESS1	1	7	7	7	5	4	4	4	4	2	2	2	1	3	0	2	4	3	4	5	5	4	4	4	4	2	2	2	1	3	0	2	4	3	4	5	5	4	4	4	4	2	2	2
YJR019C_CEN.PK113-7DTES1	YJR019C_CEN.PK113-7DTES1	5	5	5	;TES1	1	5	5	5	0	0	2	2	1	0	1	0	2	0	0	1	2	1	0	3	0	0	2	2	1	0	1	0	2	0	0	1	2	1	0	3	0	0	2	2	1	0	1	0
YJR022W_CEN.PK113-7DLSM8	YJR022W_CEN.PK113-7DLSM8	2	2	2	;LSM8	1	2	2	2	0	1	0	0	1	1	1	0	0	1	0	0	0	0	1	0	0	1	0	0	1	1	1	0	0	1	0	0	0	0	1	0	0	1	0	0	1	1	1	0
YJR024C_CEN.PK113-7DMDE1	YJR024C_CEN.PK113-7DMDE1	7	7	7	;MDE1	1	7	7	7	1	0	2	4	3	2	0	2	2	1	1	1	0	0	1	1	1	0	2	4	3	2	0	2	2	1	1	1	0	0	1	1	1	0	2	4	3	2	0	2
YJR025C_CEN.PK113-7DBNA1	YJR025C_CEN.PK113-7DBNA1	9	9	9	;BNA1	1	9	9	9	3	3	4	5	3	3	2	5	1	2	2	4	3	6	6	7	3	3	4	5	3	3	2	5	1	2	2	4	3	6	6	7	3	3	4	5	3	3	2	5
YJR031C_CEN.PK113-7DGEA1	YJR031C_CEN.PK113-7DGEA1	12	12	12	;GEA1	1	12	12	12	4	4	4	4	5	3	3	1	2	1	3	2	0	1	2	2	4	4	4	4	5	3	3	1	2	1	3	2	0	1	2	2	4	4	4	4	5	3	3	1
YJR032W_CEN.PK113-7DCPR7	YJR032W_CEN.PK113-7DCPR7	14	14	14	;CPR7	1	14	14	14	4	4	6	3	2	5	5	3	3	6	1	3	4	2	7	2	4	4	6	3	2	5	5	3	3	6	1	3	4	2	7	2	4	4	6	3	2	5	5	3
YJR033C_CEN.PK113-7DRAV1	YJR033C_CEN.PK113-7DRAV1	18	18	18	;RAV1	1	18	18	18	4	4	2	4	3	4	3	5	2	1	0	0	0	0	3	2	4	4	2	4	3	4	3	5	2	1	0	0	0	0	3	2	4	4	2	4	3	4	3	5
YJR034W_CEN.PK113-7DPET191	YJR034W_CEN.PK113-7DPET191	4	4	4	;PET191	1	4	4	4	2	1	0	1	0	0	1	3	0	1	0	1	2	1	1	1	2	1	0	1	0	0	1	3	0	1	0	1	2	1	1	1	2	1	0	1	0	0	1	3
YJR040W_CEN.PK113-7DGEF1	YJR040W_CEN.PK113-7DGEF1	5	5	5	;GEF1	1	5	5	5	1	0	0	1	1	0	1	0	0	0	1	0	0	0	0	0	1	0	0	1	1	0	1	0	0	0	1	0	0	0	0	0	1	0	0	1	1	0	1	0
YJR041C_CEN.PK113-7DURB2	YJR041C_CEN.PK113-7DURB2	25	25	25	;URB2	1	25	25	25	7	7	8	11	8	8	7	7	3	3	8	5	1	1	9	9	7	7	8	11	8	8	7	7	3	3	8	5	1	1	9	9	7	7	8	11	8	8	7	7
YJR042W_CEN.PK113-7DNUP85	YJR042W_CEN.PK113-7DNUP85	12	12	12	;NUP85	1	12	12	12	5	6	6	8	6	5	5	5	4	5	3	2	1	3	4	4	5	6	6	8	6	5	5	5	4	5	3	2	1	3	4	4	5	6	6	8	6	5	5	5
YJR043C_CEN.PK113-7DPOL32	YJR043C_CEN.PK113-7DPOL32	3	3	3	;POL32	1	3	3	3	0	1	1	1	1	0	0	0	2	0	1	0	0	1	0	2	0	1	1	1	1	0	0	0	2	0	1	0	0	1	0	2	0	1	1	1	1	0	0	0
YJR045C_CEN.PK113-7DSSC1;YEL030W_CEN.PK113-7DECM10	YJR045C_CEN.PK113-7DSSC1	41;9	41;9	40;8	;SSC1	2	41	41	40	31	31	32	30	30	32	34	31	31	31	28	25	30	38	32	33	31	31	32	30	30	32	34	31	31	31	28	25	30	38	32	33	31	31	32	30	30	31	33	30
YJR046W_CEN.PK113-7DTAH11	YJR046W_CEN.PK113-7DTAH11	17	17	17	;TAH11	1	17	17	17	8	5	5	7	4	3	5	5	1	4	2	1	3	1	1	4	8	5	5	7	4	3	5	5	1	4	2	1	3	1	1	4	8	5	5	7	4	3	5	5
YJR048W_CEN.PK113-7DCYC1	YJR048W_CEN.PK113-7DCYC1	11	11	9	;CYC1	1	11	11	9	5	6	5	8	7	5	6	6	4	4	6	4	5	6	5	6	5	6	5	8	7	5	6	6	4	4	6	4	5	6	5	6	4	4	4	6	6	4	5	4
YJR049C_CEN.PK113-7DUTR1	YJR049C_CEN.PK113-7DUTR1	7	7	7	;UTR1	1	7	7	7	0	0	1	1	1	1	1	1	0	1	0	1	1	0	2	1	0	0	1	1	1	1	1	1	0	1	0	1	1	0	2	1	0	0	1	1	1	1	1	1
YJR050W_CEN.PK113-7DISY1	YJR050W_CEN.PK113-7DISY1	1	1	1	;ISY1	1	1	1	1	1	1	0	1	0	1	1	1	0	0	0	0	0	0	0	0	1	1	0	1	0	1	1	1	0	0	0	0	0	0	0	0	1	1	0	1	0	1	1	1
YJR051W_CEN.PK113-7DOSM1	YJR051W_CEN.PK113-7DOSM1	16	16	16	;OSM1	1	16	16	16	7	8	4	6	5	2	4	4	3	3	1	3	6	2	3	6	7	8	4	6	5	2	4	4	3	3	1	3	6	2	3	6	7	8	4	6	5	2	4	4
YJR052W_CEN.PK113-7DRAD7	YJR052W_CEN.PK113-7DRAD7	5	5	5	;RAD7	1	5	5	5	1	1	1	3	0	0	0	1	0	0	2	0	0	0	1	0	1	1	1	3	0	0	0	1	0	0	2	0	0	0	1	0	1	1	1	3	0	0	0	1
YJR055W_CEN.PK113-7DHIT1	YJR055W_CEN.PK113-7DHIT1	1	1	1	;HIT1	1	1	1	1	1	1	0	0	0	0	0	0	0	0	0	0	0	1	0	0	1	1	0	0	0	0	0	0	0	0	0	0	0	1	0	0	1	1	0	0	0	0	0	0
YJR059W_CEN.PK113-7DPTK2;YKL198C_CEN.PK113-7DPTK1	YJR059W_CEN.PK113-7DPTK2	17;1	17;1	17;1	;PTK2	2	17	17	17	7	7	6	10	9	5	7	9	4	4	5	3	5	1	5	7	7	7	6	10	9	5	7	9	4	4	5	3	5	1	5	7	7	7	6	10	9	5	7	9
YJR060W_CEN.PK113-7DCBF1	YJR060W_CEN.PK113-7DCBF1	8	8	8	;CBF1	1	8	8	8	3	3	3	3	3	2	4	3	3	3	3	4	3	1	3	3	3	3	3	3	3	2	4	3	3	3	3	4	3	1	3	3	3	3	3	3	3	2	4	3
YJR062C_CEN.PK113-7DNTA1	YJR062C_CEN.PK113-7DNTA1	5	5	5	;NTA1	1	5	5	5	1	1	1	2	0	1	0	1	0	1	0	0	0	0	0	0	1	1	1	2	0	1	0	1	0	1	0	0	0	0	0	0	1	1	1	2	0	1	0	1
YJR063W_CEN.PK113-7DRPA12	YJR063W_CEN.PK113-7DRPA12	4	4	4	;RPA12	1	4	4	4	3	1	3	2	3	3	2	3	2	3	3	1	3	3	3	2	3	1	3	2	3	3	2	3	2	3	3	1	3	3	3	2	3	1	3	2	3	3	2	3
YJR064W_CEN.PK113-7DCCT5	YJR064W_CEN.PK113-7DCCT5	36	36	36	;CCT5	1	36	36	36	23	23	25	24	24	25	26	25	27	22	27	21	19	21	25	26	23	23	25	24	24	25	26	25	27	22	27	21	19	21	25	26	23	23	25	24	24	25	26	25
YJR065C_CEN.PK113-7DARP3	YJR065C_CEN.PK113-7DARP3	24	24	24	;ARP3	1	24	24	24	15	11	17	15	14	12	11	15	12	11	14	12	12	10	13	15	15	11	17	15	14	12	11	15	12	11	14	12	12	10	13	15	15	11	17	15	14	12	11	15
YJR066W_CEN.PK113-7DTOR1	YJR066W_CEN.PK113-7DTOR1	10	10	8	;TOR1	1	10	10	8	1	1	0	1	1	2	0	3	2	2	0	2	3	0	0	1	1	1	0	1	1	2	0	3	2	2	0	2	3	0	0	1	1	1	0	0	1	2	0	3
YJR068W_CEN.PK113-7DRFC2	YJR068W_CEN.PK113-7DRFC2	12	12	12	;RFC2	1	12	12	12	6	8	5	7	3	5	5	6	5	2	4	5	4	4	5	6	6	8	5	7	3	5	5	6	5	2	4	5	4	4	5	6	6	8	5	7	3	5	5	6
YJR069C_CEN.PK113-7DHAM1	YJR069C_CEN.PK113-7DHAM1	11	11	11	;HAM1	1	11	11	11	8	6	6	8	9	8	8	8	7	6	8	7	8	7	8	7	8	6	6	8	9	8	8	8	7	6	8	7	8	7	8	7	8	6	6	8	9	8	8	8
YJR070C_CEN.PK113-7DLIA1	YJR070C_CEN.PK113-7DLIA1	22	22	22	;LIA1	1	22	22	22	8	7	11	7	10	11	7	8	9	8	7	7	11	13	13	16	8	7	11	7	10	11	7	8	9	8	7	7	11	13	13	16	8	7	11	7	10	11	7	8
YJR072C_CEN.PK113-7DNPA3	YJR072C_CEN.PK113-7DNPA3	19	19	19	;NPA3	1	19	19	19	11	11	11	10	10	7	11	5	10	7	13	10	7	6	8	12	11	11	11	10	10	7	11	5	10	7	13	10	7	6	8	12	11	11	11	10	10	7	11	5
YJR073C_CEN.PK113-7DOPI3	YJR073C_CEN.PK113-7DOPI3	5	5	5	;OPI3	1	5	5	5	1	1	0	1	1	3	2	2	3	3	2	2	3	3	3	3	1	1	0	1	1	3	2	2	3	3	2	2	3	3	3	3	1	1	0	1	1	3	2	2
YJR074W_CEN.PK113-7DMOG1	YJR074W_CEN.PK113-7DMOG1	3	3	3	;MOG1	1	3	3	3	1	2	1	1	1	1	1	1	2	1	1	1	2	2	2	2	1	2	1	1	1	1	1	1	2	1	1	1	2	2	2	2	1	2	1	1	1	1	1	1
YJR075W_CEN.PK113-7DHOC1	YJR075W_CEN.PK113-7DHOC1	7	7	7	;HOC1	1	7	7	7	4	3	2	4	4	4	1	4	2	3	1	3	4	1	2	4	4	3	2	4	4	4	1	4	2	3	1	3	4	1	2	4	4	3	2	4	4	4	1	4
YJR076C_CEN.PK113-7DCDC11	YJR076C_CEN.PK113-7DCDC11	14	14	14	;CDC11	1	14	14	14	7	8	6	10	8	8	8	6	7	7	5	7	5	6	8	9	7	8	6	10	8	8	8	6	7	7	5	7	5	6	8	9	7	8	6	10	8	8	8	6
YJR077C_CEN.PK113-7DMIR1	YJR077C_CEN.PK113-7DMIR1	19	19	19	;MIR1	1	19	19	19	16	17	18	17	15	15	18	16	16	17	15	17	16	13	18	17	16	17	18	17	15	15	18	16	16	17	15	17	16	13	18	17	16	17	18	17	15	15	18	16
YJR078W_CEN.PK113-7DBNA2	YJR078W_CEN.PK113-7DBNA2	9	9	9	;BNA2	1	9	9	9	1	1	1	0	1	0	0	0	0	1	1	3	2	2	3	4	1	1	1	0	1	0	0	0	0	1	1	3	2	2	3	4	1	1	1	0	1	0	0	0
YJR080C_CEN.PK113-7DAIM24	YJR080C_CEN.PK113-7DAIM24	9	9	9	;AIM24	1	9	9	9	3	4	2	3	4	3	2	3	4	4	4	5	3	3	5	4	3	4	2	3	4	3	2	3	4	4	4	5	3	3	5	4	3	4	2	3	4	3	2	3
YJR083C_CEN.PK113-7DACF4	YJR083C_CEN.PK113-7DACF4	7	7	7	;ACF4	1	7	7	7	3	1	3	5	3	3	3	2	0	2	0	1	0	0	0	1	3	1	3	5	3	3	3	2	0	2	0	1	0	0	0	1	3	1	3	5	3	3	3	2
YJR084W_CEN.PK113-7DORF	YJR084W_CEN.PK113-7DORF	10	10	10	;ORF	1	10	10	10	2	2	4	5	1	3	5	2	0	1	2	0	0	0	2	2	2	2	4	5	1	3	5	2	0	1	2	0	0	0	2	2	2	2	4	5	1	3	5	2
YJR085C_CEN.PK113-7DORF	YJR085C_CEN.PK113-7DORF	2	2	2	;ORF	1	2	2	2	2	2	2	2	2	2	2	2	2	2	2	2	2	1	2	1	2	2	2	2	2	2	2	2	2	2	2	2	2	1	2	1	2	2	2	2	2	2	2	2
YJR086W_CEN.PK113-7DSTE18	YJR086W_CEN.PK113-7DSTE18	3	3	3	;STE18	1	3	3	3	2	2	1	2	2	2	3	2	2	2	3	0	2	1	2	2	2	2	1	2	2	2	3	2	2	2	3	0	2	1	2	2	2	2	1	2	2	2	3	2
YJR088C_CEN.PK113-7DEMC2;YDL239C_CEN.PK113-7DADY3	YJR088C_CEN.PK113-7DEMC2	11;1	11;1	11;1	;EMC2	2	11	11	11	6	7	4	9	6	7	7	7	7	6	6	6	4	5	8	5	6	7	4	9	6	7	7	7	7	6	6	6	4	5	8	5	6	7	4	9	6	7	7	7
YJR091C_CEN.PK113-7DJSN1	YJR091C_CEN.PK113-7DJSN1	6	6	6	;JSN1	1	6	6	6	0	1	2	0	3	0	3	0	0	0	0	0	1	0	0	3	0	1	2	0	3	0	3	0	0	0	0	0	1	0	0	3	0	1	2	0	3	0	3	0
YJR092W_CEN.PK113-7DBUD4	YJR092W_CEN.PK113-7DBUD4	2	2	2	;BUD4	1	2	2	2	0	0	0	0	0	0	1	0	0	0	1	0	1	0	0	0	0	0	0	0	0	0	1	0	0	0	1	0	1	0	0	0	0	0	0	0	0	0	1	0
YJR093C_CEN.PK113-7DFIP1	YJR093C_CEN.PK113-7DFIP1	5	5	5	;FIP1	1	5	5	5	1	1	2	1	3	2	0	0	0	0	1	0	2	0	0	2	1	1	2	1	3	2	0	0	0	0	1	0	2	0	0	2	1	1	2	1	3	2	0	0
YJR096W_CEN.PK113-7DORF	YJR096W_CEN.PK113-7DORF	5	5	5	;ORF	1	5	5	5	2	2	1	2	3	2	1	1	0	0	0	0	1	0	0	0	2	2	1	2	3	2	1	1	0	0	0	0	1	0	0	0	2	2	1	2	3	2	1	1
YJR097W_CEN.PK113-7DJJJ3	YJR097W_CEN.PK113-7DJJJ3	1	1	1	;JJJ3	1	1	1	1	0	1	0	0	0	0	0	0	0	1	0	0	0	1	0	0	0	1	0	0	0	0	0	0	0	1	0	0	0	1	0	0	0	1	0	0	0	0	0	0
YJR099W_CEN.PK113-7DYUH1	YJR099W_CEN.PK113-7DYUH1	3	3	3	;YUH1	1	3	3	3	2	0	1	0	0	0	1	0	0	0	0	0	0	0	0	0	2	0	1	0	0	0	1	0	0	0	0	0	0	0	0	0	2	0	1	0	0	0	1	0
YJR100C_CEN.PK113-7DAIM25	YJR100C_CEN.PK113-7DAIM25	4	4	4	;AIM25	1	4	4	4	1	2	2	3	2	1	1	1	0	0	0	0	0	0	2	1	1	2	2	3	2	1	1	1	0	0	0	0	0	0	2	1	1	2	2	3	2	1	1	1
YJR101W_CEN.PK113-7DRSM26	YJR101W_CEN.PK113-7DRSM26	4	4	4	;RSM26	1	4	4	4	1	3	3	4	3	3	1	2	1	2	1	2	1	1	2	2	1	3	3	4	3	3	1	2	1	2	1	2	1	1	2	2	1	3	3	4	3	3	1	2
YJR102C_CEN.PK113-7DVPS25	YJR102C_CEN.PK113-7DVPS25	4	4	4	;VPS25	1	4	4	4	1	1	1	1	1	1	1	1	0	1	1	0	0	1	1	1	1	1	1	1	1	1	1	1	0	1	1	0	0	1	1	1	1	1	1	1	1	1	1	1
YJR103W_CEN.PK113-7DURA8	YJR103W_CEN.PK113-7DURA8	19	14	14	;URA8	1	19	14	14	6	7	5	7	7	6	7	6	8	7	7	6	7	3	8	7	2	3	2	3	3	2	4	3	3	3	3	2	3	0	3	3	2	3	2	3	3	2	4	3
YJR104C_CEN.PK113-7DSOD1	YJR104C_CEN.PK113-7DSOD1	13	13	13	;SOD1	1	13	13	13	12	11	9	11	12	13	11	10	12	11	11	11	12	13	13	12	12	11	9	11	12	13	11	10	12	11	11	11	12	13	13	12	12	11	9	11	12	13	11	10
YJR105W_CEN.PK113-7DADO1	YJR105W_CEN.PK113-7DADO1	19	19	19	;ADO1	1	19	19	19	10	9	12	11	12	12	12	10	10	8	9	12	14	12	10	15	10	9	12	11	12	12	12	10	10	8	9	12	14	12	10	15	10	9	12	11	12	12	12	10
YJR109C_CEN.PK113-7DCPA2	YJR109C_CEN.PK113-7DCPA2	71	69	69	;CPA2	1	71	69	69	46	47	52	50	50	49	45	42	44	38	50	42	52	56	53	53	45	45	50	48	48	48	43	41	42	36	48	40	50	54	51	51	45	45	50	48	48	48	43	41
YJR111C_CEN.PK113-7DORF	YJR111C_CEN.PK113-7DORF	7	7	7	;ORF	1	7	7	7	3	3	3	5	5	3	4	3	3	3	2	3	4	3	1	4	3	3	3	5	5	3	4	3	3	3	2	3	4	3	1	4	3	3	3	5	5	3	4	3
YJR113C_CEN.PK113-7DRSM7	YJR113C_CEN.PK113-7DRSM7	10	10	10	;RSM7	1	10	10	10	2	4	4	4	2	4	5	1	3	3	3	3	3	2	5	5	2	4	4	4	2	4	5	1	3	3	3	3	3	2	5	5	2	4	4	4	2	4	5	1
YJR117W_CEN.PK113-7DSTE24	YJR117W_CEN.PK113-7DSTE24	14	14	14	;STE24	1	14	14	14	7	6	9	9	8	10	7	8	9	10	3	8	9	6	9	9	7	6	9	9	8	10	7	8	9	10	3	8	9	6	9	9	7	6	9	9	8	10	7	8
YJR118C_CEN.PK113-7DILM1	YJR118C_CEN.PK113-7DILM1	3	3	3	;ILM1	1	3	3	3	0	1	0	0	0	1	1	0	1	1	0	0	1	1	1	1	0	1	0	0	0	1	1	0	1	1	0	0	1	1	1	1	0	1	0	0	0	1	1	0
YJR121W_CEN.PK113-7DATP2	YJR121W_CEN.PK113-7DATP2	30	30	30	;ATP2	1	30	30	30	24	24	24	25	22	24	23	24	26	24	26	25	24	26	26	27	24	24	24	25	22	24	23	24	26	24	26	25	24	26	26	27	24	24	24	25	22	24	23	24
YJR122W_CEN.PK113-7DIBA57	YJR122W_CEN.PK113-7DIBA57	5	5	5	;IBA57	1	5	5	5	1	1	0	0	0	0	1	1	0	1	0	0	0	0	2	4	1	1	0	0	0	0	1	1	0	1	0	0	0	0	2	4	1	1	0	0	0	0	1	1
YJR123W_CEN.PK113-7DRPS5	YJR123W_CEN.PK113-7DRPS5	17	17	17	;RPS5	1	17	17	17	16	12	13	14	14	15	15	14	15	14	15	15	15	16	14	14	16	12	13	14	14	15	15	14	15	14	15	15	15	16	14	14	16	12	13	14	14	15	15	14
YJR124C_CEN.PK113-7DORF	YJR124C_CEN.PK113-7DORF	2	2	2	;ORF	1	2	2	2	1	0	1	0	1	2	1	1	1	0	1	1	2	0	1	1	1	0	1	0	1	2	1	1	1	0	1	1	2	0	1	1	1	0	1	0	1	2	1	1
YJR125C_CEN.PK113-7DENT3	YJR125C_CEN.PK113-7DENT3	16	16	16	;ENT3	1	16	16	16	6	8	5	6	5	8	8	8	8	11	6	5	7	7	10	11	6	8	5	6	5	8	8	8	8	11	6	5	7	7	10	11	6	8	5	6	5	8	8	8
YJR130C_CEN.PK113-7DSTR2	YJR130C_CEN.PK113-7DSTR2	13	13	13	;STR2	1	13	13	13	3	4	1	4	2	1	0	1	0	0	1	0	0	0	0	1	3	4	1	4	2	1	0	1	0	0	1	0	0	0	0	1	3	4	1	4	2	1	0	1
YJR131W_CEN.PK113-7DMNS1	YJR131W_CEN.PK113-7DMNS1	6	6	6	;MNS1	1	6	6	6	1	3	1	1	1	3	2	0	2	2	0	1	1	1	2	1	1	3	1	1	1	3	2	0	2	2	0	1	1	1	2	1	1	3	1	1	1	3	2	0
YJR133W_CEN.PK113-7DXPT1	YJR133W_CEN.PK113-7DXPT1	8	8	8	;XPT1	1	8	8	8	4	4	3	8	4	5	2	4	3	4	3	6	4	5	4	6	4	4	3	8	4	5	2	4	3	4	3	6	4	5	4	6	4	4	3	8	4	5	2	4
YJR134C_CEN.PK113-7DSGM1	YJR134C_CEN.PK113-7DSGM1	5	5	5	;SGM1	1	5	5	5	2	1	2	1	2	2	1	1	2	2	1	1	2	0	1	2	2	1	2	1	2	2	1	1	2	2	1	1	2	0	1	2	2	1	2	1	2	2	1	1
YJR135C_CEN.PK113-7DMCM22	YJR135C_CEN.PK113-7DMCM22	2	2	2	;MCM22	1	2	2	2	0	0	0	1	0	0	1	0	0	0	0	0	1	0	0	0	0	0	0	1	0	0	1	0	0	0	0	0	1	0	0	0	0	0	0	1	0	0	1	0
YJR135W-A_CEN.PK113-7DTIM8	YJR135W-A_CEN.PK113-7DTIM8	4	4	4	;TIM8	1	4	4	4	3	3	4	3	2	3	3	4	4	4	3	4	4	3	4	4	3	3	4	3	2	3	3	4	4	4	3	4	4	3	4	4	3	3	4	3	2	3	3	4
YJR137C_CEN.PK113-7DMET5	YJR137C_CEN.PK113-7DMET5	89	89	87	;MET5	1	89	89	87	60	62	59	59	63	63	61	62	66	58	66	62	68	72	74	72	60	62	59	59	63	63	61	62	66	58	66	62	68	72	74	72	59	61	58	59	61	62	61	61
YJR138W_CEN.PK113-7DIML1	YJR138W_CEN.PK113-7DIML1	7	7	7	;IML1	1	7	7	7	1	0	2	1	0	2	1	3	0	0	0	0	0	0	0	0	1	0	2	1	0	2	1	3	0	0	0	0	0	0	0	0	1	0	2	1	0	2	1	3
YJR139C_CEN.PK113-7DHOM6	YJR139C_CEN.PK113-7DHOM6	28	28	28	;HOM6	1	28	28	28	20	20	18	21	20	22	19	19	22	22	22	21	22	24	21	24	20	20	18	21	20	22	19	19	22	22	22	21	22	24	21	24	20	20	18	21	20	22	19	19
YJR140C_CEN.PK113-7DHIR3	YJR140C_CEN.PK113-7DHIR3	5	5	5	;HIR3	1	5	5	5	2	2	1	2	0	0	2	0	0	0	0	0	0	0	0	1	2	2	1	2	0	0	2	0	0	0	0	0	0	0	0	1	2	2	1	2	0	0	2	0
YJR142W_CEN.PK113-7DORF	YJR142W_CEN.PK113-7DORF	9	9	9	;ORF	1	9	9	9	5	6	5	6	3	6	4	4	0	3	3	1	1	0	1	5	5	6	5	6	3	6	4	4	0	3	3	1	1	0	1	5	5	6	5	6	3	6	4	4
YJR143C_CEN.PK113-7DPMT4	YJR143C_CEN.PK113-7DPMT4	21	21	21	;PMT4	1	21	21	21	11	10	12	13	9	9	9	6	10	10	9	7	14	9	14	16	11	10	12	13	9	9	9	6	10	10	9	7	14	9	14	16	11	10	12	13	9	9	9	6
YJR144W_CEN.PK113-7DMGM101	YJR144W_CEN.PK113-7DMGM101	15	15	15	;MGM101	1	15	15	15	8	7	6	8	9	3	8	4	7	3	6	7	5	5	7	8	8	7	6	8	9	3	8	4	7	3	6	7	5	5	7	8	8	7	6	8	9	3	8	4
YJR148W_CEN.PK113-7DBAT2	YJR148W_CEN.PK113-7DBAT2	19	16	16	;BAT2	1	19	16	16	7	11	9	9	7	8	7	7	7	9	6	3	7	3	5	7	5	9	7	7	4	6	4	4	5	6	4	2	4	1	2	5	5	9	7	7	4	6	4	4
YKL001C_CEN.PK113-7DMET14	YKL001C_CEN.PK113-7DMET14	12	12	12	;MET14	1	12	12	12	8	9	8	9	9	8	7	7	7	9	7	8	7	7	10	8	8	9	8	9	9	8	7	7	7	9	7	8	7	7	10	8	8	9	8	9	9	8	7	7
YKL003C_CEN.PK113-7DMRP17	YKL003C_CEN.PK113-7DMRP17	4	4	4	;MRP17	1	4	4	4	1	1	1	1	1	0	0	0	0	0	0	1	0	0	1	2	1	1	1	1	1	0	0	0	0	0	0	1	0	0	1	2	1	1	1	1	1	0	0	0
YKL006C-A_CEN.PK113-7DSFT1	YKL006C-A_CEN.PK113-7DSFT1	3	3	3	;SFT1	1	3	3	3	1	1	2	2	2	2	0	2	2	2	2	0	0	1	2	1	1	1	2	2	2	2	0	2	2	2	2	0	0	1	2	1	1	1	2	2	2	2	0	2
YKL006W_CEN.PK113-7DRPL14A	YKL006W_CEN.PK113-7DRPL14A	14	14	2	;RPL14A	1	14	14	2	10	10	9	10	10	10	9	10	9	11	9	9	11	11	10	10	10	10	9	10	10	10	9	10	9	11	9	9	11	11	10	10	2	2	2	2	2	2	1	2
YKL007W_CEN.PK113-7DCAP1	YKL007W_CEN.PK113-7DCAP1	14	14	14	;CAP1	1	14	14	14	8	7	7	5	9	8	8	7	8	5	6	5	8	5	6	8	8	7	7	5	9	8	8	7	8	5	6	5	8	5	6	8	8	7	7	5	9	8	8	7
YKL008C_CEN.PK113-7DLAC1	YKL008C_CEN.PK113-7DLAC1	5	5	5	;LAC1	1	5	5	5	2	2	1	2	1	1	1	2	2	2	2	1	1	2	1	2	2	2	1	2	1	1	1	2	2	2	2	1	1	2	1	2	2	2	1	2	1	1	1	2
YKL009W_CEN.PK113-7DMRT4	YKL009W_CEN.PK113-7DMRT4	17	17	17	;MRT4	1	17	17	17	8	12	10	10	7	11	7	14	11	13	9	9	11	14	13	11	8	12	10	10	7	11	7	14	11	13	9	9	11	14	13	11	8	12	10	10	7	11	7	14
YKL010C_CEN.PK113-7DUFD4	YKL010C_CEN.PK113-7DUFD4	26	26	26	;UFD4	1	26	26	26	8	9	10	9	7	8	7	6	4	4	5	3	2	2	4	3	8	9	10	9	7	8	7	6	4	4	5	3	2	2	4	3	8	9	10	9	7	8	7	6
YKL011C_CEN.PK113-7DCCE1	YKL011C_CEN.PK113-7DCCE1	3	3	3	;CCE1	1	3	3	3	0	1	0	1	0	0	0	1	0	0	0	1	0	0	1	0	0	1	0	1	0	0	0	1	0	0	0	1	0	0	1	0	0	1	0	1	0	0	0	1
YKL012W_CEN.PK113-7DPRP40	YKL012W_CEN.PK113-7DPRP40	5	5	5	;PRP40	1	5	5	5	2	1	4	4	1	2	1	1	0	0	0	0	0	2	0	0	2	1	4	4	1	2	1	1	0	0	0	0	0	2	0	0	2	1	4	4	1	2	1	1
YKL013C_CEN.PK113-7DARC19	YKL013C_CEN.PK113-7DARC19	10	10	10	;ARC19	1	10	10	10	5	7	5	5	6	4	7	8	4	4	4	3	4	2	6	3	5	7	5	5	6	4	7	8	4	4	4	3	4	2	6	3	5	7	5	5	6	4	7	8
YKL014C_CEN.PK113-7DURB1	YKL014C_CEN.PK113-7DURB1	50	50	50	;URB1	1	50	50	50	22	25	22	22	26	25	22	20	18	17	19	14	16	10	17	22	22	25	22	22	26	25	22	20	18	17	19	14	16	10	17	22	22	25	22	22	26	25	22	20
YKL016C_CEN.PK113-7DATP7	YKL016C_CEN.PK113-7DATP7	12	12	12	;ATP7	1	12	12	12	8	9	4	7	5	8	5	6	6	7	5	6	5	6	7	6	8	9	4	7	5	8	5	6	6	7	5	6	5	6	7	6	8	9	4	7	5	8	5	6
YKL017C_CEN.PK113-7DHCS1	YKL017C_CEN.PK113-7DHCS1	9	9	9	;HCS1	1	9	9	9	2	3	0	1	0	0	0	1	0	0	0	0	1	0	0	1	2	3	0	1	0	0	0	1	0	0	0	0	1	0	0	1	2	3	0	1	0	0	0	1
YKL018W_CEN.PK113-7DSWD2	YKL018W_CEN.PK113-7DSWD2	13	13	13	;SWD2	1	13	13	13	5	10	7	8	5	5	4	4	5	1	3	3	3	1	4	4	5	10	7	8	5	5	4	4	5	1	3	3	3	1	4	4	5	10	7	8	5	5	4	4
YKL019W_CEN.PK113-7DRAM2	YKL019W_CEN.PK113-7DRAM2	5	5	5	;RAM2	1	5	5	5	1	0	1	0	1	2	1	2	1	1	0	1	1	1	2	1	1	0	1	0	1	2	1	2	1	1	0	1	1	1	2	1	1	0	1	0	1	2	1	2
YKL021C_CEN.PK113-7DMAK11	YKL021C_CEN.PK113-7DMAK11	20	20	20	;MAK11	1	20	20	20	11	14	12	15	14	15	12	12	12	14	8	10	9	8	13	14	11	14	12	15	14	15	12	12	12	14	8	10	9	8	13	14	11	14	12	15	14	15	12	12
YKL023W_CEN.PK113-7DORF	YKL023W_CEN.PK113-7DORF	2	2	2	;ORF	1	2	2	2	1	1	1	1	1	1	0	1	0	1	0	0	0	0	0	1	1	1	1	1	1	1	0	1	0	1	0	0	0	0	0	1	1	1	1	1	1	1	0	1
YKL024C_CEN.PK113-7DURA6	YKL024C_CEN.PK113-7DURA6	10	10	10	;URA6	1	10	10	10	2	2	3	2	6	6	3	3	6	4	2	3	4	3	5	6	2	2	3	2	6	6	3	3	6	4	2	3	4	3	5	6	2	2	3	2	6	6	3	3
YKL025C_CEN.PK113-7DPAN3	YKL025C_CEN.PK113-7DPAN3	6	6	6	;PAN3	1	6	6	6	2	2	3	1	2	1	2	1	0	1	0	1	1	1	0	2	2	2	3	1	2	1	2	1	0	1	0	1	1	1	0	2	2	2	3	1	2	1	2	1
YKL027W_CEN.PK113-7DORF	YKL027W_CEN.PK113-7DORF	20	20	20	;ORF	1	20	20	20	10	11	12	14	12	6	11	9	13	8	9	11	12	5	8	10	10	11	12	14	12	6	11	9	13	8	9	11	12	5	8	10	10	11	12	14	12	6	11	9
YKL028W_CEN.PK113-7DTFA1	YKL028W_CEN.PK113-7DTFA1	9	9	9	;TFA1	1	9	9	9	4	4	5	4	4	1	5	3	4	2	3	2	3	0	3	5	4	4	5	4	4	1	5	3	4	2	3	2	3	0	3	5	4	4	5	4	4	1	5	3
YKL029C_CEN.PK113-7DMAE1	YKL029C_CEN.PK113-7DMAE1	44	44	44	;MAE1	1	44	44	44	28	30	31	30	35	32	29	31	29	30	31	30	35	36	32	35	28	30	31	30	35	32	29	31	29	30	31	30	35	36	32	35	28	30	31	30	35	32	29	31
YKL032C_CEN.PK113-7DIXR1	YKL032C_CEN.PK113-7DIXR1	3	3	3	;IXR1	1	3	3	3	1	3	1	1	1	1	2	2	0	1	2	0	0	0	2	2	1	3	1	1	1	1	2	2	0	1	2	0	0	0	2	2	1	3	1	1	1	1	2	2
YKL033W_CEN.PK113-7DTTI1	YKL033W_CEN.PK113-7DTTI1	3	3	3	;TTI1	1	3	3	3	0	1	0	0	0	0	1	0	0	0	0	0	0	0	0	0	0	1	0	0	0	0	1	0	0	0	0	0	0	0	0	0	0	1	0	0	0	0	1	0
YKL033W-A_CEN.PK113-7DORF	YKL033W-A_CEN.PK113-7DORF	9	9	9	;ORF	1	9	9	9	2	4	3	5	7	7	6	6	4	1	1	3	5	1	4	4	2	4	3	5	7	7	6	6	4	1	1	3	5	1	4	4	2	4	3	5	7	7	6	6
YKL034W_CEN.PK113-7DTUL1	YKL034W_CEN.PK113-7DTUL1	1	1	1	;TUL1	1	1	1	1	0	0	0	1	0	0	0	0	0	0	0	0	0	0	0	0	0	0	0	1	0	0	0	0	0	0	0	0	0	0	0	0	0	0	0	1	0	0	0	0
YKL035W_CEN.PK113-7DUGP1	YKL035W_CEN.PK113-7DUGP1	29	29	29	;UGP1	1	29	29	29	18	20	17	22	17	18	21	20	19	20	18	21	17	17	21	19	18	20	17	22	17	18	21	20	19	20	18	21	17	17	21	19	18	20	17	22	17	18	21	20
YKL038W_CEN.PK113-7DRGT1	YKL038W_CEN.PK113-7DRGT1	1	1	1	;RGT1	1	1	1	1	1	1	1	1	1	1	1	1	1	1	1	1	1	1	1	1	1	1	1	1	1	1	1	1	1	1	1	1	1	1	1	1	1	1	1	1	1	1	1	1
YKL039W_CEN.PK113-7DPTM1	YKL039W_CEN.PK113-7DPTM1	7	7	7	;PTM1	1	7	7	7	2	3	2	4	5	3	4	2	3	2	3	3	5	2	2	4	2	3	2	4	5	3	4	2	3	2	3	3	5	2	2	4	2	3	2	4	5	3	4	2
YKL040C_CEN.PK113-7DNFU1	YKL040C_CEN.PK113-7DNFU1	14	14	14	;NFU1	1	14	14	14	10	9	8	9	9	7	8	8	9	7	10	8	6	8	8	10	10	9	8	9	9	7	8	8	9	7	10	8	6	8	8	10	10	9	8	9	9	7	8	8
YKL041W_CEN.PK113-7DVPS24	YKL041W_CEN.PK113-7DVPS24	5	5	5	;VPS24	1	5	5	5	3	3	1	1	1	1	1	1	1	2	1	1	1	1	1	1	3	3	1	1	1	1	1	1	1	2	1	1	1	1	1	1	3	3	1	1	1	1	1	1
YKL045W_CEN.PK113-7DPRI2	YKL045W_CEN.PK113-7DPRI2	8	8	8	;PRI2	1	8	8	8	3	4	1	1	2	2	2	0	1	0	0	2	2	0	1	0	3	4	1	1	2	2	2	0	1	0	0	2	2	0	1	0	3	4	1	1	2	2	2	0
YKL046C_CEN.PK113-7DDCW1	YKL046C_CEN.PK113-7DDCW1	3	3	3	;DCW1	1	3	3	3	1	0	2	2	2	2	1	1	2	0	1	1	2	1	1	2	1	0	2	2	2	2	1	1	2	0	1	1	2	1	1	2	1	0	2	2	2	2	1	1
YKL047W_CEN.PK113-7DANR2	YKL047W_CEN.PK113-7DANR2	13	13	13	;ANR2	1	13	13	13	7	5	8	5	3	4	2	3	2	1	2	3	1	0	3	3	7	5	8	5	3	4	2	3	2	1	2	3	1	0	3	3	7	5	8	5	3	4	2	3
YKL051W_CEN.PK113-7DSFK1	YKL051W_CEN.PK113-7DSFK1	3	3	3	;SFK1	1	3	3	3	1	1	1	3	1	1	1	1	0	0	2	1	0	0	0	1	1	1	1	3	1	1	1	1	0	0	2	1	0	0	0	1	1	1	1	3	1	1	1	1
YKL052C_CEN.PK113-7DASK1	YKL052C_CEN.PK113-7DASK1	2	2	2	;ASK1	1	2	2	2	0	1	0	0	1	1	0	1	1	1	0	0	0	1	0	0	0	1	0	0	1	1	0	1	1	1	0	0	0	1	0	0	0	1	0	0	1	1	0	1
YKL053C-A_CEN.PK113-7DMDM35	YKL053C-A_CEN.PK113-7DMDM35	3	3	3	;MDM35	1	3	3	3	0	1	1	0	0	0	1	0	1	0	1	2	2	0	1	1	0	1	1	0	0	0	1	0	1	0	1	2	2	0	1	1	0	1	1	0	0	0	1	0
YKL054C_CEN.PK113-7DDEF1	YKL054C_CEN.PK113-7DDEF1	20	20	20	;DEF1	1	20	20	20	9	8	7	10	10	11	8	7	13	9	9	11	14	12	11	14	9	8	7	10	10	11	8	7	13	9	9	11	14	12	11	14	9	8	7	10	10	11	8	7
YKL056C_CEN.PK113-7DTMA19	YKL056C_CEN.PK113-7DTMA19	16	16	16	;TMA19	1	16	16	16	12	11	11	11	11	12	12	10	10	9	10	11	11	14	11	12	12	11	11	11	11	12	12	10	10	9	10	11	11	14	11	12	12	11	11	11	11	12	12	10
YKL057C_CEN.PK113-7DNUP120	YKL057C_CEN.PK113-7DNUP120	25	25	25	;NUP120	1	25	25	25	8	16	9	14	10	13	12	10	6	9	9	6	4	3	9	7	8	16	9	14	10	13	12	10	6	9	9	6	4	3	9	7	8	16	9	14	10	13	12	10
YKL058W_CEN.PK113-7DTOA2	YKL058W_CEN.PK113-7DTOA2	3	3	3	;TOA2	1	3	3	3	3	2	2	3	2	3	1	2	1	3	2	1	2	1	2	2	3	2	2	3	2	3	1	2	1	3	2	1	2	1	2	2	3	2	2	3	2	3	1	2
YKL059C_CEN.PK113-7DMPE1	YKL059C_CEN.PK113-7DMPE1	5	5	5	;MPE1	1	5	5	5	3	1	0	0	0	0	0	1	0	0	0	0	1	0	0	0	3	1	0	0	0	0	0	1	0	0	0	0	1	0	0	0	3	1	0	0	0	0	0	1
YKL060C_CEN.PK113-7DFBA1	YKL060C_CEN.PK113-7DFBA1	34	34	34	;FBA1	1	34	34	34	22	22	24	23	24	24	24	25	24	26	22	23	27	27	26	28	22	22	24	23	24	24	24	25	24	26	22	23	27	27	26	28	22	22	24	23	24	24	24	25
YKL063C_CEN.PK113-7DORF	YKL063C_CEN.PK113-7DORF	4	4	4	;ORF	1	4	4	4	1	1	1	1	1	1	2	1	0	0	0	0	2	1	1	3	1	1	1	1	1	1	2	1	0	0	0	0	2	1	1	3	1	1	1	1	1	1	2	1
YKL064W_CEN.PK113-7DMNR2	YKL064W_CEN.PK113-7DMNR2	4	4	4	;MNR2	1	4	4	4	0	1	1	2	0	2	2	1	0	2	1	1	1	0	1	0	0	1	1	2	0	2	2	1	0	2	1	1	1	0	1	0	0	1	1	2	0	2	2	1
YKL065C_CEN.PK113-7DYET1;REV__YFR046C_CEN.PK113-7DCNN1;CON__Q6KB66-1;REV__YOR154W_CEN.PK113-7DSLP1	YKL065C_CEN.PK113-7DYET1	6;1;1;1	6;1;1;1	5;0;0;0	;YET1	4	6	6	5	3	3	3	2	3	3	3	2	3	5	2	3	2	1	4	2	3	3	3	2	3	3	3	2	3	5	2	3	2	1	4	2	3	3	3	2	3	3	3	2
YKL067W_CEN.PK113-7DYNK1	YKL067W_CEN.PK113-7DYNK1	12	12	12	;YNK1	1	12	12	12	8	9	7	8	8	6	8	8	8	7	6	8	9	8	8	6	8	9	7	8	8	6	8	8	8	7	6	8	9	8	8	6	8	9	7	8	8	6	8	8
YKL068W_CEN.PK113-7DNUP100	YKL068W_CEN.PK113-7DNUP100	11	10	9	;NUP100	1	11	10	9	4	1	3	1	3	3	3	2	3	3	4	1	3	5	3	3	4	1	3	1	3	3	3	2	3	3	4	1	3	5	3	3	3	1	2	1	3	3	3	2
YKL069W_CEN.PK113-7DORF	YKL069W_CEN.PK113-7DORF	2	2	2	;ORF	1	2	2	2	1	1	0	1	0	2	0	0	0	1	0	0	1	0	0	0	1	1	0	1	0	2	0	0	0	1	0	0	1	0	0	0	1	1	0	1	0	2	0	0
YKL073W_CEN.PK113-7DLHS1	YKL073W_CEN.PK113-7DLHS1	17	17	17	;LHS1	1	17	17	17	6	8	6	9	5	6	6	3	4	5	9	9	5	7	6	10	6	8	6	9	5	6	6	3	4	5	9	9	5	7	6	10	6	8	6	9	5	6	6	3
YKL074C_CEN.PK113-7DMUD2	YKL074C_CEN.PK113-7DMUD2	4	4	4	;MUD2	1	4	4	4	0	1	2	2	3	0	1	0	0	0	0	0	0	0	0	2	0	1	2	2	3	0	1	0	0	0	0	0	0	0	0	2	0	1	2	2	3	0	1	0
YKL075C_CEN.PK113-7DORF	YKL075C_CEN.PK113-7DORF	3	3	3	;ORF	1	3	3	3	0	0	0	0	1	0	0	0	0	1	0	0	0	0	0	1	0	0	0	0	1	0	0	0	0	1	0	0	0	0	0	1	0	0	0	0	1	0	0	0
YKL077W_CEN.PK113-7DORF	YKL077W_CEN.PK113-7DORF	10	10	10	;ORF	1	10	10	10	2	6	5	4	6	7	6	2	4	3	3	5	5	2	8	8	2	6	5	4	6	7	6	2	4	3	3	5	5	2	8	8	2	6	5	4	6	7	6	2
YKL078W_CEN.PK113-7DDHR2	YKL078W_CEN.PK113-7DDHR2	8	8	8	;DHR2	1	8	8	8	2	1	2	2	2	2	2	3	1	2	1	3	1	2	1	0	2	1	2	2	2	2	2	3	1	2	1	3	1	2	1	0	2	1	2	2	2	2	2	3
YKL079W_CEN.PK113-7DSMY1	YKL079W_CEN.PK113-7DSMY1	15	15	15	;SMY1	1	15	15	15	7	5	7	5	3	4	4	6	2	5	3	1	2	1	3	2	7	5	7	5	3	4	4	6	2	5	3	1	2	1	3	2	7	5	7	5	3	4	4	6
YKL080W_CEN.PK113-7DVMA5	YKL080W_CEN.PK113-7DVMA5	22	22	22	;VMA5	1	22	22	22	16	19	14	14	14	13	15	16	14	17	13	13	14	16	17	17	16	19	14	14	14	13	15	16	14	17	13	13	14	16	17	17	16	19	14	14	14	13	15	16
YKL081W_CEN.PK113-7DTEF4	YKL081W_CEN.PK113-7DTEF4	31	31	28	;TEF4	1	31	31	28	19	20	19	21	24	22	25	21	21	21	22	24	24	23	23	26	19	20	19	21	24	22	25	21	21	21	22	24	24	23	23	26	16	17	16	18	21	19	22	18
YKL082C_CEN.PK113-7DRRP14	YKL082C_CEN.PK113-7DRRP14	9	9	9	;RRP14	1	9	9	9	1	2	2	2	1	5	0	4	3	2	2	3	1	1	4	2	1	2	2	2	1	5	0	4	3	2	2	3	1	1	4	2	1	2	2	2	1	5	0	4
YKL085W_CEN.PK113-7DMDH1	YKL085W_CEN.PK113-7DMDH1	19	19	19	;MDH1	1	19	19	19	10	12	13	13	13	14	9	11	10	10	12	11	13	13	13	13	10	12	13	13	13	14	9	11	10	10	12	11	13	13	13	13	10	12	13	13	13	14	9	11
YKL088W_CEN.PK113-7DCAB3	YKL088W_CEN.PK113-7DCAB3	12	12	12	;CAB3	1	12	12	12	4	6	3	6	2	5	3	4	1	5	1	1	1	0	6	2	4	6	3	6	2	5	3	4	1	5	1	1	1	0	6	2	4	6	3	6	2	5	3	4
YKL091C_CEN.PK113-7DORF	YKL091C_CEN.PK113-7DORF	3	2	2	;ORF	1	3	2	2	2	1	2	1	1	1	1	1	1	0	1	1	1	0	0	1	1	0	1	1	1	0	0	0	0	0	0	0	0	0	0	1	1	0	1	1	1	0	0	0
YKL092C_CEN.PK113-7DBUD2	YKL092C_CEN.PK113-7DBUD2	9	9	9	;BUD2	1	9	9	9	5	3	0	3	4	2	1	2	0	0	1	3	0	1	1	2	5	3	0	3	4	2	1	2	0	0	1	3	0	1	1	2	5	3	0	3	4	2	1	2
YKL094W_CEN.PK113-7DYJU3	YKL094W_CEN.PK113-7DYJU3	13	13	13	;YJU3	1	13	13	13	2	5	6	10	8	5	4	4	5	5	3	4	3	4	5	6	2	5	6	10	8	5	4	4	5	5	3	4	3	4	5	6	2	5	6	10	8	5	4	4
YKL095W_CEN.PK113-7DYJU2	YKL095W_CEN.PK113-7DYJU2	1	1	1	;YJU2	1	1	1	1	0	0	1	1	1	0	1	0	0	1	0	1	0	0	0	1	0	0	1	1	1	0	1	0	0	1	0	1	0	0	0	1	0	0	1	1	1	0	1	0
YKL096W_CEN.PK113-7DCWP1	YKL096W_CEN.PK113-7DCWP1	9	9	9	;CWP1	1	9	9	9	5	7	7	7	7	7	6	5	5	6	6	8	8	4	8	7	5	7	7	7	7	7	6	5	5	6	6	8	8	4	8	7	5	7	7	7	7	7	6	5
YKL099C_CEN.PK113-7DUTP11	YKL099C_CEN.PK113-7DUTP11	6	6	6	;UTP11	1	6	6	6	1	0	1	1	3	2	0	2	3	3	3	3	1	2	2	2	1	0	1	1	3	2	0	2	3	3	3	3	1	2	2	2	1	0	1	1	3	2	0	2
YKL100C_CEN.PK113-7DORF	YKL100C_CEN.PK113-7DORF	7	7	7	;ORF	1	7	7	7	1	5	2	2	2	3	2	2	1	1	1	1	1	0	3	1	1	5	2	2	2	3	2	2	1	1	1	1	1	0	3	1	1	5	2	2	2	3	2	2
YKL101W_CEN.PK113-7DHSL1	YKL101W_CEN.PK113-7DHSL1	6	6	6	;HSL1	1	6	6	6	1	1	2	2	2	1	1	3	1	1	1	0	2	1	1	1	1	1	2	2	2	1	1	3	1	1	1	0	2	1	1	1	1	1	2	2	2	1	1	3
YKL103C_CEN.PK113-7DAPE1	YKL103C_CEN.PK113-7DAPE1	10	10	10	;APE1	1	10	10	10	4	8	4	5	4	4	5	6	5	6	5	6	6	7	9	8	4	8	4	5	4	4	5	6	5	6	5	6	6	7	9	8	4	8	4	5	4	4	5	6
YKL104C_CEN.PK113-7DGFA1	YKL104C_CEN.PK113-7DGFA1	41	41	41	;GFA1	1	41	41	41	28	30	30	25	31	26	27	26	26	25	28	27	26	24	27	31	28	30	30	25	31	26	27	26	26	25	28	27	26	24	27	31	28	30	30	25	31	26	27	26
YKL106W_CEN.PK113-7DAAT1	YKL106W_CEN.PK113-7DAAT1	14	14	14	;AAT1	1	14	14	14	5	6	6	7	6	8	5	7	5	5	3	7	3	1	6	7	5	6	6	7	6	8	5	7	5	5	3	7	3	1	6	7	5	6	6	7	6	8	5	7
YKL110C_CEN.PK113-7DKTI12	YKL110C_CEN.PK113-7DKTI12	10	10	10	;KTI12	1	10	10	10	3	5	5	3	5	3	3	4	3	2	3	2	4	1	4	4	3	5	5	3	5	3	3	4	3	2	3	2	4	1	4	4	3	5	5	3	5	3	3	4
YKL112W_CEN.PK113-7DABF1	YKL112W_CEN.PK113-7DABF1	15	15	15	;ABF1	1	15	15	15	6	3	8	3	5	6	3	7	8	9	8	7	7	5	8	7	6	3	8	3	5	6	3	7	8	9	8	7	7	5	8	7	6	3	8	3	5	6	3	7
YKL113C_CEN.PK113-7DRAD27	YKL113C_CEN.PK113-7DRAD27	12	12	12	;RAD27	1	12	12	12	6	3	7	8	6	7	7	5	4	4	6	6	8	4	5	7	6	3	7	8	6	7	7	5	4	4	6	6	8	4	5	7	6	3	7	8	6	7	7	5
YKL114C_CEN.PK113-7DAPN1	YKL114C_CEN.PK113-7DAPN1	15	15	15	;APN1	1	15	15	15	3	5	5	7	6	5	6	6	7	4	5	6	6	1	6	8	3	5	5	7	6	5	6	6	7	4	5	6	6	1	6	8	3	5	5	7	6	5	6	6
YKL116C_CEN.PK113-7DPRR1	YKL116C_CEN.PK113-7DPRR1	2	2	2	;PRR1	1	2	2	2	1	1	0	1	0	1	0	1	1	2	0	1	1	0	1	2	1	1	0	1	0	1	0	1	1	2	0	1	1	0	1	2	1	1	0	1	0	1	0	1
YKL117W_CEN.PK113-7DSBA1	YKL117W_CEN.PK113-7DSBA1	9	9	9	;SBA1	1	9	9	9	5	5	6	6	6	6	5	5	5	4	5	3	5	5	5	7	5	5	6	6	6	6	5	5	5	4	5	3	5	5	5	7	5	5	6	6	6	6	5	5
YKL119C_CEN.PK113-7DVPH2	YKL119C_CEN.PK113-7DVPH2	4	4	4	;VPH2	1	4	4	4	2	1	1	3	3	1	0	1	0	2	0	0	0	0	0	2	2	1	1	3	3	1	0	1	0	2	0	0	0	0	0	2	2	1	1	3	3	1	0	1
YKL120W_CEN.PK113-7DOAC1	YKL120W_CEN.PK113-7DOAC1	20	20	20	;OAC1	1	20	20	20	9	12	13	10	12	11	13	10	14	10	13	12	13	11	11	14	9	12	13	10	12	11	13	10	14	10	13	12	13	11	11	14	9	12	13	10	12	11	13	10
YKL122C_CEN.PK113-7DSRP21	YKL122C_CEN.PK113-7DSRP21	5	5	5	;SRP21	1	5	5	5	3	3	2	3	1	1	2	1	2	2	2	1	2	1	0	2	3	3	2	3	1	1	2	1	2	2	2	1	2	1	0	2	3	3	2	3	1	1	2	1
YKL124W_CEN.PK113-7DSSH4	YKL124W_CEN.PK113-7DSSH4	2	2	2	;SSH4	1	2	2	2	0	0	0	0	0	2	0	0	0	0	0	0	0	0	0	0	0	0	0	0	0	2	0	0	0	0	0	0	0	0	0	0	0	0	0	0	0	2	0	0
YKL126W_CEN.PK113-7DYPK1	YKL126W_CEN.PK113-7DYPK1	23	23	18	;YPK1	1	23	23	18	8	15	13	12	8	14	8	12	11	15	12	9	7	6	13	13	8	15	13	12	8	14	8	12	11	15	12	9	7	6	13	13	4	10	9	9	6	10	6	9
YKL127W_CEN.PK113-7DPGM1	YKL127W_CEN.PK113-7DPGM1	24	24	21	;PGM1	1	24	24	21	11	12	12	10	13	11	12	16	16	14	14	12	17	7	17	16	11	12	12	10	13	11	12	16	16	14	14	12	17	7	17	16	10	10	11	9	11	9	10	14
YKL128C_CEN.PK113-7DPMU1	YKL128C_CEN.PK113-7DPMU1	8	8	8	;PMU1	1	8	8	8	2	5	4	5	6	5	5	3	2	3	2	3	2	1	4	6	2	5	4	5	6	5	5	3	2	3	2	3	2	1	4	6	2	5	4	5	6	5	5	3
YKL129C_CEN.PK113-7DMYO3	YKL129C_CEN.PK113-7DMYO3	17	11	11	;MYO3	1	17	11	11	8	5	7	10	4	5	5	5	5	3	4	4	4	2	7	6	4	2	3	6	1	3	2	2	0	2	2	1	2	2	5	4	4	2	3	6	1	3	2	2
YKL130C_CEN.PK113-7DSHE2	YKL130C_CEN.PK113-7DSHE2	7	7	7	;SHE2	1	7	7	7	1	3	1	4	2	3	2	2	2	0	2	3	2	0	0	2	1	3	1	4	2	3	2	2	2	0	2	3	2	0	0	2	1	3	1	4	2	3	2	2
YKL134C_CEN.PK113-7DOCT1;CON__Q3MHN5;CON__ENSEMBL:ENSBTAP00000018229	YKL134C_CEN.PK113-7DOCT1	5;1;1	5;1;1	5;1;1	;OCT1	3	5	5	5	0	1	0	1	0	1	0	1	0	0	1	1	0	0	0	0	0	1	0	1	0	1	0	1	0	0	1	1	0	0	0	0	0	1	0	1	0	1	0	1
YKL135C_CEN.PK113-7DAPL2	YKL135C_CEN.PK113-7DAPL2	17	17	17	;APL2	1	17	17	17	3	5	2	6	4	7	4	5	6	2	4	6	3	0	4	3	3	5	2	6	4	7	4	5	6	2	4	6	3	0	4	3	3	5	2	6	4	7	4	5
YKL137W_CEN.PK113-7DCMC1	YKL137W_CEN.PK113-7DCMC1	3	3	3	;CMC1	1	3	3	3	2	1	0	1	1	1	1	2	0	1	1	1	1	1	1	1	2	1	0	1	1	1	1	2	0	1	1	1	1	1	1	1	2	1	0	1	1	1	1	2
YKL138C_CEN.PK113-7DMRPL31	YKL138C_CEN.PK113-7DMRPL31	2	2	2	;MRPL31	1	2	2	2	2	1	0	1	0	2	1	1	1	0	0	1	1	2	2	1	2	1	0	1	0	2	1	1	1	0	0	1	1	2	2	1	2	1	0	1	0	2	1	1
YKL138C-A_CEN.PK113-7DHSK3	YKL138C-A_CEN.PK113-7DHSK3	1	1	1	;HSK3	1	1	1	1	0	1	1	0	0	0	0	1	1	0	1	1	0	0	0	1	0	1	1	0	0	0	0	1	1	0	1	1	0	0	0	1	0	1	1	0	0	0	0	1
YKL139W_CEN.PK113-7DCTK1	YKL139W_CEN.PK113-7DCTK1	4	4	4	;CTK1	1	4	4	4	1	0	0	2	2	1	3	1	2	1	0	1	1	0	1	1	1	0	0	2	2	1	3	1	2	1	0	1	1	0	1	1	1	0	0	2	2	1	3	1
YKL140W_CEN.PK113-7DTGL1	YKL140W_CEN.PK113-7DTGL1	5	5	5	;TGL1	1	5	5	5	2	2	0	3	2	0	1	1	2	0	1	1	1	1	0	2	2	2	0	3	2	0	1	1	2	0	1	1	1	1	0	2	2	2	0	3	2	0	1	1
YKL141W_CEN.PK113-7DSDH3	YKL141W_CEN.PK113-7DSDH3	3	3	3	;SDH3	1	3	3	3	0	1	1	2	1	1	0	0	0	1	0	0	0	0	1	1	0	1	1	2	1	1	0	0	0	1	0	0	0	0	1	1	0	1	1	2	1	1	0	0
YKL142W_CEN.PK113-7DMRP8	YKL142W_CEN.PK113-7DMRP8	15	15	15	;MRP8	1	15	15	15	8	9	5	9	10	6	6	7	9	7	10	6	9	7	12	11	8	9	5	9	10	6	6	7	9	7	10	6	9	7	12	11	8	9	5	9	10	6	6	7
YKL143W_CEN.PK113-7DLTV1	YKL143W_CEN.PK113-7DLTV1	7	7	7	;LTV1	1	7	7	7	2	3	2	2	2	1	1	1	2	2	2	2	1	1	2	2	2	3	2	2	2	1	1	1	2	2	2	2	1	1	2	2	2	3	2	2	2	1	1	1
YKL144C_CEN.PK113-7DRPC25	YKL144C_CEN.PK113-7DRPC25	5	5	5	;RPC25	1	5	5	5	1	3	1	2	3	4	3	2	1	3	5	2	1	2	4	4	1	3	1	2	3	4	3	2	1	3	5	2	1	2	4	4	1	3	1	2	3	4	3	2
YKL145W_CEN.PK113-7DRPT1	YKL145W_CEN.PK113-7DRPT1	27	27	27	;RPT1	1	27	27	27	20	18	17	16	18	17	17	17	19	17	19	17	17	15	18	21	20	18	17	16	18	17	17	17	19	17	19	17	17	15	18	21	20	18	17	16	18	17	17	17
YKL146W_CEN.PK113-7DAVT3	YKL146W_CEN.PK113-7DAVT3	5	5	5	;AVT3	1	5	5	5	3	1	1	0	3	3	2	3	0	1	2	1	1	1	3	3	3	1	1	0	3	3	2	3	0	1	2	1	1	1	3	3	3	1	1	0	3	3	2	3
[truncated: 1,469 more rows]
[truncated: 129 more columns]

## Sheet: notes
Criteria for filtering:
In all 4 runs, the number of detected peptides should be > 1
Inferring protein fractions:
Taking LFQ intensity (protein of interest)/sum of LFQ intensities (WITHOUT contaminant and reverse peptide intensities)
Sheet ‘avgs’:
Contaminant and reverse peptides not listed

## Sheet: 0.12
Protein IDs	Majority protein IDs	Peptide counts (all)	Peptide counts (razor+unique)	Peptide counts (unique)	Fasta headers	Number of proteins	Peptides	Razor + unique peptides	Unique peptides	Peptides rate0.15_1	Peptides rate0.15_2	Peptides rate0.15_3	Peptides rate0.15_4	Razor + unique peptides rate0.15_1	Razor + unique peptides rate0.15_2	Razor + unique peptides rate0.15_3	Razor + unique peptides rate0.15_4	Unique peptides rate0.15_1	Unique peptides rate0.15_2	Unique peptides rate0.15_3	Unique peptides rate0.15_4	Mol. weight [kDa]	Sequence length	Sequence lengths	Fraction average	Fraction 1	Q-value	Score	Identification type rate0.15_1	Identification type rate0.15_2	Identification type rate0.15_3	Identification type rate0.15_4	Sequence coverage rate0.15_1 [%]	Sequence coverage rate0.15_2 [%]	Sequence coverage rate0.15_3 [%]	Sequence coverage rate0.15_4 [%]	Intensity rate0.15_1	Intensity rate0.15_2	Intensity rate0.15_3	Intensity rate0.15_4	iBAQ rate0.15_1	iBAQ rate0.15_2	iBAQ rate0.15_3	iBAQ rate0.15_4	LFQ intensity rate0.15_1	LFQ intensity rate0.15_2	LFQ intensity rate0.15_3	LFQ intensity rate0.15_4	MS/MS count rate0.15_1
CON__P00761	CON__P00761	12	12	12		1	12	12	12	11	9	12	11	11	9	12	11	11	9	12	11	24.409	231	231	1	783	0	323.31	By MS/MS	By MS/MS	By MS/MS	By MS/MS	67.5	45.5	71.9	67.5	16977000000	18263000000	16549000000	17520000000	1414800000	1521900000	1379100000	1460000000	15191000000	15073000000	14776000000	17815000000	67
CON__P04264	CON__P04264	31	31	22		1	31	31	22	8	13	17	9	8	13	17	9	6	8	11	7	66.017	644	644	1	351	0	312.03	By MS/MS	By MS/MS	By MS/MS	By MS/MS	16.3	27	32	17.5	44381000	124460000	116110000	67228000	1268000	3556100	3317400	1920800	90159000	195730000	112370000	104610000	5
CON__P13645;CON__P02535-1;CON__Q148H6;CON__Q7Z3Z0;CON__Q7Z3Y8	CON__P13645	28;8;3;2;2	28;8;3;2;2	20;4;0;0;0		5	28	28	20	5	4	13	8	5	4	13	8	5	4	13	8	59.51	593	593;570;464;450;459	1	266	0	323.31	By MS/MS	By MS/MS	By MS/MS	By MS/MS	14.5	11	31.2	19.7	37604000	55352000	179190000	83281000	1343000	1976800	6399700	2974300	69134000	109770000	170930000	107340000	4
CON__P35527	CON__P35527	23	22	22		1	23	22	22	3	10	5	3	3	10	5	3	3	10	5	3	62.129	623	623	1	167	0	265.04	By MS/MS	By MS/MS	By MS/MS	By MS/MS	9.1	33.7	15.6	9.1	32094000	140890000	40496000	25742000	1069800	4696400	1349900	858080	45013000	147110000	62764000	35025000	3
COX2_YEASTCOX2	COX2_YEASTCOX2	7	7	7	;COX2	1	7	7	7	7	7	5	6	7	7	5	6	7	7	5	6	28.567	251	251	1	156	0	123.78	By MS/MS	By MS/MS	By MS/MS	By MS/MS	37.5	37.5	30.7	34.3	320670000	456840000	166100000	274320000	32067000	45684000	16610000	27432000	271980000	347960000	266560000	416590000	13
MBI4_YEASTBI4;CYB_YEASTCOB;MBI2_YEASTBI2;MBI3_YEASTBI3	MBI4_YEASTBI4;CYB_YEASTCOB;MBI2_YEASTBI2;MBI3_YEASTBI3	3;2;2;2	3;2;2;2	3;2;2;2	;BI4;;COB;;BI2;;BI3	4	3	3	3	2	2	2	2	2	2	2	2	2	2	2	2	74.579	638	638;385;423;517	1	38	0	5.765	By MS/MS	By MS/MS	By MS/MS	By MS/MS	2.7	2.7	2.7	2.7	52867000	73964000	30590000	46020000	1958000	2739400	1133000	1704400	41171000	49846000	25201000	38106000	2
RMAR_YEASTVAR1	RMAR_YEASTVAR1	10	10	10	;VAR1	1	10	10	10	2	2	4	3	2	2	4	3	2	2	4	3	47.123	398	398	1	37	0	16.289	By MS/MS	By MS/MS	By MS/MS	By MS/MS	8	3.8	10.6	10.3	7471100	9787700	9924200	15008000	339590	444890	451100	682180	9094400	9852400	7846200	12305000	2
YAL003W_CEN.PK113-7DEFB1	YAL003W_CEN.PK113-7DEFB1	17	17	17	;EFB1	1	17	17	17	10	12	10	13	10	12	10	13	10	12	10	13	22.627	206	206	1	607	0	323.31	By MS/MS	By MS/MS	By MS/MS	By MS/MS	84.5	88.8	81.1	88.8	1829000000	3199700000	1494000000	3565700000	166270000	290880000	135820000	324150000	2127600000	3109200000	1589400000	3107100000	35
YAL007C_CEN.PK113-7DERP2	YAL007C_CEN.PK113-7DERP2	6	6	5	;ERP2	1	6	6	5	3	3	4	3	3	3	4	3	2	2	3	2	24.063	215	215	1	73	0	154.01	By MS/MS	By MS/MS	By MS/MS	By MS/MS	20.9	20.9	21.9	20.9	38879000	49843000	42912000	77402000	4859800	6230400	5364000	9675300	41782000	62704000	46172000	74240000	2
YAL012W_CEN.PK113-7DCYS3	YAL012W_CEN.PK113-7DCYS3	20	20	20	;CYS3	1	20	20	20	15	16	16	15	15	16	16	15	15	16	16	15	42.542	394	394	1	545	0	323.31	By MS/MS	By MS/MS	By MS/MS	By MS/MS	56.9	66	66	58.9	2042500000	2799800000	1862300000	3057200000	102130000	139990000	93117000	152860000	2078800000	2722600000	1607300000	2885800000	37
YAL016W_CEN.PK113-7DTPD3	YAL016W_CEN.PK113-7DTPD3	23	23	22	;TPD3	1	23	23	22	16	14	16	14	16	14	16	14	16	14	15	14	70.907	635	635	1	324	0	184.79	By MS/MS	By MS/MS	By MS/MS	By MS/MS	29.1	24.7	26.1	25.8	274800000	318910000	207030000	388120000	8864500	10287000	6678400	12520000	211300000	310750000	204970000	351880000	20
YAL017W_CEN.PK113-7DPSK1	YAL017W_CEN.PK113-7DPSK1	12	12	10	;PSK1	1	12	12	10	4	4	2	2	4	4	2	2	3	3	1	1	152.33	1356	1356	1	60	0	18.592	By MS/MS	By MS/MS	By MS/MS	By MS/MS	3.5	3.5	1.6	1.6	6347900	8001300	1667000	3546800	77413	97577	20330	43253	6699400	7567000	3067200	7147100	2
YAL019W_CEN.PK113-7DFUN30	YAL019W_CEN.PK113-7DFUN30	16	16	16	;FUN30	1	16	16	16	3	4	4	3	3	4	4	3	3	4	4	3	128.51	1131	1131	1	81	0	30.977	By MS/MS	By MS/MS	By MS/MS	By MS/MS	2.5	4.7	5	3.2	4063800	15392000	13640000	6079700	62520	236800	209850	93534	9201400	18713000	13968000	15096000	3
YAL022C_CEN.PK113-7DFUN26	YAL022C_CEN.PK113-7DFUN26	6	6	6	;FUN26	1	6	6	6	2	3	3	2	2	3	3	2	2	3	3	2	58.317	517	517	1	46	0	23.295	By MS/MS	By MS/MS	By MS/MS	By MS/MS	6.2	9.1	9.1	6.2	13453000	11424000	7396200	12616000	840790	714010	462260	788490	15887000	12641000	8454300	14512000	2
YAL023C_CEN.PK113-7DPMT2	YAL023C_CEN.PK113-7DPMT2	20	20	17	;PMT2	1	20	20	17	9	11	9	13	9	11	9	13	7	9	7	11	86.869	759	759	1	269	0	131.05	By MS/MS	By MS/MS	By MS/MS	By MS/MS	15	19.2	19.2	26.9	35222000	77470000	53327000	150780000	903130	1986400	1367400	3866100	59873000	86590000	74934000	130580000	6
YAL025C_CEN.PK113-7DMAK16	YAL025C_CEN.PK113-7DMAK16	8	8	8	;MAK16	1	8	8	8	5	7	3	6	5	7	3	6	5	7	3	6	35.695	306	306	1	125	0	115.21	By MS/MS	By MS/MS	By MS/MS	By MS/MS	19.3	30.7	16.7	24.2	76363000	92020000	28983000	124190000	5090800	6134600	1932200	8279600	78075000	83369000	39628000	98417000	5
YAL026C_CEN.PK113-7DDRS2	YAL026C_CEN.PK113-7DDRS2	14	14	14	;DRS2	1	14	14	14	3	3	4	5	3	3	4	5	3	3	4	5	153.76	1355	1355	1	69	0	40.342	By MS/MS	By MS/MS	By MS/MS	By MS/MS	3.8	3.8	4.2	5.6	10439000	16040000	19147000	27458000	165700	254610	303920	435840	14733000	22243000	9533800	21870000	3
YAL029C_CEN.PK113-7DMYO4	YAL029C_CEN.PK113-7DMYO4	22	17	17	;MYO4	1	22	17	17	9	6	8	5	6	4	5	4	6	4	5	4	169.34	1471	1471	1	96	0	53.51	By MS/MS	By MS/MS	By MS/MS	By MS/MS	8.9	5.8	8.6	5.4	23321000	21565000	24732000	24145000	240430	222320	254970	248920	30303000	32877000	21534000	31511000	6
YAL035W_CEN.PK113-7DFUN12	YAL035W_CEN.PK113-7DFUN12	44	44	44	;FUN12	1	44	44	44	31	34	31	33	31	34	31	33	31	34	31	33	112.27	1002	1002	1	849	0	323.31	By MS/MS	By MS/MS	By MS/MS	By MS/MS	41.1	42.5	38.1	41.7	1074600000	1302000000	940940000	1677200000	21931000	26571000	19203000	34230000	1078200000	1271400000	943480000	1598600000	42
YAL036C_CEN.PK113-7DRBG1	YAL036C_CEN.PK113-7DRBG1	20	20	20	;RBG1	1	20	20	20	9	13	9	12	9	13	9	12	9	13	9	12	40.701	369	369	1	251	0	196.68	By MS/MS	By MS/MS	By MS/MS	By MS/MS	36.9	47.4	30.4	41.5	141400000	280870000	156520000	249790000	5891500	11703000	6521800	10408000	179260000	224130000	163140000	261530000	9
YAL038W_CEN.PK113-7DCDC19	YAL038W_CEN.PK113-7DCDC19	57	57	53	;CDC19	1	57	57	53	45	47	46	42	45	47	46	42	42	44	43	39	54.544	500	500	1	2430	0	323.31	By MS/MS	By MS/MS	By MS/MS	By MS/MS	85	87	85.8	83	19089000000	22616000000	15757000000	24521000000	578470000	685340000	477490000	743060000	18697000000	21492000000	15280000000	24662000000	143
YAL041W_CEN.PK113-7DCDC24	YAL041W_CEN.PK113-7DCDC24	22	22	22	;CDC24	1	22	22	22	9	12	10	9	9	12	10	9	9	12	10	9	96.938	854	854	1	128	0	69.003	By MS/MS	By MS/MS	By MS/MS	By MS/MS	14.3	17.7	15.6	13	54265000	68537000	47993000	428500000	1004900	1269200	888770	7935300	81205000	92468000	62896000	133780000	8
YAL042W_CEN.PK113-7DERV46	YAL042W_CEN.PK113-7DERV46	9	9	9	;ERV46	1	9	9	9	3	4	6	4	3	4	6	4	3	4	6	4	46.235	415	415	1	101	0	83.448	By MS/MS	By MS/MS	By MS/MS	By MS/MS	8.9	17.8	23.6	17.8	24371000	58789000	50512000	62898000	974840	2351600	2020500	2515900	49377000	65996000	44805000	68862000	3
YAL043C_CEN.PK113-7DPTA1	YAL043C_CEN.PK113-7DPTA1	22	22	22	;PTA1	1	22	22	22	9	9	11	12	9	9	11	12	9	9	11	12	88.472	785	785	1	183	0	131.55	By MS/MS	By MS/MS	By MS/MS	By MS/MS	17.3	18.6	19.9	23.4	55903000	69905000	63196000	97312000	1140900	1426600	1289700	1986000	72959000	82579000	70304000	107110000	9
YAL044C_CEN.PK113-7DGCV3	YAL044C_CEN.PK113-7DGCV3	5	5	5	;GCV3	1	5	5	5	4	3	2	3	4	3	2	3	4	3	2	3	18.793	170	170	1	76	0	152.11	By MS/MS	By MS/MS	By MS/MS	By MS/MS	30	30	20.6	25.3	61047000	115620000	41601000	93314000	8721000	16516000	5942900	13331000	58878000	90581000	53297000	89205000	5
YAL048C_CEN.PK113-7DGEM1	YAL048C_CEN.PK113-7DGEM1	15	15	15	;GEM1	1	15	15	15	7	8	6	6	7	8	6	6	7	8	6	6	75.121	662	662	1	62	0	37.707	By MS/MS	By MS/MS	By MS/MS	By MS/MS	13.6	16	11.9	11.5	19277000	43006000	21545000	17097000	481940	1075200	538620	427430	13189000	39916000	19459000	17039000	6
YAL049C_CEN.PK113-7DAIM2	YAL049C_CEN.PK113-7DAIM2	7	7	7	;AIM2	1	7	7	7	4	6	3	2	4	6	3	2	4	6	3	2	27.089	246	246	1	77	0	76.94	By MS/MS	By MS/MS	By MS/MS	By MS/MS	31.3	37.8	28	14.6	31492000	66669000	25803000	16322000	1968200	4166800	1612700	1020100	32555000	45533000	29332000	35044000	4
YAL060W_CEN.PK113-7DBDH1	YAL060W_CEN.PK113-7DBDH1	16	16	16	;BDH1	1	16	16	16	5	8	7	10	5	8	7	10	5	8	7	10	41.582	382	382	1	202	0	82.365	By MS/MS	By MS/MS	By MS/MS	By MS/MS	16.8	22	25.1	36.1	65255000	129730000	51115000	156660000	3107400	6177400	2434000	7460200	91191000	135930000	74278000	144050000	4
YAR002C-A_CEN.PK113-7DERP1	YAR002C-A_CEN.PK113-7DERP1	8	8	8	;ERP1	1	8	8	8	6	6	7	7	6	6	7	7	6	6	7	7	24.723	219	219	1	139	0	112.43	By MS/MS	By MS/MS	By MS/MS	By MS/MS	31.1	31.1	43.4	45.7	161020000	247690000	108310000	197070000	16102000	24769000	10831000	19707000	160310000	204100000	127450000	208990000	7
YAR002W_CEN.PK113-7DNUP60	YAR002W_CEN.PK113-7DNUP60	16	16	16	;NUP60	1	16	16	16	4	2	5	4	4	2	5	4	4	2	5	4	59.039	539	539	1	96	0	59.026	By MS/MS	By MS/MS	By MS/MS	By MS/MS	12.4	5.9	15.2	11.3	26592000	22725000	21248000	49724000	738680	631260	590230	1381200	32728000	34470000	27548000	44919000	4
YAR007C_CEN.PK113-7DRFA1	YAR007C_CEN.PK113-7DRFA1	27	27	27	;RFA1	1	27	27	27	12	16	16	16	12	16	16	16	12	16	16	16	70.347	621	621	1	273	0	188.52	By MS/MS	By MS/MS	By MS/MS	By MS/MS	27.2	32.2	35.7	32.5	110260000	249960000	167800000	288380000	2901600	6578000	4415800	7588900	132980000	198920000	132450000	231390000	13
YAR015W_CEN.PK113-7DADE1	YAR015W_CEN.PK113-7DADE1	25	25	25	;ADE1	1	25	25	25	16	13	16	18	16	13	16	18	16	13	16	18	34.603	306	306	1	406	0	323.31	By MS/MS	By MS/MS	By MS/MS	By MS/MS	54.9	47.4	56.9	63.7	472030000	459990000	454950000	624660000	18155000	17692000	17498000	24026000	497400000	614960000	446090000	667730000	19
YBL004W_CEN.PK113-7DUTP20	YBL004W_CEN.PK113-7DUTP20	36	36	36	;UTP20	1	36	36	36	8	13	10	11	8	13	10	11	8	13	10	11	287.57	2493	2493	1	206	0	77.612	By MS/MS	By MS/MS	By MS/MS	By MS/MS	4.6	7.1	4.8	6.4	31289000	61969000	44815000	67277000	208590	413120	298770	448510	43957000	48998000	40604000	65822000	7
YBL007C_CEN.PK113-7DSLA1	YBL007C_CEN.PK113-7DSLA1	31	31	31	;SLA1	1	31	31	31	10	12	12	12	10	12	12	12	10	12	12	12	135.71	1244	1244	1	238	0	121.51	By MS/MS	By MS/MS	By MS/MS	By MS/MS	11.8	14.7	12	14.3	129370000	119460000	100150000	181800000	2640100	2438000	2044000	3710200	141960000	162470000	107460000	177190000	11
YBL015W_CEN.PK113-7DACH1	YBL015W_CEN.PK113-7DACH1	20	20	20	;ACH1	1	20	20	20	10	9	11	9	10	9	11	9	10	9	11	9	58.711	526	526	1	237	0	186.03	By MS/MS	By MS/MS	By MS/MS	By MS/MS	25.9	28.9	32.5	24.5	77670000	104560000	75036000	89592000	2505500	3373000	2420500	2890100	80690000	108710000	79735000	141870000	11
YBL017C_CEN.PK113-7DPEP1	YBL017C_CEN.PK113-7DPEP1	30	30	30	;PEP1	1	30	30	30	13	16	14	10	13	16	14	10	13	16	14	10	177.78	1579	1579	1	249	0	131.9	By MS/MS	By MS/MS	By MS/MS	By MS/MS	12.6	14.9	13.7	10.6	59806000	87981000	53411000	52232000	703600	1035100	628360	614500	53552000	70880000	49666000	76021000	14
YBL022C_CEN.PK113-7DPIM1	YBL022C_CEN.PK113-7DPIM1	45	45	45	;PIM1	1	45	45	45	18	22	14	22	18	22	14	22	18	22	14	22	127.11	1133	1133	1	439	0	282.45	By MS/MS	By MS/MS	By MS/MS	By MS/MS	25.3	27.4	18.8	25.2	202410000	332990000	122070000	332670000	2735300	4499900	1649600	4495500	209480000	286920000	180870000	316220000	15
YBL023C_CEN.PK113-7DMCM2	YBL023C_CEN.PK113-7DMCM2	25	24	24	;MCM2	1	25	24	24	7	6	8	12	7	6	8	12	7	6	8	12	98.778	868	868	1	111	0	71.223	By MS/MS	By MS/MS	By MS/MS	By MS/MS	11.9	9.2	12	18	28129000	24455000	37534000	62808000	511440	444640	682430	1142000	24198000	24624000	42950000	51221000	3
YBL024W_CEN.PK113-7DNCL1	YBL024W_CEN.PK113-7DNCL1	45	45	45	;NCL1	1	45	45	45	28	26	32	35	28	26	32	35	28	26	32	35	77.878	684	684	1	626	0	323.31	By MS/MS	By MS/MS	By MS/MS	By MS/MS	57.7	52	60.2	67.3	590850000	671140000	481510000	901960000	12058000	13697000	9826800	18407000	546760000	673370000	451460000	760280000	35
YBL026W_CEN.PK113-7DLSM2	YBL026W_CEN.PK113-7DLSM2	9	8	8	;LSM2	1	9	8	8	3	3	5	5	3	3	5	5	3	3	5	5	11.163	95	95	1	98	0	83.116	By MS/MS	By MS/MS	By MS/MS	By MS/MS	36.8	36.8	58.9	58.9	46789000	58610000	57814000	104610000	5198800	6512300	6423800	11624000	56273000	70276000	53244000	86483000	3
YBL030C_CEN.PK113-7DPET9;YBR085W_CEN.PK113-7DAAC3	YBL030C_CEN.PK113-7DPET9	23;6	23;6	20;3	;PET9	2	23	23	20	20	18	19	20	20	18	19	20	18	18	18	18	34.426	318	318;307	1	572	0	294.54	By MS/MS	By MS/MS	By MS/MS	By MS/MS	53.5	50.9	47.8	49.1	2301100000	2795800000	2217700000	4057100000	100050000	121560000	96423000	176400000	2050400000	2864900000	1955900000	3512800000	38
YBL032W_CEN.PK113-7DHEK2	YBL032W_CEN.PK113-7DHEK2	13	13	13	;HEK2	1	13	13	13	7	7	6	7	7	7	6	7	7	7	6	7	41.682	381	381	1	145	0	133.9	By MS/MS	By MS/MS	By MS/MS	By MS/MS	17.6	17.8	18.4	19.2	75617000	75790000	49916000	105490000	3437100	3445000	2268900	4794900	70359000	97728000	55619000	100060000	7
YBL035C_CEN.PK113-7DPOL12	YBL035C_CEN.PK113-7DPOL12	18	18	18	;POL12	1	18	18	18	4	3	4	6	4	3	4	6	4	3	4	6	78.773	705	705	1	87	0	69.198	By MS/MS	By MS/MS	By MS/MS	By MS/MS	8.8	6.8	8.7	12.8	20742000	20031000	14685000	30818000	531850	513620	376530	790210	30618000	38740000	17105000	28977000	3
YBL036C_CEN.PK113-7DORF	YBL036C_CEN.PK113-7DORF	15	15	15	;ORF	1	15	15	15	10	10	12	10	10	10	12	10	10	10	12	10	29.123	257	257	1	205	0	99.531	By MS/MS	By MS/MS	By MS/MS	By MS/MS	52.1	49.8	50.2	45.5	143900000	224960000	155620000	216340000	7994300	12498000	8645600	12019000	166990000	226910000	145470000	223570000	10
YBL037W_CEN.PK113-7DAPL3	YBL037W_CEN.PK113-7DAPL3	22	22	22	;APL3	1	22	22	22	8	10	6	10	8	10	6	10	8	10	6	10	115.01	1025	1025	1	122	0	66.152	By MS/MS	By MS/MS	By MS/MS	By MS/MS	14.4	14.7	10	14.6	46929000	67321000	29322000	67548000	642870	922200	401670	925310	37545000	47937000	32084000	53066000	7
YBL039C_CEN.PK113-7DURA7	YBL039C_CEN.PK113-7DURA7	38	38	33	;URA7	1	38	38	33	22	20	24	23	22	20	24	23	18	16	21	19	64.71	579	579	1	569	0	323.31	By MS/MS	By MS/MS	By MS/MS	By MS/MS	56.5	51.5	63.6	60.8	336220000	335090000	468980000	649300000	9888800	9855500	13794000	19097000	394250000	480070000	355270000	604830000	20
YBL041W_CEN.PK113-7DPRE7	YBL041W_CEN.PK113-7DPRE7	15	15	15	;PRE7	1	15	15	15	10	10	9	7	10	10	9	7	10	10	9	7	26.871	241	241	1	237	0	170.36	By MS/MS	By MS/MS	By MS/MS	By MS/MS	49	56	48.1	45.6	290900000	390140000	128020000	405830000	22377000	30011000	9847400	31218000	252870000	327780000	177250000	402780000	13
YBL045C_CEN.PK113-7DCOR1	YBL045C_CEN.PK113-7DCOR1	24	24	24	;COR1	1	24	24	24	20	19	20	18	20	19	20	18	20	19	20	18	50.227	457	457	1	525	0	323.31	By MS/MS	By MS/MS	By MS/MS	By MS/MS	56.7	54.7	58.4	55.1	1007800000	1412600000	968990000	1743500000	40312000	56504000	38760000	69739000	933630000	1384800000	852710000	1690600000	30
YBL047C_CEN.PK113-7DEDE1	YBL047C_CEN.PK113-7DEDE1	44	44	44	;EDE1	1	44	44	44	14	18	15	16	14	18	15	16	14	18	15	16	150.77	1381	1381	1	435	0	323.31	By MS/MS	By MS/MS	By MS/MS	By MS/MS	13	20.3	15.4	15.8	127520000	367340000	122100000	216420000	1961900	5651400	1878500	3329600	221990000	299890000	187600000	334220000	15
YBL050W_CEN.PK113-7DSEC17	YBL050W_CEN.PK113-7DSEC17	18	18	18	;SEC17	1	18	18	18	7	11	9	10	7	11	9	10	7	11	9	10	32.802	292	292	1	226	0	197.4	By MS/MS	By MS/MS	By MS/MS	By MS/MS	38.4	51	46.2	48.3	163800000	259900000	193520000	276830000	8189900	12995000	9676000	13841000	209890000	264160000	174300000	306320000	8
YBL055C_CEN.PK113-7DORF	YBL055C_CEN.PK113-7DORF	12	12	12	;ORF	1	12	12	12	3	6	2	4	3	6	2	4	3	6	2	4	47.333	418	418	1	64	0	35.652	By MS/MS	By MS/MS	By MS/MS	By MS/MS	11.2	24.2	5.7	11.5	15283000	34808000	3546900	20344000	509440	1160300	118230	678130	14069000	38161000	8469000	27267000	3
YBL056W_CEN.PK113-7DPTC3	YBL056W_CEN.PK113-7DPTC3	14	11	11	;PTC3	1	14	11	11	8	8	7	8	5	6	5	6	5	6	5	6	51.331	468	468	1	115	0	81.807	By MS/MS	By MS/MS	By MS/MS	By MS/MS	23.5	23.1	19.9	27.1	57291000	86285000	50688000	94729000	3015300	4541300	2667800	4985700	56961000	99432000	53720000	96796000	5
YBL057C_CEN.PK113-7DPTH2	YBL057C_CEN.PK113-7DPTH2	11	11	11	;PTH2	1	11	11	11	5	3	3	3	5	3	3	3	5	3	3	3	22.465	208	208	1	82	0	55.026	By MS/MS	By MS/MS	By MS/MS	By MS/MS	29.3	21.2	19.2	21.2	19831000	36035000	31268000	68181000	1802900	3275900	2842600	6198300	32803000	39424000	39826000	73938000	6
YBL058W_CEN.PK113-7DSHP1	YBL058W_CEN.PK113-7DSHP1	20	20	20	;SHP1	1	20	20	20	12	12	13	13	12	12	13	13	12	12	13	13	47.05	424	424	1	310	0	323.31	By MS/MS	By MS/MS	By MS/MS	By MS/MS	39.2	41	45.8	43.4	290180000	338460000	223540000	386260000	11161000	13018000	8597800	14856000	282780000	335600000	228440000	399270000	16
YBL064C_CEN.PK113-7DPRX1	YBL064C_CEN.PK113-7DPRX1	10	10	10	;PRX1	1	10	10	10	6	8	5	4	6	8	5	4	6	8	5	4	29.495	261	261	1	100	0	67.484	By MS/MS	By MS/MS	By MS/MS	By MS/MS	35.6	41	30.7	20.3	80961000	224700000	57050000	113830000	4762400	13218000	3355900	6695600	76569000	153720000	75359000	137180000	7
YBL068W_CEN.PK113-7DPRS4	YBL068W_CEN.PK113-7DPRS4	16	15	12	;PRS4	1	16	15	12	14	12	12	10	13	11	11	9	11	10	9	6	35.72	326	326	1	209	0	103.91	By MS/MS	By MS/MS	By MS/MS	By MS/MS	54	47.2	43.6	41.4	103550000	139580000	94166000	81583000	5753000	7754600	5231400	4532400	81844000	99597000	77568000	116310000	11
YBL069W_CEN.PK113-7DAST1;YBL068W-A_CEN.PK113-7DORF	YBL069W_CEN.PK113-7DAST1	12;2	12;2	11;1	;AST1	2	12	12	11	4	7	4	4	4	7	4	4	4	7	4	4	48.348	429	429;78	1	92	0	69.376	By MS/MS	By MS/MS	By MS/MS	By MS/MS	11.2	23.8	12.6	12.8	24136000	47080000	24564000	63005000	1340900	2615500	1364700	3500300	28879000	32937000	26509000	56291000	4
YBL075C_CEN.PK113-7DSSA3	YBL075C_CEN.PK113-7DSSA3	21	4	4	;SSA3	1	21	4	4	12	11	13	13	2	2	2	2	2	2	2	2	70.546	649	649	1	95	0	192.34	By MS/MS	By MS/MS	By MS/MS	By MS/MS	20	15.4	21.3	19.9	881110000	1284800000	995690000	1660000000	25915000	37790000	29285000	48823000	858870000	1289900000	985390000	1621000000	5
YBL076C_CEN.PK113-7DILS1	YBL076C_CEN.PK113-7DILS1	83	83	83	;ILS1	1	83	83	83	49	49	48	52	49	49	48	52	49	49	48	52	122.98	1072	1072	1	1317	0	323.31	By MS/MS	By MS/MS	By MS/MS	By MS/MS	51.4	56.4	49.4	54.6	1834900000	2340400000	1445900000	2814900000	26592000	33919000	20956000	40796000	1874900000	2409000000	1563500000	2680600000	62
YBL079W_CEN.PK113-7DNUP170	YBL079W_CEN.PK113-7DNUP170	43	43	43	;NUP170	1	43	43	43	14	12	17	21	14	12	17	21	14	12	17	21	169.47	1502	1502	1	278	0	172.83	By MS/MS	By MS/MS	By MS/MS	By MS/MS	13.9	12.5	17.8	19.3	69867000	70756000	72478000	155130000	785030	795020	814360	1743100	75399000	88088000	68886000	116550000	10
YBL091C_CEN.PK113-7DMAP2	YBL091C_CEN.PK113-7DMAP2	16	16	16	;MAP2	1	16	16	16	10	11	6	10	10	11	6	10	10	11	6	10	47.518	421	421	1	213	0	162.69	By MS/MS	By MS/MS	By MS/MS	By MS/MS	32.5	35.4	18.5	29.5	100920000	128430000	64923000	170600000	4204900	5351200	2705100	7108400	97079000	115310000	93213000	138570000	11
YBL092W_CEN.PK113-7DRPL32	YBL092W_CEN.PK113-7DRPL32	11	11	11	;RPL32	1	11	11	11	7	7	7	7	7	7	7	7	7	7	7	7	14.771	130	130	1	276	0	59.918	By MS/MS	By MS/MS	By MS/MS	By MS/MS	45.4	45.4	45.4	45.4	2576800000	3244000000	2063700000	3101000000	257680000	324400000	206370000	310100000	2498700000	3106200000	1933400000	3211800000	18
YBL098W_CEN.PK113-7DBNA4	YBL098W_CEN.PK113-7DBNA4	20	20	20	;BNA4	1	20	20	20	4	8	6	7	4	8	6	7	4	8	6	7	52.429	460	460	1	147	0	82.693	By MS/MS	By MS/MS	By MS/MS	By MS/MS	10	21.1	16.5	19.8	26017000	53109000	48510000	102010000	839260	1713200	1564800	3290500	44589000	60549000	52031000	86020000	4
YBL099W_CEN.PK113-7DATP1	YBL099W_CEN.PK113-7DATP1	34	34	34	;ATP1	1	34	34	34	28	26	28	31	28	26	28	31	28	26	28	31	58.607	545	545	1	866	0	323.31	By MS/MS	By MS/MS	By MS/MS	By MS/MS	60	56.5	61.3	63.5	2104800000	2791700000	2057700000	4341900000	63783000	84596000	62355000	131570000	2094300000	2771400000	2011300000	3749200000	52
YBL101C_CEN.PK113-7DECM21	YBL101C_CEN.PK113-7DECM21	15	15	15	;ECM21	1	15	15	15	6	3	2	6	6	3	2	6	6	3	2	6	123.61	1117	1117	1	92	0	45.814	By MS/MS	By MS/MS	By MS/MS	By MS/MS	7.3	3	2.1	6.4	18168000	17285000	13399000	35628000	297840	283370	219660	584070	17019000	22608000	16965000	30006000	5
YBL102W_CEN.PK113-7DSFT2	YBL102W_CEN.PK113-7DSFT2	5	5	5	;SFT2	1	5	5	5	3	2	2	3	3	2	2	3	3	2	2	3	24.274	215	215	1	47	0	38.359	By MS/MS	By MS/MS	By MS/MS	By MS/MS	19.1	11.6	13	19.1	24239000	21911000	13252000	31761000	2693200	2434600	1472400	3529000	17428000	15596000	11879000	18570000	4
YBL105C_CEN.PK113-7DPKC1	YBL105C_CEN.PK113-7DPKC1	25	25	25	;PKC1	1	25	25	25	6	9	5	6	6	9	5	6	6	9	5	6	131.48	1151	1151	1	95	0	30.078	By MS/MS	By MS/MS	By MS/MS	By MS/MS	7	9.8	6	7.2	32161000	72891000	20255000	43300000	459440	1041300	289360	618580	39304000	51188000	26748000	54487000	6
YBL107C_CEN.PK113-7DMIC23	YBL107C_CEN.PK113-7DMIC23	8	8	8	;MIC23	1	8	8	8	4	2	2	3	4	2	2	3	4	2	2	3	22.965	196	196	1	53	0	26.774	By MS/MS	By MS/MS	By MS/MS	By MS/MS	22.4	19.9	12.2	18.4	18968000	17253000	8981100	23154000	1264500	1150200	598740	1543600	15130000	20740000	11664000	24261000	3
YBR002C_CEN.PK113-7DRER2	YBR002C_CEN.PK113-7DRER2	8	8	8	;RER2	1	8	8	8	3	5	2	3	3	5	2	3	3	5	2	3	32.693	286	286	1	51	0	29.413	By MS/MS	By MS/MS	By MS/MS	By MS/MS	18.9	28.3	15.4	19.6	10781000	18119000	7981500	17440000	567410	953650	420080	917900	6209700	11382000	9424400	14670000	2
YBR011C_CEN.PK113-7DIPP1	YBR011C_CEN.PK113-7DIPP1	27	27	27	;IPP1	1	27	27	27	20	19	19	19	20	19	19	19	20	19	19	19	32.299	287	287	1	853	0	323.31	By MS/MS	By MS/MS	By MS/MS	By MS/MS	76.3	67.9	73.9	72.5	2684700000	3015100000	2288900000	3899000000	134230000	150760000	114440000	194950000	2578100000	3054600000	2167500000	3625600000	56
YBR015C_CEN.PK113-7DMNN2	YBR015C_CEN.PK113-7DMNN2	22	22	22	;MNN2	1	22	22	22	2	7	7	7	2	7	7	7	2	7	7	7	67.872	597	597	1	138	0	109.89	By MS/MS	By MS/MS	By MS/MS	By MS/MS	5.2	20.4	16.2	16.6	13273000	48286000	41830000	54742000	358740	1305000	1130500	1479500	30735000	47913000	44176000	63121000	3
YBR017C_CEN.PK113-7DKAP104	YBR017C_CEN.PK113-7DKAP104	19	19	19	;KAP104	1	19	19	19	5	10	6	9	5	10	6	9	5	10	6	9	103.45	916	916	1	147	0	106.13	By MS/MS	By MS/MS	By MS/MS	By MS/MS	8.5	15.7	9.8	13.8	72024000	117950000	62603000	154510000	1800600	2948600	1565100	3862900	101040000	102910000	72587000	111900000	7
YBR023C_CEN.PK113-7DCHS3	YBR023C_CEN.PK113-7DCHS3	17	17	17	;CHS3	1	17	17	17	2	3	5	3	2	3	5	3	2	3	5	3	131.58	1165	1165	1	84	0	39.652	By MS/MS	By MS/MS	By MS/MS	By MS/MS	2.8	4.5	6.2	4.2	8915900	21548000	10954000	19431000	135090	326490	165980	294410	17055000	19912000	13410000	23571000	3
YBR025C_CEN.PK113-7DOLA1	YBR025C_CEN.PK113-7DOLA1	40	40	40	;OLA1	1	40	40	40	27	28	27	31	27	28	27	31	27	28	27	31	44.174	394	394	1	844	0	323.31	By MS/MS	By MS/MS	By MS/MS	By MS/MS	69	79.2	67.5	71.8	2381700000	2795900000	1886400000	3365900000	85062000	99852000	67371000	120210000	2387000000	3225900000	2040900000	3287900000	48
YBR029C_CEN.PK113-7DCDS1	YBR029C_CEN.PK113-7DCDS1	10	10	10	;CDS1	1	10	10	10	3	4	4	5	3	4	4	5	3	4	4	5	51.822	457	457	1	125	0	36.795	By MS/MS	By MS/MS	By MS/MS	By MS/MS	6.6	8.1	7.9	10.9	32113000	652100000	671430000	719750000	1284500	26084000	26857000	28790000	153230000	561830000	445880000	685950000	3
YBR034C_CEN.PK113-7DHMT1	YBR034C_CEN.PK113-7DHMT1	14	14	14	;HMT1	1	14	14	14	6	5	4	6	6	5	4	6	6	5	4	6	39.786	348	348	1	118	0	90.989	By MS/MS	By MS/MS	By MS/MS	By MS/MS	25.6	23.9	19.5	25	65973000	56128000	36578000	90242000	3472300	2954100	1925200	4749600	49333000	67192000	44115000	82327000	7
YBR035C_CEN.PK113-7DPDX3	YBR035C_CEN.PK113-7DPDX3	18	18	18	;PDX3	1	18	18	18	8	10	10	12	8	10	10	12	8	10	10	12	26.908	228	228	1	250	0	212.29	By MS/MS	By MS/MS	By MS/MS	By MS/MS	38.6	46.5	42.1	50.4	193690000	325110000	187990000	368710000	12913000	21674000	12533000	24581000	209960000	325220000	184240000	341770000	12
YBR039W_CEN.PK113-7DATP3	YBR039W_CEN.PK113-7DATP3	15	15	15	;ATP3	1	15	15	15	9	8	7	10	9	8	7	10	9	8	7	10	34.35	311	311	1	221	0	129.36	By MS/MS	By MS/MS	By MS/MS	By MS/MS	39.2	32.8	27.7	41.8	305140000	321540000	190560000	452860000	13267000	13980000	8285100	19690000	284420000	396290000	265740000	413590000	11
YBR041W_CEN.PK113-7DFAT1	YBR041W_CEN.PK113-7DFAT1	14	14	14	;FAT1	1	14	14	14	4	7	7	6	4	7	7	6	4	7	7	6	77.14	669	669	1	113	0	64.64	By MS/MS	By MS/MS	By MS/MS	By MS/MS	8.5	17.2	16.9	14.6	15625000	24421000	27169000	42993000	355120	555020	617480	977120	23416000	27597000	23480000	38165000	4
YBR042C_CEN.PK113-7DCST26	YBR042C_CEN.PK113-7DCST26	7	7	7	;CST26	1	7	7	7	4	5	5	5	4	5	5	5	4	5	5	5	45.515	397	397	1	77	0	24.824	By MS/MS	By MS/MS	By MS/MS	By MS/MS	17.1	20.9	20.7	20.2	20786000	30935000	30237000	41748000	944830	1406200	1374400	1897600	22471000	24778000	26566000	32443000	5
YBR049C_CEN.PK113-7DREB1	YBR049C_CEN.PK113-7DREB1	23	23	23	;REB1	1	23	23	23	6	8	8	9	6	8	8	9	6	8	8	9	91.873	810	810	1	156	0	101.83	By MS/MS	By MS/MS	By MS/MS	By MS/MS	9.9	13.2	12.7	16.4	38715000	55060000	41862000	77532000	944270	1342900	1021000	1891000	41486000	69032000	45682000	73956000	5
YBR052C_CEN.PK113-7DRFS1	YBR052C_CEN.PK113-7DRFS1	9	9	9	;RFS1	1	9	9	9	3	3	2	3	3	3	2	3	3	3	2	3	22.921	210	210	1	64	0	85.784	By MS/MS	By MS/MS	By MS/MS	By MS/MS	28.6	26.2	22.4	26.7	17477000	19232000	13734000	25539000	1344400	1479400	1056500	1964600	17415000	20154000	18805000	27655000	2
YBR053C_CEN.PK113-7DORF	YBR053C_CEN.PK113-7DORF	7	7	7	;ORF	1	7	7	7	3	5	4	4	3	5	4	4	3	5	4	4	40.295	358	358	1	56	0	52.19	By MS/MS	By MS/MS	By MS/MS	By MS/MS	12	23.2	17.6	17.6	24169000	51945000	27830000	34817000	1050800	2258500	1210000	1513800	22007000	41216000	23817000	37197000	2
YBR054W_CEN.PK113-7DYRO2	YBR054W_CEN.PK113-7DYRO2	3	1	1	;YRO2	1	3	1	1	2	3	3	3	0	1	1	1	0	1	1	1	38.719	344	344	1	9	0	16.317	By matching	By MS/MS	By MS/MS	By MS/MS	7	12.5	12.5	12.5	0	28902000	0	19905000	0	2223200	0	1531200	0	28902000	0	19905000	0
YBR056W_CEN.PK113-7DORF	YBR056W_CEN.PK113-7DORF	10	10	10	;ORF	1	10	10	10	4	4	3	4	4	4	3	4	4	4	3	4	57.821	501	501	1	55	0	25.654	By MS/MS	By MS/MS	By MS/MS	By MS/MS	12.6	12.2	10.6	12.6	23921000	39719000	28545000	36046000	797360	1324000	951480	1201500	24138000	31200000	19376000	37217000	4
YBR072W_CEN.PK113-7DHSP26	YBR072W_CEN.PK113-7DHSP26	10	10	10	;HSP26	1	10	10	10	2	6	3	5	2	6	3	5	2	6	3	5	23.879	214	214	1	57	0	79.03	By MS/MS	By MS/MS	By MS/MS	By MS/MS	13.1	35.5	23.4	36.4	0	231140000	22517000	92038000	0	17780000	1732100	7079900	0	232210000	21253000	93722000	2
YBR073W_CEN.PK113-7DRDH54	YBR073W_CEN.PK113-7DRDH54	10	10	10	;RDH54	1	10	10	10	3	3	5	5	3	3	5	5	3	3	5	5	104.07	924	924	1	66	0	27.127	By MS/MS	By MS/MS	By MS/MS	By MS/MS	4.1	4.2	7.1	6.4	9638500	24774000	18014000	26761000	155460	399590	290550	431630	12155000	21856000	14748000	23670000	3
YBR074W_CEN.PK113-7DORF	YBR074W_CEN.PK113-7DORF	16	16	16	;ORF	1	16	16	16	7	10	8	10	7	10	8	10	7	10	8	10	111.03	976	976	1	131	0	56.489	By MS/MS	By MS/MS	By MS/MS	By MS/MS	9.6	12.4	10.8	14.5	40986000	68724000	38516000	76288000	910790	1527200	855910	1695300	33299000	63611000	31483000	70554000	5
YBR078W_CEN.PK113-7DECM33	YBR078W_CEN.PK113-7DECM33	5	5	5	;ECM33	1	5	5	5	4	5	4	4	4	5	4	4	4	5	4	4	43.768	429	429	1	140	0	97.052	By MS/MS	By MS/MS	By MS/MS	By MS/MS	11	11.2	11	11	543860000	538750000	491770000	941300000	54386000	53875000	49177000	94130000	511540000	699530000	460370000	857000000	7
YBR079C_CEN.PK113-7DRPG1	YBR079C_CEN.PK113-7DRPG1	65	65	65	;RPG1	1	65	65	65	39	42	45	46	39	42	45	46	39	42	45	46	110.34	964	964	1	1083	0	323.31	By MS/MS	By MS/MS	By MS/MS	By MS/MS	44.7	47.5	47.8	50	1280300000	1761700000	1115700000	1977300000	17782000	24468000	15496000	27463000	1245300000	1590200000	1082600000	1840500000	59
YBR080C_CEN.PK113-7DSEC18	YBR080C_CEN.PK113-7DSEC18	34	34	34	;SEC18	1	34	34	34	17	18	16	19	17	18	16	19	17	18	16	19	84.055	758	758	1	386	0	300.72	By MS/MS	By MS/MS	By MS/MS	By MS/MS	27.2	30.1	28.5	33.2	312670000	432210000	529080000	455530000	6948300	9604600	11757000	10123000	375140000	506980000	341360000	545230000	21
YBR082C_CEN.PK113-7DUBC4	YBR082C_CEN.PK113-7DUBC4	5	5	4	;UBC4	1	5	5	4	5	3	4	4	5	3	4	4	4	2	3	3	16.456	148	148	1	60	0	46.744	By MS/MS	By MS/MS	By MS/MS	By MS/MS	42.6	24.3	37.8	37.8	50396000	90198000	39948000	72663000	8399300	15033000	6658000	12111000	58281000	65999000	46094000	78635000	4
YBR084C-A_CEN.PK113-7DRPL19A;YBL027W_CEN.PK113-7DRPL19B	YBR084C-A_CEN.PK113-7DRPL19A;YBL027W_CEN.PK113-7DRPL19B	16;16	16;16	16;16	;RPL19A;;RPL19B	2	16	16	16	9	10	11	9	9	10	11	9	9	10	11	9	21.704	189	189;189	1	468	0	220.41	By MS/MS	By MS/MS	By MS/MS	By MS/MS	36	36.5	37	36	4915300000	5496000000	3917000000	6197000000	491530000	549600000	391700000	619700000	5066300000	4933100000	4030300000	6017700000	27
YBR084W_CEN.PK113-7DMIS1	YBR084W_CEN.PK113-7DMIS1	50	45	45	;MIS1	1	50	45	45	27	28	27	28	23	24	24	24	23	24	24	24	106.22	975	975	1	491	0	311.18	By MS/MS	By MS/MS	By MS/MS	By MS/MS	35.4	37.9	38.7	37.8	283050000	409160000	288330000	459100000	4640100	6707500	4726700	7526200	283650000	343550000	262310000	419330000	23
YBR086C_CEN.PK113-7DIST2	YBR086C_CEN.PK113-7DIST2	21	21	21	;IST2	1	21	21	21	5	8	8	6	5	8	8	6	5	8	8	6	105.85	946	946	1	173	0	168.5	By MS/MS	By MS/MS	By MS/MS	By MS/MS	7.4	12.4	11	9.7	36054000	79403000	39976000	61387000	767110	1689400	850550	1306100	52364000	72959000	48413000	69604000	5
YBR087W_CEN.PK113-7DRFC5	YBR087W_CEN.PK113-7DRFC5	15	15	15	;RFC5	1	15	15	15	8	10	9	11	8	10	9	11	8	10	9	11	39.941	354	354	1	171	0	88.779	By MS/MS	By MS/MS	By MS/MS	By MS/MS	30.2	40.7	38.1	43.8	43598000	87616000	47650000	109170000	1676800	3369800	1832700	4198900	54314000	76003000	51581000	103710000	7
YBR088C_CEN.PK113-7DPOL30	YBR088C_CEN.PK113-7DPOL30	14	14	14	;POL30	1	14	14	14	10	9	8	11	10	9	8	11	10	9	8	11	28.916	258	258	1	266	0	226.48	By MS/MS	By MS/MS	By MS/MS	By MS/MS	53.5	49.2	43	57.8	285000000	365170000	192230000	445940000	15833000	20287000	10680000	24775000	317540000	410870000	249970000	418700000	10
YBR094W_CEN.PK113-7DPBY1	YBR094W_CEN.PK113-7DPBY1	21	21	21	;PBY1	1	21	21	21	8	9	7	10	8	9	7	10	8	9	7	10	86.352	753	753	1	159	0	73.687	By MS/MS	By MS/MS	By MS/MS	By MS/MS	13.1	16.3	14.1	19.5	38978000	48875000	31736000	81071000	906470	1136600	738040	1885400	41509000	56223000	35554000	71209000	7
YBR095C_CEN.PK113-7DRXT2	YBR095C_CEN.PK113-7DRXT2	7	7	7	;RXT2	1	7	7	7	3	4	3	3	3	4	3	3	3	4	3	3	48.629	430	430	1	55	0	92.971	By MS/MS	By MS/MS	By MS/MS	By MS/MS	10.2	13	10.2	9.3	16239000	18445000	18254000	27170000	811970	922250	912700	1358500	13360000	14417000	13711000	21629000	2
YBR101C_CEN.PK113-7DFES1	YBR101C_CEN.PK113-7DFES1	15	15	15	;FES1	1	15	15	15	9	8	9	10	9	8	9	10	9	8	9	10	32.604	290	290	1	198	0	217.99	By MS/MS	By MS/MS	By MS/MS	By MS/MS	40.7	36.6	45.2	47.9	160540000	188420000	232510000	302290000	8449300	9917000	12237000	15910000	200260000	236130000	178980000	285940000	11
YBR102C_CEN.PK113-7DEXO84	YBR102C_CEN.PK113-7DEXO84	14	14	14	;EXO84	1	14	14	14	5	6	3	7	5	6	3	7	5	6	3	7	85.537	753	753	1	104	0	49.296	By MS/MS	By MS/MS	By MS/MS	By MS/MS	8.1	10.6	5.2	11.2	20929000	40602000	11077000	38302000	445300	863870	235680	814950	23040000	34833000	15754000	31969000	7
YBR103W_CEN.PK113-7DSIF2	YBR103W_CEN.PK113-7DSIF2	10	10	10	;SIF2	1	10	10	10	3	4	3	4	3	4	3	4	3	4	3	4	59.16	535	535	1	72	0	36.04	By MS/MS	By MS/MS	By MS/MS	By MS/MS	7.7	13.1	11.2	13.8	10921000	15535000	13844000	21173000	376590	535690	477380	730100	13925000	17429000	13207000	22584000	3
YBR106W_CEN.PK113-7DPHO88	YBR106W_CEN.PK113-7DPHO88	12	12	12	;PHO88	1	12	12	12	6	6	7	6	6	6	7	6	6	6	7	6	21.137	188	188	1	223	0	131.02	By MS/MS	By MS/MS	By MS/MS	By MS/MS	39.9	39.9	46.8	39.9	228430000	290610000	178350000	272200000	15229000	19374000	11890000	18147000	287040000	330490000	221070000	340190000	11
YBR109C_CEN.PK113-7DCMD1	YBR109C_CEN.PK113-7DCMD1	10	10	10	;CMD1	1	10	10	10	7	8	6	6	7	8	6	6	7	8	6	6	16.135	147	147	1	161	0	232.3	By MS/MS	By MS/MS	By MS/MS	By MS/MS	69.4	69.4	61.2	60.5	424070000	573470000	260380000	526860000	53009000	71683000	32547000	65858000	379540000	521870000	292610000	544150000	10
YBR110W_CEN.PK113-7DALG1	YBR110W_CEN.PK113-7DALG1	6	6	6	;ALG1	1	6	6	6	5	4	3	3	5	4	3	3	5	4	3	3	51.928	449	449	1	58	0	14.393	By MS/MS	By MS/MS	By MS/MS	By MS/MS	15.8	12.9	11.6	11.6	15711000	123480000	10086000	17072000	561120	4409900	360200	609730	42707000	80414000	35738000	60083000	4
YBR112C_CEN.PK113-7DCYC8	YBR112C_CEN.PK113-7DCYC8	22	22	22	;CYC8	1	22	22	22	8	8	6	8	8	8	6	8	8	8	6	8	107.2	966	966	1	182	0	136.58	By MS/MS	By MS/MS	By MS/MS	By MS/MS	15.1	16.6	12.1	15.4	89248000	80041000	35946000	86431000	2412100	2163300	971510	2336000	93440000	90372000	51405000	94322000	9
YBR115C_CEN.PK113-7DLYS2	YBR115C_CEN.PK113-7DLYS2	98	98	98	;LYS2	1	98	98	98	61	62	58	65	61	62	58	65	61	62	58	65	155.34	1392	1392	1	1530	0	323.31	By MS/MS	By MS/MS	By MS/MS	By MS/MS	57.7	59.5	55.8	58.8	1678400000	2197700000	1396800000	2980100000	17855000	23380000	14859000	31703000	1708900000	2281500000	1471900000	2809700000	84
YBR121C_CEN.PK113-7DGRS1	YBR121C_CEN.PK113-7DGRS1	51	51	50	;GRS1	1	51	51	50	31	34	30	32	31	34	30	32	31	34	30	32	75.338	667	667	1	862	0	323.31	By MS/MS	By MS/MS	By MS/MS	By MS/MS	53.1	52.8	53.4	55.9	1505600000	1917200000	1195700000	2077400000	32731000	41678000	25994000	45162000	1452200000	1723800000	1259000000	2016900000	43
YBR126C_CEN.PK113-7DTPS1	YBR126C_CEN.PK113-7DTPS1	21	21	21	;TPS1	1	21	21	21	15	12	9	14	15	12	9	14	15	12	9	14	56.147	495	495	1	255	0	230.06	By MS/MS	By MS/MS	By MS/MS	By MS/MS	38.4	37.2	25.7	33.3	163900000	237490000	116470000	379470000	7126100	10326000	5064100	16499000	149980000	259170000	148800000	299720000	11
YBR127C_CEN.PK113-7DVMA2	YBR127C_CEN.PK113-7DVMA2	34	34	34	;VMA2	1	34	34	34	24	24	27	26	24	24	27	26	24	24	27	26	57.749	517	517	1	914	0	323.31	By MS/MS	By MS/MS	By MS/MS	By MS/MS	67.3	65	65.8	64.4	1057600000	1044800000	999020000	1419300000	31106000	30731000	29383000	41745000	1113800000	1148900000	975440000	1560000000	44
YBR130C_CEN.PK113-7DSHE3	YBR130C_CEN.PK113-7DSHE3	12	12	12	;SHE3	1	12	12	12	3	3	5	5	3	3	5	5	3	3	5	5	47.416	425	425	1	91	0	49.515	By MS/MS	By MS/MS	By MS/MS	By MS/MS	11.8	10.6	17.4	16.5	40759000	56740000	46267000	87038000	1698300	2364100	1927800	3626600	40502000	53012000	38409000	77321000	5
YBR142W_CEN.PK113-7DMAK5	YBR142W_CEN.PK113-7DMAK5	26	26	26	;MAK5	1	26	26	26	11	6	13	16	11	6	13	16	11	6	13	16	87.047	773	773	1	227	0	122.01	By MS/MS	By MS/MS	By MS/MS	By MS/MS	21.3	9.6	26.9	25.9	82117000	42886000	67663000	134040000	1785100	932310	1470900	2913900	80881000	69557000	69850000	122690000	10
YBR143C_CEN.PK113-7DSUP45	YBR143C_CEN.PK113-7DSUP45	36	36	36	;SUP45	1	36	36	36	22	26	22	25	22	26	22	25	22	26	22	25	49.005	437	437	1	588	0	323.31	By MS/MS	By MS/MS	By MS/MS	By MS/MS	50.1	64.5	60.2	63.2	900260000	1450200000	773070000	1388100000	30009000	48340000	25769000	46271000	961730000	1197100000	783200000	1331200000	28
YBR149W_CEN.PK113-7DARA1	YBR149W_CEN.PK113-7DARA1	25	25	25	;ARA1	1	25	25	25	16	18	13	16	16	18	13	16	16	18	13	16	38.883	344	344	1	322	0	234.1	By MS/MS	By MS/MS	By MS/MS	By MS/MS	65.1	66	50.3	66.3	368680000	504750000	241580000	564930000	16758000	22943000	10981000	25679000	293330000	461330000	243710000	476680000	17
YBR151W_CEN.PK113-7DAPD1	YBR151W_CEN.PK113-7DAPD1	7	7	7	;APD1	1	7	7	7	2	4	2	4	2	4	2	4	2	4	2	4	35.758	316	316	1	68	0	16.036	By MS/MS	By MS/MS	By MS/MS	By MS/MS	12	22.5	15.2	25.9	12932000	23844000	10202000	37889000	587800	1083800	463740	1722200	15427000	18993000	15448000	25626000	1
YBR154C_CEN.PK113-7DRPB5	YBR154C_CEN.PK113-7DRPB5	8	8	8	;RPB5	1	8	8	8	5	4	5	5	5	4	5	5	5	4	5	5	25.079	215	215	1	108	0	125.26	By MS/MS	By MS/MS	By MS/MS	By MS/MS	39.5	35.8	38.6	45.1	89527000	73397000	72455000	124750000	7460600	6116500	6037900	10396000	64628000	73092000	61854000	103530000	9
YBR155W_CEN.PK113-7DCNS1	YBR155W_CEN.PK113-7DCNS1	14	14	14	;CNS1	1	14	14	14	2	4	2	2	2	4	2	2	2	4	2	2	44.112	385	385	1	77	0	31.662	By MS/MS	By MS/MS	By MS/MS	By MS/MS	5.5	10.9	4.9	6.8	7195300	28444000	5793400	23118000	276740	1094000	222820	889140	16799000	29905000	7929100	35024000	2
YBR159W_CEN.PK113-7DIFA38	YBR159W_CEN.PK113-7DIFA38	12	12	12	;IFA38	1	12	12	12	9	11	8	9	9	11	8	9	9	11	8	9	38.708	347	347	1	205	0	110.17	By MS/MS	By MS/MS	By MS/MS	By MS/MS	32.6	35.7	32.6	32.3	116140000	164840000	100650000	204730000	6112500	8675900	5297100	10775000	119630000	149570000	103470000	182760000	10
YBR160W_CEN.PK113-7DCDC28	YBR160W_CEN.PK113-7DCDC28	15	15	13	;CDC28	1	15	15	13	7	6	9	9	7	6	9	9	5	5	7	7	34.061	298	298	1	168	0	54.112	By MS/MS	By MS/MS	By MS/MS	By MS/MS	24.8	19.8	30.9	35.9	90715000	107160000	89380000	190830000	3628600	4286400	3575200	7633300	110830000	134210000	93098000	152270000	5
YBR164C_CEN.PK113-7DARL1	YBR164C_CEN.PK113-7DARL1	8	8	8	;ARL1	1	8	8	8	6	5	6	4	6	5	6	4	6	5	6	4	20.434	183	183	1	110	0	34.816	By MS/MS	By MS/MS	By MS/MS	By MS/MS	39.9	32.2	39.3	30.6	126380000	106980000	72113000	117580000	9027300	7641700	5150900	8398200	107510000	104460000	76995000	122470000	6
YBR166C_CEN.PK113-7DTYR1	YBR166C_CEN.PK113-7DTYR1	16	16	16	;TYR1	1	16	16	16	9	7	8	8	9	7	8	8	9	7	8	8	50.923	452	452	1	138	0	70.379	By MS/MS	By MS/MS	By MS/MS	By MS/MS	26.3	19	21.9	23.2	84701000	110240000	59808000	102830000	3025000	3937200	2136000	3672400	76837000	107200000	57666000	88936000	10
YBR169C_CEN.PK113-7DSSE2	YBR169C_CEN.PK113-7DSSE2	28	20	20	;SSE2	1	28	20	20	8	9	11	9	4	5	4	3	4	5	4	3	77.62	693	693	1	68	0	93.131	By MS/MS	By MS/MS	By MS/MS	By MS/MS	14.1	17.6	16.3	13.6	39974000	30646000	14935000	55662000	888310	681020	331880	1236900	35456000	55250000	17943000	54652000	3
YBR170C_CEN.PK113-7DNPL4	YBR170C_CEN.PK113-7DNPL4	27	27	27	;NPL4	1	27	27	27	15	12	10	14	15	12	10	14	15	12	10	14	65.781	580	580	1	276	0	306.94	By MS/MS	By MS/MS	By MS/MS	By MS/MS	42.9	33.3	31.4	37.4	166070000	200360000	148940000	323210000	4613100	5565600	4137200	8978000	179920000	252230000	159370000	279350000	16
YBR171W_CEN.PK113-7DSEC66	YBR171W_CEN.PK113-7DSEC66	9	9	9	;SEC66	1	9	9	9	5	4	5	5	5	4	5	5	5	4	5	5	24.231	206	206	1	79	0	23.464	By MS/MS	By MS/MS	By MS/MS	By MS/MS	26.2	22.8	27.7	27.7	88663000	94309000	74267000	98800000	5541400	5894300	4641700	6175000	64254000	81802000	57323000	94972000	4
YBR177C_CEN.PK113-7DEHT1	YBR177C_CEN.PK113-7DEHT1	25	25	25	;EHT1	1	25	25	25	18	18	18	19	18	18	18	19	18	18	18	19	51.255	451	451	1	403	0	252.9	By MS/MS	By MS/MS	By MS/MS	By MS/MS	46.8	46.8	47.5	48.8	425520000	573270000	328430000	765670000	14673000	19768000	11325000	26402000	383180000	581800000	329970000	662630000	21
YBR185C_CEN.PK113-7DMBA1	YBR185C_CEN.PK113-7DMBA1	6	6	6	;MBA1	1	6	6	6	2	4	2	4	2	4	2	4	2	4	2	4	31.811	278	278	1	44	0	33.721	By MS/MS	By MS/MS	By MS/MS	By MS/MS	11.5	24.1	10.1	22.7	4476800	18294000	5488700	23330000	213180	871160	261370	1110900	7069200	14781000	6186600	17125000	2
YBR189W_CEN.PK113-7DRPS9B	YBR189W_CEN.PK113-7DRPS9B	21	21	2	;RPS9B	1	21	21	2	14	16	18	18	14	16	18	18	2	2	2	2	22.298	195	195	1	647	0	231.25	By MS/MS	By MS/MS	By MS/MS	By MS/MS	51.8	54.9	54.9	54.9	610430000	703220000	460430000	1133000000	38152000	43951000	28777000	70815000	678180000	794520000	562730000	982630000	3
YBR191W_CEN.PK113-7DRPL21A	YBR191W_CEN.PK113-7DRPL21A	12	12	3	;RPL21A	1	12	12	3	9	8	7	7	9	8	7	7	2	2	1	1	18.242	160	160	1	220	0	177.97	By MS/MS	By MS/MS	By MS/MS	By MS/MS	47.5	46.2	46.9	41.2	224510000	254710000	155920000	189110000	24946000	28301000	17324000	21012000	225680000	268600000	135620000	175030000	4
YBR196C_CEN.PK113-7DPGI1	YBR196C_CEN.PK113-7DPGI1	27	27	27	;PGI1	1	27	27	27	22	21	22	22	22	21	22	22	22	21	22	22	61.298	554	554	1	923	0	323.31	By MS/MS	By MS/MS	By MS/MS	By MS/MS	56	54.5	56	55.6	3200100000	3709700000	2703800000	3945000000	110350000	127920000	93234000	136030000	2966700000	3844700000	2575000000	4336300000	55
YBR198C_CEN.PK113-7DTAF5	YBR198C_CEN.PK113-7DTAF5	30	30	30	;TAF5	1	30	30	30	13	10	13	11	13	10	13	11	13	10	13	11	88.922	798	798	1	199	0	120.44	By MS/MS	By MS/MS	By MS/MS	By MS/MS	23.9	16.4	27.8	22.6	128770000	75117000	88887000	119840000	2524900	1472900	1742900	2349900	88293000	80074000	64146000	111160000	11
YBR200W_CEN.PK113-7DBEM1	YBR200W_CEN.PK113-7DBEM1	8	8	8	;BEM1	1	8	8	8	3	2	2	2	3	2	2	2	3	2	2	2	61.605	551	551	1	46	0	12.707	By MS/MS	By MS/MS	By MS/MS	By MS/MS	7.6	6.4	6.4	6.4	14008000	14119000	7211500	12983000	451880	455460	232630	418800	10670000	15457000	7813900	13748000	2
YBR202W_CEN.PK113-7DMCM7	YBR202W_CEN.PK113-7DMCM7	26	26	26	;MCM7	1	26	26	26	6	8	14	15	6	8	14	15	6	8	14	15	94.942	845	845	1	170	0	119.5	By MS/MS	By MS/MS	By MS/MS	By MS/MS	10.7	13	24.7	24.6	32642000	43810000	58319000	99925000	627730	842490	1121500	1921600	37453000	47863000	55047000	93165000	6
YBR207W_CEN.PK113-7DFTH1	YBR207W_CEN.PK113-7DFTH1	3	3	3	;FTH1	1	3	3	3	2	2	2	3	2	2	2	3	2	2	2	3	51.419	465	465	1	35	0	20.299	By MS/MS	By MS/MS	By MS/MS	By MS/MS	7.1	7.1	7.1	9.9	9056100	14344000	8621200	26543000	532710	843750	507130	1561300	9259700	14293000	8173400	16135000	2
YBR213W_CEN.PK113-7DMET8	YBR213W_CEN.PK113-7DMET8	8	8	8	;MET8	1	8	8	8	2	3	3	3	2	3	3	3	2	3	3	3	31.962	274	274	1	79	0	71.833	By MS/MS	By MS/MS	By MS/MS	By MS/MS	10.9	16.4	15.7	17.5	13350000	24105000	16023000	23548000	702650	1268700	843310	1239400	20643000	33908000	22997000	45798000	2
YBR221C_CEN.PK113-7DPDB1	YBR221C_CEN.PK113-7DPDB1	15	15	15	;PDB1	1	15	15	15	8	9	8	10	8	9	8	10	8	9	8	10	40.039	366	366	1	267	0	207.21	By MS/MS	By MS/MS	By MS/MS	By MS/MS	37.2	42.6	36.6	42.9	412830000	450870000	276430000	617190000	22935000	25048000	15357000	34289000	423380000	515450000	346590000	606950000	12
YBR222C_CEN.PK113-7DPCS60	YBR222C_CEN.PK113-7DPCS60	18	18	18	;PCS60	1	18	18	18	5	9	9	12	5	9	9	12	5	9	9	12	60.488	543	543	1	171	0	86.867	By MS/MS	By MS/MS	By MS/MS	By MS/MS	11.8	21.2	21.7	24.1	30277000	72426000	53011000	121510000	917490	2194700	1606400	3682300	46062000	76414000	42623000	94034000	5
YBR227C_CEN.PK113-7DMCX1	YBR227C_CEN.PK113-7DMCX1	13	13	13	;MCX1	1	13	13	13	9	2	7	5	9	2	7	5	9	2	7	5	57.817	520	520	1	106	0	54.353	By MS/MS	By MS/MS	By MS/MS	By MS/MS	20.2	5.8	17.1	13.5	73343000	18999000	51717000	54928000	2222500	575720	1567200	1664500	55667000	32431000	44565000	69086000	7
YBR234C_CEN.PK113-7DARC40	YBR234C_CEN.PK113-7DARC40	17	17	17	;ARC40	1	17	17	17	6	10	10	10	6	10	10	10	6	10	10	10	42.444	384	384	1	196	0	318.81	By MS/MS	By MS/MS	By MS/MS	By MS/MS	26	34.6	36.2	34.6	131480000	255510000	177150000	325460000	5976400	11614000	8052300	14793000	179130000	235310000	156120000	267140000	7
YBR236C_CEN.PK113-7DABD1	YBR236C_CEN.PK113-7DABD1	10	10	10	;ABD1	1	10	10	10	3	3	4	4	3	3	4	4	3	3	4	4	50.359	436	436	1	59	0	27.407	By MS/MS	By MS/MS	By MS/MS	By MS/MS	8.5	9.6	12.4	11.2	25353000	24981000	24050000	57351000	1014100	999230	962000	2294100	28172000	34889000	24983000	43312000	2
YBR244W_CEN.PK113-7DGPX2	YBR244W_CEN.PK113-7DGPX2	7	5	5	;GPX2	1	7	5	5	2	4	4	3	1	3	3	1	1	3	3	1	18.406	162	162	1	38	0	11.601	By MS/MS	By MS/MS	By MS/MS	By MS/MS	10.5	32.7	32.7	15.4	1734800	9857400	4610700	3498500	157710	896130	419160	318050	3839400	5022400	4292600	7740800	0
YBR245C_CEN.PK113-7DISW1	YBR245C_CEN.PK113-7DISW1	45	45	40	;ISW1	1	45	45	40	19	23	19	22	19	23	19	22	18	21	17	19	127.61	1100	1100	1	386	0	206.95	By MS/MS	By MS/MS	By MS/MS	By MS/MS	23.5	27.1	22.5	24.4	143640000	167250000	105290000	218520000	2023100	2355600	1482900	3077800	139390000	166270000	113080000	189000000	20
YBR246W_CEN.PK113-7DRRT2	YBR246W_CEN.PK113-7DRRT2	8	8	8	;RRT2	1	8	8	8	3	2	2	3	3	2	2	3	3	2	2	3	43.308	387	387	1	39	0	24.933	By MS/MS	By MS/MS	By MS/MS	By MS/MS	11.4	6.7	7.2	10.9	8346100	0	6710200	15707000	362880	0	291750	682930	9628900	0	9060500	14821000	3
YBR247C_CEN.PK113-7DENP1	YBR247C_CEN.PK113-7DENP1	27	27	27	;ENP1	1	27	27	27	12	13	10	13	12	13	10	13	12	13	10	13	55.136	483	483	1	280	0	149.19	By MS/MS	By MS/MS	By MS/MS	By MS/MS	37.1	39.3	28	35.2	140950000	142280000	92706000	152750000	4404800	4446100	2897100	4773300	128830000	137590000	110370000	166740000	17
YBR248C_CEN.PK113-7DHIS7	YBR248C_CEN.PK113-7DHIS7	43	43	43	;HIS7	1	43	43	43	29	32	33	28	29	32	33	28	29	32	33	28	61.067	552	552	1	735	0	323.31	By MS/MS	By MS/MS	By MS/MS	By MS/MS	65.2	69.9	66.8	60.3	737130000	1115000000	686890000	1079300000	19922000	30136000	18564000	29170000	787510000	1069600000	647630000	1241500000	36
YBR249C_CEN.PK113-7DARO4	YBR249C_CEN.PK113-7DARO4	23	23	21	;ARO4	1	23	23	21	18	17	13	15	18	17	13	15	16	15	12	15	39.749	370	370	1	461	0	323.31	By MS/MS	By MS/MS	By MS/MS	By MS/MS	65.4	67.8	58.4	58.1	673270000	1097400000	537920000	1228600000	33663000	54868000	26896000	61431000	711440000	992240000	656700000	1233000000	20
YBR251W_CEN.PK113-7DMRPS5	YBR251W_CEN.PK113-7DMRPS5	7	7	7	;MRPS5	1	7	7	7	4	3	3	5	4	3	3	5	4	3	3	5	34.883	307	307	1	75	0	21.94	By MS/MS	By MS/MS	By MS/MS	By MS/MS	19.9	16	16.3	23.5	16864000	22043000	14574000	42217000	843190	1102200	728710	2110800	21206000	26719000	18374000	34182000	3
YBR252W_CEN.PK113-7DDUT1	YBR252W_CEN.PK113-7DDUT1	7	7	7	;DUT1	1	7	7	7	5	5	5	5	5	5	5	5	5	5	5	5	15.307	147	147	1	131	0	95.208	By MS/MS	By MS/MS	By MS/MS	By MS/MS	59.9	59.9	59.9	59.9	127810000	161540000	80649000	170110000	14201000	17949000	8961000	18901000	117630000	133200000	94463000	159850000	7
YBR256C_CEN.PK113-7DRIB5	YBR256C_CEN.PK113-7DRIB5	13	13	13	;RIB5	1	13	13	13	4	5	3	5	4	5	3	5	4	5	3	5	26.195	238	238	1	112	0	133.1	By MS/MS	By MS/MS	By MS/MS	By MS/MS	24.4	29.4	17.6	28.2	23860000	62932000	24435000	62378000	1988300	5244400	2036300	5198200	31842000	67631000	35587000	69809000	3
YBR260C_CEN.PK113-7DRGD1	YBR260C_CEN.PK113-7DRGD1	16	16	16	;RGD1	1	16	16	16	5	4	5	7	5	4	5	7	5	4	5	7	74.618	666	666	1	93	0	42.228	By MS/MS	By MS/MS	By MS/MS	By MS/MS	8.9	7.5	8.1	11.1	36502000	23917000	27608000	61323000	890280	583330	673370	1495700	33572000	31380000	36686000	60025000	5
YBR261C_CEN.PK113-7DTAE1	YBR261C_CEN.PK113-7DTAE1	7	7	7	;TAE1	1	7	7	7	3	5	4	4	3	5	4	4	3	5	4	4	26.067	232	232	1	95	0	71.091	By MS/MS	By MS/MS	By MS/MS	By MS/MS	22.8	25.4	21.6	20.7	24605000	61516000	34218000	58332000	2050400	5126300	2851500	4861000	38091000	54624000	33223000	54387000	4
YBR263W_CEN.PK113-7DSHM1	YBR263W_CEN.PK113-7DSHM1	31	30	30	;SHM1	1	31	30	30	16	17	18	18	15	16	17	17	15	16	17	17	53.686	490	490	1	384	0	242.14	By MS/MS	By MS/MS	By MS/MS	By MS/MS	38.4	42	48.4	50.2	684520000	421400000	335510000	1676800000	20743000	12770000	10167000	50812000	695960000	760370000	578460000	906740000	17
YBR264C_CEN.PK113-7DYPT10	YBR264C_CEN.PK113-7DYPT10	9	9	9	;YPT10	1	9	9	9	2	3	2	3	2	3	2	3	2	3	2	3	21.834	199	199	1	50	0	19.695	By MS/MS	By MS/MS	By MS/MS	By MS/MS	20.1	26.1	20.6	16.6	10161000	20904000	9107800	19132000	677410	1393600	607180	1275400	11963000	16351000	10055000	19565000	2
YBR267W_CEN.PK113-7DREI1	YBR267W_CEN.PK113-7DREI1	14	14	14	;REI1	1	14	14	14	4	2	5	7	4	2	5	7	4	2	5	7	45.862	393	393	1	91	0	55.418	By MS/MS	By MS/MS	By MS/MS	By MS/MS	14.2	6.6	17.3	22.6	27884000	10577000	19586000	44816000	1327800	503690	932660	2134100	34714000	25691000	22934000	47699000	3
YBR272C_CEN.PK113-7DHSM3	YBR272C_CEN.PK113-7DHSM3	12	12	12	;HSM3	1	12	12	12	7	7	8	8	7	7	8	8	7	7	8	8	55.731	482	482	1	105	0	54.071	By MS/MS	By MS/MS	By MS/MS	By MS/MS	19.7	20.7	19.7	21	42020000	46101000	44598000	79395000	1355500	1487100	1438700	2561100	37512000	47223000	32349000	68337000	8
YBR273C_CEN.PK113-7DUBX7	YBR273C_CEN.PK113-7DUBX7	10	10	10	;UBX7	1	10	10	10	3	3	5	4	3	3	5	4	3	3	5	4	50.03	436	436	1	50	0	35.26	By MS/MS	By MS/MS	By MS/MS	By MS/MS	8.5	8	13.1	11.5	23646000	16920000	17601000	33026000	844490	604290	628610	1179500	17869000	19448000	14527000	26791000	1
YBR279W_CEN.PK113-7DPAF1	YBR279W_CEN.PK113-7DPAF1	13	13	13	;PAF1	1	13	13	13	3	5	2	6	3	5	2	6	3	5	2	6	51.8	445	445	1	78	0	35.205	By MS/MS	By MS/MS	By MS/MS	By MS/MS	10.6	16	9	28.3	20113000	46807000	17877000	52235000	773590	1800300	687590	2009000	23911000	45640000	17559000	66586000	4
YBR281C_CEN.PK113-7DDUG2	YBR281C_CEN.PK113-7DDUG2	32	32	32	;DUG2	1	32	32	32	13	15	17	13	13	15	17	13	13	15	17	13	98.07	878	878	1	261	0	156.47	By MS/MS	By MS/MS	By MS/MS	By MS/MS	22.3	22.3	26	21.6	116690000	201600000	150890000	110550000	2917300	5039900	3772300	2763800	131630000	151860000	114700000	159900000	16
YBR283C_CEN.PK113-7DSSH1	YBR283C_CEN.PK113-7DSSH1	16	16	16	;SSH1	1	16	16	16	8	7	6	8	8	7	6	8	8	7	6	8	53.311	490	490	1	197	0	250.37	By MS/MS	By MS/MS	By MS/MS	By MS/MS	23.3	18.2	18.8	21	231160000	298440000	145690000	281780000	11008000	14211000	6937600	13418000	204230000	252900000	185750000	288970000	10
YBR286W_CEN.PK113-7DAPE3	YBR286W_CEN.PK113-7DAPE3	17	17	17	;APE3	1	17	17	17	11	12	11	13	11	12	11	13	11	12	11	13	60.137	537	537	1	283	0	323.31	By MS/MS	By MS/MS	By MS/MS	By MS/MS	35	35	32.4	38.2	344450000	657170000	349950000	600940000	11482000	21906000	11665000	20031000	372050000	578250000	317660000	581070000	19
YBR288C_CEN.PK113-7DAPM3	YBR288C_CEN.PK113-7DAPM3	22	22	22	;APM3	1	22	22	22	10	10	11	11	10	10	11	11	10	10	11	11	54.837	483	483	1	206	0	148.79	By MS/MS	By MS/MS	By MS/MS	By MS/MS	38.5	27.5	33.1	30.6	69588000	79092000	94742000	277060000	2676500	3042000	3643900	10656000	99836000	126720000	95921000	132070000	10
YBR291C_CEN.PK113-7DCTP1	YBR291C_CEN.PK113-7DCTP1	18	18	18	;CTP1	1	18	18	18	8	8	11	10	8	8	11	10	8	8	11	10	32.173	299	299	1	229	0	80.476	By MS/MS	By MS/MS	By MS/MS	By MS/MS	33.4	26.1	38.5	34.1	185660000	343920000	224880000	345140000	8841100	16377000	10708000	16435000	273320000	378710000	211610000	422170000	9
YCL009C_CEN.PK113-7DILV6	YCL009C_CEN.PK113-7DILV6	20	20	20	;ILV6	1	20	20	20	12	14	14	14	12	14	14	14	12	14	14	14	33.986	309	309	1	405	0	323.31	By MS/MS	By MS/MS	By MS/MS	By MS/MS	58.9	61.5	72.2	72.2	461370000	617420000	528930000	885400000	25631000	34301000	29385000	49189000	525050000	660200000	481970000	790830000	17
YCL011C_CEN.PK113-7DGBP2	YCL011C_CEN.PK113-7DGBP2	18	18	18	;GBP2	1	18	18	18	12	10	10	13	12	10	10	13	12	10	10	13	48.728	427	427	1	208	0	165.3	By MS/MS	By MS/MS	By MS/MS	By MS/MS	30	24.4	26	33.3	170020000	161150000	99251000	187930000	6800900	6446100	3970100	7517200	139600000	153460000	141650000	202130000	12
YCL014W_CEN.PK113-7DBUD3	YCL014W_CEN.PK113-7DBUD3	13	13	13	;BUD3	1	13	13	13	2	3	2	2	2	3	2	2	2	3	2	2	184.72	1636	1636	1	48	0	27.425	By MS/MS	By MS/MS	By MS/MS	By MS/MS	1.7	3	2	2	6746300	4746800	5544400	5186400	62466	43952	51337	48022	5637000	8383300	4347700	9159700	2
YCL026C-B_CEN.PK113-7DHBN1	YCL026C-B_CEN.PK113-7DHBN1	7	7	7	;HBN1	1	7	7	7	2	3	2	3	2	3	2	3	2	3	2	3	20.994	193	193	1	55	0	39.738	By MS/MS	By MS/MS	By MS/MS	By MS/MS	8.8	14	10.9	14	13389000	24177000	15222000	27103000	1217200	2197900	1383800	2463900	24413000	29834000	20761000	31559000	2
YCL028W_CEN.PK113-7DRNQ1	YCL028W_CEN.PK113-7DRNQ1	7	7	7	;RNQ1	1	7	7	7	5	5	6	5	5	5	6	5	5	5	6	5	42.579	405	405	1	115	0	115.09	By MS/MS	By MS/MS	By MS/MS	By MS/MS	20.5	20.5	24	19.8	113690000	184340000	108190000	191740000	14212000	23043000	13524000	23968000	114980000	152590000	92967000	167680000	5
YCL030C_CEN.PK113-7DHIS4	YCL030C_CEN.PK113-7DHIS4	46	46	46	;HIS4	1	46	46	46	32	33	35	30	32	33	35	30	32	33	35	30	87.72	799	799	1	1022	0	323.31	By MS/MS	By MS/MS	By MS/MS	By MS/MS	55.8	55.7	55.9	51.9	2218200000	3548000000	1842900000	3329800000	55454000	88699000	46074000	83245000	2230400000	3331300000	1775400000	3601600000	53
YCL034W_CEN.PK113-7DLSB5	YCL034W_CEN.PK113-7DLSB5	9	9	9	;LSB5	1	9	9	9	5	7	5	6	5	7	5	6	5	7	5	6	39.872	354	354	1	101	0	46.363	By MS/MS	By MS/MS	By MS/MS	By MS/MS	17.8	29.1	22	26.8	36143000	72063000	32288000	55565000	2409500	4804200	2152500	3704400	39330000	48341000	34322000	55292000	3
YCL035C_CEN.PK113-7DGRX1	YCL035C_CEN.PK113-7DGRX1	7	7	7	;GRX1	1	7	7	7	2	2	4	4	2	2	4	4	2	2	4	4	12.38	110	110	1	66	0	52.668	By MS/MS	By MS/MS	By MS/MS	By MS/MS	20	23.6	46.4	46.4	27628000	29020000	45377000	62144000	3453500	3627500	5672100	7768000	26788000	49049000	39528000	54705000	2
YCL037C_CEN.PK113-7DSRO9	YCL037C_CEN.PK113-7DSRO9	21	21	21	;SRO9	1	21	21	21	16	15	18	19	16	15	18	19	16	15	18	19	48.059	434	434	1	463	0	323.31	By MS/MS	By MS/MS	By MS/MS	By MS/MS	63.4	51.6	63.8	63.8	674320000	575980000	450610000	804160000	29318000	25043000	19592000	34964000	595770000	660350000	512360000	760650000	30
YCL040W_CEN.PK113-7DGLK1	YCL040W_CEN.PK113-7DGLK1	19	18	18	;GLK1	1	19	18	18	11	10	8	12	11	10	7	11	11	10	7	11	55.377	500	500	1	219	0	164.75	By MS/MS	By MS/MS	By MS/MS	By MS/MS	29.4	28.6	21.8	31.8	135710000	259190000	123090000	298230000	4679500	8937700	4244300	10284000	128760000	226740000	119990000	247940000	10
YCL043C_CEN.PK113-7DPDI1	YCL043C_CEN.PK113-7DPDI1	36	36	36	;PDI1	1	36	36	36	26	22	27	24	26	22	27	24	26	22	27	24	58.226	522	522	1	759	0	323.31	By MS/MS	By MS/MS	By MS/MS	By MS/MS	52.1	49	54.6	54.4	1479800000	1631400000	1274800000	1927900000	51028000	56256000	43959000	66479000	1401700000	1887000000	1246500000	2046600000	38
YCL044C_CEN.PK113-7DMGR1	YCL044C_CEN.PK113-7DMGR1	12	12	12	;MGR1	1	12	12	12	3	5	6	3	3	5	6	3	3	5	6	3	47.156	417	417	1	108	0	105.03	By MS/MS	By MS/MS	By MS/MS	By MS/MS	14.9	21.6	21.8	12	27357000	39142000	41303000	26085000	1052200	1505400	1588600	1003300	38984000	55517000	43414000	33004000	3
YCL045C_CEN.PK113-7DEMC1;REV__YOR067C_CEN.PK113-7DALG8	YCL045C_CEN.PK113-7DEMC1	17;1	17;1	17;1	;EMC1	2	17	17	17	7	7	6	6	7	7	6	6	7	7	6	6	87.18	760	760;577	1	144	0	67.868	By MS/MS	By MS/MS	By MS/MS	By MS/MS	13.3	10.8	15	16.3	47800000	78663000	37552000	96942000	1165900	1918600	915900	2364400	50987000	78919000	50920000	97177000	7
YCL050C_CEN.PK113-7DAPA1	YCL050C_CEN.PK113-7DAPA1	21	21	21	;APA1	1	21	21	21	12	13	14	12	12	13	14	12	12	13	14	12	36.492	321	321	1	353	0	222.73	By MS/MS	By MS/MS	By MS/MS	By MS/MS	57.6	61.4	59.5	56.4	296120000	381320000	304920000	458080000	15585000	20070000	16048000	24110000	333950000	398630000	293290000	566440000	15
YCL054W_CEN.PK113-7DSPB1	YCL054W_CEN.PK113-7DSPB1	22	22	22	;SPB1	1	22	22	22	6	6	4	8	6	6	4	8	6	6	4	8	96.498	841	841	1	175	0	115.76	By MS/MS	By MS/MS	By MS/MS	By MS/MS	8.9	10.3	8.1	11.4	43902000	63698000	31378000	74114000	1186500	1721600	848050	2003100	54499000	63849000	46730000	90433000	6
YCL057C-A_CEN.PK113-7DMOS1	YCL057C-A_CEN.PK113-7DMOS1	5	5	5	;MOS1	1	5	5	5	4	4	3	3	4	4	3	3	4	4	3	3	10.408	97	97	1	89	0	43.282	By MS/MS	By MS/MS	By MS/MS	By MS/MS	48.5	48.5	36.1	36.1	102410000	134270000	62062000	97780000	14630000	19182000	8865900	13969000	87136000	106340000	85771000	132810000	4
YCL057W_CEN.PK113-7DPRD1	YCL057W_CEN.PK113-7DPRD1	29	29	29	;PRD1	1	29	29	29	13	15	16	16	13	15	16	16	13	15	16	16	81.991	712	712	1	367	0	295.15	By MS/MS	By MS/MS	By MS/MS	By MS/MS	25.7	30.3	30.1	30.6	175780000	248870000	193480000	382660000	3995000	5656200	4397200	8696800	195060000	255600000	191650000	359290000	14
YCL059C_CEN.PK113-7DKRR1	YCL059C_CEN.PK113-7DKRR1	16	16	16	;KRR1	1	16	16	16	6	7	7	8	6	7	7	8	6	7	7	8	37.145	316	316	1	114	0	52.446	By MS/MS	By MS/MS	By MS/MS	By MS/MS	23.1	27.5	25.6	29.7	79841000	63927000	91260000	161620000	4202100	3364600	4803200	8506500	66051000	77415000	59742000	101200000	5
YCR002C_CEN.PK113-7DCDC10	YCR002C_CEN.PK113-7DCDC10	15	15	15	;CDC10	1	15	15	15	11	11	10	12	11	11	10	12	11	11	10	12	37.024	322	322	1	250	0	190.96	By MS/MS	By MS/MS	By MS/MS	By MS/MS	50.6	50.6	48.4	58.4	162260000	243030000	157510000	281670000	7726800	11573000	7500700	13413000	148130000	210500000	145640000	255260000	14
YCR004C_CEN.PK113-7DYCP4	YCR004C_CEN.PK113-7DYCP4	12	12	11	;YCP4	1	12	12	11	4	6	4	6	4	6	4	6	4	6	4	6	26.35	247	247	1	141	0	144.12	By MS/MS	By MS/MS	By MS/MS	By MS/MS	32.8	40.5	30	37.7	69256000	141590000	89924000	110420000	3847600	7866300	4995800	6134300	127570000	170480000	114150000	183520000	4
YCR005C_CEN.PK113-7DCIT2	YCR005C_CEN.PK113-7DCIT2	21	21	19	;CIT2	1	21	21	19	9	9	11	9	9	9	11	9	7	7	9	7	51.413	460	460	1	232	0	250.19	By MS/MS	By MS/MS	By MS/MS	By MS/MS	27.8	26.5	34.8	27.8	72401000	51138000	49047000	45616000	2896000	2045500	1961900	1824600	75197000	70397000	60027000	90337000	7
YCR009C_CEN.PK113-7DRVS161	YCR009C_CEN.PK113-7DRVS161	17	17	17	;RVS161	1	17	17	17	10	12	8	11	10	12	8	11	10	12	8	11	30.25	265	265	1	247	0	211.83	By MS/MS	By MS/MS	By MS/MS	By MS/MS	49.4	55.1	40.4	50.9	193570000	290800000	142970000	242630000	9678500	14540000	7148400	12132000	204690000	241300000	162780000	288220000	11
YCR012W_CEN.PK113-7DPGK1	YCR012W_CEN.PK113-7DPGK1	47	47	47	;PGK1	1	47	47	47	31	33	32	35	31	33	32	35	31	33	32	35	44.738	416	416	1	2041	0	323.31	By MS/MS	By MS/MS	By MS/MS	By MS/MS	71.2	78.8	73.3	73.6	13772000000	17304000000	11399000000	17167000000	444270000	558180000	367710000	553790000	13311000000	17532000000	11331000000	16425000000	121
YCR016W_CEN.PK113-7DORF	YCR016W_CEN.PK113-7DORF	8	8	8	;ORF	1	8	8	8	3	2	3	2	3	2	3	2	3	2	3	2	33.593	290	290	1	52	0	23.382	By MS/MS	By MS/MS	By MS/MS	By MS/MS	16.6	12.4	15.9	12.4	21233000	13231000	20176000	23080000	1117600	696380	1061900	1214700	19466000	13137000	17339000	28855000	3
YCR017C_CEN.PK113-7DCWH43	YCR017C_CEN.PK113-7DCWH43	10	9	9	;CWH43	1	10	9	9	2	4	5	4	2	4	4	4	2	4	4	4	107.88	953	953	1	58	0	24.129	By MS/MS	By MS/MS	By MS/MS	By MS/MS	3.8	5.4	5.8	5.8	14299000	8936100	17429000	23814000	386460	241520	471050	643620	18209000	14295000	17046000	26032000	2
YCR027C_CEN.PK113-7DRHB1	YCR027C_CEN.PK113-7DRHB1	4	4	4	;RHB1	1	4	4	4	2	3	2	2	2	3	2	2	2	3	2	2	23.338	209	209	1	44	0	34.721	By MS/MS	By MS/MS	By MS/MS	By MS/MS	13.9	24.9	13.9	13.9	8842100	16011000	8365700	14243000	680160	1231600	643520	1095700	13346000	14752000	13075000	20917000	2
YCR028C-A_CEN.PK113-7DRIM1	YCR028C-A_CEN.PK113-7DRIM1	7	7	7	;RIM1	1	7	7	7	5	4	3	4	5	4	3	4	5	4	3	4	15.386	135	135	1	120	0	164.45	By MS/MS	By MS/MS	By MS/MS	By MS/MS	47.4	41.5	34.8	41.5	219270000	178120000	132880000	242810000	24363000	19791000	14764000	26979000	156090000	188940000	152730000	237040000	7
YCR030C_CEN.PK113-7DSYP1	YCR030C_CEN.PK113-7DSYP1	33	33	33	;SYP1	1	33	33	33	17	15	18	19	17	15	18	19	17	15	18	19	96.136	870	870	1	366	0	176.27	By MS/MS	By MS/MS	By MS/MS	By MS/MS	33.7	24.3	31.1	32.3	147160000	203730000	116870000	227670000	3131000	4334600	2486700	4844000	156950000	207920000	136990000	220250000	18
YCR031C_CEN.PK113-7DRPS14A	YCR031C_CEN.PK113-7DRPS14A	14	1	1	;RPS14A	1	14	1	1	10	10	10	12	1	1	1	1	1	1	1	1	14.536	137	137	1	28	0.0036047	2.454	By MS/MS	By MS/MS	By MS/MS	By MS/MS	67.9	67.9	67.9	70.8	207640000	285350000	244130000	324960000	23071000	31706000	27126000	36107000	207640000	266980000	218260000	324960000	2
YCR035C_CEN.PK113-7DRRP43	YCR035C_CEN.PK113-7DRRP43	12	12	12	;RRP43	1	12	12	12	7	4	7	7	7	4	7	7	7	4	7	7	44.059	394	394	1	109	0	49.833	By MS/MS	By MS/MS	By MS/MS	By MS/MS	24.1	15.7	24.6	23.6	64692000	55922000	68683000	101870000	2940500	2541900	3121900	4630200	56059000	67905000	52480000	79928000	8
YCR036W_CEN.PK113-7DRBK1	YCR036W_CEN.PK113-7DRBK1	7	7	7	;RBK1	1	7	7	7	4	2	3	5	4	2	3	5	4	2	3	5	36.984	333	333	1	64	0	22.978	By MS/MS	By MS/MS	By MS/MS	By MS/MS	13.2	9	9.3	19.2	34898000	19236000	19825000	51316000	2052800	1131500	1166200	3018600	28970000	39776000	16212000	32345000	4
YCR051W_CEN.PK113-7DORF	YCR051W_CEN.PK113-7DORF	9	9	9	;ORF	1	9	9	9	3	2	2	2	3	2	2	2	3	2	2	2	24.699	222	222	1	77	0	110.11	By MS/MS	By MS/MS	By MS/MS	By MS/MS	23	17.1	21.2	21.2	14573000	12816000	11162000	11856000	1324800	1165100	1014700	1077800	16049000	14742000	11935000	9033300	3
YCR052W_CEN.PK113-7DRSC6	YCR052W_CEN.PK113-7DRSC6	13	13	13	;RSC6	1	13	13	13	5	10	5	7	5	10	5	7	5	10	5	7	54.209	483	483	1	128	0	43.294	By MS/MS	By MS/MS	By MS/MS	By MS/MS	11.8	30.4	17.4	20.7	31571000	197990000	19806000	44247000	1088600	6827100	682980	1525800	51254000	64787000	37453000	59865000	4
YCR053W_CEN.PK113-7DTHR4	YCR053W_CEN.PK113-7DTHR4	39	39	39	;THR4	1	39	39	39	24	26	24	23	24	26	24	23	24	26	24	23	57.474	514	514	1	679	0	323.31	By MS/MS	By MS/MS	By MS/MS	By MS/MS	54.1	58.2	55.8	55.3	973780000	770110000	537820000	1296200000	31412000	24842000	17349000	41813000	723620000	878650000	674980000	1038100000	29
YCR054C_CEN.PK113-7DCTR86	YCR054C_CEN.PK113-7DCTR86	12	12	12	;CTR86	1	12	12	12	4	5	3	3	4	5	3	3	4	5	3	3	65.182	563	563	1	63	0	39.146	By MS/MS	By MS/MS	By MS/MS	By MS/MS	7.3	9.1	5.3	6.9	50133000	39140000	10032000	23729000	1355000	1057800	271120	641320	27839000	35414000	12530000	23881000	3
YCR057C_CEN.PK113-7DPWP2	YCR057C_CEN.PK113-7DPWP2	26	26	26	;PWP2	1	26	26	26	10	9	12	13	10	9	12	13	10	9	12	13	103.94	923	923	1	219	0	101.87	By MS/MS	By MS/MS	By MS/MS	By MS/MS	11.7	11.7	15.8	16	87531000	97827000	94760000	149760000	1651500	1845800	1787900	2825700	105190000	126550000	86484000	128700000	10
YCR060W_CEN.PK113-7DTAH1	YCR060W_CEN.PK113-7DTAH1	4	4	4	;TAH1	1	4	4	4	3	2	3	2	3	2	3	2	3	2	3	2	12.453	111	111	1	35	0	41.63	By MS/MS	By MS/MS	By MS/MS	By MS/MS	45	45	45	35.1	11423000	13005000	10586000	18278000	1631900	1857800	1512300	2611200	7677600	10727000	9764900	15977000	2
YCR067C_CEN.PK113-7DSED4	YCR067C_CEN.PK113-7DSED4	14	14	14	;SED4	1	14	14	14	4	8	5	6	4	8	5	6	4	8	5	6	115.88	1084	1084	1	124	0	100.82	By MS/MS	By MS/MS	By MS/MS	By MS/MS	6.2	8.3	6.4	6.6	20594000	78167000	35363000	54520000	588410	2233300	1010400	1557700	37834000	66201000	43820000	69964000	2
YCR072C_CEN.PK113-7DRSA4	YCR072C_CEN.PK113-7DRSA4	20	20	20	;RSA4	1	20	20	20	8	9	10	9	8	9	10	9	8	9	10	9	57.025	515	515	1	166	0	76.972	By MS/MS	By MS/MS	By MS/MS	By MS/MS	26	24.5	23.9	28.5	89541000	111850000	88685000	147720000	2487200	3107100	2463500	4103300	83621000	92399000	71231000	103440000	9
YCR073W-A_CEN.PK113-7DSOL2	YCR073W-A_CEN.PK113-7DSOL2	12	12	9	;SOL2	1	12	12	9	8	8	8	9	8	8	8	9	6	5	5	6	34.559	315	315	1	164	0	138.89	By MS/MS	By MS/MS	By MS/MS	By MS/MS	33	32.7	37.8	37.5	64199000	95636000	48647000	88844000	3776400	5625600	2861600	5226100	59326000	93832000	48288000	91523000	5
YCR077C_CEN.PK113-7DPAT1	YCR077C_CEN.PK113-7DPAT1	18	18	18	;PAT1	1	18	18	18	5	7	4	8	5	7	4	8	5	7	4	8	77.73	691	691	1	130	0	51.677	By MS/MS	By MS/MS	By MS/MS	By MS/MS	9.7	15.1	8.2	15.8	39571000	78369000	27766000	78915000	1099200	2176900	771290	2192100	44347000	62243000	36772000	69575000	6
YCR084C_CEN.PK113-7DTUP1	YCR084C_CEN.PK113-7DTUP1	30	30	30	;TUP1	1	30	30	30	15	14	15	17	15	14	15	17	15	14	15	17	78.919	718	718	1	347	0	275.06	By MS/MS	By MS/MS	By MS/MS	By MS/MS	27.4	21.3	31.3	33.6	237570000	217050000	204860000	325520000	6251900	5711700	5391200	8566300	217410000	271110000	193890000	313880000	16
YCR087C-A_CEN.PK113-7DORF	YCR087C-A_CEN.PK113-7DORF	8	8	8	;ORF	1	8	8	8	3	5	4	2	3	5	4	2	3	5	4	2	17.738	153	153	1	95	0	32.951	By MS/MS	By MS/MS	By MS/MS	By MS/MS	22.9	35.3	28.8	16.3	28790000	89393000	28959000	44502000	4112900	12770000	4137000	6357400	51747000	76128000	40972000	83931000	2
YCR088W_CEN.PK113-7DABP1	YCR088W_CEN.PK113-7DABP1	33	33	33	;ABP1	1	33	33	33	21	22	22	24	21	22	22	24	21	22	22	24	65.534	592	592	1	512	0	323.31	By MS/MS	By MS/MS	By MS/MS	By MS/MS	53.9	56.2	60	62	358830000	607930000	289880000	614690000	8752000	14827000	7070300	14992000	413970000	575060000	351790000	597890000	24
YCR090C_CEN.PK113-7DORF	YCR090C_CEN.PK113-7DORF	8	8	8	;ORF	1	8	8	8	5	3	5	5	5	3	5	5	5	3	5	5	20.703	182	182	1	91	0	52.928	By MS/MS	By MS/MS	By MS/MS	By MS/MS	38.5	17	30.2	30.2	47507000	46610000	58912000	61507000	4318800	4237300	5355600	5591500	50570000	67193000	44873000	59184000	5
YCR093W_CEN.PK113-7DCDC39	YCR093W_CEN.PK113-7DCDC39	50	50	50	;CDC39	1	50	50	50	15	19	10	18	15	19	10	18	15	19	10	18	240.51	2109	2109	1	321	0	225.74	By MS/MS	By MS/MS	By MS/MS	By MS/MS	10.7	12	6.1	12.8	84253000	139260000	47954000	149940000	668680	1105200	380590	1190000	84746000	113770000	66865000	127250000	18
YDL004W_CEN.PK113-7DATP16	YDL004W_CEN.PK113-7DATP16	4	3	3	;ATP16	1	4	3	3	4	3	3	3	3	3	3	3	3	3	3	3	17.02	160	160	1	64	0	44.27	By MS/MS	By MS/MS	By MS/MS	By MS/MS	49.4	45	45	45	19529000	35449000	16103000	30279000	2789900	5064200	2300500	4325600	17316000	26722000	14909000	23863000	3
YDL007W_CEN.PK113-7DRPT2	YDL007W_CEN.PK113-7DRPT2	26	26	26	;RPT2	1	26	26	26	16	15	15	16	16	15	15	16	16	15	15	16	48.828	437	437	1	407	0	323.31	By MS/MS	By MS/MS	By MS/MS	By MS/MS	48.7	50.8	48.1	49.4	380950000	422830000	388300000	563800000	15238000	16913000	15532000	22552000	376530000	490910000	353450000	569070000	20
YDL010W_CEN.PK113-7DGRX6	YDL010W_CEN.PK113-7DGRX6	10	10	10	;GRX6	1	10	10	10	5	3	3	5	5	3	3	5	5	3	3	5	25.783	231	231	1	59	0	20.484	By MS/MS	By MS/MS	By MS/MS	By MS/MS	30.3	22.1	22.1	32.9	56466000	16427000	15532000	42424000	3529100	1026700	970720	2651500	25771000	20817000	17972000	28544000	5
YDL014W_CEN.PK113-7DNOP1	YDL014W_CEN.PK113-7DNOP1	20	20	20	;NOP1	1	20	20	20	16	17	16	17	16	17	16	17	16	17	16	17	34.465	327	327	1	599	0	207.76	By MS/MS	By MS/MS	By MS/MS	By MS/MS	51.4	53.8	50.2	53.8	1268800000	1611100000	960910000	1719100000	63442000	80553000	48046000	85956000	1057000000	1235900000	929870000	1566000000	38
YDL015C_CEN.PK113-7DTSC13	YDL015C_CEN.PK113-7DTSC13	11	11	11	;TSC13	1	11	11	11	5	6	6	6	5	6	6	6	5	6	6	6	36.767	310	310	1	109	0	24.666	By MS/MS	By MS/MS	By MS/MS	By MS/MS	18.7	20	18.4	18.4	61361000	91357000	76946000	211190000	3835000	5709800	4809100	13200000	59905000	88213000	61906000	150460000	6
YDL019C_CEN.PK113-7DOSH2	YDL019C_CEN.PK113-7DOSH2	13	13	13	;OSH2	1	13	13	13	2	4	3	2	2	4	3	2	2	4	3	2	145.79	1283	1283	1	52	0	24.21	By MS/MS	By MS/MS	By MS/MS	By MS/MS	2.7	4.1	4.5	3.7	7419400	15061000	5867500	10423000	104500	212130	82641	146800	8637100	11994000	7630800	13475000	2
YDL022W_CEN.PK113-7DGPD1	YDL022W_CEN.PK113-7DGPD1	14	13	13	;GPD1	1	14	13	13	11	12	13	12	10	11	12	11	10	11	12	11	42.868	391	391	1	306	0	323.31	By MS/MS	By MS/MS	By MS/MS	By MS/MS	37.9	39.9	41.4	39.6	339850000	617560000	395800000	763170000	15448000	28071000	17991000	34690000	348540000	535220000	360800000	703410000	14
YDL029W_CEN.PK113-7DARP2	YDL029W_CEN.PK113-7DARP2	16	16	16	;ARP2	1	16	16	16	10	12	10	10	10	12	10	10	10	12	10	10	44.073	391	391	1	288	0	244.59	By MS/MS	By MS/MS	By MS/MS	By MS/MS	34.3	39.4	31.2	34	229750000	346290000	167470000	263600000	10443000	15741000	7612200	11982000	224860000	279670000	173290000	322440000	15
YDL031W_CEN.PK113-7DDBP10	YDL031W_CEN.PK113-7DDBP10	27	27	27	;DBP10	1	27	27	27	10	5	7	8	10	5	7	8	10	5	7	8	112.94	995	995	1	153	0	92.139	By MS/MS	By MS/MS	By MS/MS	By MS/MS	11.1	5.2	8.3	9.4	57503000	36489000	26635000	70613000	1008800	640160	467270	1238800	63893000	44163000	36395000	72271000	10
YDL040C_CEN.PK113-7DNAT1	YDL040C_CEN.PK113-7DNAT1	48	48	48	;NAT1	1	48	48	48	30	29	31	31	30	29	31	31	30	29	31	31	98.904	854	854	1	599	0	323.31	By MS/MS	By MS/MS	By MS/MS	By MS/MS	45.6	41.7	47.8	48.8	313700000	452890000	294230000	525390000	5703700	8234400	5349500	9552500	319370000	409210000	290950000	493560000	33
YDL047W_CEN.PK113-7DSIT4	YDL047W_CEN.PK113-7DSIT4	13	13	13	;SIT4	1	13	13	13	3	4	4	4	3	4	4	4	3	4	4	4	35.537	311	311	1	87	0	66.587	By MS/MS	By MS/MS	By MS/MS	By MS/MS	16.7	16.1	20.6	23.2	24994000	23770000	23602000	30077000	1190200	1131900	1123900	1432300	29749000	24033000	25049000	46125000	2
YDL051W_CEN.PK113-7DLHP1	YDL051W_CEN.PK113-7DLHP1	20	20	20	;LHP1	1	20	20	20	12	13	13	14	12	13	13	14	12	13	13	14	32.104	275	275	1	306	0	291.65	By MS/MS	By MS/MS	By MS/MS	By MS/MS	45.5	54.2	54.5	61.8	225890000	266350000	205470000	389460000	13287000	15668000	12086000	22909000	234530000	280920000	208090000	344890000	13
[truncated: 1,813 more rows]
[truncated: 15 more columns]

## Sheet: 0.2
Protein IDs	Majority protein IDs	Peptide counts (all)	Peptide counts (razor+unique)	Peptide counts (unique)	Fasta headers	Number of proteins	Peptides	Razor + unique peptides	Unique peptides	Peptides rate0.25_1	Peptides rate0.25_2	Peptides rate0.25_3	Peptides rate0.25_4	Razor + unique peptides rate0.25_1	Razor + unique peptides rate0.25_2	Razor + unique peptides rate0.25_3	Razor + unique peptides rate0.25_4	Unique peptides rate0.25_1	Unique peptides rate0.25_2	Unique peptides rate0.25_3	Unique peptides rate0.25_4	Mol. weight [kDa]	Sequence length	Sequence lengths	Fraction average	Fraction 1	Q-value	Score	Identification type rate0.25_1	Identification type rate0.25_2	Identification type rate0.25_3	Identification type rate0.25_4	Sequence coverage rate0.25_1 [%]	Sequence coverage rate0.25_2 [%]	Sequence coverage rate0.25_3 [%]	Sequence coverage rate0.25_4 [%]	Intensity rate0.25_1	Intensity rate0.25_2	Intensity rate0.25_3	Intensity rate0.25_4	iBAQ rate0.25_1	iBAQ rate0.25_2	iBAQ rate0.25_3	iBAQ rate0.25_4	LFQ intensity rate0.25_1	LFQ intensity rate0.25_2	LFQ intensity rate0.25_3	LFQ intensity rate0.25_4	MS/MS count rate0.25_1
[truncated: 1,970 more rows]
[truncated: 15 more columns]

[truncated: 8 more sheets: 0.32, 0.39, 0.12_fractions, 0.2_fractions, 0.32_fractions, 0.39_fractions, avgs, avgs_biolSamples]
