# Supplementary material for: Whole-cell modeling in yeast predicts compartment-specific proteome constraints that drive metabolic strategies
Source: Nat Commun. 2022 Feb 10;13:801. doi: 10.1038/s41467-022-28467-6 (PMC8831649; doi:10.1038/s41467-022-28467-6)
Supplement: Supplementary file 8 — Supplementary Data 5 [file 41467_2022_28467_MOESM8_ESM.xlsx]

## Sheet: Sheet1
Entry	Gene names	Protein names	Protein	Pathway
P40545	HIS6 YIL020C	1-(5-phosphoribosyl)-5-[(5-phosphoribosylamino)methylideneamino] imidazole-4-carboxamide isomerase (EC 5.3.1.16) (5-proFAR isomerase) (Phosphoribosylformimino-5-aminoimidazole carboxamide ribotide isomerase)	YIL020C	Amino acid biosynthesis
P06208	LEU4 YNL104C N2173	2-isopropylmalate synthase (EC 2.3.3.13) (Alpha-IPM synthase) (Alpha-isopropylmalate synthase)	YNL104C	Amino acid biosynthesis
Q12166	LEU9 YOR108W YOR3227w	2-isopropylmalate synthase 2, mitochondrial (EC 2.3.3.13) (Alpha-IPM synthase 2) (Alpha-isopropylmalate synthase 2) (Alpha-isopropylmalate synthase II)	YOR108W	Amino acid biosynthesis
P07264	LEU1 YGL009C	3-isopropylmalate dehydratase (EC 4.2.1.33) (Alpha-IPM isomerase) (IPMI) (Isopropylmalate isomerase)	YGL009C	Amino acid biosynthesis
P04173	LEU2 YCL018W YCL18W	3-isopropylmalate dehydrogenase (3-IPM-DH) (IMDH) (EC 1.1.1.85) (Beta-IPM dehydrogenase)	YCL018W	Amino acid biosynthesis
P05694	MET6 YER091C	5-methyltetrahydropteroyltriglutamate--homocysteine methyltransferase (EC 2.1.1.14) (Cobalamin-independent methionine synthase) (Delta-P8 protein) (Methionine synthase, vitamin-B12 independent isozyme)	YER091C	Amino acid biosynthesis
P07342	ILV2 SMR1 YMR108W YM9718.07	Acetolactate synthase catalytic subunit, mitochondrial (EC 2.2.1.6) (Acetohydroxy-acid synthase catalytic subunit) (AHAS) (ALS)	YMR108W	Amino acid biosynthesis
P25605	ILV6 YCL009C YCL9C	Acetolactate synthase small subunit, mitochondrial (Acetohydroxy-acid synthase small subunit) (AHAS) (ALS)	YCL009C	Amino acid biosynthesis
P18544	ARG8 YOL140W	Acetylornithine aminotransferase, mitochondrial (ACOAT) (EC 2.6.1.11)	YOL140W	Amino acid biosynthesis
P43567	AGX1 YFL030W	Alanine--glyoxylate aminotransferase 1 (EC 2.6.1.44)	YFL030W	Amino acid biosynthesis
P40360	ARG2 YJL071W HRB574 J1091	Amino-acid acetyltransferase, mitochondrial (EC 2.3.1.1) (Arginine-requiring protein 2) (Glutamate N-acetyltransferase) (N-acetylglutamate synthase) (AGS) (NAGS)	YJL071W	Amino acid biosynthesis
P07285	TRP4 YDR354W D9476.4	Anthranilate phosphoribosyltransferase (EC 2.4.2.18)	YDR354W	Amino acid biosynthesis
P00899	TRP2 YER090W	Anthranilate synthase component 1 (EC 4.1.3.27) (Anthranilate synthase component I)	YER090W	Amino acid biosynthesis
Q04728	ARG7 ECM40 YMR062C YM9916.01C	Arginine biosynthesis bifunctional protein ArgJ, mitochondrial (Extracellular mutant protein 40) [Cleaved into: Arginine biosynthesis bifunctional protein ArgJ alpha chain; Arginine biosynthesis bifunctional protein ArgJ beta chain] [Includes: Glutamate N-acetyltransferase (GAT) (EC 2.3.1.35) (Ornithine acetyltransferase) (OATase) (Ornithine transacetylase); Amino-acid acetyltransferase (EC 2.3.1…	YMR062C	Amino acid biosynthesis
P04076	ARG4 YHR018C	Argininosuccinate lyase (ASAL) (EC 4.3.2.1) (Arginosuccinase)	YHR018C	Amino acid biosynthesis
P22768	ARG1 YOL058W O1228	Argininosuccinate synthase (EC 6.3.4.5) (Citrulline--aspartate ligase)	YOL058W	Amino acid biosynthesis
P53090	ARO8 YGL202W	Aromatic/aminoadipate aminotransferase 1 (2-aminoadipate aminotransferase) (EC 2.6.1.39) (2-aminoadipate transaminase) (Alpha-aminoadipate aminotransferase) (AadAT) (Aromatic amino acid aminotransferase 1) (EC 2.6.1.57) (Aromatic amino acid aminotransferase I) (Aromatic amino acid-requiring protein 8)	YGL202W	Amino acid biosynthesis
P49089	ASN1 YPR145W P9659.3	Asparagine synthetase [glutamine-hydrolyzing] 1 (EC 6.3.5.4) (Glutamine-dependent asparagine synthetase 1)	YPR145W	Amino acid biosynthesis
P49090	ASN2 YGR124W G6358	Asparagine synthetase [glutamine-hydrolyzing] 2 (EC 6.3.5.4) (Glutamine-dependent asparagine synthetase 2)	YGR124W	Amino acid biosynthesis
P23542	AAT2 ASP5 YLR027C L1746	Aspartate aminotransferase, cytoplasmic (EC 2.6.1.1) (Transaminase A)	YLR027C	Amino acid biosynthesis
P13663	HOM2 YDR158W YD8358.12	Aspartate-semialdehyde dehydrogenase (ASA dehydrogenase) (ASADH) (EC 1.2.1.11) (Aspartate-beta-semialdehyde dehydrogenase)	YDR158W	Amino acid biosynthesis
P10869	HOM3 YER052C	Aspartokinase (EC 2.7.2.4) (Aspartate kinase)	YER052C	Amino acid biosynthesis
P00498	HIS1 YER055C	ATP phosphoribosyltransferase (ATP-PRT) (ATP-PRTase) (EC 2.4.2.17)	YER055C	Amino acid biosynthesis
P47176	BAT2 TWT2 YJR148W J2209	Branched-chain-amino-acid aminotransferase, cytosolic (BCAT) (EC 2.6.1.42) (Protein TWT2)	YJR148W	Amino acid biosynthesis
P38891	BAT1 ECA39 TWT1 YHR208W	Branched-chain-amino-acid aminotransferase, mitochondrial (BCAT) (EC 2.6.1.42) (Protein ECA39) (Protein TWT1)	YHR208W	Amino acid biosynthesis
P03965	CPA2 YJR109C J2002	Carbamoyl-phosphate synthase arginine-specific large chain (EC 6.3.5.5) (Arginine-specific carbamoyl-phosphate synthetase, ammonia chain)	YJR109C	Amino acid biosynthesis
P07258	CPA1 YOR303W	Carbamoyl-phosphate synthase arginine-specific small chain (CPS-A) (EC 6.3.5.5) (Arginine-specific carbamoyl-phosphate synthetase, glutamine chain)	YOR303W	Amino acid biosynthesis
P28777	ARO2 YGL148W	Chorismate synthase (EC 4.2.3.5) (5-enolpyruvylshikimate-3-phosphate phospholyase)	YGL148W	Amino acid biosynthesis
P53101	STR3 YGL184C G1601	Cystathionine beta-lyase (CBL) (EC 4.4.1.13) (Beta-cystathionase) (Cysteine lyase) (Cysteine-S-conjugate beta-lyase) (Sulfur transfer protein 3)	YGL184C	Amino acid biosynthesis
P32582	CYS4 STR4 YGR155W G6667	Cystathionine beta-synthase (EC 4.2.1.22) (Beta-thionase) (Serine sulfhydrase) (Sulfur transfer protein 4)	YGR155W	Amino acid biosynthesis
P31373	CYS3 CYI1 STR1 YAL012W FUN35	Cystathionine gamma-lyase (EC 4.4.1.1) (Gamma-cystathionase) (Sulfur transfer protein 1)	YAL012W	Amino acid biosynthesis
P47164	STR2 YJR130C J2063	Cystathionine gamma-synthase (EC 2.5.1.48) (O-succinylhomoserine (thiol)-lyase) (Sulfur transfer protein 2)	YJR130C	Amino acid biosynthesis
P40054	SER3 YER081W	D-3-phosphoglycerate dehydrogenase 1 (3-PGDH 1) (EC 1.1.1.95) (2-oxoglutarate reductase) (EC 1.1.1.399)	YER081W	Amino acid biosynthesis
P40510	SER33 YIL074C	D-3-phosphoglycerate dehydrogenase 2 (3-PGDH 2) (EC 1.1.1.95) (2-oxoglutarate reductase) (EC 1.1.1.399)	YIL074C	Amino acid biosynthesis
P39522	ILV3 YJR016C J1450	Dihydroxy-acid dehydratase, mitochondrial (DAD) (EC 4.2.1.9) (2,3-dihydroxy acid hydrolyase)	YJR016C	Amino acid biosynthesis
P54885	PRO2 YOR323C O6155	Gamma-glutamyl phosphate reductase (GPR) (EC 1.2.1.41) (Glutamate-5-semialdehyde dehydrogenase) (GSA dehydrogenase) (Glutamyl-gamma-semialdehyde dehydrogenase)	YOR323C	Amino acid biosynthesis
P32264	PRO1 YDR300C D9740.12	Glutamate 5-kinase (GK) (EC 2.7.2.11) (Gamma-glutamyl kinase)	YDR300C	Amino acid biosynthesis
Q12680	GLT1 YDL171C	Glutamate synthase [NADH] (EC 1.4.1.14) (NADH-GOGAT)	YDL171C	Amino acid biosynthesis
P32288	GLN1 YPR035W YP3085.01 YP9367.15	Glutamine synthetase (GS) (EC 6.3.1.2) (Glutamate--ammonia ligase)	YPR035W	Amino acid biosynthesis
P00815	HIS4 YCL030C YCL183 YCL30C	Histidine biosynthesis trifunctional protein [Includes: Phosphoribosyl-AMP cyclohydrolase (EC 3.5.4.19); Phosphoribosyl-ATP pyrophosphohydrolase (EC 3.6.1.31); Histidinol dehydrogenase (HDH) (EC 1.1.1.23)]	YCL030C	Amino acid biosynthesis
P38635	HIS2 YFR025C	Histidinol-phosphatase (HolPase) (EC 3.1.3.15)	YFR025C	Amino acid biosynthesis
P07172	HIS5 YIL116W	Histidinol-phosphate aminotransferase (EC 2.6.1.9) (Imidazole acetol-phosphate transaminase)	YIL116W	Amino acid biosynthesis
P49367	LYS4 LYS3 YDR234W YD8419.01 YD9934.18	Homoaconitase, mitochondrial (EC 4.2.1.36) (Homoaconitate hydratase)	YDR234W	Amino acid biosynthesis
P39533	ACO2 YJL200C J0327	Homocitrate dehydratase, mitochondrial (EC 4.2.1.-) (Aconitase 2)	YJL200C	Amino acid biosynthesis
P48570	LYS20 YDL182W D1298	Homocitrate synthase, cytosolic isozyme (HCS) (EC 2.3.3.14)	YDL182W	Amino acid biosynthesis
Q12122	LYS21 YDL131W D2195	Homocitrate synthase, mitochondrial (HCS) (EC 2.3.3.14)	YDL131W	Amino acid biosynthesis
P06106	MET17 MET15 MET25 YLR303W L8003.1	Homocysteine/cysteine synthase (EC 2.5.1.47) (EC 2.5.1.49) (O-acetylserine/O-acetylhomoserine sulfhydrylase) (OAS-OAH SHLase) (OAS-OAH sulfhydrylase)	YLR303W	Amino acid biosynthesis
P40495	LYS12 LYS10 LYS11 YIL094C YI9910.02C	Homoisocitrate dehydrogenase, mitochondrial (HIcDH) (EC 1.1.1.87)	YIL094C	Amino acid biosynthesis
P31116	HOM6 YJR139C J2132	Homoserine dehydrogenase (HDH) (EC 1.1.1.3)	YJR139C	Amino acid biosynthesis
P17423	THR1 YHR025W	Homoserine kinase (HK) (HSK) (EC 2.7.1.39)	YHR025W	Amino acid biosynthesis
P08465	MET2 YNL277W N0615	Homoserine O-acetyltransferase (EC 2.3.1.31) (Homoserine O-trans-acetylase)	YNL277W	Amino acid biosynthesis
P33734	HIS7 YBR248C YBR1640	Imidazole glycerol phosphate synthase hisHF (IGP synthase) (IGPS) (ImGP synthase) (EC 4.3.2.10) [Includes: Glutaminase (EC 3.5.1.2); Cyclase]	YBR248C	Amino acid biosynthesis
P06633	HIS3 YOR202W	Imidazoleglycerol-phosphate dehydratase (IGPD) (EC 4.2.1.19)	YOR202W	Amino acid biosynthesis
P06168	ILV5 YLR355C L9638.7	Ketol-acid reductoisomerase, mitochondrial (EC 1.1.1.86) (Acetohydroxy-acid reductoisomerase) (Alpha-keto-beta-hydroxylacyl reductoisomerase)	YLR355C	Amino acid biosynthesis
P07702	LYS2 YBR115C YBR0910	L-2-aminoadipate reductase (EC 1.2.1.31) (EC 1.2.1.95) (Alpha-aminoadipate reductase) (Alpha-AR) (L-aminoadipate-semialdehyde dehydrogenase)	YBR115C	Amino acid biosynthesis
P00937	TRP3 YKL211C	Multifunctional tryptophan biosynthesis protein [Includes: Anthranilate synthase component 2 (AS) (EC 4.1.3.27) (Anthranilate synthase, glutamine amidotransferase component); Indole-3-glycerol phosphate synthase (EC 4.1.1.48) (PRAI)]	YKL211C	Amino acid biosynthesis
P00912	TRP1 YDR007W	N-(5'-phosphoribosyl)anthranilate isomerase (PRAI) (EC 5.3.1.24)	YDR007W	Amino acid biosynthesis
P07991	CAR2 CARGB YLR438W L9753.2	Ornithine aminotransferase (EC 2.6.1.13) (Ornithine--oxo-acid aminotransferase)	YLR438W	Amino acid biosynthesis
P05150	ARG3 YJL088W J0924	Ornithine carbamoyltransferase (EC 2.1.3.3) (Ornithine transcarbamylase) (OTCase)	YJL088W	Amino acid biosynthesis
P08566	ARO1 AROM YDR127W YD9302.02	Pentafunctional AROM polypeptide [Includes: 3-dehydroquinate synthase (DHQS) (EC 4.2.3.4); 3-phosphoshikimate 1-carboxyvinyltransferase (EC 2.5.1.19) (5-enolpyruvylshikimate-3-phosphate synthase) (EPSP synthase) (EPSPS); Shikimate kinase (SK) (EC 2.7.1.71); 3-dehydroquinate dehydratase (3-dehydroquinase) (EC 4.2.1.10); Shikimate dehydrogenase (EC 1.1.1.25)]	YDR127W	Amino acid biosynthesis
P14843	ARO3 YDR035W YD9673.07	Phospho-2-dehydro-3-deoxyheptonate aldolase, phenylalanine-inhibited (EC 2.5.1.54) (3-deoxy-D-arabino-heptulosonate 7-phosphate synthase) (DAHP synthase) (Phospho-2-keto-3-deoxyheptonate aldolase)	YDR035W	Amino acid biosynthesis
P32449	ARO4 YBR249C YBR1701	Phospho-2-dehydro-3-deoxyheptonate aldolase, tyrosine-inhibited (EC 2.5.1.54) (3-deoxy-D-arabino-heptulosonate 7-phosphate synthase) (DAHP synthase) (Phospho-2-keto-3-deoxyheptonate aldolase)	YBR249C	Amino acid biosynthesis
P33330	SER1 SERC YOR184W	Phosphoserine aminotransferase (PSAT) (EC 2.6.1.52) (Phosphohydroxythreonine aminotransferase)	YOR184W	Amino acid biosynthesis
P42941	SER2 YGR208W G7744	Phosphoserine phosphatase (PSP) (PSPase) (EC 3.1.3.3) (O-phosphoserine phosphohydrolase)	YGR208W	Amino acid biosynthesis
P20049	TYR1 YBR166C YBR1218	Prephenate dehydrogenase [NADP(+)] (PRDH) (EC 1.3.1.13)	YBR166C	Amino acid biosynthesis
P52892	ALT2 YDR111C YD9727.07C	Probable alanine aminotransferase (EC 2.6.1.2) (Glutamate pyruvate transaminase) (GPT) (Glutamic--alanine transaminase) (Glutamic--pyruvic transaminase)	YDR111C	Amino acid biosynthesis
P52893	ALT1 YLR089C L9449.15	Probable alanine aminotransferase, mitochondrial (EC 2.6.1.2) (Glutamate pyruvate transaminase) (GPT) (Glutamic--alanine transaminase) (Glutamic--pyruvic transaminase)	YLR089C	Amino acid biosynthesis
Q01217	ARG5,6 YER069W	Protein ARG5,6, mitochondrial [Cleaved into: N-acetyl-gamma-glutamyl-phosphate reductase (EC 1.2.1.38) (N-acetyl-glutamate semialdehyde dehydrogenase) (NAGSA dehydrogenase); Acetylglutamate kinase (EC 2.7.2.8) (N-acetyl-L-glutamate 5-phosphotransferase) (NAG kinase) (AGK)]	YER069W	Amino acid biosynthesis
P43623	IRC7 YFR055W	Putative cystathionine beta-lyase (CBL) (EC 4.4.1.13) (Beta-cystathionase) (Cysteine lyase) (Cysteine-S-conjugate beta-lyase) (Increased recombination centers protein 7)	YFR055W	Amino acid biosynthesis
Q12198	YLL058W L0569	Putative cystathionine gamma-synthase YLL058W (EC 2.5.1.48) (O-succinylhomoserine (thiol)-lyase)	YLL058W	Amino acid biosynthesis
Q04533	YML082W	Putative cystathionine gamma-synthase YML082W (EC 2.5.1.48) (O-succinylhomoserine (thiol)-lyase)	YML082W	Amino acid biosynthesis
P32452	PHA2 YNL316C N0351	Putative prephenate dehydratase (PDT) (EC 4.2.1.51) (Phenylalanine-requiring protein 2)	YNL316C	Amino acid biosynthesis
P32263	PRO3 ORE2 YER023W	Pyrroline-5-carboxylate reductase (P5C reductase) (P5CR) (EC 1.5.1.2)	YER023W	Amino acid biosynthesis
P38998	LYS1 YIR034C	Saccharopine dehydrogenase [NAD(+), L-lysine-forming] (SDH) (EC 1.5.1.7) (Lysine--2-oxoglutarate reductase)	YIR034C	Amino acid biosynthesis
P38999	LYS9 LYS13 YNR050C N3461	Saccharopine dehydrogenase [NADP(+), L-glutamate-forming] (EC 1.5.1.10) (Saccharopine reductase)	YNR050C	Amino acid biosynthesis
P00927	ILV1 YER086W	Threonine dehydratase, mitochondrial (EC 4.3.1.19) (Threonine deaminase)	YER086W	Amino acid biosynthesis
P16120	THR4 YCR053W YCR53W	Threonine synthase (TS) (EC 4.2.3.1)	YCR053W	Amino acid biosynthesis
P00931	TRP5 YGL026C	Tryptophan synthase (EC 4.2.1.20)	YGL026C	Amino acid biosynthesis
P40825	ALA1 CDC64 YOR335C	Alanine--tRNA ligase, mitochondrial (EC 6.1.1.7) (Alanyl-tRNA synthetase) (AlaRS)	YOR335C	Amino acid-tRNA ligases
Q05506	YDR341C D9651.10	Arginine--tRNA ligase, cytoplasmic (EC 6.1.1.19) (Arginyl-tRNA synthetase) (ArgRS)	YDR341C	Amino acid-tRNA ligases
P38714	MSR1 YHR091C	Arginine--tRNA ligase, mitochondrial (EC 6.1.1.19) (Arginyl-tRNA synthetase) (ArgRS)	YHR091C	Amino acid-tRNA ligases
P38707	DED81 YHR019C	Asparagine--tRNA ligase, cytoplasmic (EC 6.1.1.22) (Asparaginyl-tRNA synthetase) (AsnRS)	YHR019C	Amino acid-tRNA ligases
P25345	SLM5 YCR024C YCR242 YCR24C	Asparagine--tRNA ligase, mitochondrial (EC 6.1.1.22) (Asparaginyl-tRNA synthetase) (AsnRS)	YCR024C	Amino acid-tRNA ligases
P04802	DPS1 APS APS1 YLL018C L1295	Aspartate--tRNA ligase, cytoplasmic (EC 6.1.1.12) (Aspartyl-tRNA synthetase) (AspRS)	YLL018C	Amino acid-tRNA ligases
P15179	MSD1 YPL104W LPG5W	Aspartate--tRNA ligase, mitochondrial (EC 6.1.1.12) (Aspartyl-tRNA synthetase) (AspRS)	YPL104W	Amino acid-tRNA ligases
P53852	YNL247W N0885	Cysteine--tRNA ligase (EC 6.1.1.16) (Cysteinyl-tRNA synthetase) (CysRS)	YNL247W	Amino acid-tRNA ligases
P46655	GUS1 YGL245W G0583 HRB724	Glutamate--tRNA ligase, cytoplasmic (EC 6.1.1.17) (Glutamyl-tRNA synthetase) ((c)ERS) (GluRS) (P85)	YGL245W	Amino acid-tRNA ligases
P48525	MSE1 YOL033W	Glutamate--tRNA ligase, mitochondrial (EC 6.1.1.17) (Glutamyl-tRNA synthetase) (GluRS)	YOL033W	Amino acid-tRNA ligases
P13188	GLN4 YOR168W O3601	Glutamine--tRNA ligase (EC 6.1.1.18) (Glutaminyl-tRNA synthetase) (GlnRS)	YOR168W	Amino acid-tRNA ligases
P38088	GRS1 YBR121C YBR0917	Glycine--tRNA ligase 1, mitochondrial (EC 6.1.1.14) (Diadenosine tetraphosphate synthetase) (Ap4A synthetase) (EC 2.7.7.-) (Glycyl-tRNA synthetase 1) (GlyRS 1) (GlyRS1)	YBR121C	Amino acid-tRNA ligases
Q06817	GRS2 YPR081C	Glycine--tRNA ligase 2 (EC 6.1.1.14) (Diadenosine tetraphosphate synthetase) (Ap4A synthetase) (EC 2.7.7.-) (Glycyl-tRNA synthetase 2) (GlyRS 2) (GlyRS2)	YPR081C	Amino acid-tRNA ligases
P07263	HTS1 YPR033C YP9367.13C	Histidine--tRNA ligase, mitochondrial (EC 6.1.1.21) (Histidyl-tRNA synthetase) (HisRS)	YPR033C	Amino acid-tRNA ligases
P09436	ILS1 YBL076C YBL0734	Isoleucine--tRNA ligase, cytoplasmic (EC 6.1.1.5) (Isoleucyl-tRNA synthetase) (IleRS)	YBL076C	Amino acid-tRNA ligases
P48526	ISM1 YPL040C P7102.10	Isoleucine--tRNA ligase, mitochondrial (EC 6.1.1.5) (Isoleucyl-tRNA synthetase) (IleRS)	YPL040C	Amino acid-tRNA ligases
P26637	CDC60 YPL160W P2564	Leucine--tRNA ligase, cytoplasmic (EC 6.1.1.4) (Leucyl-tRNA synthetase) (LeuRS)	YPL160W	Amino acid-tRNA ligases
P11325	NAM2 MSL1 YLR382C L3502.6	Leucine--tRNA ligase, mitochondrial (EC 6.1.1.4) (Leucyl-tRNA synthetase) (LeuRS)	YLR382C	Amino acid-tRNA ligases
P15180	KRS1 GCD5 YDR037W YD9673.09	Lysine--tRNA ligase, cytoplasmic (EC 6.1.1.6) (Lysyl-tRNA synthetase) (LysRS)	YDR037W	Amino acid-tRNA ligases
P32048	MSK1 YNL073W N2364	Lysine--tRNA ligase, mitochondrial (EC 6.1.1.6) (Lysyl-tRNA synthetase) (LysRS)	YNL073W	Amino acid-tRNA ligases
P00958	MES1 YGR264C	Methionine--tRNA ligase, cytoplasmic (EC 6.1.1.10) (Methionyl-tRNA synthetase) (MetRS)	YGR264C	Amino acid-tRNA ligases
P22438	MSM1 YGR171C	Methionine--tRNA ligase, mitochondrial (EC 6.1.1.10) (Methionyl-tRNA synthetase) (MetRS)	YGR171C	Amino acid-tRNA ligases
P15625	FRS2 YFL022C	Phenylalanine--tRNA ligase alpha subunit (EC 6.1.1.20) (Phenylalanyl-tRNA synthetase alpha subunit) (PheRS)	YFL022C	Amino acid-tRNA ligases
P15624	FRS1 YLR060W L2165	Phenylalanine--tRNA ligase beta subunit (EC 6.1.1.20) (Phenylalanyl-tRNA synthetase beta subunit) (PheRS)	YLR060W	Amino acid-tRNA ligases
P08425	MSF1 YPR047W YP9499.05	Phenylalanine--tRNA ligase, mitochondrial (EC 6.1.1.20) (Phenylalanyl-tRNA synthetase) (PheRS)	YPR047W	Amino acid-tRNA ligases
P38708	YHR020W	Putative proline--tRNA ligase YHR020W (EC 6.1.1.15) (Prolyl-tRNA synthetase) (ProRS)	YHR020W	Amino acid-tRNA ligases
P07284	SES1 SERS YDR023W YD9813.01	Serine--tRNA ligase, cytoplasmic (EC 6.1.1.11) (Seryl-tRNA synthetase) (SerRS) (Seryl-tRNA(Ser/Sec) synthetase)	YDR023W	Amino acid-tRNA ligases
P38705	DIA4 YHR011W	Serine--tRNA ligase, mitochondrial (EC 6.1.1.11) (Digs into agar protein 4) (Seryl-tRNA synthetase) (SerRS) (Seryl-tRNA(Ser/Sec) synthetase)	YHR011W	Amino acid-tRNA ligases
P04801	THS1 YIL078W	Threonine--tRNA ligase, cytoplasmic (EC 6.1.1.3) (Threonyl-tRNA synthetase) (ThrRS)	YIL078W	Amino acid-tRNA ligases
P07236	MST1 YKL194C	Threonine--tRNA ligase, mitochondrial (EC 6.1.1.3) (Threonyl-tRNA synthetase) (ThrRS)	YKL194C	Amino acid-tRNA ligases
Q12109	WRS1 YOL097C HRE432	Tryptophan--tRNA ligase, cytoplasmic (EC 6.1.1.2) (Tryptophanyl-tRNA synthetase) (TrpRS)	YOL097C	Amino acid-tRNA ligases
P04803	MSW1 MSW YDR268W D9954.7	Tryptophan--tRNA ligase, mitochondrial (EC 6.1.1.2) (Tryptophanyl-tRNA synthetase) (TrpRS)	YDR268W	Amino acid-tRNA ligases
P36421	TYS1 MGM104 YGR185C G7522	Tyrosine--tRNA ligase, cytoplasmic (EC 6.1.1.1) (Tyrosyl-tRNA synthetase) (TyrRS)	YGR185C	Amino acid-tRNA ligases
P48527	MSY1 YPL097W LPG11W	Tyrosine--tRNA ligase, mitochondrial (EC 6.1.1.1) (Tyrosyl-tRNA synthetase) (TyrRS)	YPL097W	Amino acid-tRNA ligases
P07806	VAS1 YGR094W	Valine--tRNA ligase, mitochondrial (EC 6.1.1.9) (Valyl-tRNA synthetase) (ValRS)	YGR094W	Amino acid-tRNA ligases
P38787	PAN5 YHR063C	2-dehydropantoate 2-reductase (EC 1.1.1.169) (Ketopantoate reductase) (KPA reductase) (KPR)	YHR063C	Cofactor biosynthesis
P49017	COQ5 DBI56 YML110C YM8339.09C	2-methoxy-6-polyprenyl-1,4-benzoquinol methylase, mitochondrial (EC 2.1.1.201) (2-hexaprenyl-6-methoxy-1,4-benzoquinol methyltransferase) (Ubiquinone biosynthesis methyltransferase COQ5)	YML110C	Cofactor biosynthesis
P33312	RIB7 YBR153W YBR1203	2,5-diamino-6-ribosylamino-4(3H)-pyrimidinone 5'-phosphate reductase (DAROPP reductase) (DARP reductase) (EC 1.1.1.302) (2,5-diamino-6-(5-phospho-D-ribosylamino)pyrimidin-4(3H)-one reductase) (2,5-diamino-6-ribitylamino-4(3H)-pyrimidinone 5'-phosphate synthase) (DARIPP synthase)	YBR153W	Cofactor biosynthesis
P47096	BNA1 HAD1 YJR025C J1550	3-hydroxyanthranilate 3,4-dioxygenase (EC 1.13.11.6) (3-hydroxyanthranilate oxygenase) (3-HAO) (3-hydroxyanthranilic acid dioxygenase) (HAD) (Biosynthesis of nicotinic acid protein 1)	YJR025C	Cofactor biosynthesis
P38122	ECM31 YBR176W YBR1238	3-methyl-2-oxobutanoate hydroxymethyltransferase (EC 2.1.2.11) (Extracellular matrix protein 31) (Ketopantoate hydroxymethyltransferase)	YBR176W	Cofactor biosynthesis
Q99258	RIB3 YDR487C D8035.30	3,4-dihydroxy-2-butanone 4-phosphate synthase (DHBP synthase) (EC 4.1.99.12)	YDR487C	Cofactor biosynthesis
P47183	THI11 YJR156C J2250	4-amino-5-hydroxymethyl-2-methylpyrimidine phosphate synthase THI11 (HMP-P synthase) (Hydroxymethylpyrimidine phosphate synthase) (EC 2.-.-.-) (Thiamine biosynthesis protein 11) (Thiamine pyrimidine synthase)	YJR156C	Cofactor biosynthesis
P42883	THI12 YNL332W N0295	4-amino-5-hydroxymethyl-2-methylpyrimidine phosphate synthase THI12 (HMP-P synthase) (Hydroxymethylpyrimidine phosphate synthase) (EC 2.-.-.-) (Thiamine biosynthesis protein 12) (Thiamine pyrimidine synthase)	YNL332W	Cofactor biosynthesis
Q07748	THI13 YDL244W	4-amino-5-hydroxymethyl-2-methylpyrimidine phosphate synthase THI13 (HMP-P synthase) (Hydroxymethylpyrimidine phosphate synthase) (EC 2.-.-.-) (Thiamine biosynthesis protein 13) (Thiamine pyrimidine synthase)	YDL244W	Cofactor biosynthesis
P43534	THI5 MOL2 YFL058W	4-amino-5-hydroxymethyl-2-methylpyrimidine phosphate synthase THI5 (HMP-P synthase) (Hydroxymethylpyrimidine phosphate synthase) (EC 2.-.-.-) (Thiamine biosynthesis protein 5) (Thiamine pyrimidine synthase)	YFL058W	Cofactor biosynthesis
P32378	COQ2 YNR041C N3419	4-hydroxybenzoate polyprenyltransferase, mitochondrial (4-HB polyprenyltransferase) (EC 2.5.1.39) (4-hydroxybenzoate hexaprenyltransferase) (Para-hydroxybenzoate--polyprenyltransferase) (PHB:PPT) (PHB:polyprenyltransferase)	YNR041C	Cofactor biosynthesis
P41735	CAT5 COQ7 YOR125C O3284 YOR3284C	5-demethoxyubiquinone hydroxylase, mitochondrial (DMQ hydroxylase) (EC 1.14.99.60) (Catabolite repression protein 5) (Ubiquinone biosynthesis monooxygenase COQ7)	YOR125C	Cofactor biosynthesis
P50861	RIB4 YOL143C	6,7-dimethyl-8-ribityllumazine synthase (DMRL synthase) (LS) (Lumazine synthase) (EC 2.5.1.78)	YOL143C	Cofactor biosynthesis
P50277	BIO3 YNR058W N3510	Adenosylmethionine-8-amino-7-oxononanoate aminotransferase (EC 2.6.1.62) (7,8-diamino-pelargonic acid aminotransferase) (DAPA AT) (DAPA aminotransferase) (Diaminopelargonic acid synthase)	YNR058W	Cofactor biosynthesis
Q03266	ABZ2 YMR289W YM8021.15	Aminodeoxychorismate lyase (EC 4.1.3.38) (4-amino-4-deoxychorismate lyase) (ADC lyase) (ADCL)	YMR289W	Cofactor biosynthesis
P37254	ABZ1 YNR033W N3286	Aminodeoxychorismate synthase (ADC synthase) (EC 2.6.1.85) (P-aminobenzoic acid synthase) (PABA synthase) (Para-aminobenzoate synthase)	YNR033W	Cofactor biosynthesis
P27697	COQ8 ABC1 YGL119W	Atypical kinase COQ8, mitochondrial (EC 2.7.-.-) (Activity of bc1 complex protein 1) (Coenzyme Q protein 8) (Ubiquinone biosynthesis protein COQ8)	YGL119W	Cofactor biosynthesis
Q12362	RIB2 PUS8 YOL066C	Bifunctional protein RIB2 [Includes: tRNA pseudouridine(32) synthase, cytoplasmic (EC 5.4.99.28) (tRNA pseudouridine synthase 8) (tRNA pseudouridylate synthase 8) (tRNA-uridine isomerase 8); Diaminohydroxyphosphoribosylaminopyrimidine deaminase (DRAP deaminase) (EC 3.5.4.26) (Riboflavin-specific deaminase)]	YOL066C	Cofactor biosynthesis
P32451	BIO2 YGR286C	Biotin synthase, mitochondrial (EC 2.8.1.6)	YGR286C	Cofactor biosynthesis
P54783	ALO1 YML086C	D-arabinono-1,4-lactone oxidase (ALO) (EC 1.1.3.37) (L-galactono-gamma-lactone oxidase)	YML086C	Cofactor biosynthesis
Q03941	CAB5 YDR196C YD9346.07C	Dephospho-CoA kinase CAB5 (DPCK) (EC 2.7.1.24) (Dephosphocoenzyme A kinase)	YDR196C	Cofactor biosynthesis
P53630	BIO4 YNR057C N3506	Dethiobiotin synthetase (DTB synthetase) (EC 6.3.3.3) (Dethiobiotin synthase) (DTBS)	YNR057C	Cofactor biosynthesis
P07807	DFR1 YOR236W O5231	Dihydrofolate reductase (EC 1.5.1.3)	YOR236W	Cofactor biosynthesis
Q12676	FOL3 YMR113W YM9718.12	Dihydrofolate synthetase (DHFS) (EC 6.3.2.12)	YMR113W	Cofactor biosynthesis
P38913	FAD1 YDL045C D2702	FAD synthase (EC 2.7.7.2) (FAD pyrophosphorylase) (FMN adenylyltransferase) (Flavin adenine dinucleotide synthase)	YDL045C	Cofactor biosynthesis
P53848	FOL1 YNL256W N0848	Folic acid synthesis protein FOL1 [Includes: Dihydroneopterin aldolase (DHNA) (EC 4.1.2.25) (7,8-dihydroneopterin aldolase) (FASA) (FASB); 6-hydroxymethyl-7,8-dihydropterin pyrophosphokinase (HPPK) (EC 2.7.6.3) (2-amino-4-hydroxy-6-hydroxymethyldihydropteridine pyrophosphokinase) (7,8-dihydro-6-hydroxymethylpterin-pyrophosphokinase) (PPPK) (FASC); Dihydropteroate synthase (DHPS) (EC 2.5.1.15) (Di…	YNL256W	Cofactor biosynthesis
Q08645	MET7 MET23 YOR241W O5248	Folylpolyglutamate synthase (EC 6.3.2.17) (Folylpoly-gamma-glutamate synthetase) (FPGS) (Tetrahydrofolylpolyglutamate synthase) (Tetrahydrofolate synthase)	YOR241W	Cofactor biosynthesis
P38795	QNS1 YHR074W	Glutamine-dependent NAD(+) synthetase (EC 6.3.5.1) (NAD(+) synthase [glutamine-hydrolyzing])	YHR074W	Cofactor biosynthesis
P51601	FOL2 YGR267C G9349	GTP cyclohydrolase 1 (EC 3.5.4.16) (GTP cyclohydrolase I) (GTP-CH-I)	YGR267C	Cofactor biosynthesis
P38066	RIB1 YBL033C YBL0417	GTP cyclohydrolase-2 (EC 3.5.4.25) (GTP cyclohydrolase II)	YBL033C	Cofactor biosynthesis
P18900	COQ1 YBR003W YBR0109	Hexaprenyl pyrophosphate synthase, mitochondrial (HPS) (EC 2.5.1.-)	YBR003W	Cofactor biosynthesis
Q08224	THI20 YOL055C O1239	Hydroxymethylpyrimidine/phosphomethylpyrimidine kinase THI20 (EC 2.7.1.49) (EC 2.7.4.7) (Hydroxymethylpyrimidine kinase) (HMP kinase) (Hydroxymethylpyrimidine phosphate kinase) (HMP-P kinase) (HMP-phosphate kinase) (HMPP kinase)	YOL055C	Cofactor biosynthesis
Q08975	THI21 YPL258C	Hydroxymethylpyrimidine/phosphomethylpyrimidine kinase THI21 (EC 2.7.1.49) (EC 2.7.4.7) (Hydroxymethylpyrimidine kinase) (HMP kinase) (Hydroxymethylpyrimidine phosphate kinase) (HMP-P kinase) (HMP-phosphate kinase) (HMPP kinase)	YPL258C	Cofactor biosynthesis
P47125	BNA2 YJR078W J1840	Indoleamine 2,3-dioxygenase (IDO) (EC 1.13.11.52) (Biosynthesis of nicotinic acid protein 2)	YJR078W	Cofactor biosynthesis
Q03020	ISU1 NUA1 YPL135W	Iron sulfur cluster assembly protein 1, mitochondrial (Iron sulfur cluster scaffold protein 1)	YPL135W	Cofactor biosynthesis
Q12056	ISU2 NUA2 YOR226C	Iron sulfur cluster assembly protein 2, mitochondrial (Iron sulfur cluster scaffold protein 2)	YOR226C	Cofactor biosynthesis
Q05979	BNA5 YLR231C L8083.14	Kynureninase (EC 3.7.1.3) (Biosynthesis of nicotinic acid protein 5) (L-kynurenine hydrolase)	YLR231C	Cofactor biosynthesis
P38169	BNA4 YBL098W YBL0828	Kynurenine 3-monooxygenase (EC 1.14.13.9) (Biosynthesis of nicotinic acid protein 4) (Kynurenine 3-hydroxylase)	YBL098W	Cofactor biosynthesis
Q05892	COQ11 MRX2 YLR290C	MIOREX complex component 2 (Mitochondrial organization of gene expression protein 2)	YLR290C	Cofactor biosynthesis
P53184	PNC1 YGL037C	Nicotinamidase (EC 3.5.1.19) (Nicotinamide deamidase) (NAMase)	YGL037C	Cofactor biosynthesis
P25576	POF1 YCL047C YCL47C	Nicotinamide mononucleotide adenylyltransferase (NMN adenylyltransferase) (NMNAT) (EC 2.7.7.1) (NMN-specific adenylyltransferase) (Promoter of filamentation protein 1)	YCL047C	Cofactor biosynthesis
P53915	NRK1 YNL129W N1219 N1870	Nicotinamide riboside kinase (NRK) (NmR-K) (EC 2.7.1.22) (Nicotinic acid riboside kinase) (EC 2.7.1.173) (Ribosylnicotinamide kinase) (RNK) (Ribosylnicotinic acid kinase)	YNL129W	Cofactor biosynthesis
Q06178	NMA1 YLR328W L8543.16	Nicotinamide/nicotinic acid mononucleotide adenylyltransferase 1 (NMN/NaMN adenylyltransferase 1) (EC 2.7.7.1) (EC 2.7.7.18) (NAD(+) diphosphorylase 1) (NAD(+) pyrophosphorylase 1) (Nicotinamide-nucleotide adenylyltransferase 1) (NMN adenylyltransferase 1) (NMNAT 1) (Nicotinate-nucleotide adenylyltransferase 1) (NaMN adenylyltransferase 1) (NaMNAT 1)	YLR328W	Cofactor biosynthesis
P53204	NMA2 YGR010W	Nicotinamide/nicotinic acid mononucleotide adenylyltransferase 2 (NMN/NaMN adenylyltransferase 2) (EC 2.7.7.1) (EC 2.7.7.18) (NAD(+) diphosphorylase 2) (NAD(+) pyrophosphorylase 2) (Nicotinamide-nucleotide adenylyltransferase 2) (NMN adenylyltransferase 2) (NMNAT 2) (Nicotinate-nucleotide adenylyltransferase 2) (NaMN adenylyltransferase 2) (NaMNAT 2)	YGR010W	Cofactor biosynthesis
P39683	NPT1 YOR209C	Nicotinate phosphoribosyltransferase (NAPRTase) (EC 6.3.4.21)	YOR209C	Cofactor biosynthesis
P43619	BNA6 QPT1 YFR047C	Nicotinate-nucleotide pyrophosphorylase [carboxylating] (EC 2.4.2.19) (Quinolinate phosphoribosyltransferase [decarboxylating]) (QAPRTase)	YFR047C	Cofactor biosynthesis
P40459	PAN6 YIL145C	Pantoate--beta-alanine ligase (EC 6.3.2.1) (Pantoate-activating enzyme) (Pantothenate synthetase)	YIL145C	Cofactor biosynthesis
Q04430	CAB1 YDR531W	Pantothenate kinase CAB1 (EC 2.7.1.33) (Coenzyme A biosynthesis protein 1) (Pantothenic acid kinase CAB1)	YDR531W	Cofactor biosynthesis
P40506	CAB2 YIL083C	Phosphopantothenate--cysteine ligase CAB2 (EC 6.3.2.5) (Coenzyme A biosynthesis protein 2) (Phosphopantothenoylcysteine synthetase) (PPC synthetase)	YIL083C	Cofactor biosynthesis
P36001	RMA1 YKL132C	Probable folylpolyglutamate synthase (EC 6.3.2.17) (Folylpoly-gamma-glutamate synthetase) (FPGS) (Tetrahydrofolylpolyglutamate synthase) (Tetrahydrofolate synthase)	YKL132C	Cofactor biosynthesis
P53823	SNO2 YNL334C N0285	Probable pyridoxal 5'-phosphate synthase subunit SNO2 (EC 4.3.3.6) (PDX2 homolog 2) (Pdx2.2) (Pyridoxal 5'-phosphate synthase glutaminase subunit) (EC 3.5.1.2)	YNL334C	Cofactor biosynthesis
P43544	SNO3 YFL060C	Probable pyridoxal 5'-phosphate synthase subunit SNO3 (EC 4.3.3.6) (PDX2 homolog 3) (Pdx2.3) (Pyridoxal 5'-phosphate synthase glutaminase subunit) (EC 3.5.1.2)	YFL060C	Cofactor biosynthesis
P53824	SNZ2 YNL333W N0290	Probable pyridoxal 5'-phosphate synthase subunit SNZ2 (PLP synthase subunit SNZ2) (EC 4.3.3.6) (PDX1 homolog 2) (Pdx1.2)	YNL333W	Cofactor biosynthesis
P43545	SNZ3 YFL059W	Probable pyridoxal 5'-phosphate synthase subunit SNZ3 (PLP synthase subunit SNZ3) (EC 4.3.3.6) (PDX1 homolog 3) (Pdx1.3)	YFL059W	Cofactor biosynthesis
Q03144	SNO1 YMR095C YM6543.02C	Pyridoxal 5'-phosphate synthase subunit SNO1 (EC 4.3.3.6) (PDX2 homolog 1) (Pdx2.1) (Pyridoxal 5'-phosphate synthase glutaminase subunit) (EC 3.5.1.2)	YMR095C	Cofactor biosynthesis
Q03148	SNZ1 YMR096W YM6543.03	Pyridoxal 5'-phosphate synthase subunit SNZ1 (PLP synthase subunit SNZ1) (EC 4.3.3.6) (PDX1 homolog 1) (Pdx1.1) (p35)	YMR096W	Cofactor biosynthesis
Q03778	FMN1 YDR236C YD8419.03C	Riboflavin kinase (EC 2.7.1.26) (Flavin mononucleotide kinase 1)	YDR236C	Cofactor biosynthesis
P38145	RIB5 YBR256C YBR1724	Riboflavin synthase (RS) (EC 2.5.1.9)	YBR256C	Cofactor biosynthesis
P41835	THI6 YPL214C	Thiamine biosynthetic bifunctional enzyme [Includes: Thiamine-phosphate synthase (TP synthase) (TPS) (EC 2.5.1.3) (Thiamine-phosphate pyrophosphorylase) (TMP pyrophosphorylase) (TMP-PPase); Hydroxyethylthiazole kinase (EC 2.7.1.50) (4-methyl-5-beta-hydroxyethylthiazole kinase) (TH kinase) (THZ kinase)]	YPL214C	Cofactor biosynthesis
P35202	THI80 YOR143C YOR3373C	Thiamine pyrophosphokinase (TPK) (Thiamine kinase) (EC 2.7.6.2)	YOR143C	Cofactor biosynthesis
P53318	COQ6 YGR255C G9165	Ubiquinone biosynthesis monooxygenase COQ6, mitochondrial (EC 1.14.13.-) (Ubiquinone C4-deaminase) (EC 3.5.-.-)	YGR255C	Cofactor biosynthesis
P27680	COQ3 YOL096C HRF316	Ubiquinone biosynthesis O-methyltransferase, mitochondrial (3,4-dihydroxy-5-hexaprenylbenzoate methyltransferase) (DHHB methyltransferase) (DHHB-MT) (DHHB-MTase) (3-demethylubiquinol 3-O-methyltransferase) (EC 2.1.1.64) (3-demethylubiquinone-6 3-O-methyltransferase) (Hexaprenyldihydroxybenzoate methyltransferase) (Polyprenyldihydroxybenzoate methyltransferase) (EC 2.1.1.114)	YOL096C	Cofactor biosynthesis
O13525	COQ4 YDR204W YD8142.01	Ubiquinone biosynthesis protein COQ4, mitochondrial (Coenzyme Q biosynthesis protein 4)	YDR204W	Cofactor biosynthesis
Q05779	COQ9 YLR201C	Ubiquinone biosynthesis protein COQ9, mitochondrial	YLR201C	Cofactor biosynthesis
P32352	ERG2 YMR202W YM8325.03	C-8 sterol isomerase (EC 5.-.-.-) (Delta-8--delta-7 sterol isomerase)	YMR202W	Ergosterol biosynthesis
P54781	ERG5 CYP61 YMR015C YM9711.02C	Cytochrome P450 61 (EC 1.14.19.41) (C-22 sterol desaturase)	YMR015C	Ergosterol biosynthesis
P25340	ERG4 YGL012W YGL022	Delta(24(24(1)))-sterol reductase (EC 1.3.1.71) (C-24(28) sterol reductase) (Sterol Delta(24(28))-reductase)	YGL012W	Ergosterol biosynthesis
P32353	ERG3 PSO6 SYR1 YLR056W L2150	Delta(7)-sterol 5(6)-desaturase (EC 1.14.19.20) (C-5 sterol desaturase) (Ergosterol Delta(5,6) desaturase) (Sterol-C5-desaturase)	YLR056W	Ergosterol biosynthesis
P25087	ERG6 ISE1 LIS1 SED6 YML008C YM9571.10C	Sterol 24-C-methyltransferase (EC 2.1.1.41) (Delta(24)-sterol C-methyltransferase)	YML008C	Ergosterol biosynthesis
P00330	ADH1 ADC1 YOL086C O0947	Alcohol dehydrogenase 1 (EC 1.1.1.1) (Alcohol dehydrogenase I) (YADH-1)	YOL086C	Ethanol fermentation
P00331	ADH2 ADR2 YMR303C YM9952.05C	Alcohol dehydrogenase 2 (EC 1.1.1.1) (Alcohol dehydrogenase II) (YADH-2)	YMR303C	Ethanol fermentation
P07246	ADH3 YMR083W YM9582.08	Alcohol dehydrogenase 3, mitochondrial (EC 1.1.1.1) (Alcohol dehydrogenase III) (YADH-3)	YMR083W	Ethanol fermentation
P10127	ADH4 ZRG5 YGL256W NRC465	Alcohol dehydrogenase 4 (EC 1.1.1.1) (Alcohol dehydrogenase IV) (ADHIV)	YGL256W	Ethanol fermentation
P38113	ADH5 YBR145W YBR1122	Alcohol dehydrogenase 5 (EC 1.1.1.1) (Alcohol dehydrogenase V)	YBR145W	Ethanol fermentation
P40047	ALD5 ALD3 ALDH5 YER073W	Aldehyde dehydrogenase 5, mitochondrial (EC 1.2.1.5)	YER073W	Ethanol fermentation
P54115	ALD6 ALDH1 YPL061W LPE9	Magnesium-activated aldehyde dehydrogenase, cytosolic (EC 1.2.1.4) (Mg(2+)-activated acetaldehyde dehydrogenase) (Mg(2+)-ACDH)	YPL061W	Ethanol fermentation
P06169	PDC1 YLR044C L2104	Pyruvate decarboxylase isozyme 1 (EC 4.1.1.-) (EC 4.1.1.43) (EC 4.1.1.72) (EC 4.1.1.74) (Thiamine pyrophosphate-dependent 2-oxo-acid decarboxylase) (2ODC)	YLR044C	Ethanol fermentation
P16467	PDC5 YLR134W L3133 L9606.7	Pyruvate decarboxylase isozyme 2 (EC 4.1.1.-) (EC 4.1.1.43) (EC 4.1.1.72) (EC 4.1.1.74) (Thiamine pyrophosphate-dependent 2-oxo-acid decarboxylase) (2ODC)	YLR134W	Ethanol fermentation
P26263	PDC6 YGR087C	Pyruvate decarboxylase isozyme 3 (EC 4.1.1.-) (EC 4.1.1.43) (EC 4.1.1.72) (EC 4.1.1.74) (Thiamine pyrophosphate-dependent 2-oxo-acid decarboxylase) (2ODC)	YGR087C	Ethanol fermentation
P35731	OAR1 YKL055C	3-oxoacyl-[acyl-carrier-protein] reductase (EC 1.1.1.100) (3-ketoacyl-acyl carrier protein reductase)	YKL055C	Fatty acid biosynthesis
P39525	CEM1 YER061C	3-oxoacyl-[acyl-carrier-protein] synthase homolog (EC 2.3.1.41) (Beta-ketoacyl-ACP synthase homolog)	YER061C	Fatty acid biosynthesis
Q00955	ACC1 ABP2 FAS3 MTR7 YNR016C N3175	Acetyl-CoA carboxylase (ACC) (EC 6.4.1.2) (Fatty acid synthetase 3) (mRNA transport-defective protein 7) [Includes: Biotin carboxylase (EC 6.3.4.14)]	YNR016C	Fatty acid biosynthesis
P32874	HFA1 YMR207C YM8261.01C YM8325.08C	Acetyl-CoA carboxylase, mitochondrial (ACC) (EC 6.4.1.2) [Includes: Biotin carboxylase (EC 6.3.4.14)]	YMR207C	Fatty acid biosynthesis
P32463	ACP1 YKL192C	Acyl carrier protein, mitochondrial (ACP) (NADH-ubiquinone oxidoreductase 9.6 kDa subunit)	YKL192C	Fatty acid biosynthesis
P21147	OLE1 YGL055W	Acyl-CoA desaturase 1 (EC 1.14.19.1) (Delta 9 fatty acid desaturase) (Fatty acid desaturase 1) (Stearoyl-CoA desaturase 1)	YGL055W	Fatty acid biosynthesis
Q03529	SCS7 FAH1 YMR272C YM8156.14C	Ceramide very long chain fatty acid hydroxylase SCS7 (Ceramide VLCFA hydroxylase SCS7) (4-hydroxysphinganine ceramide fatty acyl 2-hydroxylase SCS7) (EC 1.14.18.6) (Dihydroceramide fatty acyl 2-hydroxylase SCS7) (EC 1.14.18.7) (Sphingolipid alpha-hydroxylase) (Suppressor of calcium sensitivity 7)	YMR272C	Fatty acid biosynthesis
P39540	ELO1 YJL196C J0343	Elongation of fatty acids protein 1 (EC 2.3.1.199) (3-keto acyl-CoA synthase ELO1) (Very-long-chain 3-oxoacyl-CoA synthase 1)	YJL196C	Fatty acid biosynthesis
P25358	ELO2 FEN1 GNS1 VBM2 YCR034W YCR34W YCR521	Elongation of fatty acids protein 2 (EC 2.3.1.199) (3-keto acyl-CoA synthase ELO2) (Fenpropimorph resistance protein 1) (Glucan synthesis protein 1) (Very-long-chain 3-oxoacyl-CoA synthase 2) (v-SNARE bypass mutant gene 2 protein)	YCR034W	Fatty acid biosynthesis
P40319	ELO3 APA1 SRE1 SUR4 VBM1 YLR372W L8039.2	Elongation of fatty acids protein 3 (EC 2.3.1.199) (3-keto acyl-CoA synthase ELO3) (Affecting plasma membrane ATPase activity protein 1) (Suppressor of RAD3 essential function protein 1) (Suppressor of Rvs161 and Rvs167 mutations protein 4) (Very-long-chain 3-oxoacyl-CoA synthase 3) (v-SNARE bypass mutant gene 1 protein)	YLR372W	Fatty acid biosynthesis
P38071	ETR1 MRF1 MRF1' YBR026C YBR0310	Enoyl-[acyl-carrier-protein] reductase, mitochondrial (EC 1.3.1.104) (2-enoyl thioester reductase) (Mitochondrial respiratory function protein 1)	YBR026C	Fatty acid biosynthesis
P19097	FAS2 YPL231W P1409	Fatty acid synthase subunit alpha (EC 2.3.1.86) [Includes: Acyl carrier; 3-oxoacyl-[acyl-carrier-protein] reductase (EC 1.1.1.100) (Beta-ketoacyl reductase); 3-oxoacyl-[acyl-carrier-protein] synthase (EC 2.3.1.41) (Beta-ketoacyl synthase)]	YPL231W	Fatty acid biosynthesis
P07149	FAS1 YKL182W	Fatty acid synthase subunit beta (EC 2.3.1.86) [Includes: 3-hydroxyacyl-[acyl-carrier-protein] dehydratase (EC 4.2.1.59); Enoyl-[acyl-carrier-protein] reductase [NADH] (EC 1.3.1.9); [Acyl-carrier-protein] acetyltransferase (EC 2.3.1.38); [Acyl-carrier-protein] malonyltransferase (EC 2.3.1.39); S-acyl fatty acid synthase thioesterase (EC 3.1.2.14)]	YKL182W	Fatty acid biosynthesis
P38790	HTD2 RMD12 YHR067W	Hydroxyacyl-thioester dehydratase type 2, mitochondrial (EC 4.2.1.-) (3-hydroxyacyl-[acyl-carrier-protein] dehydratase)	YHR067W	Fatty acid biosynthesis
Q12283	MCT1 YOR221C YOR50-11	Malonyl CoA-acyl carrier protein transacylase, mitochondrial (MCT) (EC 2.3.1.39) (Malonyl-CoA:ACP transferase)	YOR221C	Fatty acid biosynthesis
Q12036	PPT2 YPL148C P2604	Mitochondrial holo-[acyl-carrier-protein] synthase (Mitochondrial holo-ACP synthase) (EC 2.7.8.7) (4'-phosphopantetheinyl transferase PPT2) (PPTase)	YPL148C	Fatty acid biosynthesis
P40857	PHS1 YJL097W J0902	Very-long-chain (3R)-3-hydroxyacyl-CoA dehydratase PHS1 (EC 4.2.1.134) (3-hydroxyacyl-CoA dehydratase PHS1) (HACD) (PTPLA homolog involved in sphingolipid biosynthesis protein 1)	YJL097W	Fatty acid biosynthesis
P38286	IFA38 YBR159W YBR1209	Very-long-chain 3-oxoacyl-CoA reductase (EC 1.1.1.330) (3-ketoacyl-CoA reductase) (3-ketoreductase) (KAR) (Microsomal beta-keto-reductase)	YBR159W	Fatty acid biosynthesis
Q99190	TSC13 YDL015C D2865	Very-long-chain enoyl-CoA reductase (EC 1.3.1.93) (Enoyl reductase TSC13) (Temperature-sensitive CSG2 suppressor protein 13) (Trans-2-enoyl-CoA reductase)	YDL015C	Fatty acid biosynthesis
P04397	GAL10 YBR019C YBR0301	Bifunctional protein GAL10 [Includes: UDP-glucose 4-epimerase (EC 5.1.3.2) (Galactowaldenase); Aldose 1-epimerase (EC 5.1.3.3) (Galactose mutarotase)]	YBR019C	Galactose metabolism
P04385	GAL1 YBR020W YBR0302	Galactokinase (EC 2.7.1.6) (Galactose kinase)	YBR020W	Galactose metabolism
P13181	GAL2 IMP1 YLR081W L9449.6	Galactose transporter (Galactose permease)	YLR081W	Galactose metabolism
P08431	GAL7 YBR018C YBR0226	Galactose-1-phosphate uridylyltransferase (Gal-1-P uridylyltransferase) (EC 2.7.7.12) (UDP-glucose--hexose-1-phosphate uridylyltransferase)	YBR018C	Galactose metabolism
P33401	PGM1 YKL127W	Phosphoglucomutase 1 (PGM 1) (EC 5.4.2.2) (Glucose phosphomutase 1)	YKL127W	Galactose metabolism
P37012	PGM2 GA-5 GAL5 YMR105C YM9718.04C	Phosphoglucomutase 2 (PGM 2) (EC 5.4.2.2) (D-glucose-1,6-diphosphate:D-glucose-1-phosphate phosphotransferase) (Glucose phosphomutase 2)	YMR105C	Galactose metabolism
P43581	HXT10 YFL011W	Hexose transporter HXT10	YFL011W	Glucose transport
P54862	HXT11 LGT3 YOL156W AOB567 O0414	Hexose transporter HXT11 (Low-affinity glucose transporter LGT3)	YOL156W	Glucose transport
P39924	HXT13 HXT8 YEL069C	Hexose transporter HXT13	YEL069C	Glucose transport
P42833	HXT14 HXT9 YNL318C N0345	Hexose transporter HXT14	YNL318C	Glucose transport
P54854	HXT15 YDL245C	Hexose transporter HXT15	YDL245C	Glucose transport
P47185	HXT16 YJR158W J2260	Hexose transporter HXT16	YJR158W	Glucose transport
P53631	HXT17 YNR072W N3615	Hexose transporter HXT17	YNR072W	Glucose transport
P40886	HXT8 YJL214W HRA569 J0232	Hexose transporter HXT8	YJL214W	Glucose transport
P40885	HXT9 YJL219W HRC567 J0222	Hexose transporter HXT9	YJL219W	Glucose transport
P23585	HXT2 YMR011W YM8270.15	High-affinity glucose transporter HXT2	YMR011W	Glucose transport
P39003	HXT6 YDR343C D9651.12	High-affinity hexose transporter HXT6	YDR343C	Glucose transport
P39004	HXT7 YDR342C D9651.11	High-affinity hexose transporter HXT7	YDR342C	Glucose transport
P32465	HXT1 HOR4 YHR094C	Low-affinity glucose transporter HXT1	YHR094C	Glucose transport
P32466	HXT3 YDR345C D9651.14	Low-affinity glucose transporter HXT3	YDR345C	Glucose transport
P32467	HXT4 LGT1 RAG1 YHR092C	Low-affinity glucose transporter HXT4 (Low-affinity glucose transporter LGT1)	YHR092C	Glucose transport
P38695	HXT5 YHR096C	Probable glucose transporter HXT5	YHR096C	Glucose transport
P40441	HXT12 YIL170W YI9402.06B	Putative hexose transporter 12	YIL170W	Glucose transport
P54838	DAK1 YML070W	Dihydroxyacetone kinase 1 (DHA kinase 1) (EC 2.7.1.28) (EC 2.7.1.29) (Glycerone kinase 1) (Triokinase 1) (Triose kinase 1)	YML070W	Glycerol metabolism
P43550	DAK2 YFL053W	Dihydroxyacetone kinase 2 (DHA kinase 2) (EC 2.7.1.28) (EC 2.7.1.29) (Glycerone kinase 2) (Triokinase 2) (Triose kinase 2)	YFL053W	Glycerol metabolism
P14065	GCY1 GCY YOR120W O31567 YOR3269W	Glycerol 2-dehydrogenase (NADP(+)) (EC 1.1.1.156) (Galactose-inducible crystallin-like protein 1)	YOR120W	Glycerol metabolism
P32190	GUT1 YHL032C	Glycerol kinase (GK) (Glycerokinase) (EC 2.7.1.30) (ATP:glycerol 3-phosphotransferase)	YHL032C	Glycerol metabolism
P41277	GPP1 RHR2 YIL053W	Glycerol-1-phosphate phosphohydrolase 1 (EC 3.1.3.21) ((DL)-glycerol-3-phosphatase 1) (Related to HOR2 protein 2)	YIL053W	Glycerol metabolism
Q00055	GPD1 DAR1 HOR1 OSG1 YDL022W D2830	Glycerol-3-phosphate dehydrogenase [NAD(+)] 1 (EC 1.1.1.8)	YDL022W	Glycerol metabolism
P16861	PFK1 YGR240C G8599	ATP-dependent 6-phosphofructokinase subunit alpha (EC 2.7.1.11) (ATP-dependent 6-phosphofructokinase) (ATP-PFK) (Phosphofructokinase 1) (Phosphohexokinase)	YGR240C	Glycolysis
P16862	PFK2 YMR205C YM8325.06C	ATP-dependent 6-phosphofructokinase subunit beta (EC 2.7.1.11) (ATP-dependent 6-phosphofructokinase) (ATP-PFK) (Phosphofructokinase 2) (Phosphohexokinase)	YMR205C	Glycolysis
P00925	ENO2 ENOB YHR174W	Enolase 2 (EC 4.2.1.11) (2-phospho-D-glycerate hydro-lyase 2) (2-phosphoglycerate dehydratase 2)	YHR174W	Glycolysis
P0CX10	ERR1 YOR393W	Enolase-related protein 1 (EC 4.2.1.11) (2-phospho-D-glycerate hydro-lyase) (2-phosphoglycerate dehydratase)	YOR393W	Glycolysis
P0CX11	ERR2 YPL281C	Enolase-related protein 2 (EC 4.2.1.11) (2-phospho-D-glycerate hydro-lyase) (2-phosphoglycerate dehydratase)	YPL281C	Glycolysis
P42222	ERR3 YMR323W YM9924.15	Enolase-related protein 3 (EC 4.2.1.11) (2-phospho-D-glycerate hydro-lyase) (2-phosphoglycerate dehydratase)	YMR323W	Glycolysis
P14540	FBA1 YKL060C YKL320	Fructose-bisphosphate aldolase (FBP aldolase) (FBPA) (EC 4.1.2.13) (Fructose-1,6-bisphosphate aldolase)	YKL060C	Glycolysis
P17709	GLK1 HOR3 YCL040W YCL312 YCL40W	Glucokinase-1 (EC 2.7.1.2) (Glucose kinase 1) (GLK-1)	YCL040W	Glycolysis
P12709	PGI1 YBR196C YBR1406	Glucose-6-phosphate isomerase (GPI) (EC 5.3.1.9) (Phosphoglucose isomerase) (PGI) (Phosphohexose isomerase) (PHI)	YBR196C	Glycolysis
P00360	TDH1 GPD1 SSS2 YJL052W J1154	Glyceraldehyde-3-phosphate dehydrogenase 1 (GAPDH 1) (EC 1.2.1.12)	YJL052W	Glycolysis
P00359	TDH3 GPD3 YGR192C G7576	Glyceraldehyde-3-phosphate dehydrogenase 3 (GAPDH 3) (EC 1.2.1.12)	YGR192C	Glycolysis
P04806	HXK1 HKA YFR053C	Hexokinase-1 (EC 2.7.1.1) (Hexokinase PI) (Hexokinase-A)	YFR053C	Glycolysis
P04807	HXK2 HEX1 HKB YGL253W NRB486	Hexokinase-2 (EC 2.7.1.1) (Hexokinase PII) (Hexokinase-B)	YGL253W	Glycolysis
P00560	PGK1 YCR012W YCR12W	Phosphoglycerate kinase (EC 2.7.2.3)	YCR012W	Glycolysis
P00950	GPM1 GPM YKL152C YKL607	Phosphoglycerate mutase 1 (PGAM 1) (EC 5.4.2.11) (BPG-dependent PGAM 1) (MPGM 1) (Phosphoglyceromutase 1)	YKL152C	Glycolysis
Q12008	GPM2 YDL021W D2835	Phosphoglycerate mutase 2 (PGAM 2) (EC 5.4.2.11) (BPG-dependent PGAM 2) (MPGM 2) (Phosphoglyceromutase 2)	YDL021W	Glycolysis
Q12326	GPM3 YOL056W O1236	Phosphoglycerate mutase 3 (PGAM 3) (EC 5.4.2.11) (BPG-dependent PGAM 3) (MPGM 3) (Phosphoglyceromutase 3)	YOL056W	Glycolysis
Q04409	EMI2 YDR516C D9719.21	Putative glucokinase-2 (EC 2.7.1.2) (Early meiotic induction protein 2) (Glucose kinase 2) (GLK-2)	YDR516C	Glycolysis
Q06204	YLR446W	Putative hexokinase YLR446W (EC 2.7.1.1)	YLR446W	Glycolysis
P00549	CDC19 PYK1 YAL038W	Pyruvate kinase 1 (PK 1) (EC 2.7.1.40) (cell division cycle protein 19)	YAL038W	Glycolysis
P52489	PYK2 YOR347C O6342	Pyruvate kinase 2 (PK 2) (EC 2.7.1.40)	YOR347C	Glycolysis
P00942	TPI1 YDR050C YD9609.05C	Triosephosphate isomerase (TIM) (EC 5.3.1.1) (Triose-phosphate isomerase)	YDR050C	Glycolysis
P00924	ENO1 ENOA HSP48 YGR254W G9160	Enolase 1 (EC 4.2.1.11) (2-phospho-D-glycerate hydro-lyase 1) (2-phosphoglycerate dehydratase 1)	YGR254W	Glyconeogenesis
P09201	FBP1 YLR377C L8039.18	Fructose-1,6-bisphosphatase (FBPase) (EC 3.1.3.11) (D-fructose-1,6-bisphosphate 1-phosphohydrolase)	YLR377C	Glyconeogenesis
P00358	TDH2 GPD2 YJR009C J1433	Glyceraldehyde-3-phosphate dehydrogenase 2 (GAPDH 2) (EC 1.2.1.12)	YJR009C	Glyconeogenesis
P10963	PCK1 PEPC PPC1 YKR097W	Phosphoenolpyruvate carboxykinase (ATP) (EC 4.1.1.49)	YKR097W	Glyconeogenesis
P11154	PYC1 PYV YGL062W	Pyruvate carboxylase 1 (EC 6.4.1.1) (Pyruvic carboxylase 1) (PCB 1)	YGL062W	Glyconeogenesis
P32327	PYC2 YBR218C YBR1507	Pyruvate carboxylase 2 (EC 6.4.1.1) (Pyruvic carboxylase 2) (PCB 2)	YBR218C	Glyconeogenesis
P38604	ERG7 YHR072W	Lanosterol synthase (EC 5.4.99.7) (2,3-epoxysqualene--lanosterol cyclase) (Oxidosqualene--lanosterol cyclase) (OSC)	YHR072W	Lanosterol biosynthesis
P32476	ERG1 YGR175C	Squalene monooxygenase (EC 1.14.14.17) (Squalene epoxidase) (SE)	YGR175C	Lanosterol biosynthesis
P29704	ERG9 YHR190W	Squalene synthase (SQS) (SS) (EC 2.5.1.21) (FPP:FPP farnesyltransferase) (Farnesyl-diphosphate farnesyltransferase)	YHR190W	Lanosterol biosynthesis
P53341	MAL12 MAL1S YGR292W	Alpha-glucosidase MAL12 (EC 3.2.1.20) (Maltase)	YGR292W	Maltose metabolism
P38158	MAL32 MAL3S YBR299W YBR2117	Alpha-glucosidase MAL32 (EC 3.2.1.20) (Maltase)	YBR299W	Maltose metabolism
P53048	MAL11 AGT1 MAL1T MTP1 YGR289C	General alpha-glucoside permease (Maltose permease MAL11) (Maltose transport protein MAL11)	YGR289C	Maltose metabolism
P38156	MAL31 MAL3T YBR298C YBR2116	Maltose permease MAL31 (Maltose transport protein MAL31)	YBR298C	Maltose metabolism
P04710	AAC1 YMR056C YM9796.09C	ADP,ATP carrier protein 1 (ADP/ATP translocase 1) (Adenine nucleotide translocator 1) (ANT 1)	YMR056C	Mitochondrial carriers
P18239	PET9 AAC2 YBL030C YBL0421	ADP,ATP carrier protein 2 (ADP/ATP translocase 2) (Adenine nucleotide translocator 2) (ANT 2) (Petite colonies protein 9)	YBL030C	Mitochondrial carriers
P18238	AAC3 YBR085W YBR0753	ADP,ATP carrier protein 3 (ADP/ATP translocase 3) (Adenine nucleotide translocator 3) (ANT 3)	YBR085W	Mitochondrial carriers
P33310	MDL1 YLR188W L9470.3	ATP-dependent permease MDL1, mitochondrial (ABC transporter MDL1) (Multidrug resistance-like protein 1)	YLR188W	Mitochondrial carriers
P33311	MDL2 SSH1 YPL270W	ATP-dependent permease MDL2, mitochondrial (Multidrug resistance-like protein 2)	YPL270W	Mitochondrial carriers
P38087	YMC2 YBR104W YBR0833	Carrier protein YMC2, mitochondrial	YBR104W	Mitochondrial carriers
Q04013	YHM2 YMR241W YM9408.03	Citrate/oxoglutarate carrier protein (Coc1p) (Mitochondrial DNA replication protein YHM2)	YMR241W	Mitochondrial carriers
P40416	ATM1 MDY YMR301C YM9952.03C	Iron-sulfur clusters transporter ATM1, mitochondrial	YMR301C	Mitochondrial carriers
Q01926	MRS2 YOR334W	Magnesium transporter MRS2, mitochondrial (RNA-splicing protein MRS2)	YOR334W	Mitochondrial carriers
Q03028	ODC1 YPL134C LPI11C	Mitochondrial 2-oxodicarboxylate carrier 1	YPL134C	Mitochondrial carriers
Q99297	ODC2 YOR222W YOR50-12	Mitochondrial 2-oxodicarboxylate carrier 2	YOR222W	Mitochondrial carriers
Q12482	AGC1 YPR021C YP9367.01C	Mitochondrial aspartate-glutamate transporter AGC1 (Aspartate-glutamate carrier 1)	YPR021C	Mitochondrial carriers
Q12289	CRC1 YOR100C YOR3193C	Mitochondrial carnitine carrier	YOR100C	Mitochondrial carriers
P38702	LEU5 YHR002W	Mitochondrial carrier protein LEU5	YHR002W	Mitochondrial carriers
P53320	MTM1 YGR257C G9175	Mitochondrial carrier protein MTM1 (Manganese trafficking factor for mitochondrial SOD2)	YGR257C	Mitochondrial carriers
P38127	RIM2 YBR192W YBR1402	Mitochondrial carrier protein RIM2	YBR192W	Mitochondrial carriers
Q06143	DIC1 YLR348C	Mitochondrial dicarboxylate transporter (DTP) (Dicarboxylate carrier 1)	YLR348C	Mitochondrial carriers
P40464	FLX1 YIL134W	Mitochondrial FAD carrier protein FLX1	YIL134W	Mitochondrial carriers
Q07534	HEM25 YDL119C	Mitochondrial glycine transporter (Heme biosynthesis protein of SLC25 family) (Solute carrier family 25 member 38 homolog)	YDL119C	Mitochondrial carriers
P32331	YMC1 YPR058W YP9499.14	Mitochondrial glycine transporter YMC1	YPR058W	Mitochondrial carriers
P38988	GGC1 SHM1 YHM1 YDL198C D1214	Mitochondrial GTP/GDP carrier protein 1	YDL198C	Mitochondrial carriers
Q02783	MFM1 LPE10 YPL060W	Mitochondrial inner membrane magnesium transporter MFM1 (MRS2 function modulating factor 1)	YPL060W	Mitochondrial carriers
Q03218	MMT1 MFT1 YMR177W YM8010.07	Mitochondrial metal transporter 1	YMR177W	Mitochondrial carriers
Q08970	MMT2 MFT2 YPL224C	Mitochondrial metal transporter 2	YPL224C	Mitochondrial carriers
P40556	YIA6 NDT1 YIL006W	Mitochondrial nicotinamide adenine dinucleotide transporter 1 (Mitochondrial NAD(+) transporter 1)	YIL006W	Mitochondrial carriers
P39953	YEA6 NDT2 YEL006W	Mitochondrial nicotinamide adenine dinucleotide transporter 2 (Mitochondrial NAD(+) transporter 2)	YEL006W	Mitochondrial carriers
Q12375	ORT1 ARG11 YOR130C O3299 YOR3299C	Mitochondrial ornithine transporter 1	YOR130C	Mitochondrial carriers
P04840	POR1 OMP2 VDAC1 YNL055C N2441 YNL2441C	Mitochondrial outer membrane protein porin 1 (Voltage-dependent anion-selective channel protein 1) (VDAC-1)	YNL055C	Mitochondrial carriers
P40478	POR2 YIL114C	Mitochondrial outer membrane protein porin 2 (Voltage-dependent anion-selective channel protein 2) (VDAC-2)	YIL114C	Mitochondrial carriers
P32332	OAC1 PMT PMT1 YKL120W YKL522	Mitochondrial oxaloacetate transport protein (Mitochondrial carrier protein PMT)	YKL120W	Mitochondrial carriers
P23641	MIR1 YJR077C J1837	Mitochondrial phosphate carrier protein (Mitochondrial import receptor) (Phosphate transport protein) (PTP) (mPic 1) (p32) [Cleaved into: Mitochondrial phosphate carrier protein, N-terminally processed]	YJR077C	Mitochondrial carriers
P40035	PIC2 YER053C	Mitochondrial phosphate carrier protein 2 (Phosphate transport protein 2) (PTP 2) (Pi carrier isoform 2) (mPic 2)	YER053C	Mitochondrial carriers
P53157	MPC1 FMP37 YGL080W	Mitochondrial pyruvate carrier 1 (MPC1) (Protein FMP37)	YGL080W	Mitochondrial carriers
P38857	MPC2 YHR162W	Mitochondrial pyruvate carrier 2 (MPC2)	YHR162W	Mitochondrial carriers
P53311	MPC3 FMP43 YGR243W G8620	Mitochondrial pyruvate carrier 3 (MPC3) (Protein FMP43)	YGR243W	Mitochondrial carriers
P53257	TPC1 YGR096W	Mitochondrial thiamine pyrophosphate carrier 1	YGR096W	Mitochondrial carriers
Q06005	LIP2 YLR239C L8083.16	Octanoyltransferase, mitochondrial (EC 2.3.1.181) (Lipoate biosynthesis protein) (Lipoate-protein ligase) (Lipoyl ligase) (Lipoyl/octanoyl transferase) (Octanoyl-[acyl-carrier-protein]-protein N-octanoyltransferase)	YLR239C	Mitochondrial carriers
P38921	PET8 YNL003C N2012	Putative mitochondrial carrier protein PET8	YNL003C	Mitochondrial carriers
P33303	SFC1 ACR1 YJR095W J1921	Succinate/fumarate mitochondrial transporter (Regulator of acetyl-CoA synthase activity)	YJR095W	Mitochondrial carriers
P38152	CTP1 YBR291C YBR2039	Tricarboxylate transport protein (Citrate transport protein) (CTP)	YBR291C	Mitochondrial carriers
D6W196	SAL1 YNL083W N2312	Truncated non-functional calcium-binding mitochondrial carrier SAL1-1 (Suppressor of AAC2 lethality)	YNL083W	Mitochondrial carriers
P43617	YFR045W	Uncharacterized mitochondrial carrier YFR045W	YFR045W	Mitochondrial carriers
Q12251	YPR011C LPZ11C YP9531.04C	Uncharacterized mitochondrial carrier YPR011C	YPR011C	Mitochondrial carriers
P28817	EHD3 MRP5 YDR036C YD9673.08C	3-hydroxyisobutyryl-CoA hydrolase, mitochondrial (EC 3.1.2.4) (3-hydroxyisobutyryl-coenzyme A hydrolase) (HIB-CoA hydrolase) (HIBYL-CoA-H) (Mitochondrial small ribosomal subunit protein mS47)	YDR036C	Mitochondrial ribosome
P10662	MRP1 YDR347W D9651.1	37S ribosomal protein MRP1, mitochondrial (Mitochondrial small ribosomal subunit protein mS43)	YDR347W	Mitochondrial ribosome
O75012	MRP10 YDL045W-A	37S ribosomal protein MRP10, mitochondrial (Mitochondrial small ribosomal subunit protein mS37) (YmS-T)	YDL045W-A	Mitochondrial ribosome
P12686	MRP13 YGR084C	37S ribosomal protein MRP13, mitochondrial (Mitochondrial small ribosomal subunit protein mS44) (YmS-A)	YGR084C	Mitochondrial ribosome
P28778	MRP17 YKL003C	37S ribosomal protein MRP17, mitochondrial (Mitochondrial small ribosomal subunit protein bS6m) (YmS16)	YKL003C	Mitochondrial ribosome
P10663	MRP2 YPR166C P9325.7	37S ribosomal protein MRP2, mitochondrial (Mitochondrial small ribosomal subunit protein uS14m)	YPR166C	Mitochondrial ribosome
P38175	MRP21 MRP50 YBL090W YBL0702	37S ribosomal protein MRP21, mitochondrial (Mitochondrial small ribosomal subunit protein bS21m)	YBL090W	Mitochondrial ribosome
P32902	MRP4 MRP4A YHL004W	37S ribosomal protein MRP4, mitochondrial (Mitochondrial small ribosomal subunit protein uS2m)	YHL004W	Mitochondrial ribosome
Q02950	MRP51 YPL118W	37S ribosomal protein MRP51, mitochondrial (Mitochondrial small ribosomal subunit protein bS1m)	YPL118W	Mitochondrial ribosome
P27929	NAM9 MNA6 YNL137C N1211 N1840	37S ribosomal protein NAM9, mitochondrial (Mitochondrial small ribosomal subunit protein uS4m) (Nuclear accommodation of mitochondria protein 9)	YNL137C	Mitochondrial ribosome
P17558	PET123 YOR158W	37S ribosomal protein PET123, mitochondrial (Mitochondrial small ribosomal subunit protein mS26)	YOR158W	Mitochondrial ribosome
P40033	RSM18 YER050C	37S ribosomal protein RSM18, mitochondrial (Mitochondrial small ribosomal subunit protein bS18m)	YER050C	Mitochondrial ribosome
Q03430	RSM28 YDR494W	37S ribosomal protein RSM28, mitochondrial (Mitochondrial small ribosomal subunit protein mS46)	YDR494W	Mitochondrial ribosome
Q03201	RSM10 YDR041W YD6888.03	37S ribosomal protein S10, mitochondrial (Mitochondrial small ribosomal subunit protein uS10m)	YDR041W	Mitochondrial ribosome
P53732	MRPS12 YNR036C N3298	37S ribosomal protein S12, mitochondrial (Mitochondrial small ribosomal subunit protein uS12m)	YNR036C	Mitochondrial ribosome
Q02608	MRPS16 YPL013C LPA4C	37S ribosomal protein S16, mitochondrial (Mitochondrial small ribosomal subunit protein bS16m)	YPL013C	Mitochondrial ribosome
Q03246	MRPS17 YMR188C YM8010.18C	37S ribosomal protein S17, mitochondrial (Mitochondrial small ribosomal subunit protein uS17m)	YMR188C	Mitochondrial ribosome
P42847	MRPS18 YNL306W N0397	37S ribosomal protein S18, mitochondrial (Mitochondrial small ribosomal subunit protein uS11m) (YmS18)	YNL306W	Mitochondrial ribosome
P53733	RSM19 YNR037C N3300	37S ribosomal protein S19, mitochondrial (Mitochondrial small ribosomal subunit protein uS19m)	YNR037C	Mitochondrial ribosome
Q01163	RSM23 YGL129C G2856	37S ribosomal protein S23, mitochondrial (DAP-3) (Mitochondrial small ribosomal subunit protein mS29)	YGL129C	Mitochondrial ribosome
Q03976	RSM24 YDR175C	37S ribosomal protein S24, mitochondrial (Mitochondrial ribosomal small subunit protein 24) (Mitochondrial small ribosomal subunit protein mS35)	YDR175C	Mitochondrial ribosome
P40496	RSM25 YIL093C	37S ribosomal protein S25, mitochondrial (Mitochondrial small ribosomal subunit protein mS23)	YIL093C	Mitochondrial ribosome
P47141	RSM26 YJR101W J1952	37S ribosomal protein S26, mitochondrial (Mitochondrial small ribosomal subunit protein mS42)	YJR101W	Mitochondrial ribosome
P21771	MRPS28 YDR337W D9651.3	37S ribosomal protein S28, mitochondrial (Mitochondrial small ribosomal subunit protein uS15m)	YDR337W	Mitochondrial ribosome
P53292	MRPS35 YGR165W	37S ribosomal protein S35, mitochondrial (Mitochondrial small ribosomal subunit protein mS45)	YGR165W	Mitochondrial ribosome
P33759	MRPS5 YBR251W YBR1704	37S ribosomal protein S5, mitochondrial (Mitochondrial small ribosomal subunit protein uS5m)	YBR251W	Mitochondrial ribosome
P47150	RSM7 YJR113C J2020	37S ribosomal protein S7, mitochondrial (Mitochondrial small ribosomal subunit protein uS7m)	YJR113C	Mitochondrial ribosome
Q03799	MRPS8 YMR158W YM8520.07	37S ribosomal protein S8, mitochondrial (Mitochondrial small ribosomal subunit protein uS8m)	YMR158W	Mitochondrial ribosome
P38120	MRPS9 YBR146W YBR1123	37S ribosomal protein S9, mitochondrial (Mitochondrial small ribosomal subunit protein uS9m)	YBR146W	Mitochondrial ribosome
P53937	SWS2 YNL081C N2322	37S ribosomal protein SWS2, mitochondrial (Mitochondrial small ribosomal subunit protein uS13m) (Sick without securin protein 2)	YNL081C	Mitochondrial ribosome
P19955	YMR31 YFR049W	37S ribosomal protein YMR-31, mitochondrial	YFR049W	Mitochondrial ribosome
P53921	YNL122C N1901	54S ribosomal protein bL35m (Mitochondrial large ribosomal subunit protein bL35m)	YNL122C	Mitochondrial ribosome
P25626	IMG1 PETCR46 YCR046C YCR46C	54S ribosomal protein IMG1, mitochondrial (Integrity of mitochondrial genome protein 1) (Mitochondrial large ribosomal subunit protein bL19m) (PetCR46)	YCR046C	Mitochondrial ribosome
P25642	IMG2 YCR071C YCR71C	54S ribosomal protein IMG2, mitochondrial (Integrity of mitochondrial genome protein 2) (Mitochondrial large ribosomal subunit protein mL49)	YCR071C	Mitochondrial ribosome
Q04599	MRPL1 YDR116C YD9727.11C	54S ribosomal protein L1, mitochondrial (Mitochondrial large ribosomal subunit protein uL1m)	YDR116C	Mitochondrial ribosome
P36520	MRPL10 MRPL18 YNL284C N0580	54S ribosomal protein L10, mitochondrial (Mitochondrial large ribosomal subunit protein uL15m) (YmL10/YmL18)	YNL284C	Mitochondrial ribosome
P36521	MRPL11 YDL202W D1070	54S ribosomal protein L11, mitochondrial (Mitochondrial large ribosomal subunit protein uL10m) (YmL11)	YDL202W	Mitochondrial ribosome
P53163	MNP1 MRPL12 YGL068W	54S ribosomal protein L12, mitochondrial (Mitochondrial large ribosomal subunit protein bL12m) (Mitochondrial-nucleoid protein 1)	YGL068W	Mitochondrial ribosome
Q02204	MRPL13 YKR006C YK105	54S ribosomal protein L13, mitochondrial (Mitochondrial large ribosomal subunit protein mL50) (YmL13)	YKR006C	Mitochondrial ribosome
P36523	MRPL15 YLR312W-A YLR312BW	54S ribosomal protein L15, mitochondrial (Mitochondrial large ribosomal subunit protein mL57) (YmL15)	YLR312W-A	Mitochondrial ribosome
P38064	MRPL16 RML16 YBL038W YBL0411	54S ribosomal protein L16, mitochondrial (Mitochondrial large ribosomal subunit protein uL16m) (YmL47)	YBL038W	Mitochondrial ribosome
P36528	MRPL17 MRPL30 YNL252C N0864	54S ribosomal protein L17, mitochondrial (Mitochondrial large ribosomal subunit protein mL46) (YmL17/YmL30)	YNL252C	Mitochondrial ribosome
P53875	MRPL19 YNL185C N1623	54S ribosomal protein L19, mitochondrial (Mitochondrial large ribosomal subunit protein uL11m) (YmL19)	YNL185C	Mitochondrial ribosome
P12687	MRP7 MRPL2 YNL005C N2007	54S ribosomal protein L2, mitochondrial (Mitochondrial large ribosomal subunit protein bL27m) (YMR6) (YmL2)	YNL005C	Mitochondrial ribosome
P22354	MRPL20 YKR085C YKR405	54S ribosomal protein L20, mitochondrial (Mitochondrial large ribosomal subunit protein mL58) (YmL20)	YKR085C	Mitochondrial ribosome
P53881	MRPL22 YNL177C N1657	54S ribosomal protein L22, mitochondrial (Mitochondrial large ribosomal subunit protein uL22m)	YNL177C	Mitochondrial ribosome
Q12487	MRPL23 YOR150W O3530	54S ribosomal protein L23, mitochondrial (Mitochondrial large ribosomal subunit protein uL13m) (YmL23)	YOR150W	Mitochondrial ribosome
P36525	MRPL24 MRPL14 YMR193W YM9646.05	54S ribosomal protein L24, mitochondrial (Mitochondrial large ribosomal subunit protein bL28m) (YmL14/YmL24)	YMR193W	Mitochondrial ribosome
P23369	MRPL25 YMR26 YGR076C	54S ribosomal protein L25, mitochondrial (Mitochondrial large ribosomal subunit protein mL59) (YmL25)	YGR076C	Mitochondrial ribosome
P36526	MRPL27 YBR282W YBR2019	54S ribosomal protein L27, mitochondrial (Mitochondrial large ribosomal subunit protein mL41) (YmL27)	YBR282W	Mitochondrial ribosome
P36527	MRPL28 YDR462W D8035.6	54S ribosomal protein L28, mitochondrial (Mitochondrial large ribosomal subunit protein mL40) (YmL28)	YDR462W	Mitochondrial ribosome
P36516	MRPL3 YMR024W YM9711.14	54S ribosomal protein L3, mitochondrial (Mitochondrial large ribosomal subunit protein mL44) (YmL3)	YMR024W	Mitochondrial ribosome
P14063	MRPL31 YKL138C	54S ribosomal protein L31, mitochondrial (Mitochondrial large ribosomal subunit protein mL60) (YmL31)	YKL138C	Mitochondrial ribosome
P25348	MRPL32 YCR003W YCR041 YCR3W	54S ribosomal protein L32, mitochondrial (Mitochondrial large ribosomal subunit protein bL32m) (YmL32)	YCR003W	Mitochondrial ribosome
P20084	MRPL33 YMR286W YM8021.12	54S ribosomal protein L33, mitochondrial (Mitochondrial large ribosomal subunit protein uL30m) (YmL33)	YMR286W	Mitochondrial ribosome
Q04598	YDR115W YD9727.10	54S ribosomal protein L34, mitochondrial (L34mt) (Mitochondrial large ribosomal subunit protein bL34m)	YDR115W	Mitochondrial ribosome
Q06678	MRPL35 YDR322W D9798.5	54S ribosomal protein L35, mitochondrial (Mitochondrial large ribosomal subunit protein mL38) (YmL35)	YDR322W	Mitochondrial ribosome
P36531	MRPL36 YBR122C YBR0918	54S ribosomal protein L36, mitochondrial (Mitochondrial large ribosomal subunit protein bL31m) (YmL36)	YBR122C	Mitochondrial ribosome
P36532	MRPL37 YBR268W YBR1736A	54S ribosomal protein L37, mitochondrial (Mitochondrial large ribosomal subunit protein mL54) (YmL37)	YBR268W	Mitochondrial ribosome
P35996	MRPL38 MRPL34 YKL170W YKL634	54S ribosomal protein L38, mitochondrial (Mitochondrial large ribosomal subunit protein uL14m) (YmL38) [Cleaved into: 54S ribosomal protein L34, mitochondrial (YmL34)]	YKL170W	Mitochondrial ribosome
P36533	MRPL39 YML009C YM9571.09C	54S ribosomal protein L39, mitochondrial (Mitochondrial large ribosomal subunit protein bL33m) (YmL39)	YML009C	Mitochondrial ribosome
P36517	MRPL4 YLR439W L9753.1	54S ribosomal protein L4, mitochondrial (Mitochondrial large ribosomal subunit protein uL29m) (YmL4)	YLR439W	Mitochondrial ribosome
P36534	MRPL40 YPL173W	54S ribosomal protein L40, mitochondrial (Mitochondrial large ribosomal subunit protein uL24m) (YmL40)	YPL173W	Mitochondrial ribosome
P32387	MRP20 MRPL41 YDR405W D9509.23	54S ribosomal protein L41, mitochondrial (Mitochondrial large ribosomal subunit protein uL23m) (YmL41)	YDR405W	Mitochondrial ribosome
P19956	MRPL44 YMR44 YMR225C YM9959.07C	54S ribosomal protein L44, mitochondrial (Mitochondrial large ribosomal subunit protein mL53) (YmL44)	YMR225C	Mitochondrial ribosome
P40858	MRPL49 YJL096W J0904	54S ribosomal protein L49, mitochondrial (Mitochondrial large ribosomal subunit protein bL21m) (YmL49)	YJL096W	Mitochondrial ribosome
P53724	MRPL50 YNR022C N3220	54S ribosomal protein L50, mitochondrial (Mitochondrial large ribosomal subunit protein bL9m)	YNR022C	Mitochondrial ribosome
Q06090	MRPL51 YPR100W P8283.12	54S ribosomal protein L51, mitochondrial (Mitochondrial large ribosomal subunit protein mL43)	YPR100W	Mitochondrial ribosome
P32904	MRPL6 YHR147C	54S ribosomal protein L6, mitochondrial (Mitochondrial large ribosomal subunit protein uL6m) (YmL16)	YHR147C	Mitochondrial ribosome
P36519	MRPL7 YDR237W YD8419.04	54S ribosomal protein L7, mitochondrial (Mitochondrial large ribosomal subunit protein uL5m) (YmL5) (YmL7)	YDR237W	Mitochondrial ribosome
P22353	MRPL8 YJL063C HRD238 J1125	54S ribosomal protein L8, mitochondrial (Mitochondrial large ribosomal subunit protein bL17m) (YmL8)	YJL063C	Mitochondrial ribosome
P31334	MRPL9 YGR220C G8520	54S ribosomal protein L9, mitochondrial (Mitochondrial large ribosomal subunit protein uL3m) (YmL9)	YGR220C	Mitochondrial ribosome
P32388	MRP49 YKL167C YKL631	54S ribosomal protein MRP49, mitochondrial (Mitochondrial large ribosomal subunit protein mL61)	YKL167C	Mitochondrial ribosome
P32611	RML2 YEL050C SYGP-ORF37	54S ribosomal protein RML2, mitochondrial (L2) (Mitochondrial large ribosomal subunit protein uL2m)	YEL050C	Mitochondrial ribosome
O14464	RTC6 TAE4 YPL183W-A YPL183BW	54S ribosomal protein RTC6, mitochondrial (Mitochondrial large ribosomal subunit protein bL36m) (Restriction of telomere capping protein 6) (Translation associated element 4)	YPL183W-A	Mitochondrial ribosome
P51998	YML6 YML025C	54S ribosomal protein YmL6, mitochondrial (Mitochondrial large ribosomal subunit protein uL4m)	YML025C	Mitochondrial ribosome
P05986	TPK3 PKA3 YKL166C YKL630	cAMP-dependent protein kinase type 3 (PKA 3) (EC 2.7.11.11)	YKL166C	Mitochondrial ribosome
P38860	MTG2 YHR168W	GTPase MTG2, mitochondrial (Mitochondrial GTPase 2)	YHR168W	Mitochondrial ribosome
P53305	RSM27 YGR215W	Mitochondrial 37S ribosomal protein S27 (Mitochondrial small ribosomal subunit protein mS33)	YGR215W	Mitochondrial ribosome
Q06630	MHR1 XTC1 YDR296W	Mitochondrial homologous recombination protein 1 (Cross-linked transcription component 1) (Mitochondrial large ribosomal subunit protein mL67)	YDR296W	Mitochondrial ribosome
P32344	QRI5 COX24 YLR204W	Mitochondrial mRNA-processing protein COX24 (Mitochondrial small ribosomal subunit protein mS38)	YLR204W	Mitochondrial ribosome
P38783	FYV4 YHR059W	Protein FYV4, mitochondrial (Function required for yeast viability protein 4) (Mitochondrial small ribosomal subunit protein mS41)	YHR059W	Mitochondrial ribosome
P02381	VAR1 Q0140	Ribosomal protein VAR1, mitochondrial (Mitochondrial small ribosomal subunit protein uS3m)	Q0140	Mitochondrial ribosome
Q05166	ASM4 NUP59 YDL088C D2420	Nucleoporin ASM4 (Nuclear pore protein NUP59)	YDL088C	Nuclear pore complex
P32500	NDC1 YML031W	Nucleoporin NDC1 (Nuclear division cycle protein 1) (Nuclear pore protein NDC1)	YML031W	Nuclear pore complex
P34077	NIC96 YFR002W	Nucleoporin NIC96 (96 kDa nucleoporin-interacting component) (Nuclear pore protein NIC96)	YFR002W	Nuclear pore complex
P14907	NSP1 YJL041W J1207	Nucleoporin NSP1 (Nuclear pore protein NSP1) (Nucleoskeletal-like protein) (p110)	YJL041W	Nuclear pore complex
P20676	NUP1 YOR098C YOR3182C	Nucleoporin NUP1 (Nuclear pore protein NUP1)	YOR098C	Nuclear pore complex
Q02629	NUP100 NSP100 YKL068W YKL336	Nucleoporin NUP100/NSP100 (Nuclear pore protein NUP100/NSP100)	YKL068W	Nuclear pore complex
Q02630	NUP116 NSP116 YMR047C YM9532.12C	Nucleoporin NUP116/NSP116 (Nuclear pore protein NUP116/NSP116)	YMR047C	Nuclear pore complex
P35729	NUP120 RAT2 YKL057C YKL313 YKL314	Nucleoporin NUP120 (Nuclear pore protein NUP120)	YKL057C	Nuclear pore complex
P36161	NUP133 RAT3 YKR082W YKR402	Nucleoporin NUP133 (Nuclear pore protein NUP133)	YKR082W	Nuclear pore complex
P49687	NUP145 RAT10 YGL092W	Nucleoporin NUP145 (EC 3.4.21.-) (Nuclear pore protein NUP145) [Cleaved into: Nucleoporin NUP145N (N-NUP145); Nucleoporin NUP145C (C-NUP145)]	YGL092W	Nuclear pore complex
P40064	NUP157 YER105C	Nucleoporin NUP157 (Nuclear pore protein NUP157)	YER105C	Nuclear pore complex
P40477	NUP159 NUP158 RAT7 YIL115C	Nucleoporin NUP159 (Nuclear pore protein NUP159)	YIL115C	Nuclear pore complex
P38181	NUP170 NLE3 YBL079W YBL0725	Nucleoporin NUP170 (Nuclear pore protein NUP170)	YBL079W	Nuclear pore complex
P52593	NUP188 YML103C	Nucleoporin NUP188 (Nuclear pore protein NUP188)	YML103C	Nuclear pore complex
P47054	NUP192 YJL039C J1216	Nucleoporin NUP192 (Nuclear pore protein NUP192)	YJL039C	Nuclear pore complex
P32499	NUP2 YLR335W L8300.9	Nucleoporin NUP2 (Nuclear pore protein NUP2) (p95)	YLR335W	Nuclear pore complex
P49686	NUP42 RIP1 UIP1 YDR192C YD9346.04C	Nucleoporin NUP42 (Nuclear pore protein NUP42)	YDR192C	Nuclear pore complex
Q02199	NUP49 NSP49 YGL172W G1648	Nucleoporin NUP49/NSP49 (Nuclear pore protein NUP49/NSP49)	YGL172W	Nuclear pore complex
Q03790	NUP53 YMR153W YM8520.02	Nucleoporin NUP53 (Nuclear pore protein NUP53)	YMR153W	Nuclear pore complex
P48837	NUP57 YGR119C G6320	Nucleoporin NUP57 (Nuclear pore protein NUP57)	YGR119C	Nuclear pore complex
P39705	NUP60 FUN17 YAR002W	Nucleoporin NUP60 (Nuclear pore protein NUP60)	YAR002W	Nuclear pore complex
P52891	NUP84 YDL116W	Nucleoporin NUP84 (Nuclear pore protein NUP84)	YDL116W	Nuclear pore complex
P46673	NUP85 RAT9 YJR042W J1624	Nucleoporin NUP85 (Nuclear pore protein NUP85)	YJR042W	Nuclear pore complex
P39685	POM152 YMR129W YM9553.05	Nucleoporin POM152 (Nuclear pore protein POM152) (P150) (Pore membrane protein POM152)	YMR129W	Nuclear pore complex
Q12445	POM34 YLR018C	Nucleoporin POM34 (Nuclear pore protein POM34) (Pore membrane protein POM34)	YLR018C	Nuclear pore complex
P53011	SEH1 YGL100W	Nucleoporin SEH1 (Nuclear pore protein SEH1) (SEC13 homolog 1)	YGL100W	Nuclear pore complex
Q04491	SEC13 ANU3 YLR208W L8167.4	Protein transport protein SEC13	YLR208W	Nuclear pore complex
Q05911	ADE13 YLR359W L8039.12	Adenylosuccinate lyase (ASL) (EC 4.3.2.2) (Adenylosuccinase) (ASase)	YLR359W	Nucleotide biosynthesis
P80210	ADE12 YNL220W N1290	Adenylosuccinate synthetase (AMPSase) (AS-synthetase) (AdSS) (EC 6.3.4.4) (IMP--aspartate ligase)	YNL220W	Nucleotide biosynthesis
P04046	ADE4 YMR300C YM9952.02C	Amidophosphoribosyltransferase (ATase) (EC 2.4.2.14) (Glutamine phosphoribosylpyrophosphate amidotransferase)	YMR300C	Nucleotide biosynthesis
P54113	ADE16 YLR028C	Bifunctional purine biosynthesis protein ADE16 [Includes: Phosphoribosylaminoimidazolecarboxamide formyltransferase (EC 2.1.2.3) (5-aminoimidazole-4-carboxamide ribonucleotide formyltransferase) (AICAR transformylase); IMP cyclohydrolase (EC 3.5.4.10) (ATIC) (IMP synthase) (Inosinicase)]	YLR028C	Nucleotide biosynthesis
P38009	ADE17 YMR120C YM8564.02C	Bifunctional purine biosynthesis protein ADE17 [Includes: Phosphoribosylaminoimidazolecarboxamide formyltransferase (EC 2.1.2.3) (5-aminoimidazole-4-carboxamide ribonucleotide formyltransferase) (AICAR transformylase); IMP cyclohydrolase (EC 3.5.4.10) (ATIC) (IMP synthase) (Inosinicase)]	YMR120C	Nucleotide biosynthesis
P07244	ADE5,7 YGL234W	Bifunctional purine biosynthetic protein ADE5,7 [Includes: Phosphoribosylamine--glycine ligase (EC 6.3.4.13) (Glycinamide ribonucleotide synthetase) (GARS) (Phosphoribosylglycinamide synthetase); Phosphoribosylformylglycinamidine cyclo-ligase (EC 6.3.3.1) (AIR synthase) (AIRS) (Phosphoribosyl-aminoimidazole synthetase)]	YGL234W	Nucleotide biosynthesis
P28274	URA7 YBL039C YBL0410	CTP synthase 1 (EC 6.3.4.2) (CTP synthetase 1) (UTP--ammonia ligase 1)	YBL039C	Nucleotide biosynthesis
P38627	URA8 YJR103W J1962	CTP synthase 2 (EC 6.3.4.2) (CTP synthetase 2) (UTP--ammonia ligase 2)	YJR103W	Nucleotide biosynthesis
P20051	URA4 YLR420W L9931.1	Dihydroorotase (DHOase) (EC 3.5.2.3)	YLR420W	Nucleotide biosynthesis
P28272	URA1 YKL216W	Dihydroorotate dehydrogenase (fumarate) (DHOD) (DHODase) (DHOdehase) (EC 1.3.98.1) (Dihydroorotate oxidase)	YKL216W	Nucleotide biosynthesis
P38697	IMD2 PUR5 YHR216W	Inosine-5'-monophosphate dehydrogenase 2 (IMP dehydrogenase 2) (IMPD 2) (IMPDH 2) (EC 1.1.1.205)	YHR216W	Nucleotide biosynthesis
P50095	IMD3 YLR432W L9753.4	Inosine-5'-monophosphate dehydrogenase 3 (IMP dehydrogenase 3) (IMPD 3) (IMPDH 3) (EC 1.1.1.205)	YLR432W	Nucleotide biosynthesis
P50094	IMD4 YML056C YM9958.06C	Inosine-5'-monophosphate dehydrogenase 4 (IMP dehydrogenase 4) (IMPD 4) (IMPDH 4) (EC 1.1.1.205)	YML056C	Nucleotide biosynthesis
P13298	URA5 PYR5 YML106W YM8339.13	Orotate phosphoribosyltransferase 1 (OPRT 1) (OPRTase 1) (EC 2.4.2.10)	YML106W	Nucleotide biosynthesis
P30402	URA10 YMR271C YM8156.13C	Orotate phosphoribosyltransferase 2 (OPRT 2) (OPRTase 2) (EC 2.4.2.10)	YMR271C	Nucleotide biosynthesis
P03962	URA3 YEL021W	Orotidine 5'-phosphate decarboxylase (EC 4.1.1.23) (OMP decarboxylase) (OMPDCase) (OMPdecase) (Uridine 5'-monophosphate synthase) (UMP synthase)	YEL021W	Nucleotide biosynthesis
P21264	ADE2 YOR128C O3293 YOR3293C	Phosphoribosylaminoimidazole carboxylase (EC 4.1.1.21) (AIR carboxylase) (AIRC)	YOR128C	Nucleotide biosynthesis
P27616	ADE1 YAR015W	Phosphoribosylaminoimidazole-succinocarboxamide synthase (EC 6.3.2.6) (SAICAR synthetase)	YAR015W	Nucleotide biosynthesis
P38972	ADE6 YGR061C	Phosphoribosylformylglycinamidine synthase (FGAM synthase) (FGAMS) (EC 6.3.5.3) (Formylglycinamide ribonucleotide amidotransferase) (FGAR amidotransferase) (FGAR-AT) (Formylglycinamide ribotide amidotransferase)	YGR061C	Nucleotide biosynthesis
P04161	ADE8 YDR408C D9509.26	Phosphoribosylglycinamide formyltransferase (EC 2.1.2.2) (5'-phosphoribosylglycinamide transformylase) (GAR transformylase) (GART)	YDR408C	Nucleotide biosynthesis
P07259	URA2 YJL130C J0686	Protein URA2 [Includes: Glutamine-dependent carbamoyl-phosphate synthase (EC 6.3.5.5); Aspartate carbamoyltransferase (EC 2.1.3.2)]	YJL130C	Nucleotide biosynthesis
P39567	IMD1 YAR073W FUN63	Putative inosine-5'-monophosphate dehydrogenase 1 (IMP dehydrogenase 1) (IMPD 1) (IMPDH 1) (EC 1.1.1.205)	YAR073W	Nucleotide biosynthesis
P00572	CDC8 YJR057W J1715	Thymidylate kinase (EC 2.7.4.9) (dTMP kinase)	YJR057W	Nucleotide biosynthesis
P06785	CDC21 CRT9 TMP1 YOR074C YOR29-25	Thymidylate synthase (TS) (TSase) (EC 2.1.1.45) (Cell division cycle protein 21) (Constitutive RNR3 transcription protein 9)	YOR074C	Nucleotide biosynthesis
P00856	ATP8 AAP1 Q0080	ATP synthase protein 8 (A6L) (ATP-associated protein 1) (F-ATPase subunit 8)	Q0080	Oxidative phosphorylation
P05626	ATP4 YPL078C LPF7C	ATP synthase subunit 4, mitochondrial	YPL078C	Oxidative phosphorylation
P09457	ATP5 OSCP YDR298C D9740.11	ATP synthase subunit 5, mitochondrial (ATP synthase chain 5) (Oligomycin sensitivity conferral protein) (OSCP)	YDR298C	Oxidative phosphorylation
P61829	OLI1 ATP9 OLI3 PHO2 Q0130	ATP synthase subunit 9, mitochondrial (Lipid-binding protein) (Oligomycin resistance protein 1)	Q0130	Oxidative phosphorylation
P00854	ATP6 OLI2 OLI4 PHO1 Q0085	ATP synthase subunit a (F-ATPase protein 6)	Q0085	Oxidative phosphorylation
P07251	ATP1 YBL099W YBL0827	ATP synthase subunit alpha, mitochondrial	YBL099W	Oxidative phosphorylation
P00830	ATP2 YJR121W J2041	ATP synthase subunit beta, mitochondrial (EC 7.1.2.2)	YJR121W	Oxidative phosphorylation
P30902	ATP7 YKL016C	ATP synthase subunit d, mitochondrial	YKL016C	Oxidative phosphorylation
Q12165	ATP16 YDL004W D2935 YD8119.03	ATP synthase subunit delta, mitochondrial (F-ATPase delta subunit)	YDL004W	Oxidative phosphorylation
P81449	TIM11 ATP21 YDR322C-A YDR322BC	ATP synthase subunit e, mitochondrial (ATPase subunit e) (Translocase of the inner membrane protein 11)	YDR322C-A	Oxidative phosphorylation
P21306	ATP15 YPL271W P0345	ATP synthase subunit epsilon, mitochondrial (ATPase subunit epsilon)	YPL271W	Oxidative phosphorylation
Q06405	ATP17 YDR377W D9481.21	ATP synthase subunit f, mitochondrial	YDR377W	Oxidative phosphorylation
Q12233	ATP20 YPR020W YP9531.14	ATP synthase subunit g, mitochondrial (ATPase subunit g)	YPR020W	Oxidative phosphorylation
P38077	ATP3 ATP3a ATP3b YBR039W YBR0408	ATP synthase subunit gamma, mitochondrial (F-ATPase gamma subunit)	YBR039W	Oxidative phosphorylation
Q12349	ATP14 YLR295C L8003.20	ATP synthase subunit H, mitochondrial	YLR295C	Oxidative phosphorylation
P81450	ATP18 YML081C-A YML081BC	ATP synthase subunit J, mitochondrial (ATPase synthase I subunit)	YML081C-A	Oxidative phosphorylation
P81451	ATP19 YOL077W-A YOL078BW	ATP synthase subunit K, mitochondrial	YOL077W-A	Oxidative phosphorylation
P00163	COB CYTB Q0105	Cytochrome b (EC 7.1.1.8) (Complex III subunit 3) (Complex III subunit CYTB) (Complex III subunit III) (Cytochrome b-c1 complex subunit 3) (Cytochrome b-c1 complex subunit CYTB) (Ubiquinol-cytochrome c oxidoreductase complex cytochrome b subunit)	Q0105	Oxidative phosphorylation
P07256	COR1 QCR1 YBL045C YBL0403	Cytochrome b-c1 complex subunit 1, mitochondrial (Complex III subunit 1) (Core protein I) (Ubiquinol-cytochrome c oxidoreductase core protein 1) (Ubiquinol-cytochrome c reductase 44 kDa protein)	YBL045C	Oxidative phosphorylation
P37299	QCR10 YHR001W-A YHR001BW	Cytochrome b-c1 complex subunit 10, mitochondrial (Complex III subunit 10) (Complex III subunit XI) (Ubiquinol-cytochrome c oxidoreductase subunit 10) (Ubiquinol-cytochrome c reductase 8.5 kDa protein)	YHR001W-A	Oxidative phosphorylation
P07257	QCR2 COR2 UCR2 YPR191W P9677.6	Cytochrome b-c1 complex subunit 2, mitochondrial (Complex III subunit 2) (Core protein II) (Ubiquinol-cytochrome c oxidoreductase core protein 2)	YPR191W	Oxidative phosphorylation
P00127	QCR6 UCR6 YFR033C	Cytochrome b-c1 complex subunit 6, mitochondrial (Complex III subunit 6) (Complex III subunit VI) (Cytochrome c1 non-heme 17 kDa protein) (Mitochondrial hinge protein) (Ubiquinol-cytochrome c oxidoreductase subunit 6) (Ubiquinol-cytochrome c reductase 17 kDa protein)	YFR033C	Oxidative phosphorylation
P00128	QCR7 CRO1 UCR7 YDR529C D9719.32	Cytochrome b-c1 complex subunit 7, mitochondrial (Complex III subunit 7) (Complex III subunit VII) (Ubiquinol-cytochrome c oxidoreductase subunit 7) (Ubiquinol-cytochrome c reductase 14 kDa protein)	YDR529C	Oxidative phosphorylation
P08525	QCR8 YJL166W J0526	Cytochrome b-c1 complex subunit 8, mitochondrial (Complex III subunit 8) (Complex III subunit VII) (Ubiquinol-cytochrome c oxidoreductase subunit 8) (Ubiquinol-cytochrome c reductase complex 11 kDa protein) (Ubiquinone-binding protein QP-C)	YJL166W	Oxidative phosphorylation
P22289	QCR9 UCR9 YGR183C	Cytochrome b-c1 complex subunit 9, mitochondrial (Complex III subunit 9) (Complex III subunit X) (Cytochrome c1 non-heme 7.3 kDa protein) (Ubiquinol-cytochrome c oxidoreductase subunit 9) (Ubiquinol-cytochrome c reductase 7.3 kDa protein)	YGR183C	Oxidative phosphorylation
P08067	RIP1 YEL024W	Cytochrome b-c1 complex subunit Rieske, mitochondrial (EC 7.1.1.8) (Complex III subunit 5) (Rieske iron-sulfur protein) (RISP) (Ubiquinol-cytochrome c oxidoreductase iron-sulfur subunit)	YEL024W	Oxidative phosphorylation
P00175	CYB2 YML054C YM9958.08C	Cytochrome b2, mitochondrial (EC 1.1.2.3) (L-lactate dehydrogenase [Cytochrome]) (L-lactate ferricytochrome C oxidoreductase) (L-LCR)	YML054C	Oxidative phosphorylation
P00044	CYC1 YJR048W J1653	Cytochrome c isoform 1 (Iso-1-cytochrome c) (Cytochrome c aerobic isoform)	YJR048W	Oxidative phosphorylation
P00045	CYC7 CYP3 YEL039C	Cytochrome c isoform 2 (Iso-2-cytochrome c) (Cytochrome c hypoxic isoform)	YEL039C	Oxidative phosphorylation
P00401	COX1 OXI3 Q0045	Cytochrome c oxidase subunit 1 (EC 7.1.1.9) (Cytochrome c oxidase polypeptide I)	Q0045	Oxidative phosphorylation
Q01519	COX12 YLR038C	Cytochrome c oxidase subunit 12, mitochondrial (Cytochrome c oxidase polypeptide VIb)	YLR038C	Oxidative phosphorylation
P32799	COX13 YGL191W G1341	Cytochrome c oxidase subunit 13, mitochondrial (Cytochrome c oxidase polypeptide VIa)	YGL191W	Oxidative phosphorylation
P00410	COX2 OXI1 Q0250	Cytochrome c oxidase subunit 2 (EC 7.1.1.9) (Cytochrome c oxidase polypeptide II)	Q0250	Oxidative phosphorylation
Q2V2P9	COX26 YDR119W-A	Cytochrome c oxidase subunit 26, mitochondrial	YDR119W-A	Oxidative phosphorylation
P00420	COX3 OXI2 Q0275	Cytochrome c oxidase subunit 3 (EC 7.1.1.9) (Cytochrome c oxidase polypeptide III)	Q0275	Oxidative phosphorylation
P04037	COX4 YGL187C G1362	Cytochrome c oxidase subunit 4, mitochondrial (Cytochrome c oxidase polypeptide IV)	YGL187C	Oxidative phosphorylation
P00424	COX5A YNL052W N2474 YNL2474W	Cytochrome c oxidase subunit 5A, mitochondrial (Cytochrome c oxidase polypeptide Va)	YNL052W	Oxidative phosphorylation
P00425	COX5B YIL111W	Cytochrome c oxidase subunit 5B, mitochondrial (Cytochrome c oxidase polypeptide Vb)	YIL111W	Oxidative phosphorylation
P00427	COX6 YHR051W	Cytochrome c oxidase subunit 6, mitochondrial (Cytochrome c oxidase polypeptide VI)	YHR051W	Oxidative phosphorylation
P10174	COX7 YMR256C YM9920.10C	Cytochrome c oxidase subunit 7, mitochondrial (Cytochrome c oxidase polypeptide VII)	YMR256C	Oxidative phosphorylation
P04039	COX8 YLR395C L8084.14	Cytochrome c oxidase subunit 8, mitochondrial (Cytochrome c oxidase polypeptide VIII)	YLR395C	Oxidative phosphorylation
P07255	COX9 YDL067C D2520	Cytochrome c oxidase subunit 9, mitochondrial (Cytochrome c oxidase polypeptide VIIA)	YDL067C	Oxidative phosphorylation
P00431	CCP1 CCP CPO YKR066C	Cytochrome c peroxidase, mitochondrial (CCP) (EC 1.11.1.5)	YKR066C	Oxidative phosphorylation
P07143	CYT1 CTC1 YOR065W YOR29-16	Cytochrome c1, heme protein, mitochondrial (EC 7.1.1.8) (Complex III subunit 4) (Complex III subunit IV) (Cytochrome b-c1 complex subunit 4) (Ubiquinol-cytochrome c oxidoreductase cytochrome c1 subunit) (Cytochrome c-1)	YOR065W	Oxidative phosphorylation
P40215	NDE1 NDH1 YMR145C YM9375.14C	External NADH-ubiquinone oxidoreductase 1, mitochondrial (EC 1.6.5.9) (External NADH dehydrogenase 1)	YMR145C	Oxidative phosphorylation
Q07500	NDE2 NDH2 YDL085W	External NADH-ubiquinone oxidoreductase 2, mitochondrial (EC 1.6.5.9) (External NADH dehydrogenase 2)	YDL085W	Oxidative phosphorylation
P32191	GUT2 YIL155C	Glycerol-3-phosphate dehydrogenase, mitochondrial (GPD-M) (GPDH-M) (EC 1.1.5.3)	YIL155C	Oxidative phosphorylation
P32340	NDI1 YML120C YM7056.06C	Rotenone-insensitive NADH-ubiquinone oxidoreductase, mitochondrial (EC 1.6.5.9) (Internal NADH dehydrogenase) (NADH:ubiquinone reductase (non-electrogenic))	YML120C	Oxidative phosphorylation
P38720	GND1 YHR183W	6-phosphogluconate dehydrogenase, decarboxylating 1 (EC 1.1.1.44)	YHR183W	Pentose phosphate pathway
P53319	GND2 YGR256W G9170	6-phosphogluconate dehydrogenase, decarboxylating 2 (EC 1.1.1.44)	YGR256W	Pentose phosphate pathway
P38858	SOL3 YHR163W	6-phosphogluconolactonase 3 (6PGL) (EC 3.1.1.31)	YHR163W	Pentose phosphate pathway
P53315	SOL4 YGR248W	6-phosphogluconolactonase 4 (6PGL) (EC 3.1.1.31)	YGR248W	Pentose phosphate pathway
P11412	ZWF1 MET19 YNL241C N1110	Glucose-6-phosphate 1-dehydrogenase (G6PD) (EC 1.1.1.49)	YNL241C	Pentose phosphate pathway
Q12189	RKI1 YOR095C YOR3174C	Ribose-5-phosphate isomerase (EC 5.3.1.6) (D-ribose-5-phosphate ketol-isomerase) (Phosphoriboisomerase)	YOR095C	Pentose phosphate pathway
P46969	RPE1 EPI1 POS18 YJL121C J0731	Ribulose-phosphate 3-epimerase (EC 5.1.3.1) (Pentose-5-phosphate 3-epimerase) (PPE) (RPE)	YJL121C	Pentose phosphate pathway
P15019	TAL1 YLR354C L9638.6	Transaldolase (EC 2.2.1.2)	YLR354C	Pentose phosphate pathway
P53228	NQM1 YGR043C	Transaldolase NQM1 (EC 2.2.1.2) (Non-quiescent mutant protein 1)	YGR043C	Pentose phosphate pathway
P23254	TKL1 YPR074C YP9499.29C	Transketolase 1 (TK 1) (EC 2.2.1.1)	YPR074C	Pentose phosphate pathway
P33315	TKL2 YBR117C YBR0912	Transketolase 2 (TK 2) (EC 2.2.1.1)	YBR117C	Pentose phosphate pathway
P33333	SLC1 YDL052C	1-acyl-sn-glycerol-3-phosphate acyltransferase (1-AGP acyltransferase) (1-AGPAT) (EC 2.3.1.23) (EC 2.3.1.51) (EC 2.3.1.n7) (Lysophosphatidic acid acyltransferase) (LPAAT) (Sphingolipid compensation protein 1)	YDL052C	Phospholipid metabolism
P25578	PGS1 PEL1 YCL004W YCL003W YCL3W YCL4W	CDP-diacylglycerol--glycerol-3-phosphate 3-phosphatidyltransferase (EC 2.7.8.5) (Phosphatidylglycerophosphate synthase) (PGP synthase)	YCL004W	Phospholipid metabolism
P08456	CHO1 PSS PSS1 YER026C	CDP-diacylglycerol--serine O-phosphatidyltransferase (EC 2.7.8.8) (Phosphatidylserine synthase)	YER026C	Phospholipid metabolism
P20485	CKI1 CKI YLR133W L3130 L9606.8	Choline kinase (EC 2.7.1.32)	YLR133W	Phospholipid metabolism
P13259	PCT1 CCT CCT1 YGR202C G7729	Choline-phosphate cytidylyltransferase (EC 2.7.7.15) (CTP:phosphocholine cytidylyltransferase) (CCT) (CT) (Phosphorylcholine transferase)	YGR202C	Phospholipid metabolism
P22140	EPT1 YHR123W	Choline/ethanolaminephosphotransferase 1 (ETHPT) (Ethanolaminephosphotransferase 1) (EC 2.7.8.1) (EC 2.7.8.2) (Aminoalcohol phosphotransferase EPT1)	YHR123W	Phospholipid metabolism
P17898	CPT1 YNL130C N1218 N1867	Cholinephosphotransferase 1 (EC 2.7.8.2) (Aminoalcohol phosphotransferase CPT1) (Diacylglycerol cholinephosphotransferase 1) (Sn-1,2-diacylglycerol cholinephosphotransferase) (CHOPT)	YNL130C	Phospholipid metabolism
Q03764	EKI1 YDR147W YD8358.04	Ethanolamine kinase (EK) (EC 2.7.1.82)	YDR147W	Phospholipid metabolism
P33412	ECT1 MUQ1 YGR007W G3856	Ethanolamine-phosphate cytidylyltransferase (EC 2.7.7.14) (CTP:phosphoethanolamine cytidylyltransferase) (Phosphorylethanolamine transferase)	YGR007W	Phospholipid metabolism
P32784	SCT1 GAT2 GPT1 YBL011W YBL0309 YBL0315	Glycerol-3-phosphate O-acyltransferase 1 (G-3-P acyltransferase 1) (EC 2.3.1.15) (Dihydroxyacetone phosphate acyltransferase 1) (DHAP-AT 1) (EC 2.3.1.42) (Glycerol-3-phosphate / dihydroxyacetone phosphate acyltransferase 1) (Suppressor of choline-transport mutants 1)	YBL011W	Phospholipid metabolism
P36148	GPT2 GAT1 YKR067W	Glycerol-3-phosphate O-acyltransferase 2 (G-3-P acyltransferase 2) (EC 2.3.1.15) (Dihydroxyacetone phosphate acyltransferase 2) (DHAP-AT 2) (EC 2.3.1.42) (Glycerol-3-phosphate / dihydroxyacetone phosphate acyltransferase 2)	YKR067W	Phospholipid metabolism
P38221	CDS1 CDG1 YBR029C YBR0313	Phosphatidate cytidylyltransferase (EC 2.7.7.41) (CDP-diacylglycerol synthase) (CDP-DAG synthase) (CDS) (CDP-diglyceride pyrophosphorylase) (CDP-diglyceride synthase) (CDP-DG synthase) (CTP:phosphatidate cytidylyltransferase)	YBR029C	Phospholipid metabolism
P53230	TAM41 MMP37 YGR046W	Phosphatidate cytidylyltransferase, mitochondrial (EC 2.7.7.41) (CDP-diacylglycerol synthase) (CDP-DAG synthase) (Mitochondrial import protein MMP37) (Mitochondrial matrix protein of 37 kDa) (Mitochondrial translocator assembly and maintenance protein 41)	YGR046W	Phospholipid metabolism
P05375	OPI3 PEM2 YJR073C J1824	Phosphatidyl-N-methylethanolamine N-methyltransferase (EC 2.1.1.17) (EC 2.1.1.71) (Overproducer of inositol protein 3) (Phospholipid methyltransferase) (PLMT)	YJR073C	Phospholipid metabolism
P05374	CHO2 PEM1 YGR157W G6673	Phosphatidylethanolamine N-methyltransferase (PE methyltransferase) (PEAMT) (PEMT) (EC 2.1.1.17) (Choline-requiring protein 2)	YGR157W	Phospholipid metabolism
P38812	GEP4 YHR100C	Phosphatidylglycerophosphatase GEP4, mitochondrial (EC 3.1.3.27) (Genetic interactor of prohibitins 4) (PGP phosphatase GEP4)	YHR100C	Phospholipid metabolism
P39006	PSD1 YNL169C N1692	Phosphatidylserine decarboxylase proenzyme 1, mitochondrial (EC 4.1.1.65) [Cleaved into: Phosphatidylserine decarboxylase 1 beta chain; Phosphatidylserine decarboxylase 1 alpha chain]	YNL169C	Phospholipid metabolism
P53037	PSD2 YGR170W	Phosphatidylserine decarboxylase proenzyme 2 (EC 4.1.1.65) [Cleaved into: Phosphatidylserine decarboxylase 2 beta chain; Phosphatidylserine decarboxylase 2 alpha chain]	YGR170W	Phospholipid metabolism
P0CD99	MPH2 YDL247W	Alpha-glucosides permease MPH2 (Maltose transport protein 2)	YDL247W	Plasma membrane transport
P0CE00	MPH3 YJR160C J2400	Alpha-glucosides permease MPH3 (Maltose transport protein 3)	YJR160C	Plasma membrane transport
Q12359	ATO3 YDR384C D9481.20 D9509.4	Ammonia transport outward protein 3	YDR384C	Plasma membrane transport
P40260	MEP1 AMT1 YGR121C G6331	Ammonium transporter MEP1	YGR121C	Plasma membrane transport
P41948	MEP2 AMT2 YNL142W N1207 N1820	Ammonium transporter MEP2	YNL142W	Plasma membrane transport
P53390	MEP3 AMT3 YPR138C P9659.14	Ammonium transporter MEP3	YPR138C	Plasma membrane transport
P0CD91	AQY1 AQY1-2 YPR192W P9677.5	Aquaporin-1	YPR192W	Plasma membrane transport
P0CD90	AQY2 AQY2-2 YLL052C L0590	Aquaporin-like protein 2 (Truncated aquaporin-2)	YLL052C	Plasma membrane transport
Q08409	AUS1 YOR011W	ATP-dependent permease AUS1	YOR011W	Plasma membrane transport
P40550	PDR11 YIL013C	ATP-dependent permease PDR11	YIL013C	Plasma membrane transport
P38971	ALP1 YNL270C N0660	Basic amino-acid permease	YNL270C	Plasma membrane transport
P19807	HNM1 CTR CTR1 YGL077C	Choline transport protein	YGL077C	Plasma membrane transport
P53388	DIP5 YPL265W	Dicarboxylic amino acid permease	YPL265W	Plasma membrane transport
P32837	UGA4 YDL210W D1037	GABA-specific permease (GABA-specific transport protein)	YDL210W	Plasma membrane transport
P25376	AGP1 YCL025C YCL25C	General amino acid permease AGP1 (Asparagine/glutamine permease)	YCL025C	Plasma membrane transport
P38090	AGP2 YBR132C YBR1007	General amino acid permease AGP2	YBR132C	Plasma membrane transport
P43548	AGP3 YFL055W	General amino acid permease AGP3	YFL055W	Plasma membrane transport
P19145	GAP1 YKR039W	General amino-acid permease GAP1	YKR039W	Plasma membrane transport
P23900	FPS1 YLL043W	Glycerol uptake/efflux facilitator protein	YLL043W	Plasma membrane transport
P25346	GIT1 YCR098C YCR137 YCR98C	Glycerophosphoinositol transporter 1	YCR098C	Plasma membrane transport
P48813	GNP1 YDR508C D9719.14	High-affinity glutamine permease	YDR508C	Plasma membrane transport
P50276	MUP1 YGR055W	High-affinity methionine permease	YGR055W	Plasma membrane transport
P53322	TNA1 YGR260W	High-affinity nicotinic acid transporter (Nicotinic acid permease)	YGR260W	Plasma membrane transport
P12685	TRK1 YJL129C J0693	High-affinity potassium transport protein	YJL129C	Plasma membrane transport
P06775	HIP1 YGR191W G7572	Histidine permease	YGR191W	Plasma membrane transport
P25297	PHO84 YML123C YM7056.03C	Inorganic phosphate transporter PHO84	YML123C	Plasma membrane transport
P25360	PHO87 YCR037C YCR37C YCR524	Inorganic phosphate transporter PHO87	YCR037C	Plasma membrane transport
P38084	BAP2 YBR068C YBR0629	Leu/Val/Ile amino-acid permease (Branched-chain amino-acid permease 2)	YBR068C	Plasma membrane transport
P40988	FET4 YMR319C YM9924.11C	Low-affinity Fe(2+) transport protein (Low-affinity Fe(II) transport protein)	YMR319C	Plasma membrane transport
P38734	MUP3 YHL036W	Low-affinity methionine permease	YHL036W	Plasma membrane transport
P39535	PHO90 YJL198W J0336	Low-affinity phosphate transporter PHO90	YJL198W	Plasma membrane transport
P27514	PHO91 YNR013C N2052	Low-affinity phosphate transporter PHO91	YNR013C	Plasma membrane transport
P32487	LYP1 YNL268W N0790	Lysine-specific permease	YNL268W	Plasma membrane transport
P30605	ITR1 YDR497C D9719.3	Myo-inositol transporter 1	YDR497C	Plasma membrane transport
P30606	ITR2 YOL103W HRB612	Myo-inositol transporter 2	YOL103W	Plasma membrane transport
Q99271	NHA1 YLR138W L3149 L9606.4	Na(+)/H(+) antiporter	YLR138W	Plasma membrane transport
P31381	FUN26 YAL022C	Nucleoside transporter FUN26	YAL022C	Plasma membrane transport
P40897	OPT1 GSH11 HGT1 YJL212C HRD799 J0236	Oligopeptide transporter 1 (High affinity glutathione transporter 1)	YJL212C	Plasma membrane transport
P25621	FEN2 YCR028C YCR28C	Pantothenate transporter FEN2 (Fenpropimorph resistance protein 2)	YCR028C	Plasma membrane transport
P38361	PHO89 ITN1 YBR296C YBR2113	Phosphate permease PHO89 (Na(+)/Pi cotransporter PHO89)	YBR296C	Plasma membrane transport
P05030	PMA1 YGL008C	Plasma membrane ATPase 1 (EC 7.1.2.1) (Proton pump 1)	YGL008C	Plasma membrane transport
P19657	PMA2 YPL036W	Plasma membrane ATPase 2 (EC 7.1.2.1) (Proton pump 2)	YPL036W	Plasma membrane transport
Q07824	TPO1 YLL028W L0939	Polyamine transporter 1	YLL028W	Plasma membrane transport
P53283	TPO2 YGR138C G6417	Polyamine transporter 2	YGR138C	Plasma membrane transport
Q06451	TPO3 YPR156C P9584.7	Polyamine transporter 3	YPR156C	Plasma membrane transport
Q12256	TPO4 YOR273C O5440	Polyamine transporter 4	YOR273C	Plasma membrane transport
P36029	TPO5 YKL174C YKL639	Polyamine transporter TPO5	YKL174C	Plasma membrane transport
P15380	PUT4 YOR348C O6345	Proline-specific permease	YOR348C	Plasma membrane transport
P17064	FCY2 YER056C	Purine-cytosine permease FCY2 (PCP FCY2) (Cytosine/purine transport protein FCY2) (Fluorocytosine resistance protein 2)	YER056C	Plasma membrane transport
P40039	FCY21 FCYY YER060W	Purine-cytosine permease FCY21 (PCP FCY21) (Cytosine/purine transport protein FCY21) (Fluorocytosine resistance protein 21)	YER060W	Plasma membrane transport
Q12119	FCY22 FCYX YER060W-A	Purine-cytosine permease FCY22 (PCP FCY22) (Cytosine/purine transport protein FCY22) (Fluorocytosine resistance protein 22)	YER060W-A	Plasma membrane transport
Q08986	SAM3 YPL274W	S-adenosylmethionine permease SAM3 (S-adenosylmethionine metabolism protein 3)	YPL274W	Plasma membrane transport
Q12372	MMP1 YLL061W L0555	S-methylmethionine permease 1	YLL061W	Plasma membrane transport
P39932	STL1 YDR536W D9719.39	Sugar transporter STL1	YDR536W	Plasma membrane transport
P38359	SUL1 SFP2 YBR294W YBR2110	Sulfate permease 1 (High-affinity sulfate transporter 1)	YBR294W	Plasma membrane transport
Q12325	SUL2 SEL2 YLR092W L9449.1	Sulfate permease 2 (High-affinity sulfate transporter 2)	YLR092W	Plasma membrane transport
P41930	SSU1 YPL092W LPG16W	Sulfite efflux pump SSU1 (Sulfite sensitivity protein SSU1)	YPL092W	Plasma membrane transport
Q05998	THI7 THI10 YLR237W L8083.2	Thiamine transporter	YLR237W	Plasma membrane transport
Q08579	THI72 YOR192C	Thiamine transporter THI72	YOR192C	Plasma membrane transport
P38967	TAT2 LTG3 SAB2 SCM2 TAP2 YOL020W	Tryptophan permease (Tryptophan amino acid transporter)	YOL020W	Plasma membrane transport
P05316	FUR4 YBR021W YBR0303	Uracil permease	YBR021W	Plasma membrane transport
P33413	DUR3 YHL016C	Urea active transporter	YHL016C	Plasma membrane transport
P38196	FUI1 YBL042C YBL0406	Uridine permease	YBL042C	Plasma membrane transport
P41815	BAP3 PAP1 YDR046C YD9609.02C	Valine amino-acid permease (Branched-chain amino-acid permease 3)	YDR046C	Plasma membrane transport
P38085	TAT1 TAP1 VAP1 YBR069C YBR0710	Valine/tyrosine/tryptophan amino-acid permease 1 (Tyrosine and tryptophan amino acid transporter 1)	YBR069C	Plasma membrane transport
P53099	TPN1 YGL186C G1370	Vitamin B6 transporter TPN1 (Transport of pyridoxine protein 1)	YGL186C	Plasma membrane transport
P53241	VHT1 YGR065C	Vitamin H transporter (H(+)/biotin symporter)	YGR065C	Plasma membrane transport
O94742	SEM1 DSH1 YDR363W-A	26S proteasome complex subunit SEM1	YDR363W-A	Proteasome
P40327	RPT2 YHS4 YTA5 YDL007W D2920	26S proteasome regulatory subunit 4 homolog (Tat-binding homolog 5)	YDL007W	Proteasome
P33297	RPT5 YTA1 YOR117W O3258 YOR3258W	26S proteasome regulatory subunit 6A (Tat-binding protein homolog 1) (TBP-1)	YOR117W	Proteasome
P33298	RPT3 YNT1 YTA2 YDR394W D9509.14	26S proteasome regulatory subunit 6B homolog (Protein YNT1) (Tat-binding homolog 2)	YDR394W	Proteasome
P33299	RPT1 CIM5 YTA3 YKL145W	26S proteasome regulatory subunit 7 homolog (Protein CIM5) (Tat-binding homolog 3)	YKL145W	Proteasome
Q01939	RPT6 CIM3 CRL3 SUG1 TBPY TBY1 YGL048C	26S proteasome regulatory subunit 8 homolog (Protein CIM3) (Protein SUG1) (Tat-binding protein TBY1)	YGL048C	Proteasome
P38764	RPN1 HRD2 NAS1 RPD1 YHR027C	26S proteasome regulatory subunit RPN1 (HMG-CoA reductase degradation protein 2) (Proteasome non-ATPase subunit 1)	YHR027C	Proteasome
P38886	RPN10 MCB1 SUN1 YHR200W	26S proteasome regulatory subunit RPN10	YHR200W	Proteasome
P32496	RPN12 NIN1 YFR052W	26S proteasome regulatory subunit RPN12 (Nuclear integrity protein 1)	YFR052W	Proteasome
O13563	RPN13 DAQ1 YLR421C	26S proteasome regulatory subunit RPN13 (Proteasome non-ATPase subunit 13)	YLR421C	Proteasome
P53196	RPN14 YGL004C	26S proteasome regulatory subunit RPN14 (Proteasome non-ATPase subunit 14)	YGL004C	Proteasome
P32565	RPN2 SEN3 YIL075C	26S proteasome regulatory subunit RPN2	YIL075C	Proteasome
P40016	RPN3 SUN2 YER021W	26S proteasome regulatory subunit RPN3	YER021W	Proteasome
Q12250	RPN5 NAS5 YDL147W D1572	26S proteasome regulatory subunit RPN5 (Proteasome non-ATPase subunit 5)	YDL147W	Proteasome
Q12377	RPN6 NAS4 YDL097C D2381	26S proteasome regulatory subunit RPN6 (Proteasome non-ATPase subunit 4)	YDL097C	Proteasome
Q06103	RPN7 YPR108W P8283.8	26S proteasome regulatory subunit RPN7	YPR108W	Proteasome
Q08723	RPN8 YOR261C O5360	26S proteasome regulatory subunit RPN8	YOR261C	Proteasome
Q04062	RPN9 NAS7 YDR427W D9461.14	26S proteasome regulatory subunit RPN9 (Proteasome non-ATPase subunit 7)	YDR427W	Proteasome
P53549	RPT4 CRL13 PCS1 SUG2 YOR259C	26S proteasome subunit RPT4 (26S protease subunit SUG2) (Proteasomal cap subunit)	YOR259C	Proteasome
P40555	NAS2 YIL007C	Probable 26S proteasome regulatory subunit p27 (Proteasome non-ATPase subunit 2)	YIL007C	Proteasome
P50086	NAS6 YGR232W G8564	Probable 26S proteasome regulatory subunit p28 (Proteasome non-ATPase subunit 6)	YGR232W	Proteasome
P40328	YTA6 YPL074W LPF11C	Probable 26S proteasome subunit YTA6 (Tat-binding homolog 6)	YPL074W	Proteasome
P21242	PRE10 PRC1 PRS1 YOR362C O6650	Probable proteasome subunit alpha type-7 (Macropain subunit C1) (Multicatalytic endopeptidase complex subunit C1) (Proteasome component C1) (Proteinase YSCE subunit 1)	YOR362C	Proteasome
P43583	BLM10 BLM3 YFL007W YFL006W	Proteasome activator BLM10 (Bleomycin resistance protein BLM10)	YFL007W	Proteasome
P36040	ADD66 PBA2 POC2 YKL206C	Proteasome assembly chaperone 2 (Alpha-1-proteinase inhibitor-degradation deficient protein 66) (Proteasome biogenesis-associated protein 2)	YKL206C	Proteasome
Q05778	PBA1 POC1 YLR199C	Proteasome chaperone 1 (Proteasome biogenesis-associated protein 1)	YLR199C	Proteasome
Q07951	IRC25 DMP2 POC3 YLR021W	Proteasome chaperone 3 (Increased recombination centers protein 25)	YLR021W	Proteasome
Q12245	POC4 DMP1 YPL144W	Proteasome chaperone 4	YPL144W	Proteasome
P38737	ECM29 YHL030W	Proteasome component ECM29 (Extracellular mutant protein 29)	YHL030W	Proteasome
P38293	UMP1 YBR173C YBR1234	Proteasome maturation factor UMP1	YBR173C	Proteasome
P21243	SCL1 PRC2 PRS2 YGL011C	Proteasome subunit alpha type-1 (Macropain subunit C7-alpha) (Multicatalytic endopeptidase complex C7) (Proteasome component C7-alpha) (Proteasome component Y8) (Proteinase YSCE subunit 7) (SCL1 suppressor protein)	YGL011C	Proteasome
P23639	PRE8 PRS4 YML092C	Proteasome subunit alpha type-2 (Macropain subunit Y7) (Multicatalytic endopeptidase complex subunit Y7) (Proteasome component Y7) (Proteinase YSCE subunit 7)	YML092C	Proteasome
P23638	PRE9 PRS5 YGR135W	Proteasome subunit alpha type-3 (Macropain subunit Y13) (Multicatalytic endopeptidase complex subunit Y13) (Proteasome component Y13) (Proteinase YSCE subunit 13)	YGR135W	Proteasome
P40303	PRE6 YOL038W	Proteasome subunit alpha type-4 (Macropain subunit PRE6) (Multicatalytic endopeptidase complex subunit PRE6) (Proteasome component PRE6) (Proteinase YSCE subunit PRE6)	YOL038W	Proteasome
P32379	PUP2 DOA5 YGR253C G9155	Proteasome subunit alpha type-5 (Macropain subunit PUP2) (Multicatalytic endopeptidase complex subunit PUP2) (Proteasome component PUP2) (Proteinase YSCE subunit PUP2)	YGR253C	Proteasome
P40302	PRE5 YMR314W YM9924.06	Proteasome subunit alpha type-6 (Macropain subunit PRE5) (Multicatalytic endopeptidase complex subunit PRE5) (Proteasome component PRE5) (Proteinase YSCE subunit PRE5)	YMR314W	Proteasome
P38624	PRE3 YJL001W J1407	Proteasome subunit beta type-1 (EC 3.4.25.1) (Macropain subunit PRE3) (Multicatalytic endopeptidase complex subunit PRE3) (Proteasome component PRE3) (Proteinase YSCE subunit PRE3)	YJL001W	Proteasome
P25043	PUP1 YOR157C	Proteasome subunit beta type-2 (EC 3.4.25.1) (Macropain subunit PUP1) (Multicatalytic endopeptidase complex subunit PUP1) (Proteasome component PUP1) (Proteinase YSCE subunit PUP1)	YOR157C	Proteasome
P25451	PUP3 YER094C	Proteasome subunit beta type-3 (Macropain subunit PUP3) (Multicatalytic endopeptidase complex subunit PUP3) (Proteasome component PUP3)	YER094C	Proteasome
P22141	PRE1 YER012W	Proteasome subunit beta type-4 (Macropain subunit C11) (Multicatalytic endopeptidase complex subunit C11) (Proteasome component C11) (Proteinase YSCE subunit 11)	YER012W	Proteasome
P30656	PRE2 DOA3 PRG1 YPR103W P8283.10	Proteasome subunit beta type-5 (EC 3.4.25.1) (Macropain subunit PRE2) (Multicatalytic endopeptidase complex subunit PRE2) (Proteasome component PRE2) (Proteinase YSCE subunit PRE2)	YPR103W	Proteasome
P23724	PRE7 PRS3 PTS1 YBL041W YBL0407	Proteasome subunit beta type-6 (Multicatalytic endopeptidase complex subunit C5) (Proteasome component C5)	YBL041W	Proteasome
P30657	PRE4 YFR050C	Proteasome subunit beta type-7 (Macropain subunit PRE4) (Multicatalytic endopeptidase complex subunit PRE4) (Proteasome component PRE4) (Proteinase YSCE subunit PRE4)	YFR050C	Proteasome
P38779	CIC1 NSA3 YHR052W	Proteasome-interacting protein CIC1 (Core interacting component 1)	YHR052W	Proteasome
P43588	RPN11 MPR1 YFR004W	Ubiquitin carboxyl-terminal hydrolase RPN11 (EC 3.4.19.12) (26S proteasome regulatory subunit RPN11) (Protein MPR1)	YFR004W	Proteasome
P38910	HSP10 CPN10 YOR020C OR26.10	10 kDa heat shock protein, mitochondrial (HSP10) (10 kDa chaperonin)	YOR020C	Protein folding
P15108	HSC82 YMR186W YM8010.16	ATP-dependent molecular chaperone HSC82 (82 kDa heat shock cognate protein) (Heat shock protein Hsp90 constitutive isoform)	YMR186W	Protein folding
P02829	HSP82 HSP90 YPL240C	ATP-dependent molecular chaperone HSP82 (82 kDa heat shock protein) (Heat shock protein Hsp90 heat-inducible isoform)	YPL240C	Protein folding
P31539	HSP104 YLL026W L0948	Heat shock protein 104 (Protein aggregation-remodeling factor HSP104)	YLL026W	Protein folding
P19882	HSP60 MIF4 YLR259C L8479.10	Heat shock protein 60, mitochondrial (CPN60) (P66) (Stimulator factor I 66 kDa component)	YLR259C	Protein folding
P33416	HSP78 YDR258C YD9320A.08C	Heat shock protein 78, mitochondrial	YDR258C	Protein folding
P32589	SSE1 MSI3 YPL106C LPG3C	Heat shock protein homolog SSE1 (Chaperone protein MSI3)	YPL106C	Protein folding
P32590	SSE2 HSP YBR169C YBR1221	Heat shock protein homolog SSE2	YBR169C	Protein folding
P09435	SSA3 YBL075C YBL06.07 YBL0610	Heat shock protein SSA3	YBL075C	Protein folding
P22202	SSA4 YER103W	Heat shock protein SSA4	YER103W	Protein folding
P11484	SSB1 YG101 YDL229W	Ribosome-associated molecular chaperone SSB1 (EC 3.6.4.10) (Cold-inducible protein YG101) (Heat shock protein SSB1) (Hsp70 chaperone Ssb)	YDL229W	Protein folding
P40150	SSB2 YG103 YNL209W N1333	Ribosome-associated molecular chaperone SSB2 (EC 3.6.4.10) (Heat shock protein SSB2) (Hsp70 chaperone Ssb)	YNL209W	Protein folding
P32905	RPS0A NAB1 NAB1A YST1 YGR214W	40S ribosomal protein S0-A (Nucleic acid-binding protein NAB1A) (Small ribosomal subunit protein uS2-A)	YGR214W	Ribosome
P46654	RPS0B NAB1B NAB4 YST2 YLR048W L2118	40S ribosomal protein S0-B (Nucleic acid-binding protein NAB1B) (Small ribosomal subunit protein uS2-B)	YLR048W	Ribosome
P33442	RPS1A PLC1 RPS10A YLR441C L9753.9	40S ribosomal protein S1-A (RP10A) (Small ribosomal subunit protein eS1-A)	YLR441C	Ribosome
P23248	RPS1B PLC2 RPS10B YML063W	40S ribosomal protein S1-B (RP10B) (Small ribosomal subunit protein eS1-B)	YML063W	Ribosome
Q08745	RPS10A YOR293W	40S ribosomal protein S10-A (Small ribosomal subunit protein eS10-A)	YOR293W	Ribosome
P46784	RPS10B YMR230W YM9959.12	40S ribosomal protein S10-B (Small ribosomal subunit protein eS10-B)	YMR230W	Ribosome
P0CX47	RPS11A RPS18A YDR025W YD9813.03	40S ribosomal protein S11-A (RP41) (S18) (Small ribosomal subunit protein uS17-A) (YS12)	YDR025W	Ribosome
P0CX48	RPS11B RPS18B YBR048W YBR0501	40S ribosomal protein S11-B (RP41) (S18) (Small ribosomal subunit protein uS17-B) (YS12)	YBR048W	Ribosome
P48589	RPS12 YOR369C	40S ribosomal protein S12 (Small ribosomal subunit protein eS12)	YOR369C	Ribosome
P05756	RPS13 RPS13C YDR064W D4252 YD9609.18	40S ribosomal protein S13 (S27a) (Small ribosomal subunit protein uS15) (YS15)	YDR064W	Ribosome
P06367	RPS14A CRY1 RPL59 YCR031C YCR31C	40S ribosomal protein S14-A (RP59A) (Small ribosomal subunit protein uS11-A)	YCR031C	Ribosome
P39516	RPS14B CRY2 YJL191W J0354	40S ribosomal protein S14-B (RP59B) (Small ribosomal subunit protein uS11-B)	YJL191W	Ribosome
Q01855	RPS15 RPS21 YOL040C	40S ribosomal protein S15 (RIG protein) (RP52) (S21) (Small ribosomal subunit protein uS19) (YS21)	YOL040C	Ribosome
P0CX51	RPS16A RP61R YMR143W YM9375.12	40S ribosomal protein S16-A (RP61R) (Small ribosomal subunit protein uS9-A)	YMR143W	Ribosome
P0CX52	RPS16B YDL083C	40S ribosomal protein S16-B (RP61R) (Small ribosomal subunit protein uS9-B)	YDL083C	Ribosome
P02407	RPS17A RP51A YML024W	40S ribosomal protein S17-A (RP51A) (Small ribosomal subunit protein eS17-A)	YML024W	Ribosome
P14127	RPS17B RP51B YDR447C	40S ribosomal protein S17-B (RP51B) (Small ribosomal subunit protein eS17-B)	YDR447C	Ribosome
P0CX55	RPS18A YDR450W D9461.35	40S ribosomal protein S18-A (Small ribosomal subunit protein uS13-A)	YDR450W	Ribosome
P0CX56	RPS18B YML026C	40S ribosomal protein S18-B (Small ribosomal subunit protein uS13-B)	YML026C	Ribosome
P07280	RPS19A RP55A RPS16AA YOL121C	40S ribosomal protein S19-A (RP55A) (S16a) (Small ribosomal subunit protein eS19-A) (YP45) (YS16A)	YOL121C	Ribosome
P07281	RPS19B RP55B RPS16AB YNL302C N0422	40S ribosomal protein S19-B (RP55B) (S16a) (Small ribosomal subunit protein eS19-B) (YS16B)	YNL302C	Ribosome
P25443	RPS2 RPS4 SUP38 SUP44 YGL123W G2893	40S ribosomal protein S2 (Omnipotent suppressor protein SUP44) (RP12) (S4) (Small ribosomal subunit protein uS5) (YS5)	YGL123W	Ribosome
P38701	RPS20 URP2 YHL015W	40S ribosomal protein S20 (Small ribosomal subunit protein uS10)	YHL015W	Ribosome
P0C0V8	RPS21A RPS25 RPS25A RPS26A YKR057W	40S ribosomal protein S21-A (S26) (Small ribosomal subunit protein eS21-A) (YS25)	YKR057W	Ribosome
Q3E754	RPS21B RPS25B RPS26B YJL136C J0664	40S ribosomal protein S21-B (S26) (Small ribosomal subunit protein eS21-B) (YS25)	YJL136C	Ribosome
P0C0W1	RPS22A RPS24 RPS24A YJL190C J0355	40S ribosomal protein S22-A (RP50) (S24) (Small ribosomal subunit protein uS8-A) (YP58) (YS22)	YJL190C	Ribosome
Q3E7Y3	RPS22B RPS24B YLR367W L8039.6	40S ribosomal protein S22-B (RP50) (S24) (Small ribosomal subunit protein uS8-B) (YP58) (YS22)	YLR367W	Ribosome
P0CX29	RPS23A RPS28A YGR118W G6178	40S ribosomal protein S23-A (RP37) (S28) (Small ribosomal subunit protein uS12-A) (YS14)	YGR118W	Ribosome
P0CX30	RPS23B RPS28B YPR132W P9659.9	40S ribosomal protein S23-B (RP37) (S28) (Small ribosomal subunit protein uS12-B) (YS14)	YPR132W	Ribosome
P0CX31	RPS24A RPS24EA YER074W	40S ribosomal protein S24-A (RP50) (Small ribosomal subunit protein eS24-A)	YER074W	Ribosome
P0CX32	RPS24B RPS24EB YIL069C	40S ribosomal protein S24-B (RP50) (Small ribosomal subunit protein eS24-B)	YIL069C	Ribosome
Q3E792	RPS25A RPS31A YGR027C	40S ribosomal protein S25-A (RP45) (S31) (Small ribosomal subunit protein eS25-A) (YS23)	YGR027C	Ribosome
P0C0T4	RPS25B RPS31 RPS31B YLR333C L8300.10	40S ribosomal protein S25-B (RP45) (S31) (Small ribosomal subunit protein eS25-B) (YS23)	YLR333C	Ribosome
P39938	RPS26A RPS26 YGL189C G1355	40S ribosomal protein S26-A (Small ribosomal subunit protein eS26-A)	YGL189C	Ribosome
P39939	RPS26B YER131W	40S ribosomal protein S26-B (Small ribosomal subunit protein eS26-B)	YER131W	Ribosome
P35997	RPS27A YKL156W	40S ribosomal protein S27-A (RP61) (Small ribosomal subunit protein eS27-A) (YS20)	YKL156W	Ribosome
P38711	RPS27B YHR021C	40S ribosomal protein S27-B (RP61) (Small ribosomal subunit protein eS27-B) (YS20)	YHR021C	Ribosome
Q3E7X9	RPS28A RPS33 RPS33A YOR167C O3600	40S ribosomal protein S28-A (S33) (Small ribosomal subunit protein eS28-A) (YS27)	YOR167C	Ribosome
P0C0X0	RPS28B RPS33B YLR264W L8479.5	40S ribosomal protein S28-B (S33) (Small ribosomal subunit protein eS28-B) (YS27)	YLR264W	Ribosome
P41057	RPS29A RPS36A YS29A YLR388W L8084.11	40S ribosomal protein S29-A (S36) (Small ribosomal subunit protein uS14-A) (YS29)	YLR388W	Ribosome
P41058	RPS29B RPS36B YS29B YDL061C	40S ribosomal protein S29-B (S36) (Small ribosomal subunit protein uS14-B) (YS29)	YDL061C	Ribosome
P05750	RPS3 SUF14 YNL178W N1653	40S ribosomal protein S3 (RP13) (Small ribosomal subunit protein uS3) (YS3)	YNL178W	Ribosome
P0CX33	RPS30A YLR287C-A L8003.23 YLR287BC	40S ribosomal protein S30-A (Small ribosomal subunit protein eS30-A)	YLR287C-A	Ribosome
P0CX34	RPS30B YOR182C	40S ribosomal protein S30-B (Small ribosomal subunit protein eS30-B)	YOR182C	Ribosome
P0CX35	RPS4A RPS7B YJR145C J2186	40S ribosomal protein S4-A (RP5) (S7) (Small ribosomal subunit protein eS4-A) (YS6)	YJR145C	Ribosome
P0CX36	RPS4B RPS7A YHR203C	40S ribosomal protein S4-B (RP5) (S7) (Small ribosomal subunit protein eS4-B) (YS6)	YHR203C	Ribosome
P26783	RPS5 RPS2 YJR123W J2045	40S ribosomal protein S5 (RP14) (S2) (Small ribosomal subunit protein uS7) (YS8)	YJR123W	Ribosome
P0CX37	RPS6A RPS101 RPS10B YPL090C LPG18C	40S ribosomal protein S6-A (RP9) (S10) (Small ribosomal subunit protein eS6-A) (YS4)	YPL090C	Ribosome
P0CX38	RPS6B RPS102 RPS10A YBR181C YBR1244	40S ribosomal protein S6-B (RP9) (S10) (Small ribosomal subunit protein eS6-B) (YS4)	YBR181C	Ribosome
P26786	RPS7A RPS30 YOR096W YOR3177W	40S ribosomal protein S7-A (RP30) (RP40) (Small ribosomal subunit protein eS7-A)	YOR096W	Ribosome
P48164	RPS7B YNL096C N2212	40S ribosomal protein S7-B (Small ribosomal subunit protein eS7-B)	YNL096C	Ribosome
P0CX39	RPS8A RPS14A YBL072C YBL06.05 YBL0613	40S ribosomal protein S8-A (RP19) (S14) (Small ribosomal subunit protein eS8-A) (YS9)	YBL072C	Ribosome
P0CX40	RPS8B RPS14B YER102W	40S ribosomal protein S8-B (RP19) (S14) (Small ribosomal subunit protein eS8-B) (YS9)	YER102W	Ribosome
O13516	RPS9A RPS13A YS11A YPL081W	40S ribosomal protein S9-A (RP21) (S13) (Small ribosomal subunit protein uS4-A) (YP28) (YS11)	YPL081W	Ribosome
P05755	RPS9B RPS13B SUP46 YBR189W YBR1317	40S ribosomal protein S9-B (RP21) (S13) (Small ribosomal subunit protein uS4-B) (YP28) (YS11)	YBR189W	Ribosome
P05317	RPP0 L10E RPA0 RPL10E RPLA0 YLR340W L8300.8	60S acidic ribosomal protein P0 (A0) (L10e) (Large ribosomal subunit protein uL10)	YLR340W	Ribosome
P05318	RPP1A L12EIIA RPA1 RPLA1 YDL081C	60S acidic ribosomal protein P1-alpha (A1) (L12eIIA) (Large ribosomal subunit protein P1-A) (P1A) (YP1alpha)	YDL081C	Ribosome
P10622	RPP1B L12EIIB RPL44P RPLA3 YDL130W	60S acidic ribosomal protein P1-beta (Ax) (L12eIIB) (L44') (Large ribosomal subunit protein P1-B) (P1B) (YP1beta)	YDL130W	Ribosome
P05319	RPP2A L12EIB RPA2 RPL44 RPLA2 YOL039W	60S acidic ribosomal protein P2-alpha (A2) (L12eIB) (L44) (Large ribosomal subunit protein P2-A) (P2A) (YP2alpha)	YOL039W	Ribosome
P02400	RPP2B L12EIA RPL45 RPLA4 YDR382W	60S acidic ribosomal protein P2-beta (L12eIA) (L45) (Large ribosomal subunit protein P2-B) (P2B) (YL44C) (YP2beta) (YPA1)	YDR382W	Ribosome
P0CX43	RPL1A SSM1 SSM1A YPL220W	60S ribosomal protein L1-A (L10a) (Large ribosomal subunit protein uL1-A)	YPL220W	Ribosome
P0CX44	RPL1B SSM1B SSM2 YGL135W G2834	60S ribosomal protein L1-B (L10a) (Large ribosomal subunit protein uL1-B)	YGL135W	Ribosome
P41805	RPL10 GRC5 QSR1 YLR075W	60S ribosomal protein L10 (L9) (Large ribosomal subunit protein uL16) (Ubiquinol-cytochrome C reductase complex subunit VI-requiring protein)	YLR075W	Ribosome
P0C0W9	RPL11A RP39A RPL16A YPR102C P8283.14	60S ribosomal protein L11-A (L16) (Large ribosomal subunit protein uL5-A) (RP39) (YL22)	YPR102C	Ribosome
Q3E757	RPL11B RP39B RPL16B YGR085C	60S ribosomal protein L11-B (L16) (Large ribosomal subunit protein uL5-B) (RP39) (YL22)	YGR085C	Ribosome
P0CX53	RPL12A RPL15B YEL054C	60S ribosomal protein L12-A (L15) (Large ribosomal subunit protein uL11-A) (YL23)	YEL054C	Ribosome
P0CX54	RPL12B RPL15A YDR418W D9461.7	60S ribosomal protein L12-B (L15) (Large ribosomal subunit protein uL11-B) (YL23)	YDR418W	Ribosome
Q12690	RPL13A YDL082W	60S ribosomal protein L13-A (Large ribosomal subunit protein eL13-A)	YDL082W	Ribosome
P40212	RPL13B RPL13 YMR142C YM9375.11C	60S ribosomal protein L13-B (Large ribosomal subunit protein eL13-B)	YMR142C	Ribosome
P36105	RPL14A YKL006W YKL153	60S ribosomal protein L14-A (Large ribosomal subunit protein eL14-A)	YKL006W	Ribosome
P38754	RPL14B YHL001W	60S ribosomal protein L14-B (Large ribosomal subunit protein eL14-B)	YHL001W	Ribosome
P05748	RPL15A RPL10A RPL13A YL10A YLR029C	60S ribosomal protein L15-A (L13) (Large ribosomal subunit protein eL15-A) (RP15R) (YL10) (YP18)	YLR029C	Ribosome
P54780	RPL15B RPL10B RPL13B YL10B YMR121C YM8564.03C	60S ribosomal protein L15-B (L13) (Large ribosomal subunit protein eL15-B) (RP15R) (YL10) (YP18)	YMR121C	Ribosome
P26784	RPL16A RPL13 RPL21A YIL133C	60S ribosomal protein L16-A (L13a) (L21) (Large ribosomal subunit protein uL13-A) (RP22) (YL15)	YIL133C	Ribosome
P26785	RPL16B RP23 RPL21B YNL069C N2377	60S ribosomal protein L16-B (L21) (Large ribosomal subunit protein uL13-B) (RP23) (YL15)	YNL069C	Ribosome
P05740	RPL17A RPL17 RPL20A YKL180W	60S ribosomal protein L17-A (L20A) (Large ribosomal subunit protein uL22-A) (YL17)	YKL180W	Ribosome
P46990	RPL17B RPL20B YJL177W J0493	60S ribosomal protein L17-B (L20) (Large ribosomal subunit protein uL22-B) (YL17)	YJL177W	Ribosome
P0CX49	RPL18A RP28A YOL120C	60S ribosomal protein L18-A (Large ribosomal subunit protein eL18-A) (RP28)	YOL120C	Ribosome
P0CX50	RPL18B RP28B YNL301C N0425	60S ribosomal protein L18-B (Large ribosomal subunit protein eL18-B) (RP28)	YNL301C	Ribosome
P0CX82	RPL19A RPL23A YL14A YBR084C-A YBR084BC	60S ribosomal protein L19-A (L23) (Large ribosomal subunit protein eL19-A) (RP15L) (RP33) (YL14)	YBR084C-A	Ribosome
P0CX83	RPL19B RPL23B YL14B YBL027W YBL0424	60S ribosomal protein L19-B (L23) (Large ribosomal subunit protein eL19) (RP15L) (RP33) (YL14)	YBL027W	Ribosome
P0CX45	RPL2A RPL5B YFR031C-A YFR031BC	60S ribosomal protein L2-A (L5) (Large ribosomal subunit protein uL2-A) (RP8) (YL6)	YFR031C-A	Ribosome
P0CX46	RPL2B RPL5A YIL018W	60S ribosomal protein L2-B (L5) (Large ribosomal subunit protein uL2-B) (RP8) (YL6)	YIL018W	Ribosome
P0CX23	RPL20A RPL18A RPL18A2 YMR242C YM9408.04C	60S ribosomal protein L20-A (L18a) (Large ribosomal subunit protein eL20-A)	YMR242C	Ribosome
P0CX24	RPL20B RPL18A1 RPL18B YOR312C O6116	60S ribosomal protein L20-B (L18a) (Large ribosomal subunit protein eL20-B)	YOR312C	Ribosome
Q02753	RPL21A URP1 YBR191W YBR1401	60S ribosomal protein L21-A (Large ribosomal subunit protein eL21-A)	YBR191W	Ribosome
Q12672	RPL21B YPL079W LPF6W	60S ribosomal protein L21-B (Large ribosomal subunit protein eL21-B)	YPL079W	Ribosome
P05749	RPL22A YLR061W L2168	60S ribosomal protein L22-A (L1c) (Large ribosomal subunit protein eL22-A) (RP4) (YL31)	YLR061W	Ribosome
P56628	RPL22B YFL034C-A YFL034BC	60S ribosomal protein L22-B (L1c) (Large ribosomal subunit protein eL22-B) (RP4) (YL31)	YFL034C-A	Ribosome
P0CX41	RPL23A RPL17A RPL17AA YBL087C YBL0713	60S ribosomal protein L23-A (L17a) (Large ribosomal subunit protein uL14-A) (YL32)	YBL087C	Ribosome
P0CX42	RPL23B RPL17AB RPL17B YER117W	60S ribosomal protein L23-B (L17a) (Large ribosomal subunit protein uL14-B) (YL32)	YER117W	Ribosome
P04449	RPL24A RP29 RPL30A YGL031C	60S ribosomal protein L24-A (L30) (Large ribosomal subunit protein eL24-A) (RP29) (YL21)	YGL031C	Ribosome
P24000	RPL24B RPL30B YGR148C G6635	60S ribosomal protein L24-B (L30) (Large ribosomal subunit protein eL24-B) (RP29) (YL21)	YGR148C	Ribosome
P04456	RPL25 YOL127W	60S ribosomal protein L25 (Large ribosomal subunit protein uL23) (RP16L) (YL25) (YP42')	YOL127W	Ribosome
P05743	RPL26A RPL26 RPL33A YLR344W L8300.4	60S ribosomal protein L26-A (L33) (Large ribosomal subunit protein uL24-A) (YL33)	YLR344W	Ribosome
P53221	RPL26B RPL33B YGR034W	60S ribosomal protein L26-B (L33) (Large ribosomal subunit protein uL24-B) (YL33)	YGR034W	Ribosome
P0C2H6	RPL27A RPL27 YHR010W	60S ribosomal protein L27-A (Large ribosomal subunit protein eL27-A)	YHR010W	Ribosome
P0C2H7	RPL27B RPL27 YDR471W D8035.14	60S ribosomal protein L27-B (Large ribosomal subunit protein eL27-B)	YDR471W	Ribosome
P02406	RPL28 CYH2 YGL103W	60S ribosomal protein L28 (L27a) (L29) (Large ribosomal subunit protein uL15) (RP44) (RP62) (YL24)	YGL103W	Ribosome
P05747	RPL29 YL43 YFR032C-A YFR032BW	60S ribosomal protein L29 (Large ribosomal subunit protein eL29) (YL43)	YFR032C-A	Ribosome
P14126	RPL3 MAK8 TCM1 YOR063W YOR29-14	60S ribosomal protein L3 (Large ribosomal subunit protein uL3) (Maintenance of killer protein 8) (RP1) (Trichodermin resistance protein) (YL1)	YOR063W	Ribosome
P14120	RPL30 RPL32 YGL030W	60S ribosomal protein L30 (L32) (Large ribosomal subunit protein eL30) (RP73) (YL38)	YGL030W	Ribosome
P0C2H8	RPL31A RPL34 RPL34A YDL075W D2478	60S ribosomal protein L31-A (L34) (Large ribosomal subunit protein eL31-A) (YL28)	YDL075W	Ribosome
P0C2H9	RPL31B RPL34 RPL34B YLR406C	60S ribosomal protein L31-B (L34) (Large ribosomal subunit protein eL31-B) (YL28)	YLR406C	Ribosome
P38061	RPL32 YBL092W YBL0838	60S ribosomal protein L32 (Large ribosomal subunit protein eL32)	YBL092W	Ribosome
P05744	RPL33A RPL37A YPL143W LPI4W P2625	60S ribosomal protein L33-A (L37) (Large ribosomal subunit protein eL33-A) (RP47) (YL37)	YPL143W	Ribosome
P41056	RPL33B RPL37B YOR234C O5224	60S ribosomal protein L33-B (L37) (Large ribosomal subunit protein eL33-B) (RP47) (YL37)	YOR234C	Ribosome
P87262	RPL34A YER056C-A YER056BC	60S ribosomal protein L34-A (Large ribosomal subunit protein eL34-A)	YER056C-A	Ribosome
P40525	RPL34B YIL052C	60S ribosomal protein L34-B (Large ribosomal subunit protein eL34-B)	YIL052C	Ribosome
P0CX84	RPL35A SOS1 YDL191W D1249	60S ribosomal protein L35-A (Large ribosomal subunit protein uL29-A)	YDL191W	Ribosome
P0CX85	RPL35B SOS2 YDL136W D2170	60S ribosomal protein L35-B (Large ribosomal subunit protein uL29-B)	YDL136W	Ribosome
P05745	RPL36A RPL39A YMR194W YM9646.06	60S ribosomal protein L36-A (L39) (Large ribosomal subunit protein eL36-A) (YL39)	YMR194W	Ribosome
O14455	RPL36B RPL39B YPL249C-A YPL249BC	60S ribosomal protein L36-B (L39) (Large ribosomal subunit protein eL36-B) (YL39)	YPL249C-A	Ribosome
P49166	RPL37A RPL35A YLR185W L9470.6	60S ribosomal protein L37-A (L43) (Large ribosomal subunit protein eL37-A) (YL35) (YP55)	YLR185W	Ribosome
P51402	RPL37B RPL35B YDR500C D9719.6	60S ribosomal protein L37-B (L43) (Large ribosomal subunit protein eL37-B) (YL35) (YP55)	YDR500C	Ribosome
P49167	RPL38 YLR325C L8543.2	60S ribosomal protein L38 (Large ribosomal subunit protein eL38)	YLR325C	Ribosome
P04650	RPL39 RPL46 SPB2 YJL189W J0360	60S ribosomal protein L39 (L46) (Large ribosomal subunit protein eL39) (YL40)	YJL189W	Ribosome
P10664	RPL4A RPL2 RPL2A YBR031W YBR0315	60S ribosomal protein L4-A (L2) (Large ribosomal subunit protein uL4-A) (RP2) (YL2)	YBR031W	Ribosome
P49626	RPL4B RPL2B YDR012W YD8119.17	60S ribosomal protein L4-B (L2) (Large ribosomal subunit protein uL4-B) (RP2) (YL2)	YDR012W	Ribosome
P0CX86	RPL41A RPL47A YL41A YDL184C D1290	60S ribosomal protein L41-A (L47) (Large ribosomal subunit protein eL41-A) (YL41)	YDL184C	Ribosome
P0CX87	RPL41B RPL47B YL41B YDL133C-A YDL133BC	60S ribosomal protein L41-B (L47) (Large ribosomal subunit protein eL41-B) (YL41)	YDL133C-A	Ribosome
P0CX27	RPL42A RPL41A SCL41A YNL162W N1722	60S ribosomal protein L42-A (L41) (Large ribosomal subunit protein eL42-A) (YL27) (YP44)	YNL162W	Ribosome
P0CX28	RPL42B MAK18 RPL41B SCL41B YHR141C	60S ribosomal protein L42-B (L41) (Large ribosomal subunit protein eL42-B) (Maintenance of killer protein 18) (YL27) (YP44)	YHR141C	Ribosome
P0CX25	RPL43A YPR043W YP9499.02	60S ribosomal protein L43-A (L37a) (Large ribosomal subunit protein eL43-A) (YL35)	YPR043W	Ribosome
P0CX26	RPL43B YJR094W-A YJR094BW	60S ribosomal protein L43-B (L37a) (Large ribosomal subunit protein eL43-B) (YL35)	YJR094W-A	Ribosome
P26321	RPL5 RPL1 RPL1A YPL131W LPI14W	60S ribosomal protein L5 (L1) (L1a) (Large ribosomal subunit protein uL18) (Ribosomal 5S RNA-binding protein) (YL3)	YPL131W	Ribosome
Q02326	RPL6A RPL17A YL16A YML073C	60S ribosomal protein L6-A (L17) (Large ribosomal subunit protein eL6-A) (RP18) (YL16)	YML073C	Ribosome
P05739	RPL6B RPL16B RPL17B YL16B YLR448W L9324.4	60S ribosomal protein L6-B (L17) (Large ribosomal subunit protein eL6-B) (RP18) (YL16)	YLR448W	Ribosome
P05737	RPL7A RPL6A RPL8A YL8A YGL076C	60S ribosomal protein L7-A (L6) (Large ribosomal subunit protein uL30-A) (RP11) (YL8)	YGL076C	Ribosome
Q12213	RPL7B RPL6B YL8B YPL198W	60S ribosomal protein L7-B (L6) (Large ribosomal subunit protein uL30-B) (RP11) (YL8)	YPL198W	Ribosome
P17076	RPL8A MAK7 RPL4A YHL033C	60S ribosomal protein L8-A (L4) (L4-2) (L7a-1) (Large ribosomal subunit protein eL8-A) (Maintenance of killer protein 7) (RP6) (YL5)	YHL033C	Ribosome
P29453	RPL8B KRB1 RPL4B YLL045C	60S ribosomal protein L8-B (L4) (L4-1) (Large ribosomal subunit protein eL8-B) (RP6) (YL5)	YLL045C	Ribosome
P05738	RPL9A RPL8A RPL9 YGL147C	60S ribosomal protein L9-A (L8) (Large ribosomal subunit protein uL6-A) (RP24) (YL11)	YGL147C	Ribosome
P51401	RPL9B RPL8B YNL067W N2406 YNL2406W	60S ribosomal protein L9-B (L8) (Large ribosomal subunit protein uL6-B) (RP24) (YL11)	YNL067W	Ribosome
P05759	RPS31 RPS37 UBI3 YLR167W L9470.14	Ubiquitin-40S ribosomal protein S31 [Cleaved into: Ubiquitin; 40S ribosomal protein S31 (CEP76) (S37) (Small ribosomal subunit protein eS31) (YS24)]	YLR167W	Ribosome
P0CH08	RPL40A UBI1 YIL148W	Ubiquitin-60S ribosomal protein L40 [Cleaved into: Ubiquitin; 60S ribosomal protein L40-A (CEP52) (Large ribosomal subunit protein eL40-A)]	YIL148W	Ribosome
P0CH09	RPL40B UBI2 YKR094C	Ubiquitin-60S ribosomal protein L40 [Cleaved into: Ubiquitin; 60S ribosomal protein L40-B (CEP52) (Large ribosomal subunit protein eL40-B)]	YKR094C	Ribosome
P39990	SNU13 YEL026W	13 kDa ribonucleoprotein-associated protein (Small nuclear ribonucleoprotein-associated protein 1)	YEL026W	Ribosome assembly factors
P40991	NOP2 YNA1 YNL061W N2428 YNL2428W	25S rRNA (cytosine(2870)-C(5))-methyltransferase (EC 2.1.1.310) (Nucleolar protein 2)	YNL061W	Ribosome assembly factors
P25582	SPB1 YCL054W YCL431 YCL54W	27S pre-rRNA (guanosine(2922)-2'-O)-methyltransferase (EC 2.1.1.167) (2'-O-ribose RNA methyltransferase SPB1) (AdoMet-dependent rRNA methyltransferase SPB1) (S-adenosyl-L-methionine-dependent methyltransferase) (Suppressor of PAB1 protein 1)	YCL054W	Ribosome assembly factors
P22147	XRN1 DST2 KEM1 RAR5 SEP1 SKI1 YGL173C G1645	5'-3' exoribonuclease 1 (EC 3.1.13.-) (DNA strand transfer protein beta) (STP-beta) (KAR(-)-enhancing mutation protein) (Strand exchange protein 1) (p175)	YGL173C	Ribosome assembly factors
Q02792	RAT1 HKE1 TAP1 YOR048C	5'-3' exoribonuclease 2 (EC 3.1.13.-) (Ribonucleic acid-trafficking protein 1) (p116)	YOR048C	Ribosome assembly factors
P38861	NMD3 YHR170W	60S ribosomal export protein NMD3 (Nonsense-mediated mRNA decay protein 3)	YHR170W	Ribosome assembly factors
P43586	LOC1 YFR001W	60S ribosomal subunit assembly/export protein LOC1 (Localization of ASH1 mRNA protein 1)	YFR001W	Ribosome assembly factors
Q08962	NIP7 YPL211W	60S ribosome subunit biogenesis protein NIP7 (Nuclear import protein 7)	YPL211W	Ribosome assembly factors
Q08287	NOP8 YOL144W	60S ribosome subunit biogenesis protein NOP8 (Nucleolar protein 8)	YOL144W	Ribosome assembly factors
Q12389	DBP10 YDL031W D2770	ATP-dependent RNA helicase DBP10 (EC 3.6.4.13) (DEAD box protein 10)	YDL031W	Ribosome assembly factors
P24783	DBP2 YNL112W N1945	ATP-dependent RNA helicase DBP2 (EC 3.6.4.13) (DEAD box protein 2) (p68-like protein)	YNL112W	Ribosome assembly factors
P20447	DBP3 YGL078C	ATP-dependent RNA helicase DBP3 (EC 3.6.4.13) (DEAD box protein 3) (Helicase CA3)	YGL078C	Ribosome assembly factors
P53734	DBP6 YNR038W N3302	ATP-dependent RNA helicase DBP6 (EC 3.6.4.13) (DEAD box protein 6)	YNR038W	Ribosome assembly factors
P36120	DBP7 YKR024C	ATP-dependent RNA helicase DBP7 (EC 3.6.4.13) (DEAD box protein 7)	YKR024C	Ribosome assembly factors
P38719	DBP8 YHR169W	ATP-dependent RNA helicase DBP8 (EC 3.6.4.13) (DEAD box protein 8)	YHR169W	Ribosome assembly factors
Q06218	DBP9 YLR276C L9328.3	ATP-dependent RNA helicase DBP9 (EC 3.6.4.13) (DEAD box protein 9)	YLR276C	Ribosome assembly factors
P47047	MTR4 DOB1 YJL050W J1158	ATP-dependent RNA helicase DOB1 (EC 3.6.4.13) (mRNA transport regulator MTR4)	YJL050W	Ribosome assembly factors
P32892	DRS1 YLL008W L1345	ATP-dependent RNA helicase DRS1 (EC 3.6.4.13) (Deficiency of ribosomal subunits protein 1)	YLL008W	Ribosome assembly factors
Q12099	FAL1 YDR021W PZC399 YD9335.07	ATP-dependent RNA helicase FAL1 (EC 3.6.4.13) (Translation initiation factor four A-like protein 1)	YDR021W	Ribosome assembly factors
Q03532	HAS1 YMR290C	ATP-dependent RNA helicase HAS1 (EC 3.6.4.13) (Helicase associated with SET1 protein 1)	YMR290C	Ribosome assembly factors
P20448	HCA4 DBP4 ECM24 YJL033W J1250	ATP-dependent RNA helicase HCA4 (EC 3.6.4.13) (DEAD box protein 4) (Helicase CA4) (Helicase UF1)	YJL033W	Ribosome assembly factors
P38112	MAK5 YBR142W YBR1119	ATP-dependent RNA helicase MAK5 (EC 3.6.4.13) (Maintenance of killer protein 5)	YBR142W	Ribosome assembly factors
P45818	ROK1 YGL171W G1651	ATP-dependent RNA helicase ROK1 (EC 3.6.4.13) (Rescuer of KEM1 protein 1)	YGL171W	Ribosome assembly factors
P38712	RRP3 YHR065C	ATP-dependent rRNA helicase RRP3 (EC 3.6.4.13) (Ribosomal RNA-processing protein 3)	YHR065C	Ribosome assembly factors
P25808	SPB4 YFL002C	ATP-dependent rRNA helicase SPB4 (EC 3.6.4.13) (Suppressor of PAB1 protein 4)	YFL002C	Ribosome assembly factors
P32794	AFG2 DRG1 YLR397C L8084.16	ATPase family gene 2 protein (EC 3.6.4.10) (Diazaborine resistance gene 1 protein)	YLR397C	Ribosome assembly factors
Q08004	BUD20 YLR074C	Bud site selection protein 20	YLR074C	Ribosome assembly factors
Q08492	BUD21 UTP16 YOR078W YOR29-29	Bud site selection protein 21 (U three protein 16) (U3 small nucleolar RNA-associated protein 16) (U3 snoRNA-associated protein 16)	YOR078W	Ribosome assembly factors
P15790	CKA1 YIL035C	Casein kinase II subunit alpha (CK II subunit alpha) (EC 2.7.11.1)	YIL035C	Ribosome assembly factors
P19454	CKA2 YOR061W YOR29-12	Casein kinase II subunit alpha' (CK II) (EC 2.7.11.1)	YOR061W	Ribosome assembly factors
P43639	CKB1 YGL019W	Casein kinase II subunit beta (CK II beta)	YGL019W	Ribosome assembly factors
P38930	CKB2 YOR039W OR26.32	Casein kinase II subunit beta' (CK II beta')	YOR039W	Ribosome assembly factors
Q06709	REH1 YLR387C	Cytoplasmic 60S subunit biogenesis factor REH1 (REI1-homolog 1) (pre-60S factor REH1)	YLR387C	Ribosome assembly factors
P38344	REI1 YBR267W YBR1736	Cytoplasmic 60S subunit biogenesis factor REI1 (Required for isotropic bud growth protein 1) (pre-60S factor REI1)	YBR267W	Ribosome assembly factors
P53063	RAI1 YGL246C NRE387	Decapping nuclease RAI1 (ScRai1) (EC 3.6.1.-) (NAD-capped RNA hydrolase RAI1) (DeNADding enzyme RAI1) (EC 3.6.1.-) (RAT1-interacting protein)	YGL246C	Ribosome assembly factors
P38333	ENP1 MEG1 YBR247C YBR1635	Essential nuclear protein 1	YBR247C	Ribosome assembly factors
P38911	FPR3 NPI46 YML074C	FK506-binding nuclear protein (EC 5.2.1.8) (FKBP-70) (Nucleolar proline isomerase) (Peptidyl-prolyl cis-trans isomerase) (PPIase) (Proline rotamase)	YML074C	Ribosome assembly factors
Q06205	FPR4 YLR449W L9324.3	FK506-binding protein 4 (EC 5.2.1.8) (Histone proline isomerase) (Peptidyl-prolyl cis-trans isomerase) (PPIase) (Rotamase)	YLR449W	Ribosome assembly factors
P33322	CBF5 YLR175W L9470.11	H/ACA ribonucleoprotein complex subunit CBF5 (EC 5.4.99.-) (Centromere-binding factor 5) (Centromere/microtubule-binding protein CBF5) (H/ACA snoRNP protein CBF5) (Small nucleolar RNP protein CBF5) (p64')	YLR175W	Ribosome assembly factors
P10591	SSA1 YAL005C	Heat shock protein SSA1 (Heat shock protein YG100)	YAL005C	Ribosome assembly factors
P10592	SSA2 YLL024C L0931	Heat shock protein SSA2	YLL024C	Ribosome assembly factors
Q00416	SEN1 YLR430W L9576.1	Helicase SEN1 (EC 3.6.4.-) (tRNA-splicing endonuclease positive effector)	YLR430W	Ribosome assembly factors
P53863	JJJ1 YNL227C N1254	J protein JJJ1	YNL227C	Ribosome assembly factors
P25586	KRR1 YCL059C YCL59C	KRR1 small subunit processome component (KRR-R motif-containing protein 1) (Ribosomal RNA assembly protein KRR1)	YCL059C	Ribosome assembly factors
P53145	LSG1 YGL099W	Large subunit GTPase 1 (EC 3.6.1.-)	YGL099W	Ribosome assembly factors
Q12019	MDN1 REA1 YLR106C L2901 L8004.13	Midasin (Dynein-related AAA-ATPase REA1) (MIDAS-containing protein) (Ribosome export/assembly protein 1)	YLR106C	Ribosome assembly factors
Q99257	MEX67 YPL169C P2520	mRNA export factor MEX67	YPL169C	Ribosome assembly factors
P34232	MTR2 YKL186C	mRNA transport regulator MTR2	YKL186C	Ribosome assembly factors
Q06106	MRD1 YPR112C	Multiple RNA-binding domain-containing protein 1	YPR112C	Ribosome assembly factors
Q02931	NAN1 UTP17 YPL126W	NET1-associated nuclear protein 1 (U three protein 17) (t-17) (U3 protein 17 required for transcription) (U3 small nucleolar RNA-associated protein 17) (U3 snoRNA-associated protein 17)	YPL126W	Ribosome assembly factors
P40010	NUG1 YER006W	Nuclear GTP-binding protein NUG1 (Nuclear GTPase 1)	YER006W	Ribosome assembly factors
P27476	NSR1 YGR159C G7001	Nuclear localization sequence-binding protein (p67)	YGR159C	Ribosome assembly factors
Q99207	NOP14 UTP2 YDL148C D1566	Nucleolar complex protein 14 (U three protein 2) (U3 small nucleolar RNA-associated protein 2) (U3 snoRNA-associated protein 2)	YDL148C	Ribosome assembly factors
P39744	NOC2 YOR206W YOX001	Nucleolar complex protein 2	YOR206W	Ribosome assembly factors
Q06512	NOC4 UTP19 YPR144C	Nucleolar complex protein 4 (U three protein 19) (U3 small nucleolar RNA-associated protein 19) (U3 snoRNA-associated protein 19)	YPR144C	Ribosome assembly factors
Q07896	NOC3 YLR002C	Nucleolar complex-associated protein 3	YLR002C	Ribosome assembly factors
Q02892	NOG1 YPL093W LPG15W	Nucleolar GTP-binding protein 1	YPL093W	Ribosome assembly factors
P53742	NOG2 YNR053C N3484	Nucleolar GTP-binding protein 2	YNR053C	Ribosome assembly factors
P34241	URB1 NPA1 YKL014C	Nucleolar pre-ribosomal-associated protein 1 (Unhealthy ribosome biogenesis protein 1)	YKL014C	Ribosome assembly factors
P47108	URB2 NPA2 YJR041C J1622	Nucleolar pre-ribosomal-associated protein 2 (Unhealthy ribosome biogenesis protein 2)	YJR041C	Ribosome assembly factors
Q08208	NOP12 YOL041C	Nucleolar protein 12	YOL041C	Ribosome assembly factors
P40007	NOP16 YER002W	Nucleolar protein 16	YER002W	Ribosome assembly factors
P53317	NOP19 YGR251W	Nucleolar protein 19	YGR251W	Ribosome assembly factors
P37838	NOP4 NOP77 YPL043W	Nucleolar protein 4 (Nucleolar protein NOP77)	YPL043W	Ribosome assembly factors
Q12460	NOP56 SIK1 YLR197W L8167.9	Nucleolar protein 56 (Ribosome biosynthesis protein SIK1) (Suppressor of I kappa b protein 1)	YLR197W	Ribosome assembly factors
Q12499	NOP58 NOP5 YOR310C O6108	Nucleolar protein 58 (Nucleolar protein 5)	YOR310C	Ribosome assembly factors
Q07623	NOP6 YDL213C D1018	Nucleolar protein 6	YDL213C	Ribosome assembly factors
P47077	NOP9 YJL010C J1357	Nucleolar protein 9 (Pumilio domain-containing protein NOP9)	YJL010C	Ribosome assembly factors
P54964	REX2 YNT20 YLR059C L2159	Oligoribonuclease, mitochondrial (EC 3.1.-.-)	YLR059C	Ribosome assembly factors
P25635	PWP2 UTP1 YCR057C YCR55C/YCR57C/YCR58C	Periodic tryptophan protein 2 (U three protein 1) (U3 small nucleolar RNA-associated protein 1) (U3 snoRNA-associated protein 1)	YCR057C	Ribosome assembly factors
P53261	NOP7 RRP13 YPH1 YGR103W	Pescadillo homolog (Nucleolar protein 7) (Ribosomal RNA-processing protein 13)	YGR103W	Ribosome assembly factors
P53131	PRP43 YGL120C	Pre-mRNA-splicing factor ATP-dependent RNA helicase PRP43 (EC 3.6.4.13) (Helicase JA1)	YGL120C	Ribosome assembly factors
Q06344	ESF1 YDR365C	Pre-rRNA-processing protein ESF1 (18S rRNA factor 1)	YDR365C	Ribosome assembly factors
P53743	ESF2 ABT1 YNR054C N3491	Pre-rRNA-processing protein ESF2 (18S rRNA factor 2)	YNR054C	Ribosome assembly factors
P38803	IPI1 YHR085W	Pre-rRNA-processing protein IPI1 (Involved in processing IST2 protein 1)	YHR085W	Ribosome assembly factors
P53877	IPI3 YNL182C N1636	Pre-rRNA-processing protein IPI3 (Involved in processing IST2 protein 3)	YNL182C	Ribosome assembly factors
P38883	RIX1 IPI2 YHR197W	Pre-rRNA-processing protein RIX1 (Involved in processing IST2 protein 2) (Ribosomal export protein 1)	YHR197W	Ribosome assembly factors
Q04217	ECM16 DHR1 YMR128W YM9553.04	Probable ATP-dependent RNA helicase DHR1 (EC 3.6.4.13) (DEAH box RNA helicase DHR1) (Extracellular mutant protein 16)	YMR128W	Ribosome assembly factors
P36009	DHR2 YKL078W YKL408	Probable ATP-dependent RNA helicase DHR2 (EC 3.6.4.13) (DEAH box RNA helicase DHR2) (Helicase JA2)	YKL078W	Ribosome assembly factors
Q03862	ARX1 YDR101C YD8557.10c	Probable metalloprotease ARX1 (EC 3.-.-.-) (Associated with ribosomal export complex protein 1)	YDR101C	Ribosome assembly factors
P38779	CIC1 NSA3 YHR052W	Proteasome-interacting protein CIC1 (Core interacting component 1)	YHR052W	Ribosome assembly factors
P34078	LTV1 YKL143W YKL2	Protein LTV1 (Low-temperature viability protein 1)	YKL143W	Ribosome assembly factors
P20484	MAK11 YKL021C	Protein MAK11 (Maintenance of killer protein 11)	YKL021C	Ribosome assembly factors
P10962	MAK16 YAL025C	Protein MAK16 (Maintenance of killer protein 16)	YAL025C	Ribosome assembly factors
P53335	PXR1 GNO1 YGR280C	Protein PXR1 (G-patch nucleolar protein) (PinX1-related protein 1)	YGR280C	Ribosome assembly factors
P53313	SDA1 YGR245C	Protein SDA1 (Severe depolymerization of actin protein 1)	YGR245C	Ribosome assembly factors
P33750	SOF1 YLL011W L1339	Protein SOF1 (U3 small nucleolar RNA-associated protein SOF1) (U3 snoRNA-associated protein SOF1)	YLL011W	Ribosome assembly factors
P53866	SQS1 YNL224C N1269	Protein SQS1 (Squelch of splicing suppression protein 1)	YNL224C	Ribosome assembly factors
Q04373	PUF6 YDR496C D9719.2	Pumilio homology domain family member 6	YDR496C	Ribosome assembly factors
P39985	POL5 YEL055C	rDNA transcriptional regulator POL5 (EC 2.7.7.7) (DNA polymerase V) (POL V) (DNA polymerase phi)	YEL055C	Ribosome assembly factors
Q08746	RRS1 YOR294W	Regulator of ribosome biosynthesis	YOR294W	Ribosome assembly factors
Q06287	EMG1 NEP1 YLR186W L9470.5	Ribosomal RNA small subunit methyltransferase NEP1 (EC 2.1.1.260) (18S rRNA (pseudouridine(1189)-N1)-methyltransferase) (18S rRNA Psi1189 methyltransferase) (Essential for mitotic growth protein 1) (Nucleolar essential protein 1)	YLR186W	Ribosome assembly factors
P35178	RRP1 YDR087C D4478	Ribosomal RNA-processing protein 1	YDR087C	Ribosome assembly factors
Q12754	RRP12 YPL012W	Ribosomal RNA-processing protein 12	YPL012W	Ribosome assembly factors
P36080	RRP14 YKL082C	Ribosomal RNA-processing protein 14 (Ribosome biogenesis protein RRP14)	YKL082C	Ribosome assembly factors
Q06511	RRP15 YPR143W	Ribosomal RNA-processing protein 15	YPR143W	Ribosome assembly factors
Q04031	RRP17 YDR412W	Ribosomal RNA-processing protein 17	YDR412W	Ribosome assembly factors
P25368	RRP7 YCL031C YCL184 YCL31C	Ribosomal RNA-processing protein 7	YCL031C	Ribosome assembly factors
Q06506	RRP9 YPR137W	Ribosomal RNA-processing protein 9	YPR137W	Ribosome assembly factors
P33201	MRT4 YKL009W YKL160	Ribosome assembly factor MRT4 (mRNA turnover protein 4)	YKL009W	Ribosome assembly factors
P53893	RIA1 EFL1 YNL163C N1718	Ribosome assembly protein 1 (EC 3.6.5.-) (EF-2-like GTPase) (Elongation factor-like 1)	YNL163C	Ribosome assembly factors
Q05942	RSA3 YLR221C	Ribosome assembly protein 3	YLR221C	Ribosome assembly factors
P25382	RSA4 YCR072C YCR72C	Ribosome assembly protein 4 (Notchless protein homolog 1) (Ribosome biogenesis factor RSA4)	YCR072C	Ribosome assembly factors
P35184	SQT1 YIR012W YIB12W	Ribosome assembly protein SQT1	YIR012W	Ribosome assembly factors
Q07844	RIX7 YLL034C	Ribosome biogenesis ATPase RIX7	YLL034C	Ribosome assembly factors
P53927	NOP15 YNL110C N1954	Ribosome biogenesis protein 15 (Nucleolar protein 15)	YNL110C	Ribosome assembly factors
P47019	ALB1 YJL122W J0723	Ribosome biogenesis protein ALB1	YJL122W	Ribosome assembly factors
Q08965	BMS1 YPL217C	Ribosome biogenesis protein BMS1	YPL217C	Ribosome assembly factors
Q08235	BRX1 YOL077C	Ribosome biogenesis protein BRX1	YOL077C	Ribosome assembly factors
Q04660	ERB1 YMR049C YM9796.02C	Ribosome biogenesis protein ERB1 (Eukaryotic ribosome biogenesis protein 1)	YMR049C	Ribosome assembly factors
Q12176	MAK21 NOC1 YDR060W D4237 YD9609.14	Ribosome biogenesis protein MAK21 (Maintenance of killer protein 21) (Nucleolar complex protein 1)	YDR060W	Ribosome assembly factors
Q12080	NOP53 YPL146C LPI2C P2610	Ribosome biogenesis protein NOP53 (Nucleolar protein 53)	YPL146C	Ribosome assembly factors
P53136	NSA1 YGL111W G2990	Ribosome biogenesis protein NSA1 (NOP7-associated protein 1)	YGL111W	Ribosome assembly factors
P40078	NSA2 YER126C SYGP-ORF47	Ribosome biogenesis protein NSA2 (NOP7-associated protein 2)	YER126C	Ribosome assembly factors
Q07915	RLP24 YLR009W	Ribosome biogenesis protein RLP24 (Ribosomal protein L24-like)	YLR009W	Ribosome assembly factors
P40693	RLP7 RPL7 YNL002C N2014	Ribosome biogenesis protein RLP7 (Ribosomal protein L7-like)	YNL002C	Ribosome assembly factors
P36160	RPF2 YKR081C YKR401	Ribosome biogenesis protein RPF2	YKR081C	Ribosome assembly factors
P53251	SLX9 YGR081C	Ribosome biogenesis protein SLX9	YGR081C	Ribosome assembly factors
P38789	SSF1 YHR066W	Ribosome biogenesis protein SSF1	YHR066W	Ribosome assembly factors
Q12153	SSF2 YDR312W D9740.2	Ribosome biogenesis protein SSF2	YDR312W	Ribosome assembly factors
P36144	UTP30 YKR060W	Ribosome biogenesis protein UTP30 (U3 snoRNP-associated protein UTP30)	YKR060W	Ribosome assembly factors
Q12024	YTM1 YOR272W	Ribosome biogenesis protein YTM1 (Microtubule-associated protein YTM1)	YOR272W	Ribosome assembly factors
Q07953	SDO1 YLR022C	Ribosome maturation protein SDO1	YLR022C	Ribosome assembly factors
P38805	RPF1 YHR088W	Ribosome production factor 1 (Ribosome biogenesis protein RPF1)	YHR088W	Ribosome assembly factors
Q08096	RCL1 RTC1 YOL010W	RNA 3'-terminal phosphate cyclase-like protein	YOL010W	Ribosome assembly factors
P53331	RNH70 REX1 YGR276C G9381	RNA exonuclease 1 (EC 3.1.-.-) (RNase H(70))	YGR276C	Ribosome assembly factors
Q03264	NGL2 YMR285C YM8021.11C	RNA exonuclease NGL2 (EC 3.1.-.-) (Carbon catabolite repressor protein 4 homolog)	YMR285C	Ribosome assembly factors
P15646	NOP1 LOT3 YDL014W D2870	rRNA 2'-O-methyltransferase fibrillarin (EC 2.1.1.-) (Histone-glutamine methyltransferase) (U3 small nucleolar RNA-associated protein NOP1) (Nucleolar protein 1) (U3 snoRNA-associated protein NOP1)	YDL014W	Ribosome assembly factors
Q12481	RRP36 YOR287C	rRNA biogenesis protein RRP36 (Ribosomal RNA-processing protein 36)	YOR287C	Ribosome assembly factors
Q05022	RRP5 FMI1 YMR229C YM9959.11C	rRNA biogenesis protein RRP5 (Ribosomal RNA-processing protein 5) (U3 small nucleolar RNA-associated protein RRP5) (U3 snoRNA-associated protein RRP5)	YMR229C	Ribosome assembly factors
P53188	CGR1 YGL029W	rRNA-processing protein CGR1 (Coiled-coil growth-regulated protein 1)	YGL029W	Ribosome assembly factors
P36049	EBP2 YKL172W YKL636	rRNA-processing protein EBP2 (EBNA1-binding protein homolog)	YKL172W	Ribosome assembly factors
Q05498	FCF1 YDR339C D9651.9	rRNA-processing protein FCF1 (FAF1-copurifying factor 1)	YDR339C	Ribosome assembly factors
Q12247	FYV7 YLR068W L2192	rRNA-processing protein FYV7 (Function required for yeast viability protein 7)	YLR068W	Ribosome assembly factors
Q12339	UTP23 YOR004W	rRNA-processing protein UTP23 (U three protein 23) (U3 small nucleolar RNA-associated protein 23) (U3 snoRNA-associated protein 23)	YOR004W	Ribosome assembly factors
Q12136	SAS10 UTP3 YDL153C D1545	Something about silencing protein 10 (U three protein 3) (U3 small nucleolar RNA-associated protein 3) (U3 snoRNA-associated protein 11)	YDL153C	Ribosome assembly factors
Q06132	SGD1 YLR336C	Suppressor of glycerol defect protein 1	YLR336C	Ribosome assembly factors
Q02256	YVH1 YIR026C	Tyrosine-protein phosphatase YVH1 (PTPase YVH1) (EC 3.1.3.48)	YIR026C	Ribosome assembly factors
P32899	IMP3 YHR148W	U3 small nucleolar ribonucleoprotein protein IMP3 (U3 snoRNP protein IMP3) (Interacting with MPP10 protein 3)	YHR148W	Ribosome assembly factors
P53941	IMP4 YNL075W N2353	U3 small nucleolar ribonucleoprotein protein IMP4 (U3 snoRNP protein IMP4) (Interacting with MPP10 protein 4)	YNL075W	Ribosome assembly factors
P40079	LCP5 YER127W SYGP-ORF43	U3 small nucleolar ribonucleoprotein protein LCP5	YER127W	Ribosome assembly factors
P42945	UTP10 YJL109C J0808	U3 small nucleolar RNA-associated protein 10 (U3 snoRNA-associated protein 10) (U three protein 10) (U3 protein 10 required for transcription) (t-UTP10)	YJL109C	Ribosome assembly factors
P34247	UTP11 YKL099C YKL449	U3 small nucleolar RNA-associated protein 11 (U3 snoRNA-associated protein 11) (U three protein 11)	YKL099C	Ribosome assembly factors
Q12220	DIP2 UTP12 YLR129W L3116 L9233.1	U3 small nucleolar RNA-associated protein 12 (U3 snoRNA-associated protein 12) (DOM34-interacting protein 2) (U three protein 12)	YLR129W	Ribosome assembly factors
Q05946	UTP13 YLR222C	U3 small nucleolar RNA-associated protein 13 (U3 snoRNA-associated protein 13) (U three protein 13)	YLR222C	Ribosome assembly factors
Q04500	UTP14 YML093W	U3 small nucleolar RNA-associated protein 14 (U3 snoRNA-associated protein 14) (U three protein 14)	YML093W	Ribosome assembly factors
Q04305	UTP15 YMR093W YM9582.18	U3 small nucleolar RNA-associated protein 15 (U3 snoRNA-associated protein 15) (U three protein 15) (U3 protein 15 required for transcription) (t-UTP15)	YMR093W	Ribosome assembly factors
P40362	UTP18 YJL069C HRE594 J1098	U3 small nucleolar RNA-associated protein 18 (U3 snoRNA-associated protein 18) (U three protein 18)	YJL069C	Ribosome assembly factors
P35194	UTP20 YBL004W YBL0101	U3 small nucleolar RNA-associated protein 20 (U3 snoRNA-associated protein 20) (U three protein 20)	YBL004W	Ribosome assembly factors
Q06078	UTP21 YLR409C L8084.22	U3 small nucleolar RNA-associated protein 21 (U3 snoRNA-associated protein 21) (U three protein 21)	YLR409C	Ribosome assembly factors
P53254	UTP22 YGR090W	U3 small nucleolar RNA-associated protein 22 (U3 snoRNA-associated protein 22) (U three protein 22)	YGR090W	Ribosome assembly factors
P40498	UTP25 YIL091C	U3 small nucleolar RNA-associated protein 25 (U3 snoRNA-associated protein 25) (U three protein 25)	YIL091C	Ribosome assembly factors
Q06679	UTP4 YDR324C	U3 small nucleolar RNA-associated protein 4 (U3 snoRNA-associated protein 4) (U three protein 4) (U3 protein 4 required for transcription) (t-UTP4)	YDR324C	Ribosome assembly factors
Q02354	UTP6 YDR449C D9461.34	U3 small nucleolar RNA-associated protein 6 (U3 snoRNA-associated protein 6) (U three protein 6)	YDR449C	Ribosome assembly factors
P40055	UTP7 KRE31 YER082C	U3 small nucleolar RNA-associated protein 7 (U3 snoRNA-associated protein 7) (U three protein 7)	YER082C	Ribosome assembly factors
P53276	UTP8 YGR128C	U3 small nucleolar RNA-associated protein 8 (U3 snoRNA-associated protein 8) (U three protein 8) (U3 protein 8 required for transcription) (t-UTP8)	YGR128C	Ribosome assembly factors
P38882	UTP9 YHR196W	U3 small nucleolar RNA-associated protein 9 (U3 snoRNA-associated protein 9) (U three protein 9) (U3 protein 9 required for transcription) (t-UTP9)	YHR196W	Ribosome assembly factors
P47083	MPP10 YJR002W J1411 YJR83.5	U3 small nucleolar RNA-associated protein MPP10 (U3 snoRNA-associated protein MPP10) (M phase phosphoprotein 10)	YJR002W	Ribosome assembly factors
P38342	TSC10 YBR265W YBR1734	3-ketodihydrosphingosine reductase TSC10 (EC 1.1.1.102) (3-dehydrosphinganine reductase) (KDS reductase) (Temperature-sensitive CSG2 suppressor protein 10)	YBR265W	Sphingolipid metabolism
P28496	LAC1 DGT1 YKL008C YKL156	Ceramide synthase LAC1 (EC 2.3.1.-) (Sphingosine N-acyltransferase LAC1) (EC 2.3.1.24)	YKL008C	Sphingolipid metabolism
P38703	LAG1 YHL003C	Ceramide synthase LAG1 (EC 2.3.1.-) (Longevity assurance factor 1) (Longevity assurance gene 1 protein) (Longevity assurance protein 1) (Sphingosine N-acyltransferase LAG1) (EC 2.3.1.24)	YHL003C	Sphingolipid metabolism
P40015	ISC1 YER019W	Inositol phosphosphingolipids phospholipase C (IPS phospholipase C) (IPS-PLC) (EC 3.1.4.-) (Neutral sphingomyelinase) (N-SMase) (nSMase)	YER019W	Sphingolipid metabolism
P25045	LCB1 END8 TSC2 YMR296C	Serine palmitoyltransferase 1 (SPT 1) (SPT1) (EC 2.3.1.50) (Long chain base biosynthesis protein 1)	YMR296C	Sphingolipid metabolism
P40970	LCB2 SCS1 TSC1 YDR062W D4246 YD9609.16	Serine palmitoyltransferase 2 (SPT 2) (EC 2.3.1.50) (Long chain base biosynthesis protein 2)	YDR062W	Sphingolipid metabolism
Q05567	DPL1 BST1 YDR294C D9819.5	Sphingosine-1-phosphate lyase (S1PL) (SP-lyase) (ySPL) (EC 4.1.2.-) (EC 4.1.2.27) (Bestowed of sphingosine tolerance 1) (Sphingosine-1-phosphate aldolase)	YDR294C	Sphingolipid metabolism
P12683	HMG1 YML075C	3-hydroxy-3-methylglutaryl-coenzyme A reductase 1 (HMG-CoA reductase 1) (EC 1.1.1.34)	YML075C	Squalene biosynthesis
P12684	HMG2 YLR450W L9324.2	3-hydroxy-3-methylglutaryl-coenzyme A reductase 2 (HMG-CoA reductase 2) (EC 1.1.1.34)	YLR450W	Squalene biosynthesis
P41338	ERG10 YPL028W LPB3	Acetyl-CoA acetyltransferase (EC 2.3.1.9) (Acetoacetyl-CoA thiolase) (Ergosterol biosynthesis protein 10)	YPL028W	Squalene biosynthesis
P32377	MVD1 ERG19 MPD YNR043W N3427	Diphosphomevalonate decarboxylase (EC 4.1.1.33) (Ergosterol biosynthesis protein 19) (Mevalonate pyrophosphate decarboxylase) (Mevalonate-5-diphosphate decarboxylase) (MDD) (MDDase)	YNR043W	Squalene biosynthesis
P08524	ERG20 BOT3 FDS1 FPP1 YJL167W J0525	Farnesyl pyrophosphate synthase (FPP synthase) (FPS) (EC 2.5.1.10) ((2E,6E)-farnesyl diphosphate synthase) (Dimethylallyltranstransferase) (EC 2.5.1.1) (Farnesyl diphosphate synthase) (Geranyltranstransferase)	YJL167W	Squalene biosynthesis
Q12051	BTS1 YPL069C	Geranylgeranyl pyrophosphate synthase (GGPP synthase) (GGPPSase) (EC 2.5.1.-) ((2E,6E)-farnesyl diphosphate synthase) (BET2 suppressor protein 1) (Dimethylallyltranstransferase) (EC 2.5.1.1) (Farnesyl diphosphate synthase) (Farnesyltranstransferase) (EC 2.5.1.29) (Geranylgeranyl diphosphate synthase) (Geranyltranstransferase) (EC 2.5.1.10)	YPL069C	Squalene biosynthesis
P54839	ERG13 HMGS YML126C YM4987.09C	Hydroxymethylglutaryl-CoA synthase (HMG-CoA synthase) (EC 2.3.3.10) (3-hydroxy-3-methylglutaryl coenzyme A synthase)	YML126C	Squalene biosynthesis
P07277	ERG12 RAR1 YMR208W YM8261.02	Mevalonate kinase (MK) (MvK) (EC 2.7.1.36) (Ergosterol biosynthesis protein 12) (Regulation of autonomous replication protein 1)	YMR208W	Squalene biosynthesis
P24521	ERG8 YMR220W YM9959.02	Phosphomevalonate kinase (EC 2.7.4.2)	YMR220W	Squalene biosynthesis
P20967	KGD1 OGD1 YIL125W	2-oxoglutarate dehydrogenase, mitochondrial (EC 1.2.4.2) (2-oxoglutarate dehydrogenase complex component E1) (OGDC-E1) (Alpha-ketoglutarate dehydrogenase)	YIL125W	TCA cycle
P19414	ACO1 GLU1 YLR304C L8003.22	Aconitate hydratase, mitochondrial (Aconitase) (EC 4.2.1.3) (Citrate hydro-lyase)	YLR304C	TCA cycle
P43635	CIT3 YPR001W YP9723.01	Citrate synthase 3, mitochondrial (EC 2.3.3.1)	YPR001W	TCA cycle
P00890	CIT1 GLU3 LYS6 YNR001C N2019	Citrate synthase, mitochondrial (EC 2.3.3.1)	YNR001C	TCA cycle
P09624	LPD1 DHLP1 YFL018C	Dihydrolipoyl dehydrogenase, mitochondrial (EC 1.8.1.4) (Dihydrolipoamide dehydrogenase) (Glycine decarboxylase complex subunit L) (Lipoamide dehydrogenase component of pyruvate dehydrogenase complex) (Pyruvate dehydrogenase complex E3 component)	YFL018C	TCA cycle
P12695	LAT1 ODP2 PDA2 YNL071W N2374	Dihydrolipoyllysine-residue acetyltransferase component of pyruvate dehydrogenase complex, mitochondrial (EC 2.3.1.12) (Dihydrolipoamide acetyltransferase component of pyruvate dehydrogenase complex) (Pyruvate dehydrogenase complex component E2) (PDC-E2) (PDCE2)	YNL071W	TCA cycle
P19262	KGD2 YDR148C YD8358.05C	Dihydrolipoyllysine-residue succinyltransferase component of 2-oxoglutarate dehydrogenase complex, mitochondrial (EC 2.3.1.61) (2-oxoglutarate dehydrogenase complex component E2) (OGDC-E2) (Dihydrolipoamide succinyltransferase component of 2-oxoglutarate dehydrogenase complex)	YDR148C	TCA cycle
P08417	FUM1 YPL262W	Fumarate hydratase, mitochondrial (Fumarase) (EC 4.2.1.2)	YPL262W	TCA cycle
P28834	IDH1 YNL037C N2690	Isocitrate dehydrogenase [NAD] subunit 1, mitochondrial (EC 1.1.1.41) (Isocitric dehydrogenase) (NAD(+)-specific ICDH)	YNL037C	TCA cycle
P28241	IDH2 YOR136W O3326 YOR3326W	Isocitrate dehydrogenase [NAD] subunit 2, mitochondrial (EC 1.1.1.41) (Isocitric dehydrogenase) (NAD(+)-specific ICDH)	YOR136W	TCA cycle
P21954	IDP1 YDL066W	Isocitrate dehydrogenase [NADP], mitochondrial (IDH) (EC 1.1.1.42) (IDP) (NADP(+)-specific ICDH) (Oxalosuccinate decarboxylase)	YDL066W	TCA cycle
P17505	MDH1 YKL085W	Malate dehydrogenase, mitochondrial (EC 1.1.1.37)	YKL085W	TCA cycle
P16387	PDA1 YER178W	Pyruvate dehydrogenase E1 component subunit alpha, mitochondrial (EC 1.2.4.1) (Pyruvate dehydrogenase complex component E1 alpha) (PDHE1-A)	YER178W	TCA cycle
P37298	SDH4 ACN18 YDR178W YD9395.11	Succinate dehydrogenase [ubiquinone] cytochrome b small subunit, mitochondrial (CybS) (Succinate-ubiquinone reductase membrane anchor subunit)	YDR178W	TCA cycle
P33421	SDH3 CYB3 YKL141W YKL4	Succinate dehydrogenase [ubiquinone] cytochrome b subunit, mitochondrial	YKL141W	TCA cycle
P47052	YJL045W J1194	Succinate dehydrogenase [ubiquinone] flavoprotein subunit 2, mitochondrial (EC 1.3.5.1) (Flavoprotein subunit of complex II) (FP) (SDH1b)	YJL045W	TCA cycle
Q00711	SDH1 SDHA YKL148C YKL602	Succinate dehydrogenase [ubiquinone] flavoprotein subunit, mitochondrial (EC 1.3.5.1) (Flavoprotein subunit of complex II) (FP)	YKL148C	TCA cycle
P21801	SDH2 SDH SDHB YLL041C	Succinate dehydrogenase [ubiquinone] iron-sulfur subunit, mitochondrial (EC 1.3.5.1) (Iron-sulfur subunit of complex II) (Ip)	YLL041C	TCA cycle
Q03280	TOM1 SSR2 YDR457W D8035.1	E3 ubiquitin-protein ligase TOM1 (EC 2.3.2.26) (HECT-type E3 ubiquitin transferase TOM1) (Suppressor of snRNA protein 2) (Temperature-dependent organization in mitotic nucleus protein 1)	YDR457W	TIM/TOM translocase
P87108	TIM10 MRS11 YHR005C-A YHR005BC	Mitochondrial import inner membrane translocase subunit TIM10 (Mitochondrial intermembrane protein MRS11)	YHR005C-A	TIM/TOM translocase
P32830	TIM12 MRS5 YBR091C YBR0812	Mitochondrial import inner membrane translocase subunit TIM12 (Mitochondrial regulator of splicing 5)	YBR091C	TIM/TOM translocase
P53299	TIM13 YGR181W G7157	Mitochondrial import inner membrane translocase subunit TIM13	YGR181W	TIM/TOM translocase
Q07914	PAM18 TIM14 YLR008C	Mitochondrial import inner membrane translocase subunit TIM14 (Presequence translocated-associated motor subunit PAM18)	YLR008C	TIM/TOM translocase
P42949	PAM16 TIM16 YJL104W J0822	Mitochondrial import inner membrane translocase subunit TIM16 (Presequence translocated-associated motor subunit PAM16)	YJL104W	TIM/TOM translocase
P39515	TIM17 MIM17 MPI2 SMS1 YJL143W J0648	Mitochondrial import inner membrane translocase subunit TIM17 (Mitochondrial inner membrane protein MIM17) (Mitochondrial protein import protein 2)	YJL143W	TIM/TOM translocase
Q08749	TIM18 YOR297C	Mitochondrial import inner membrane translocase subunit TIM18	YOR297C	TIM/TOM translocase
P53220	TIM21 YGR033C	Mitochondrial import inner membrane translocase subunit TIM21	YGR033C	TIM/TOM translocase
Q12328	TIM22 YDL217C D0884	Mitochondrial import inner membrane translocase subunit TIM22	YDL217C	TIM/TOM translocase
P32897	TIM23 MAS6 MIM23 MPI3 YNR017W N3180	Mitochondrial import inner membrane translocase subunit TIM23 (Membrane import machinery protein MIM23) (Mitochondrial protein import protein 3) (Mitochondrial protein import protein MAS6)	YNR017W	TIM/TOM translocase
Q01852	TIM44 ISP45 MIM44 MPI1 YIL022W	Mitochondrial import inner membrane translocase subunit TIM44 (Inner membrane import site protein 45) (ISP45) (Membrane import machinery protein MIM44) (Mitochondrial protein import protein 1)	YIL022W	TIM/TOM translocase
Q02776	TIM50 YPL063W	Mitochondrial import inner membrane translocase subunit TIM50	YPL063W	TIM/TOM translocase
P47045	TIM54 YJL054W J1150	Mitochondrial import inner membrane translocase subunit TIM54	YJL054W	TIM/TOM translocase
P57744	TIM8 YJR135W-A YJR135BW	Mitochondrial import inner membrane translocase subunit TIM8	YJR135W-A	TIM/TOM translocase
O74700	TIM9 YEL020W-A YEL020BW	Mitochondrial import inner membrane translocase subunit TIM9	YEL020W-A	TIM/TOM translocase
P35180	TOM20 MAS20 MOM19 YGR082W	Mitochondrial import receptor subunit TOM20 (Mitochondrial 20 kDa outer membrane protein) (Protein MAS20) (Translocase of outer membrane 20 kDa subunit)	YGR082W	TIM/TOM translocase
P49334	TOM22 MAS17 MAS22 MOM22 YNL131W N1217 N1862	Mitochondrial import receptor subunit TOM22 (Mitochondrial 17 kDa assembly protein) (Mitochondrial 22 kDa outer membrane protein) (Protein MAS17) (Translocase of outer membrane 22 kDa subunit)	YNL131W	TIM/TOM translocase
P23644	TOM40 ISP42 MOM38 YMR203W YM8325.04	Mitochondrial import receptor subunit TOM40 (Mitochondrial import site protein ISP42) (Translocase of outer membrane 40 kDa subunit)	YMR203W	TIM/TOM translocase
P80967	TOM5 MOM8A YPR133W-A	Mitochondrial import receptor subunit TOM5 (Translocase of outer membrane 5 kDa subunit)	YPR133W-A	TIM/TOM translocase
P33448	TOM6 ISP6 YOR045W	Mitochondrial import receptor subunit TOM6 (Mitochondrial import site protein ISP6) (Translocase of outer membrane 6 kDa subunit)	YOR045W	TIM/TOM translocase
P53507	TOM7 MOM7 YNL070W N2378	Mitochondrial import receptor subunit TOM7 (Translocase of outer membrane 7 kDa subunit)	YNL070W	TIM/TOM translocase
P07213	TOM70 MAS70 OMP1 YNL121C N1905	Mitochondrial import receptor subunit TOM70 (70 kDa mitochondrial outer membrane protein) (Translocase of outer membrane 70 kDa subunit)	YNL121C	TIM/TOM translocase
P36046	MIA40 TIM40 YKL195W	Mitochondrial intermembrane space import and assembly protein 40 (Mitochondrial import inner membrane translocase TIM40)	YKL195W	TIM/TOM translocase
P42844	ZIM17 FMP28 HEP1 TIM15 YNL310C N0381	Mitochondrial protein import protein ZIM17 (Mitochondrial import inner membrane translocase subunit TIM15) (mtHsp70 escort protein 1) (mtHsp70-associated motor and chaperone protein TIM15/ZIM17) (MMC)	YNL310C	TIM/TOM translocase
P38922	HRB1 TOM34 YNL004W N2009	Protein HRB1 (Protein TOM34)	YNL004W	TIM/TOM translocase
P38825	TOM71 TOM72 YHR117W	Protein TOM71 (71 kDa mitochondrial outer membrane protein)	YHR117W	TIM/TOM translocase
P39015	STM1 MPT4 STO1 YLR150W L9634.1	Suppressor protein STM1 (3BP1) (GU4 nucleic-binding protein 2) (G4p2 protein) (POP2 multicopy suppressor protein 4) (Ribosomal subunits association factor) (AF) (TOM1 suppressor protein 1) (Triplex-binding protein 1)	YLR150W	TIM/TOM translocase
P02994	TEF1 YPR080W P9513.7; TEF2 YBR118W YBR0913	Elongation factor 1-alpha (EF-1-alpha) (Eukaryotic elongation factor 1A) (eEF1A) (Translation elongation factor 1A)	YPR080W	Translation elongation factors
P02994	TEF1 YPR080W P9513.7; TEF2 YBR118W YBR0913	Elongation factor 1-alpha (EF-1-alpha) (Eukaryotic elongation factor 1A) (eEF1A) (Translation elongation factor 1A)	YBR118W	Translation elongation factors
P32471	EFB1 TEF5 YAL003W	Elongation factor 1-beta (EF-1-beta) (Eukaryotic elongation factor 1Balpha) (eEF1Balpha) (Translation elongation factor 1B alpha)	YAL003W	Translation elongation factors
P29547	CAM1 TEF3 YPL048W	Elongation factor 1-gamma 1 (EF-1-gamma 1) (Calcium and membrane-binding protein 1) (Calcium phospholipid-binding protein) (CPBP) (Eukaryotic elongation factor 1Bgamma 1) (eEF1Bgamma 1) (Translation elongation factor 1B gamma 1)	YPL048W	Translation elongation factors
P36008	TEF4 EFC1 YKL081W	Elongation factor 1-gamma 2 (EF-1-gamma 2) (Eukaryotic elongation factor 1Bgamma 2) (eEF1Bgamma 2) (Translation elongation factor 1B gamma 2)	YKL081W	Translation elongation factors
P32324	EFT1 YOR133W O3317 YOR3317W; EFT2 YDR385W	Elongation factor 2 (EF-2) (Eukaryotic elongation factor 2) (eEF2) (Ribosomal translocase) (Translation elongation factor 2)	YOR133W	Translation elongation factors
P32324	EFT1 YOR133W O3317 YOR3317W; EFT2 YDR385W	Elongation factor 2 (EF-2) (Eukaryotic elongation factor 2) (eEF2) (Ribosomal translocase) (Translation elongation factor 2)	YDR385W	Translation elongation factors
P16521	YEF3 EFC1 TEF3 YEF3A YLR249W L9672.5	Elongation factor 3A (EF-3) (EF-3A) (Eukaryotic elongation factor 3) (eEF3) (Translation elongation factor 3A) (Yeast elongation factor 3)	YLR249W	Translation elongation factors
P53978	HEF3 YEF3B ZRG7 YNL014W N2846	Elongation factor 3B (EF-3B) (Homolog of EF-3) (Translation elongation factor 3B)	YNL014W	Translation elongation factors
P10081	TIF1 TIF41A YKR059W; TIF2 TIF41B YJL138C J0660	ATP-dependent RNA helicase eIF4A (EC 3.6.4.13) (Eukaryotic initiation factor 4A) (eIF-4A) (Stimulator factor I 37 kDa component) (Translation initiation factor 1/2) (p37)	YKR059W	Translation initiation factors
Q03690	CLU1 TIF31 YMR012W YM8270.16	Clustered mitochondria protein 1 (Translation initiation factor 31) (eIF3-associated protein p135)	YMR012W	Translation initiation factors
P38912	TIF11 YMR260C YM8156.02C	Eukaryotic translation initiation factor 1A (eIF-1A) (Eukaryotic translation initiation factor 4C) (eIF-4C)	YMR260C	Translation initiation factors
P20459	SUI2 TIF211 YJR007W J1429	Eukaryotic translation initiation factor 2 subunit alpha (eIF-2-alpha)	YJR007W	Translation initiation factors
P09064	SUI3 TIF212 YPL237W	Eukaryotic translation initiation factor 2 subunit beta (eIF-2-beta)	YPL237W	Translation initiation factors
P32481	GCD11 SUI4 TIF213 YER025W	Eukaryotic translation initiation factor 2 subunit gamma (eIF-2-gamma) (EC 3.6.5.3)	YER025W	Translation initiation factors
P53235	YGR054W	Eukaryotic translation initiation factor 2A (eIF-2A)	YGR054W	Translation initiation factors
P38249	RPG1 TIF32 YBR079C YBR0734	Eukaryotic translation initiation factor 3 subunit A (eIF3a) (Eukaryotic translation initiation factor 3 110 kDa subunit homolog) (eIF3 p110) (Translation initiation factor eIF3, p110 subunit homolog)	YBR079C	Translation initiation factors
P06103	PRT1 CDC63 YOR361C	Eukaryotic translation initiation factor 3 subunit B (eIF3b) (Cell cycle regulation and translation initiation protein) (Eukaryotic translation initiation factor 3 90 kDa subunit) (eIF3 p90) (Translation initiation factor eIF3 p90 subunit)	YOR361C	Translation initiation factors
P32497	NIP1 YMR309C YM9924.01C YM9952.11C	Eukaryotic translation initiation factor 3 subunit C (eIF3c) (Eukaryotic translation initiation factor 3 93 kDa subunit) (eIF3 p93) (Nuclear transport protein NIP1) (Translation initiation factor eIF3, p93 subunit)	YMR309C	Translation initiation factors
Q04067	TIF35 YDR429C D9461.16	Eukaryotic translation initiation factor 3 subunit G (eIF3g) (Eukaryotic translation initiation factor 3 RNA-binding subunit) (eIF-3 RNA-binding subunit) (Translation initiation factor eIF3 p33 subunit) (eIF3 p33)	YDR429C	Translation initiation factors
P40217	TIF34 YMR146C YM9375.16C	Eukaryotic translation initiation factor 3 subunit I (eIF3i) (Eukaryotic translation initiation factor 3 39 kDa subunit) (eIF-3 39 kDa subunit) (eIF3 p39)	YMR146C	Translation initiation factors
Q05775	HCR1 YLR192C L8167.11	Eukaryotic translation initiation factor 3 subunit J (eIF3j) (Eukaryotic translation initiation factor 3 30 kDa subunit) (eIF-3 30 kDa)	YLR192C	Translation initiation factors
P34167	TIF3 STM1 TIF42 YPR163C P9325.6	Eukaryotic translation initiation factor 4B (eIF-4B)	YPR163C	Translation initiation factors
P07260	CDC33 TIF45 YOL139C	Eukaryotic translation initiation factor 4E (eIF-4E) (eIF4E) (eIF-4F 25 kDa subunit) (mRNA cap-binding protein)	YOL139C	Translation initiation factors
P38431	TIF5 YPR041W YP3085.05	Eukaryotic translation initiation factor 5 (eIF-5)	YPR041W	Translation initiation factors
P23301	HYP2 TIF51A YEL034W SYGP-ORF21	Eukaryotic translation initiation factor 5A-1 (eIF-5A-1) (Hypusine-containing protein HP2) (eIF-4D)	YEL034W	Translation initiation factors
P19211	ANB1 HYP1 TIF51B YJR047C J1651	Eukaryotic translation initiation factor 5A-2 (eIF-5A-2) (Anaerobically induced protein 1) (Hypusine-containing protein HP1) (eIF-4D)	YJR047C	Translation initiation factors
P39730	FUN12 YAL035W	Eukaryotic translation initiation factor 5B (eIF-5B) (EC 3.6.5.3) (Translation initiation factor IF-2)	YAL035W	Translation initiation factors
Q12522	TIF6 CDC95 YPR016C LPZ15C	Eukaryotic translation initiation factor 6 (eIF-6)	YPR016C	Translation initiation factors
P32911	SUI1 RFR1 YNL244C N0905	Eukaryotic translation initiation factor eIF-1 (Protein translation factor SUI1)	YNL244C	Translation initiation factors
P14741	GCN3 AAS2 TIF221 YKR026C	Translation initiation factor eIF-2B subunit alpha (GCD complex subunit GCN3) (Guanine nucleotide exchange factor subunit GCN3) (Translational activator GCN3) (eIF-2B GDP-GTP exchange factor subunit alpha)	YKR026C	Translation initiation factors
P32502	GCD7 TIF222 YLR291C L8003.17	Translation initiation factor eIF-2B subunit beta (GCD complex subunit GCD7) (Guanine nucleotide exchange factor subunit GCD7) (eIF-2B GDP-GTP exchange factor subunit beta)	YLR291C	Translation initiation factors
P12754	GCD2 TIF224 YGR083C	Translation initiation factor eIF-2B subunit delta (GCD complex subunit GCD2) (Guanine nucleotide exchange factor subunit GCD2) (eIF-2B GDP-GTP exchange factor subunit delta)	YGR083C	Translation initiation factors
P32501	GCD6 TIF225 YDR211W YD8142.12 YD8142B.03	Translation initiation factor eIF-2B subunit epsilon (GCD complex subunit GCD6) (Guanine nucleotide exchange factor subunit GCD6) (eIF-2B GDP-GTP exchange factor subunit epsilon)	YDR211W	Translation initiation factors
P09032	GCD1 TIF223 TRA3 YOR260W	Translation initiation factor eIF-2B subunit gamma (GCD complex subunit GCD1) (Guanine nucleotide exchange factor subunit GCD1) (eIF-2B GDP-GTP exchange factor subunit gamma)	YOR260W	Translation initiation factors
Q03195	RLI1 YDR091C	Translation initiation factor RLI1 (ATP-binding cassette sub-family E member RLI1) (RNase L inhibitor)	YDR091C	Translation initiation factors
P21269	CCA1 TNT1 YER168C	CCA tRNA nucleotidyltransferase, mitochondrial (EC 2.7.7.72) (CCA-adding enzyme) (tRNA CCA-pyrophosphorylase) (tRNA adenylyltransferase) (tRNA nucleotidyltransferase)	YER168C	tRNA modification
P33418	LOS1 YKL205W	Exportin-T (Exportin(tRNA)) (Karyopherin-beta) (tRNA exportin)	YKL205W	tRNA modification
Q03557	HER2 GEP6 LRC6 YMR293C	Glutamyl-tRNA(Gln) amidotransferase subunit A, mitochondrial (Glu-AdT subunit A) (EC 6.3.5.7) (HMG2-induced ER-remodeling protein 2) (Loss of respiratory capacity protein 6)	YMR293C	tRNA modification
P53738	TRM112 YNR046W N3445	Multifunctional methyltransferase subunit TRM112 (eRF1 methyltransferase subunit TRM112) (eRF1 MTase subunit TRM112) (tRNA methyltransferase 112)	YNR046W	tRNA modification
P38205	NCL1 TRM4 YBL024W YBL0437	Multisite-specific tRNA:(cytosine-C(5))-methyltransferase (EC 2.1.1.202) (Multisite-specific tRNA:m5C-methyltransferase) (tRNA (cytosine-5-)-methyltransferase NCL1) (tRNA methyltransferase 4)	YBL024W	tRNA modification
Q08647	PUS7 YOR243C O5254	Multisubstrate pseudouridine synthase 7 (EC 5.4.99.-) (EC 5.4.99.27) (RNA pseudouridylate synthase 7) (RNA-uridine isomerase 7) (tRNA pseudouridine(13) synthase)	YOR243C	tRNA modification
Q08960	TYW1 YPL207W	S-adenosyl-L-methionine-dependent tRNA 4-demethylwyosine synthase (EC 4.1.3.44) (tRNA wybutosine-synthesizing protein 1)	YPL207W	tRNA modification
P46959	GCD14 TRM61 YJL125C J0710	tRNA (adenine(58)-N(1))-methyltransferase catalytic subunit TRM61 (EC 2.1.1.220) (General control non-derepressible protein 14) (Protein GCD14) (tRNA(m1A58)-methyltransferase subunit TRM61) (tRNA(m1A58)MTase subunit TRM61)	YJL125C	tRNA modification
P41814	GCD10 TIF33 TRM6 YNL062C N2422	tRNA (adenine(58)-N(1))-methyltransferase non-catalytic subunit TRM6 (General control non-derepressible protein 10) (Protein GCD10) (tRNA(m1A58)-methyltransferase subunit TRM6) (tRNA(m1A58)MTase subunit TRM6)	YNL062C	tRNA modification
Q03496	TRM732 YMR259C YM8156.01C YM9920.13C	tRNA (cytidine(32)-2'-O)-methyltransferase non-catalytic subunit TRM732	YMR259C	tRNA modification
P38238	TRM7 YBR061C YBR0527	tRNA (cytidine(32)/guanosine(34)-2'-O)-methyltransferase (EC 2.1.1.205) (2'-O-ribose RNA methyltransferase TRM7) (tRNA methylase 7)	YBR061C	tRNA modification
Q12463	TRM11 YOL124C	tRNA (guanine(10)-N2)-methyltransferase (EC 2.1.1.214) (tRNA [Gm10] methyltransferase) (tRNA guanosine-2'-O-methyltransferase TRM11) (tRNA methylase 11)	YOL124C	tRNA modification
P15565	TRM1 YDR120C YD9727.15C	tRNA (guanine(26)-N(2))-dimethyltransferase, mitochondrial (EC 2.1.1.216) (tRNA 2,2-dimethylguanosine-26 methyltransferase) (tRNA(guanine-26,N(2)-N(2)) methyltransferase) (tRNA(m(2,2)G26)dimethyltransferase)	YDR120C	tRNA modification
P38793	TRM5 YHR070W	tRNA (guanine(37)-N1)-methyltransferase (EC 2.1.1.228) (M1G-methyltransferase) (tRNA [GM37] methyltransferase) (tRNA methyltransferase 5)	YHR070W	tRNA modification
Q12400	TRM10 YOL093W O0926	tRNA (guanine(9)-N1)-methyltransferase (EC 2.1.1.221) (tRNA methyltransferase 10) (tRNA(m1G9)-methyltransferase) (tRNA(m1G9)MTase)	YOL093W	tRNA modification
Q07527	TRM3 YDL112W	tRNA (guanosine(18)-2'-O)-methyltransferase (EC 2.1.1.34) (tRNA [Gm18] ribose methylase) (tRNA methyltransferase 3)	YDL112W	tRNA modification
Q02648	TRM44 YPL030W	tRNA (uracil-O(2)-)-methyltransferase (EC 2.1.1.211) (tRNA(Ser) (uridine(44)-2'-O)-methyltransferase) (tRNA Um(44) 2'-O-methyltransferase)	YPL030W	tRNA modification
P33753	TRM2 NUC2 NUD1 RNC1 YKR056W	tRNA (uracil(54)-C(5))-methyltransferase (EC 2.1.1.35) (Transfer RNA methyltransferase 2) (tRNA(m5U54)-methyltransferase)	YKR056W	tRNA modification
P23796	RIT1 YMR283C YM8021.09C	tRNA A64-2'-O-ribosylphosphate transferase (EC 2.4.2.-) (Initiator tRNA phosphoribosyl-transferase)	YMR283C	tRNA modification
P53072	TAN1 YGL232W	tRNA acetyltransferase TAN1 (EC 2.3.-.-)	YGL232W	tRNA modification
P07884	MOD5 YOR274W	tRNA dimethylallyltransferase (DMATase) (EC 2.5.1.75) (Isopentenyl-diphosphate: tRNA isopentenyltransferase) (IPP transferase) (IPPT) (tRNA isopentenyltransferase) (IPTase)	YOR274W	tRNA modification
P36132	KAE1 YKR038C	tRNA N6-adenosine threonylcarbamoyltransferase (EC 2.3.1.234) (Kinase-associated endopeptidase 1) (N6-L-threonylcarbamoyladenine synthase) (t(6)A synthase) (t(6)A37 threonylcarbamoyladenosine biosynthesis protein KAE1) (tRNA threonylcarbamoyladenosine biosynthesis protein KAE1)	YKR038C	tRNA modification
Q12211	PUS1 YPL212C	tRNA pseudouridine synthase 1 (EC 5.4.99.-) (tRNA pseudouridylate synthase 1) (tRNA-uridine isomerase 1)	YPL212C	tRNA modification
P48567	PUS4 YNL292W N0480	tRNA pseudouridine synthase 4 (EC 5.4.99.25) (tRNA pseudouridine(55) synthase) (Psi55 synthase) (tRNA pseudouridylate synthase 4) (tRNA-uridine isomerase 4)	YNL292W	tRNA modification
P53167	PUS2 YGL063W	tRNA pseudouridine(27/28) synthase (EC 5.4.99.44) (tRNA pseudouridine synthase 2) (tRNA pseudouridylate synthase 2) (tRNA-uridine isomerase 2)	YGL063W	tRNA modification
P53294	PUS6 YGR169C	tRNA pseudouridine(31) synthase (EC 5.4.99.42) (Pseudouridine synthase 6) (Pseudouridylate synthase 6) (Uracil hydrolyase) (tRNA pseudouridine 31 synthase) (PSI31 synthase)	YGR169C	tRNA modification
P31115	DEG1 HRM3 PUS3 YFL001W	tRNA pseudouridine(38/39) synthase (EC 5.4.99.45) (Depressed growth-rate protein DEG1) (tRNA pseudouridine synthase 3) (tRNA pseudouridylate synthase 3) (tRNA-uridine isomerase 3)	YFL001W	tRNA modification
Q04235	TRM12 TYW2 YML005W YM9571.14	tRNA wybutosine-synthesizing protein 2 (tRNA-yW-synthesizing protein 2) (EC 2.5.1.114) (tRNA(Phe) (4-demethylwyosine(37)-C(7)) aminocarboxypropyltransferase)	YML005W	tRNA modification
P53177	TYW3 YGL050W	tRNA wybutosine-synthesizing protein 3 (tRNA-yW-synthesizing protein 3) (EC 2.1.1.282) (tRNA(Phe) 7-((3-amino-3-carboxypropyl)-4-demethylwyosine(37)-N(4))-methyltransferase)	YGL050W	tRNA modification
Q08282	PPM2 TYW4 YOL141W	tRNA wybutosine-synthesizing protein 4 (tRNA yW-synthesizing protein 4) (EC 2.1.1.290) (EC 2.3.1.231) (tRNA(Phe) (7-(3-amino-3-(methoxycarbonyl)propyl)wyosine(37)-N)-methoxycarbonyltransferase) (tRNA(Phe) (7-(3-amino-3-carboxypropyl)wyosine(37)-O)-methyltransferase)	YOL141W	tRNA modification
P53759	DUS1 YML080W	tRNA-dihydrouridine(16/17) synthase [NAD(P)(+)] (EC 1.3.1.88) (tRNA-dihydrouridine synthase 1)	YML080W	tRNA modification
P53720	SMM1 DUS2 YNR015W N2065	tRNA-dihydrouridine(20) synthase [NAD(P)+] (EC 1.3.1.91) (Protein SMM1) (tRNA-dihydrouridine synthase 2)	YNR015W	tRNA modification
Q06063	DUS4 YLR405W L8084.2	tRNA-dihydrouridine(20a/20b) synthase [NAD(P)+] (EC 1.3.1.90) (tRNA-dihydrouridine synthase 4)	YLR405W	tRNA modification
Q06053	DUS3 YLR401C L8084.19	tRNA-dihydrouridine(47) synthase [NAD(P)(+)] (EC 1.3.1.89) (tRNA-dihydrouridine synthase 3)	YLR401C	tRNA modification
P47058	TAD2 YJL035C J1246	tRNA-specific adenosine deaminase subunit TAD2 (EC 3.5.4.33) (tRNA-specific adenosine-34 deaminase subunit TAD2)	YJL035C	tRNA modification
Q9URQ3	TAD3 YLR316C	tRNA-specific adenosine deaminase subunit TAD3 (tRNA-specific adenosine-34 deaminase subunit TAD3)	YLR316C	tRNA modification
Q04675	SEN15 YMR059W YM9796.12	tRNA-splicing endonuclease subunit SEN15 (Splicing endonuclease of 15 kDa) (tRNA-intron endonuclease SEN15)	YMR059W	tRNA modification
P16658	SEN2 YLR105C L8004.12	tRNA-splicing endonuclease subunit SEN2 (EC 4.6.1.16) (Splicing endonuclease protein 2) (tRNA-intron endonuclease SEN2)	YLR105C	tRNA modification
P39707	SEN34 YAR008W FUN4	tRNA-splicing endonuclease subunit SEN34 (EC 4.6.1.16) (Splicing endonuclease of 34 kDa) (tRNA-intron endonuclease SEN34)	YAR008W	tRNA modification
Q02825	SEN54 YPL083C LPF3C	tRNA-splicing endonuclease subunit SEN54 (Splicing endonuclease of 54 kDa) (tRNA-intron endonuclease SEN54)	YPL083C	tRNA modification
Q12383	TRM13 YOL125W	tRNA:m(4)X modification enzyme TRM13 (EC 2.1.1.225) (tRNA methylase 13)	YOL125W	tRNA modification
P53215	THG1 YGR024C	tRNA(His) guanylyltransferase (EC 2.7.7.79) (tRNA-histidine guanylyltransferase)	YGR024C	tRNA modification
Q08641	ABP140 TRM140 YOR239W YOR240W	tRNA(Thr) (cytosine(32)-N(3))-methyltransferase (EC 2.1.1.268) (Actin-binding protein of 140 kDa) (tRNA methyltransferase of 140 kDa)	YOR239W	tRNA modification
Q12452	ERG27 YLR100W	3-keto-steroid reductase (EC 1.1.1.270)	YLR100W	Zymosterol biosynthesis
P32462	ERG24 YNL280C N0593	Delta(14)-sterol reductase (EC 1.3.1.70) (C-14 sterol reductase) (Sterol C14-reductase)	YNL280C	Zymosterol biosynthesis
P10614	ERG11 CYP51 YHR007C	Lanosterol 14-alpha demethylase (EC 1.14.14.154) (CYPLI) (Cytochrome P450 51) (Cytochrome P450-14DM) (Cytochrome P450-LIA1) (Sterol 14-alpha demethylase)	YHR007C	Zymosterol biosynthesis
P53045	ERG25 FET6 YGR060W	Methylsterol monooxygenase (EC 1.14.18.9) (C-4 methylsterol oxidase) (Sterol-C4-methyl oxidase)	YGR060W	Zymosterol biosynthesis
P53199	ERG26 YGL001C	Sterol-4-alpha-carboxylate 3-dehydrogenase, decarboxylating (EC 1.1.1.170)	YGL001C	Zymosterol biosynthesis
