# Supplementary material for: Whole-cell modeling in yeast predicts compartment-specific proteome constraints that drive metabolic strategies
Source: Nat Commun. 2022 Feb 10;13:801. doi: 10.1038/s41467-022-28467-6 (PMC8831649; doi:10.1038/s41467-022-28467-6)
Supplement: Supplementary file 9 — Supplementary Data 6 [file 41467_2022_28467_MOESM9_ESM.xlsx]

## Sheet: Contents
Supplementary Dataset 6
Lists of genes, activated by PKA-, TOR-, or cooperative PKA and TOR signalling.
The lists were taken from the study of Kunkel et al. (2019) (doi: 10.1038/s41467-019-11540-y)
Sheet	Description
TOR	Genes, regulated primarily by TOR signalling
PKA	Genes, regulated primarily by PKA signalling
Co-op	Genes, cooperatively regulated by both pathways

## Sheet: TOR
ORF	Mode	Gene names	Protein names
YNL142W	TOR-regulated	MEP2 AMT2 YNL142W N1207 N1820	Ammonium transporter MEP2
YKR039W	TOR-regulated	GAP1 YKR039W	General amino-acid permease GAP1
YPR194C	TOR-regulated	OPT2 YPR194C P9677.13	Oligopeptide transporter 2
YDL210W	TOR-regulated	UGA4 YDL210W D1037	GABA-specific permease (GABA-specific transport protein)
YPL265W	TOR-regulated	DIP5 YPL265W	Dicarboxylic amino acid permease
YBR208C	TOR-regulated	DUR1,2 YBR208C YBR1448	Urea amidolyase [Includes: Urea carboxylase (EC 6.3.4.6); Allophanate hydrolase (EC 3.5.1.54)]
YBR006W	TOR-regulated	UGA2 UGA5 YBR006W YBR0112	Succinate-semialdehyde dehydrogenase [NADP(+)] (SSDH) (EC 1.2.1.16)
YHL021C	TOR-regulated	AIM17 FMP12 YHL021C	Probable oxidoreductase AIM17 (EC 1.14.11.-) (Altered inheritance of mitochondria protein 17, mitochondrial) (Found in mitochondrial proteome protein 12)
YAL061W	TOR-regulated	BDH2 YAL061W FUN50	Probable diacetyl reductase [(R)-acetoin forming] 2 (EC 1.1.1.303)
YMR303C	TOR-regulated	ADH2 ADR2 YMR303C YM9952.05C	Alcohol dehydrogenase 2 (EC 1.1.1.1) (Alcohol dehydrogenase II) (YADH-2)
YKR093W	TOR-regulated	PTR2 YKR093W YKR413	Peptide transporter PTR2 (Peptide permease PTR2)
YCR021C	TOR-regulated	HSP30 YCR021C YCR21C	30 kDa heat shock protein
YOR134W	TOR-regulated	BAG7 YOR134W O3320 YOR3320W	Rho-GTPase-activating protein BAG7
YBR285W	TOR-regulated	YBR285W YBR2023	Putative uncharacterized protein YBR285W
YNR001C	TOR-regulated	CIT1 GLU3 LYS6 YNR001C N2019	Citrate synthase, mitochondrial (EC 2.3.3.1)
YEL041W	TOR-regulated	YEF1 YEL041W SYGP-ORF17	ATP-NADH kinase YEF1 (EC 2.7.1.86)
YLR142W	TOR-regulated	PUT1 YLR142W L3170 L9606.2	Proline dehydrogenase, mitochondrial (EC 1.5.5.2) (Proline oxidase)
YOL126C	TOR-regulated	MDH2 YOL126C	Malate dehydrogenase, cytoplasmic (EC 1.1.1.37)
YML123C	TOR-regulated	PHO84 YML123C YM7056.03C	Inorganic phosphate transporter PHO84
YPL014W	TOR-regulated	YPL014W	Uncharacterized protein YPL014W
YLR149C	TOR-regulated	YLR149C	Uncharacterized protein YLR149C
YNL194C	TOR-regulated	YNL194C N1394	Uncharacterized plasma membrane protein YNL194C
YDL169C	TOR-regulated	UGX2 YDL169C	Protein UGX2
YKL086W	TOR-regulated	SRX1 YKL086W	Sulfiredoxin (EC 1.8.98.2) (Sulphiredoxin)
YDR171W	TOR-regulated	HSP42 YDR171W YD9395.04	Heat shock protein 42 (42 kDa heat shock protein)
YMR170C	TOR-regulated	ALD2 ALD5 YMR170C YM8520.19C	Aldehyde dehydrogenase [NAD(P)+] 1 (EC 1.2.1.3)
YOR375C	TOR-regulated	GDH1 URE1 YOR375C	NADP-specific glutamate dehydrogenase 1 (NADP-GDH 1) (EC 1.4.1.4) (NADP-dependent glutamate dehydrogenase 1)
YER103W	TOR-regulated	SSA4 YER103W	Heat shock protein SSA4
YBL015W	TOR-regulated	ACH1 YBL015W YBL03.18 YBL0304	Acetyl-CoA hydrolase (EC 3.1.2.1) (Acetyl-CoA deacylase) (Acetyl-CoA acylase)
YLR299W	TOR-regulated	ECM38 CIS2 YLR299W	Glutathione hydrolase proenzyme (EC 3.4.19.13) (CIK1 suppressor protein 2) (Extracellular mutant protein 38) (Gamma-glutamyltransferase) (EC 2.3.2.2) (Gamma-glutamyltranspeptidase) (Gamma-GT) [Cleaved into: Glutathione hydrolase heavy chain; Glutathione hydrolase light chain]
YPR002W	TOR-regulated	PDH1 YPR002W LPZ2W YP9723.02	Probable 2-methylcitrate dehydratase (2-MC dehydratase) (EC 4.2.1.79) ((2S,3S)-2-methylcitrate dehydratase)
YEL011W	TOR-regulated	GLC3 YEL011W	1,4-alpha-glucan-branching enzyme (EC 2.4.1.18) (Glycogen-branching enzyme)
YAL062W	TOR-regulated	GDH3 YAL062W FUN51	NADP-specific glutamate dehydrogenase 2 (NADP-GDH 2) (EC 1.4.1.4) (NADP-dependent glutamate dehydrogenase 2)
YPR030W	TOR-regulated	CSR2 MRG19 YPR030W YP9367.10	Transcription factor CSR2 (CHS5 SPA2 rescue protein 2)
YKL107W	TOR-regulated	YKL107W YKL462	Uncharacterized oxidoreductase YKL107W (EC 1.-.-.-)
YCR010C	TOR-regulated	ADY2 ATO1 YCR010C YCR10C	Accumulation of dyads protein 2 (Ammonia transport outward protein 1)
YPL111W	TOR-regulated	CAR1 YPL111W LPH15W	Arginase (EC 3.5.3.1)
YOR348C	TOR-regulated	PUT4 YOR348C O6345	Proline-specific permease
YGR236C	TOR-regulated	SPG1 YGR236C G8578	Stationary phase gene 1 protein
YMR107W	TOR-regulated	SPG4 YMR107W YM9718.06	Stationary phase protein 4
YGR066C	TOR-regulated	YGR066C	Uncharacterized protein YGR066C
YLR152C	TOR-regulated	YLR152C L9634.9	Uncharacterized transporter YLR152C
YOL058W	TOR-regulated	ARG1 YOL058W O1228	Argininosuccinate synthase (EC 6.3.4.5) (Citrulline--aspartate ligase)
YLR312C	TOR-regulated	ATG39 YLR312C	Autophagy-related protein 39
YDL204W	TOR-regulated	RTN2 YDL204W D1062	Reticulon-like protein 2
YMR105C	TOR-regulated	PGM2 GA-5 GAL5 YMR105C YM9718.04C	Phosphoglucomutase 2 (PGM 2) (EC 5.4.2.2) (D-glucose-1,6-diphosphate:D-glucose-1-phosphate phosphotransferase) (Glucose phosphomutase 2)
YJL144W	TOR-regulated	YJL144W J0646	Uncharacterized protein YJL144W
YDL238C	TOR-regulated	GUD1 YDL238C	Probable guanine deaminase (Guanase) (Guanine aminase) (EC 3.5.4.3) (Guanine aminohydrolase) (GAH)
YPL054W	TOR-regulated	LEE1 YPL054W	Zinc finger protein LEE1
YGL062W	TOR-regulated	PYC1 PYV YGL062W	Pyruvate carboxylase 1 (EC 6.4.1.1) (Pyruvic carboxylase 1) (PCB 1)
YER024W	TOR-regulated	YAT2 YER024W	Carnitine O-acetyltransferase YAT2 (EC 2.3.1.7)
YMR104C	TOR-regulated	YPK2 YKR2 YMR104C YM9718.03C	Serine/threonine-protein kinase YPK2/YKR2 (EC 2.7.11.1)
YFL052W	TOR-regulated	ZNF1 YFL052W	Respiratory transcription factor ZNF1 (Zinc finger protein 1)
YLR080W	TOR-regulated	EMP46 YLR080W	Protein EMP46 (46 kDa endomembrane protein)
YMR085W	TOR-regulated	YMR085W	Uncharacterized protein YMR085W
YLR267W	TOR-regulated	BOP2 YLR267W	Protein BOP2 (Bypass of PAM1 protein 2)
YML100W	TOR-regulated	TSL1 YML100W	Trehalose synthase complex regulatory subunit TSL1 (Alpha,alpha-trehalose-phosphate synthase [UDP-forming] 123 kDa subunit)
YER054C	TOR-regulated	GIP2 YER054C	GLC7-interacting protein 2
YPR035W	TOR-regulated	GLN1 YPR035W YP3085.01 YP9367.15	Glutamine synthetase (GS) (EC 6.3.1.2) (Glutamate--ammonia ligase)
YML042W	TOR-regulated	CAT2 CAT YCAT YML042W YM8054.01	Carnitine O-acetyltransferase, mitochondrial (Carnitine acetylase) (EC 2.3.1.7)
YER067W	TOR-regulated	RGI1 YER067W	Respiratory growth induced protein 1
YOR173W	TOR-regulated	DCS2 YOR173W O3625	Inactive diphosphatase DCS2 (Histidine triad protein) (Protein Dcs2p)
YDR018C	TOR-regulated	YDR018C PZF396 YD9335.04C	Uncharacterized acyltransferase YDR018C (EC 2.3.-.-)
YJR096W	TOR-regulated	YJR096W J1926	Uncharacterized oxidoreductase YJR096W (EC 1.-.-.-)
YOL052C-A	TOR-regulated	DDR2 YOL052C-A YOL052BC YOL053C-A	Protein DDR2
YER079W	TOR-regulated	YER079W	Uncharacterized protein YER079W
YNL195C	TOR-regulated	YNL195C N1390	Uncharacterized protein YNL195C
YJL163C	TOR-regulated	YJL163C J0544	Uncharacterized membrane protein YJL163C
YGR053C	TOR-regulated	YGR053C	Uncharacterized protein YGR053C
YPR001W	TOR-regulated	CIT3 YPR001W YP9723.01	Citrate synthase 3, mitochondrial (EC 2.3.3.1)
YLR164W	TOR-regulated	SHH4 YLR164W	Mitochondrial inner membrane protein SHH4 (SDH4 homolog)
YNL117W	TOR-regulated	MLS1 YNL117W N1921	Malate synthase 1 (EC 2.3.3.9)
YPR145W	TOR-regulated	ASN1 YPR145W P9659.3	Asparagine synthetase [glutamine-hydrolyzing] 1 (EC 6.3.5.4) (Glutamine-dependent asparagine synthetase 1)
YGR248W	TOR-regulated	SOL4 YGR248W	6-phosphogluconolactonase 4 (6PGL) (EC 3.1.1.31)
YLR070C	TOR-regulated	XYL2 YLR070C	D-xylulose reductase (EC 1.1.1.9) (Xylitol dehydrogenase) (XDH)
YEL012W	TOR-regulated	UBC8 GID3 YEL012W	Ubiquitin-conjugating enzyme E2-24 kDa (EC 2.3.2.23) (E2 ubiquitin-conjugating enzyme 8) (Glucose-induced degradation protein 3) (Ubiquitin carrier protein) (Ubiquitin-protein ligase)
YMR196W	TOR-regulated	YMR196W YM9646.09	Uncharacterized protein YMR196W
YNL093W	TOR-regulated	YPT53 YNL093W N2223	GTP-binding protein YPT53
YMR280C	TOR-regulated	CAT8 MSP8 YMR280C YM8021.06C	Regulatory protein CAT8
YAL054C	TOR-regulated	ACS1 YAL054C FUN44	Acetyl-coenzyme A synthetase 1 (EC 6.2.1.1) (Acetate--CoA ligase 1) (Acyl-activating enzyme 1)
YMR195W	TOR-regulated	ICY1 YMR195W YM9646.08	Interacting with cytoskeleton protein 1
YGR019W	TOR-regulated	UGA1 YGR019W	4-aminobutyrate aminotransferase (EC 2.6.1.19) (GABA aminotransferase) (GABA-AT) (Gamma-amino-N-butyrate transaminase) (GABA transaminase)
YPL123C	TOR-regulated	RNY1 YPL123C	Ribonuclease T2-like (RNase T2-like) (EC 4.6.1.19)
YPR184W	TOR-regulated	GDB1 YPR184W	Glycogen debranching enzyme (Glycogen debrancher) [Includes: 4-alpha-glucanotransferase (EC 2.4.1.25) (Oligo-1,4-1,4-glucantransferase); Amylo-alpha-1,6-glucosidase (Amylo-1,6-glucosidase) (EC 3.2.1.33) (Dextrin 6-alpha-D-glucosidase)]
YJR036C	TOR-regulated	HUL4 YJR036C J1608	Probable E3 ubiquitin-protein ligase HUL4 (EC 2.3.2.26) (HECT ubiquitin ligase 4) (HECT-type E3 ubiquitin transferase HUL4)
YMR244W	TOR-regulated	YMR244W YM9408.06	Uncharacterized protein YMR244W
YIL101C	TOR-regulated	XBP1 YIL101C	Transcriptional repressor XBP1 (XhoI site-binding protein 1)
YHR136C	TOR-regulated	SPL2 YHR136C	Putative cyclin-dependent kinase inhibitor SPL2 (Suppressor of PLC1 deletion protein 2)
YBR169C	TOR-regulated	SSE2 HSP YBR169C YBR1221	Heat shock protein homolog SSE2
YML128C	TOR-regulated	MSC1 YML128C YM4987.07C	Meiotic sister chromatid recombination protein 1
YDL199C	TOR-regulated	YDL199C D1209	Putative metabolite transport protein YDL199C
YOR178C	TOR-regulated	GAC1 YOR178C	Serine/threonine-protein phosphatase 1 regulatory subunit GAC1
YOR374W	TOR-regulated	ALD4 ALD7 ALDH2 YOR374W O6730	Potassium-activated aldehyde dehydrogenase, mitochondrial (EC 1.2.1.5) (K(+)-activated acetaldehyde dehydrogenase) (K(+)-ACDH)

## Sheet: PKA
ORF	Mode	Gene names	Protein names
YOL052C-A	PKA-regulated	DDR2 YOL052C-A YOL052BC YOL053C-A	Protein DDR2
YBR072W	PKA-regulated	HSP26 YBR072W YBR0714	Heat shock protein 26 (26 kDa heat shock protein)
YDL204W	PKA-regulated	RTN2 YDL204W D1062	Reticulon-like protein 2
YPL223C	PKA-regulated	GRE1 YPL223C	Protein GRE1 (Genes de respuesta a estres protein 1) (Hydrophilin)
YHR087W	PKA-regulated	RTC3 YHR087W	Restriction of telomere capping protein 3
YML128C	PKA-regulated	MSC1 YML128C YM4987.07C	Meiotic sister chromatid recombination protein 1
YMR175W	PKA-regulated	SIP18 YMR175W YM8010.05	Protein SIP18
YGR088W	PKA-regulated	CTT1 YGR088W	Catalase T (EC 1.11.1.6)
YGR248W	PKA-regulated	SOL4 YGR248W	6-phosphogluconolactonase 4 (6PGL) (EC 3.1.1.31)
YFL014W	PKA-regulated	HSP12 GLP1 HOR5 YFL014W	12 kDa heat shock protein (Glucose and lipid-regulated protein)
YGL037C	PKA-regulated	PNC1 YGL037C	Nicotinamidase (EC 3.5.1.19) (Nicotinamide deamidase) (NAMase)
YLL026W	PKA-regulated	HSP104 YLL026W L0948	Heat shock protein 104 (Protein aggregation-remodeling factor HSP104)
YAL005C	PKA-regulated	SSA1 YAL005C	Heat shock protein SSA1 (Heat shock protein YG100)
YDL021W	PKA-regulated	GPM2 YDL021W D2835	Phosphoglycerate mutase 2 (PGAM 2) (EC 5.4.2.11) (BPG-dependent PGAM 2) (MPGM 2) (Phosphoglyceromutase 2)
YLR164W	PKA-regulated	SHH4 YLR164W	Mitochondrial inner membrane protein SHH4 (SDH4 homolog)
YMR303C	PKA-regulated	ADH2 ADR2 YMR303C YM9952.05C	Alcohol dehydrogenase 2 (EC 1.1.1.1) (Alcohol dehydrogenase II) (YADH-2)
YMR250W	PKA-regulated	GAD1 YMR250W YM9920.04	Glutamate decarboxylase (GAD) (EC 4.1.1.15)
YMR169C	PKA-regulated	ALD3 ALD4 YMR169C YM8520.18C	Aldehyde dehydrogenase [NAD(P)+] 2 (EC 1.2.1.3)
YLR178C	PKA-regulated	TFS1 DKA1 NSP1 YLR178C L9470.19	Carboxypeptidase Y inhibitor (CPY inhibitor) (CDC25 suppressor 1) (I(C)) (Ic) (Protein DKA1) (Protein NSP1)
YHR096C	PKA-regulated	HXT5 YHR096C	Probable glucose transporter HXT5
YGR254W	PKA-regulated	ENO1 ENOA HSP48 YGR254W G9160	Enolase 1 (EC 4.2.1.11) (2-phospho-D-glycerate hydro-lyase 1) (2-phosphoglycerate dehydratase 1)
YOR173W	PKA-regulated	DCS2 YOR173W O3625	Inactive diphosphatase DCS2 (Histidine triad protein) (Protein Dcs2p)
YKL107W	PKA-regulated	YKL107W YKL462	Uncharacterized oxidoreductase YKL107W (EC 1.-.-.-)
YCR021C	PKA-regulated	HSP30 YCR021C YCR21C	30 kDa heat shock protein
YDL022W	PKA-regulated	GPD1 DAR1 HOR1 OSG1 YDL022W D2830	Glycerol-3-phosphate dehydrogenase [NAD(+)] 1 (EC 1.1.1.8)
YJL163C	PKA-regulated	YJL163C J0544	Uncharacterized membrane protein YJL163C
YPL036W	PKA-regulated	PMA2 YPL036W	Plasma membrane ATPase 2 (EC 7.1.2.1) (Proton pump 2)
YIL136W	PKA-regulated	OM45 YIL136W	Mitochondrial outer membrane protein OM45 (Outer membrane protein of 45 kDa)
YPL186C	PKA-regulated	UIP4 YPL186C	ULP1-interacting protein 4
YOL151W	PKA-regulated	GRE2 YOL151W	NADPH-dependent methylglyoxal reductase GRE2 (EC 1.1.1.283) (3-methylbutanal reductase) (EC 1.1.1.265) (Genes de respuesta a estres protein 2) (Isovaleraldehyde reductase)
YDL218W	PKA-regulated	YDL218W	Uncharacterized membrane protein YDL218W
YGR008C	PKA-regulated	STF2 YGR008C G3858	ATPase-stabilizing factor 15 kDa protein
YNL274C	PKA-regulated	GOR1 YNL274C N0631	Glyoxylate reductase 1 (EC 1.1.1.26)
YDR513W	PKA-regulated	GRX2 TTR TTR1 YDR513W D9719.17	Glutaredoxin-2 (EC 1.11.1.9) (EC 2.5.1.18) (Glutathione-dependent oxidoreductase 2) (Thioltransferase)
YML100W	PKA-regulated	TSL1 YML100W	Trehalose synthase complex regulatory subunit TSL1 (Alpha,alpha-trehalose-phosphate synthase [UDP-forming] 123 kDa subunit)
YDR171W	PKA-regulated	HSP42 YDR171W YD9395.04	Heat shock protein 42 (42 kDa heat shock protein)
YKL086W	PKA-regulated	SRX1 YKL086W	Sulfiredoxin (EC 1.8.98.2) (Sulphiredoxin)
YCR012W	PKA-regulated	PGK1 YCR012W YCR12W	Phosphoglycerate kinase (EC 2.7.2.3)
YBR117C	PKA-regulated	TKL2 YBR117C YBR0912	Transketolase 2 (TK 2) (EC 2.2.1.1)
YOR120W	PKA-regulated	GCY1 GCY YOR120W O31567 YOR3269W	Glycerol 2-dehydrogenase (NADP(+)) (EC 1.1.1.156) (Galactose-inducible crystallin-like protein 1)
YDR342C	PKA-regulated	HXT7 YDR342C D9651.11	High-affinity hexose transporter HXT7
YGR043C	PKA-regulated	NQM1 YGR043C	Transaldolase NQM1 (EC 2.2.1.2) (Non-quiescent mutant protein 1)
YPL123C	PKA-regulated	RNY1 YPL123C	Ribonuclease T2-like (RNase T2-like) (EC 4.6.1.19)
YHR140W	PKA-regulated	YHR140W	UPF0641 membrane protein YHR140W
YPR160W	PKA-regulated	GPH1 YPR160W P9584.1	Glycogen phosphorylase (EC 2.4.1.1)
YDR258C	PKA-regulated	HSP78 YDR258C YD9320A.08C	Heat shock protein 78, mitochondrial
YLR149C	PKA-regulated	YLR149C	Uncharacterized protein YLR149C
YHR104W	PKA-regulated	GRE3 YHR104W	NADPH-dependent aldose reductase GRE3 (AR) (EC 1.1.1.21) (Genes de respuesta a estres protein 3) (NADPH-dependent aldo-keto reductase GRE3) (Xylose reductase) (EC 1.1.1.-)
YPR149W	PKA-regulated	NCE102 NCE2 RTG2S2 YPR149W P9659.2	Non-classical export protein 2
YMR120C	PKA-regulated	ADE17 YMR120C YM8564.02C	Bifunctional purine biosynthesis protein ADE17 [Includes: Phosphoribosylaminoimidazolecarboxamide formyltransferase (EC 2.1.2.3) (5-aminoimidazole-4-carboxamide ribonucleotide formyltransferase) (AICAR transformylase); IMP cyclohydrolase (EC 3.5.4.10) (ATIC) (IMP synthase) (Inosinicase)]
YOR161C	PKA-regulated	PNS1 YOR161C O3568	Protein PNS1 (pH nine-sensitive protein 1)
YBR126C	PKA-regulated	TPS1 BYP1 CIF1 FDP1 GGS1 GLC6 TSS1 YBR126C YBR0922	Alpha,alpha-trehalose-phosphate synthase [UDP-forming] 56 kDa subunit (EC 2.4.1.15) (General glucose sensor subunit 1) (Glycogen metabolism control protein GLC6) (Trehalose synthase complex catalytic subunit TPS1) (Trehalose-6-phosphate synthase) (UDP-glucose-glucosephosphate glucosyltransferase)
YGR256W	PKA-regulated	GND2 YGR256W G9170	6-phosphogluconate dehydrogenase, decarboxylating 2 (EC 1.1.1.44)
YOL126C	PKA-regulated	MDH2 YOL126C	Malate dehydrogenase, cytoplasmic (EC 1.1.1.37)
YGL156W	PKA-regulated	AMS1 YGL156W G1861	Alpha-mannosidase (EC 3.2.1.24) (Alpha-D-mannoside mannohydrolase)
YKL103C	PKA-regulated	APE1 API LAP4 YSC1 YKL103C YKL455	Vacuolar aminopeptidase 1 (EC 3.4.11.22) (Aminopeptidase yscI) (Leucine aminopeptidase IV) (LAPIV) (Lysosomal aminopeptidase III) (Polypeptidase) (Vacuolar aminopeptidase I)
YLR304C	PKA-regulated	ACO1 GLU1 YLR304C L8003.22	Aconitate hydratase, mitochondrial (Aconitase) (EC 4.2.1.3) (Citrate hydro-lyase)
YMR196W	PKA-regulated	YMR196W YM9646.09	Uncharacterized protein YMR196W
YCL040W	PKA-regulated	GLK1 HOR3 YCL040W YCL312 YCL40W	Glucokinase-1 (EC 2.7.1.2) (Glucose kinase 1) (GLK-1)
YDL199C	PKA-regulated	YDL199C D1209	Putative metabolite transport protein YDL199C
YMR105C	PKA-regulated	PGM2 GA-5 GAL5 YMR105C YM9718.04C	Phosphoglucomutase 2 (PGM 2) (EC 5.4.2.2) (D-glucose-1,6-diphosphate:D-glucose-1-phosphate phosphotransferase) (Glucose phosphomutase 2)
YJR096W	PKA-regulated	YJR096W J1926	Uncharacterized oxidoreductase YJR096W (EC 1.-.-.-)
YAL061W	PKA-regulated	BDH2 YAL061W FUN50	Probable diacetyl reductase [(R)-acetoin forming] 2 (EC 1.1.1.303)
YIL160C	PKA-regulated	POT1 FOX3 POX3 YIL160C	3-ketoacyl-CoA thiolase, peroxisomal (EC 2.3.1.16) (Acetyl-CoA acyltransferase) (Beta-ketothiolase) (Peroxisomal 3-oxoacyl-CoA thiolase)
YJL164C	PKA-regulated	TPK1 PKA1 SRA3 YJL164C J0541	cAMP-dependent protein kinase type 1 (PKA 1) (EC 2.7.11.11) (CDC25-suppressing protein kinase) (PK-25)
YOL084W	PKA-regulated	PHM7 YOL084W 00953	Phosphate metabolism protein 7
YPL230W	PKA-regulated	USV1 NSF1 YPL230W P1421	Nutrient and stress factor 1 (Up in starvation protein 1)
YGR053C	PKA-regulated	YGR053C	Uncharacterized protein YGR053C
YLR270W	PKA-regulated	DCS1 YLR270W	m7GpppX diphosphatase (EC 3.6.1.59) (DCS-1) (Hint-related 7meGMP-directed hydrolase 1) (Protein Dcs1p) (Scavenger mRNA-decapping enzyme DcpS)
YDL223C	PKA-regulated	HBT1 Crem YDL223C	Protein HBT1 (HUB1 target protein 1)
YLR070C	PKA-regulated	XYL2 YLR070C	D-xylulose reductase (EC 1.1.1.9) (Xylitol dehydrogenase) (XDH)
YDR148C	PKA-regulated	KGD2 YDR148C YD8358.05C	Dihydrolipoyllysine-residue succinyltransferase component of 2-oxoglutarate dehydrogenase complex, mitochondrial (EC 2.3.1.61) (2-oxoglutarate dehydrogenase complex component E2) (OGDC-E2) (Dihydrolipoamide succinyltransferase component of 2-oxoglutarate dehydrogenase complex)
YEL041W	PKA-regulated	YEF1 YEL041W SYGP-ORF17	ATP-NADH kinase YEF1 (EC 2.7.1.86)
YMR107W	PKA-regulated	SPG4 YMR107W YM9718.06	Stationary phase protein 4
YMR271C	PKA-regulated	URA10 YMR271C YM8156.13C	Orotate phosphoribosyltransferase 2 (OPRT 2) (OPRTase 2) (EC 2.4.2.10)
YJL144W	PKA-regulated	YJL144W J0646	Uncharacterized protein YJL144W
YJL161W	PKA-regulated	FMP33 YJL161W J0552	Mitochondrial membrane protein FMP33
YOR215C	PKA-regulated	AIM41 YOR215C YOR50-5	Altered inheritance of mitochondria protein 41, mitochondrial
YDR516C	PKA-regulated	EMI2 YDR516C D9719.21	Putative glucokinase-2 (EC 2.7.1.2) (Early meiotic induction protein 2) (Glucose kinase 2) (GLK-2)
YDL130W-A	PKA-regulated	STF1 AIS2 YDL130W-A YDL130BW	ATPase-stabilizing factor 9 kDa, mitochondrial (ATP synthase F1 subunit epsilon)
YBR285W	PKA-regulated	YBR285W YBR2023	Putative uncharacterized protein YBR285W
YLR251W	PKA-regulated	SYM1 YLR251W	Protein SYM1 (Stress-inducible yeast MPV17 protein 1)
YPL004C	PKA-regulated	LSP1 YPL004C	Sphingolipid long chain base-responsive protein LSP1
YMR170C	PKA-regulated	ALD2 ALD5 YMR170C YM8520.19C	Aldehyde dehydrogenase [NAD(P)+] 1 (EC 1.2.1.3)
YNR034W-A	PKA-regulated	YNR034W-A	Uncharacterized protein YNR034W-A
YDL085W	PKA-regulated	NDE2 NDH2 YDL085W	External NADH-ubiquinone oxidoreductase 2, mitochondrial (EC 1.6.5.9) (External NADH dehydrogenase 2)
YBR183W	PKA-regulated	YPC1 YBR183W YBR1305	Alkaline ceramidase YPC1 (EC 3.5.1.-)
YHR016C	PKA-regulated	YSC84 LSB4 YHR016C	Protein YSC84 (LAS seventeen-binding protein 4) (LAS17-binding protein 4)
YMR315W	PKA-regulated	YMR315W YM9924.07	Uncharacterized protein YMR315W
YMR118C	PKA-regulated	SHH3 YMR118C YM9718.17C	Mitochondrial inner membrane protein SHH3 (SDH3 homolog)
YNL134C	PKA-regulated	YNL134C N1214 N1847	Uncharacterized protein YNL134C
YER053C	PKA-regulated	PIC2 YER053C	Mitochondrial phosphate carrier protein 2 (Phosphate transport protein 2) (PTP 2) (Pi carrier isoform 2) (mPic 2)
YBL075C	PKA-regulated	SSA3 YBL075C YBL06.07 YBL0610	Heat shock protein SSA3
YJL052W	PKA-regulated	TDH1 GPD1 SSS2 YJL052W J1154	Glyceraldehyde-3-phosphate dehydrogenase 1 (GAPDH 1) (EC 1.2.1.12)
YDR343C	PKA-regulated	HXT6 YDR343C D9651.12	High-affinity hexose transporter HXT6
YOR289W	PKA-regulated	YOR289W	Uncharacterized protein YOR289W
YLR346C	PKA-regulated	CIS1 YLR346C	Citrinin resistance protein, mitochondrial (Citrinin sensitive knockout protein 1)
YIL155C	PKA-regulated	GUT2 YIL155C	Glycerol-3-phosphate dehydrogenase, mitochondrial (GPD-M) (GPDH-M) (EC 1.1.5.3)
YPR184W	PKA-regulated	GDB1 YPR184W	Glycogen debranching enzyme (Glycogen debrancher) [Includes: 4-alpha-glucanotransferase (EC 2.4.1.25) (Oligo-1,4-1,4-glucantransferase); Amylo-alpha-1,6-glucosidase (Amylo-1,6-glucosidase) (EC 3.2.1.33) (Dextrin 6-alpha-D-glucosidase)]
YHL021C	PKA-regulated	AIM17 FMP12 YHL021C	Probable oxidoreductase AIM17 (EC 1.14.11.-) (Altered inheritance of mitochondria protein 17, mitochondrial) (Found in mitochondrial proteome protein 12)
YOL083W	PKA-regulated	ATG34 ATG19-B YOL083W O0957	Autophagy-related protein 34
YOR178C	PKA-regulated	GAC1 YOR178C	Serine/threonine-protein phosphatase 1 regulatory subunit GAC1
YOR040W	PKA-regulated	GLO4 GER1 YOR040W O2758 OR26.33	Hydroxyacylglutathione hydrolase, mitochondrial (EC 3.1.2.6) (Glyoxalase II) (Glx II)
YDR070C	PKA-regulated	FMP16 YDR070C	Protein FMP16, mitochondrial (Found in mitochondrial proteome protein 16)
YIL113W	PKA-regulated	SDP1 YIL113W	Dual-specificity protein phosphatase SDP1 (EC 3.1.3.48) (Stress-inducible MAPK phosphatase)
YNL117W	PKA-regulated	MLS1 YNL117W N1921	Malate synthase 1 (EC 2.3.3.9)
YDR204W	PKA-regulated	COQ4 YDR204W YD8142.01	Ubiquinone biosynthesis protein COQ4, mitochondrial (Coenzyme Q biosynthesis protein 4)
YBR169C	PKA-regulated	SSE2 HSP YBR169C YBR1221	Heat shock protein homolog SSE2
YOL082W	PKA-regulated	ATG19 CVT19 YOL082W O0980 YOL01	Autophagy-related protein 19 (Cytoplasm-to-vacuole targeting protein 19)
YML054C	PKA-regulated	CYB2 YML054C YM9958.08C	Cytochrome b2, mitochondrial (EC 1.1.2.3) (L-lactate dehydrogenase [Cytochrome]) (L-lactate ferricytochrome C oxidoreductase) (L-LCR)
YBL015W	PKA-regulated	ACH1 YBL015W YBL03.18 YBL0304	Acetyl-CoA hydrolase (EC 3.1.2.1) (Acetyl-CoA deacylase) (Acetyl-CoA acylase)
YKL151C	PKA-regulated	NNR2 YKL151C YKL606	ATP-dependent (S)-NAD(P)H-hydrate dehydratase (EC 4.2.1.93) (ATP-dependent NAD(P)HX dehydratase) (Nicotinamide nucleotide repair protein 2)
YFR049W	PKA-regulated	YMR31 YFR049W	37S ribosomal protein YMR-31, mitochondrial
YJL066C	PKA-regulated	MPM1 YJL066C HRE252 J1111	Mitochondrial peculiar membrane protein 1
YNL194C	PKA-regulated	YNL194C N1394	Uncharacterized plasma membrane protein YNL194C
YIL101C	PKA-regulated	XBP1 YIL101C	Transcriptional repressor XBP1 (XhoI site-binding protein 1)
YKL150W	PKA-regulated	MCR1 YKL150W YKL605	NADH-cytochrome b5 reductase 2 (EC 1.6.2.2) (Mitochondrial cytochrome b reductase) (p34/p32) [Cleaved into: NADH-cytochrome b5 reductase p34 form; NADH-cytochrome b5 reductase p32 form]
YBL064C	PKA-regulated	PRX1 YBL064C YBL0503 YBL0524	Peroxiredoxin PRX1, mitochondrial (Prx) (EC 1.11.1.25) (EC 1.11.1.27) (1-Cys PRX) (Glutaredoxin-dependent peroxiredoxin) (Glutathione-dependent peroxiredoxin) (Mitochondrial thiol peroxidase) (mTPx) (Thioredoxin peroxidase)
YKL152C	PKA-regulated	GPM1 GPM YKL152C YKL607	Phosphoglycerate mutase 1 (PGAM 1) (EC 5.4.2.11) (BPG-dependent PGAM 1) (MPGM 1) (Phosphoglyceromutase 1)
YBR230C	PKA-regulated	OM14 YBR230C YBR1527	Mitochondrial outer membrane protein OM14 (Outer membrane protein of 14 kDa)
YKL067W	PKA-regulated	YNK1 NDK1 YNK YKL067W YKL333	Nucleoside diphosphate kinase (NDK) (NDP kinase) (EC 2.7.4.6)
YBR046C	PKA-regulated	ZTA1 YBR046C YBR0421	Probable quinone oxidoreductase (EC 1.6.5.5) (NADPH:quinone reductase)
YER079W	PKA-regulated	YER079W	Uncharacterized protein YER079W
YGR174C	PKA-regulated	CBP4 YGR174C G7122	Assembly factor CBP4 (Cytochrome b mRNA-processing protein 4)
YLR080W	PKA-regulated	EMP46 YLR080W	Protein EMP46 (46 kDa endomembrane protein)
YLR312C	PKA-regulated	ATG39 YLR312C	Autophagy-related protein 39
YPL247C	PKA-regulated	YPL247C	WD repeat-containing protein YPL247C
YBL029C-A	PKA-regulated	YBL029C-A	UPF0768 protein YBL029C-A
YMR040W	PKA-regulated	YET2 YMR040W YM9532.05	Endoplasmic reticulum transmembrane protein 2
YBR056W	PKA-regulated	YBR056W YBR0510	Uncharacterized glycosyl hydrolase YBR056W (EC 3.2.1.-)
YLR258W	PKA-regulated	GSY2 YLR258W L8479.8	Glycogen [starch] synthase isoform 2 (EC 2.4.1.11)
YAL054C	PKA-regulated	ACS1 YAL054C FUN44	Acetyl-coenzyme A synthetase 1 (EC 6.2.1.1) (Acetate--CoA ligase 1) (Acyl-activating enzyme 1)
YMR090W	PKA-regulated	YMR090W YM9582.15	UPF0659 protein YMR090W
YHR136C	PKA-regulated	SPL2 YHR136C	Putative cyclin-dependent kinase inhibitor SPL2 (Suppressor of PLC1 deletion protein 2)
YMR110C	PKA-regulated	HFD1 YMR110C YM9718.09C	Fatty aldehyde dehydrogenase HFD1 (EC 1.2.1.3)
YGR236C	PKA-regulated	SPG1 YGR236C G8578	Stationary phase gene 1 protein
YLL041C	PKA-regulated	SDH2 SDH SDHB YLL041C	Succinate dehydrogenase [ubiquinone] iron-sulfur subunit, mitochondrial (EC 1.3.5.1) (Iron-sulfur subunit of complex II) (Ip)
YNL200C	PKA-regulated	NNR1 YNL200C N1370	NAD(P)H-hydrate epimerase (EC 5.1.99.6) (NAD(P)HX epimerase) (Nicotinamide nucleotide repair protein 1)
YNL173C	PKA-regulated	MDG1 YNL173C N1673	Signal transduction protein MDG1 (Multicopy suppressor of defective G-protein 1)
YOR391C	PKA-regulated	HSP33 YOR391C	Probable glutathione-independent glyoxalase HSP33 (EC 4.2.1.130) (Glyoxalase 3 homolog 3) (Heat shock protein 33)
YKL085W	PKA-regulated	MDH1 YKL085W	Malate dehydrogenase, mitochondrial (EC 1.1.1.37)
YFR053C	PKA-regulated	HXK1 HKA YFR053C	Hexokinase-1 (EC 2.7.1.1) (Hexokinase PI) (Hexokinase-A)
YGL250W	PKA-regulated	RMR1 YGL250W NRC245	Reduced meiotic recombination protein 1
YKL096W	PKA-regulated	CWP1 YKL096W YJU1 YKL443	Cell wall protein CWP1 (Glycoprotein GP40)
YKL193C	PKA-regulated	SDS22 EGP1 YKL193C	Protein phosphatase 1 regulatory subunit SDS22
YOR125C	PKA-regulated	CAT5 COQ7 YOR125C O3284 YOR3284C	5-demethoxyubiquinone hydroxylase, mitochondrial (DMQ hydroxylase) (EC 1.14.99.60) (Catabolite repression protein 5) (Ubiquinone biosynthesis monooxygenase COQ7)
YGR194C	PKA-regulated	XKS1 YGR194C G7584	Xylulose kinase (Xylulokinase) (EC 2.7.1.17)
YLR109W	PKA-regulated	AHP1 YLR109W L2916 L9354.5	Peroxiredoxin AHP1 (Prx) (EC 1.11.1.24) (Alkyl hydroperoxide reductase) (AHPC1) (Cytoplasmic thiol peroxidase 3) (cTPx 3) (Thiol-specific antioxidant II) (TSA II) (Thioredoxin peroxidase type II) (TPx type II) (Thioredoxin-dependent peroxiredoxin AHP1)
YNL115C	PKA-regulated	YNL115C N1929	Uncharacterized vacuolar membrane protein YNL115C
YBR047W	PKA-regulated	FMP23 YBR047W YBR0422	Protein FMP23, mitochondrial
YIL124W	PKA-regulated	AYR1 GBG1 YIL124W	NADPH-dependent 1-acyldihydroxyacetone phosphate reductase (ADR) (EC 1.1.1.101) (1-acyl DHAP reductase) (Acyl/alkyl DHAP reductase) (Acylglycerone-phosphate reductase) (Triacylglycerol lipase AYR1) (TAG lipase) (EC 3.1.1.3)
YKL142W	PKA-regulated	MRP8 YKL142W YKL3	Uncharacterized protein MRP8
YPR151C	PKA-regulated	SUE1 YPR151C	Protein SUE1, mitochondrial
YPL280W	PKA-regulated	HSP32 YPL280W	Probable glutathione-independent glyoxalase HSP32 (EC 4.2.1.130) (Glyoxalase 3 homolog 2) (Heat shock protein 32)
YGR086C	PKA-regulated	PIL1 YGR086C	Sphingolipid long chain base-responsive protein PIL1
YOL053W	PKA-regulated	AIM39 YOL053W O1269	Altered inheritance of mitochondria protein 39, mitochondrial
YML110C	PKA-regulated	COQ5 DBI56 YML110C YM8339.09C	2-methoxy-6-polyprenyl-1,4-benzoquinol methylase, mitochondrial (EC 2.1.1.201) (2-hexaprenyl-6-methoxy-1,4-benzoquinol methyltransferase) (Ubiquinone biosynthesis methyltransferase COQ5)
YJL005W	PKA-regulated	CYR1 CDC35 HSR1 SRA4 YJL005W J1401	Adenylate cyclase (EC 4.6.1.1) (ATP pyrophosphate-lyase) (Adenylyl cyclase)
YCR075C	PKA-regulated	ERS1 YCR075C YCR75C	Cystine transporter (ERD suppressor) (Transmembrane protein ERS1)
YER177W	PKA-regulated	BMH1 YER177W	Protein BMH1
YEL011W	PKA-regulated	GLC3 YEL011W	1,4-alpha-glucan-branching enzyme (EC 2.4.1.18) (Glycogen-branching enzyme)
YGR087C	PKA-regulated	PDC6 YGR087C	Pyruvate decarboxylase isozyme 3 (EC 4.1.1.-) (EC 4.1.1.43) (EC 4.1.1.72) (EC 4.1.1.74) (Thiamine pyrophosphate-dependent 2-oxo-acid decarboxylase) (2ODC)
YJL045W	PKA-regulated	YJL045W J1194	Succinate dehydrogenase [ubiquinone] flavoprotein subunit 2, mitochondrial (EC 1.3.5.1) (Flavoprotein subunit of complex II) (FP) (SDH1b)
YKL221W	PKA-regulated	MCH2 YKL221W	Probable transporter MCH2
YLL040C	PKA-regulated	VPS13 SOI1 VPT2 YLL040C	Vacuolar protein sorting-associated protein 13 (Suppression of the onset of impotence protein 1) (Vacuolar protein-targeting protein 2)
YDR096W	PKA-regulated	GIS1 YDR096W YD8557.01	Transcriptional activator/repressor GIS1
YLR446W	PKA-regulated	YLR446W	Putative hexokinase YLR446W (EC 2.7.1.1)
YPL054W	PKA-regulated	LEE1 YPL054W	Zinc finger protein LEE1
YOR152C	PKA-regulated	ATG40 YOR152C O3536	Autophagy-related protein 40
YIL087C	PKA-regulated	AIM19 YIL087C	Altered inheritance of mitochondria protein 19, mitochondrial
YHR008C	PKA-regulated	SOD2 YHR008C	Superoxide dismutase [Mn], mitochondrial (EC 1.15.1.1)
YBR128C	PKA-regulated	ATG14 APG14 CVT12 YBR128C YBR1003	Autophagy-related protein 14 (Cytoplasm to vacuole targeting protein 12)
YGL059W	PKA-regulated	PKP2 YGL059W	[Pyruvate dehydrogenase (acetyl-transferring)] kinase 2, mitochondrial (PDK 2) (Pyruvate dehydrogenase kinase 2) (EC 2.7.11.2) (Protein kinase of PDH protein 2) (Pyruvate dehydrogenase complex kinase 2) (PDC kinase 2) ([Pyruvate dehydrogenase [lipoamide]] kinase 2)
YOR288C	PKA-regulated	MPD1 YOR288C	Protein disulfide-isomerase MPD1 (EC 5.3.4.1)
YMR053C	PKA-regulated	STB2 YMR053C YM9796.06C	Protein STB2
YPL222W	PKA-regulated	FMP40 YPL222W	Protein adenylyltransferase SelO, mitochondrial (EC 2.7.7.-) (Selenoprotein O) (SelO)
YFR014C	PKA-regulated	CMK1 YFR014C	Calcium/calmodulin-dependent protein kinase I (EC 2.7.11.17)
YDR059C	PKA-regulated	UBC5 YDR059C D4234 YD9609.13C	Ubiquitin-conjugating enzyme E2-16 kDa (EC 2.3.2.23) (E2 ubiquitin-conjugating enzyme 5) (Ubiquitin carrier protein) (Ubiquitin-protein ligase)
YJR104C	PKA-regulated	SOD1 YJR104C J1968	Superoxide dismutase [Cu-Zn] (EC 1.15.1.1)
YER103W	PKA-regulated	SSA4 YER103W	Heat shock protein SSA4
YHR160C	PKA-regulated	PEX18 YHR160C	Peroxisomal membrane protein PEX18 (Peroxin-18)
YBR241C	PKA-regulated	YBR241C YBR1625	Probable metabolite transport protein YBR241C
YLR174W	PKA-regulated	IDP2 YLR174W L9470.12	Isocitrate dehydrogenase [NADP] cytoplasmic (IDH) (EC 1.1.1.42) (IDP) (NADP(+)-specific ICDH) (Oxalosuccinate decarboxylase)
YDL124W	PKA-regulated	YDL124W D2240	NADPH-dependent alpha-keto amide reductase (AKR-E) (EC 1.2.1.-) (YKAR)
YCR010C	PKA-regulated	ADY2 ATO1 YCR010C YCR10C	Accumulation of dyads protein 2 (Ammonia transport outward protein 1)
YGL047W	PKA-regulated	ALG13 YGL047W	UDP-N-acetylglucosamine transferase subunit ALG13 (EC 2.4.1.141) (Asparagine-linked glycosylation protein 13)
YML070W	PKA-regulated	DAK1 YML070W	Dihydroxyacetone kinase 1 (DHA kinase 1) (EC 2.7.1.28) (EC 2.7.1.29) (Glycerone kinase 1) (Triokinase 1) (Triose kinase 1)
YPR155C	PKA-regulated	NCA2 YPR155C	Nuclear control of ATPase protein 2
YBR147W	PKA-regulated	RTC2 YPQ3 YBR147W YBR1124	Probable vacuolar amino acid transporter YPQ3 (PQ-loop repeat-containing protein 3) (Protein RTC2) (Restriction of telomere capping protein 2)
YOL071W	PKA-regulated	SDH5 EMI5 YOL071W	Succinate dehydrogenase assembly factor 2, mitochondrial (SDH assembly factor 2) (SDHAF2)
YDL110C	PKA-regulated	TMA17 YDL110C D2320	Translation machinery-associated protein 17 (ATPase-dedicated chaperone of 17 kDa) (ADC17)
YLR284C	PKA-regulated	ECI1 YLR284C	3,2-trans-enoyl-CoA isomerase (EC 5.3.3.8) (Delta(3),Delta(2)-enoyl-CoA isomerase) (D3,D2-enoyl-CoA isomerase) (Dodecenoyl-CoA isomerase)
YBR052C	PKA-regulated	RFS1 YBR052C YBR0505	Protein RFS1 (RAD55 suppressor protein 1)
YDR034W-B	PKA-regulated	YDR034W-B	Cysteine-rich and transmembrane domain-containing protein YDR034W-B
YNL098C	PKA-regulated	RAS2 ASC1 CTN5 GLC5 YNL098C N2198	Ras-like protein 2 (EC 3.6.5.2)
YNL045W	PKA-regulated	LAP2 YNL045W N2535	Leucine aminopeptidase 2 (EC 3.4.11.-) (Epoxide hydrolase) (EC 3.3.2.10) (Leucyl aminopeptidase yscIV) (AP IV) (Leukotriene A-4 hydrolase homolog) (LTA-4 hydrolase)
YMR173W	PKA-regulated	DDR48 FSP YMR173W YM8010.03	Stress protein DDR48 (DNA damage-responsive protein 48) (DDRP 48) (Flocculent-specific protein) (YP 75)
YKL091C	PKA-regulated	YKL091C	CRAL-TRIO domain-containing protein YKL091C
YOL096C	PKA-regulated	COQ3 YOL096C HRF316	Ubiquinone biosynthesis O-methyltransferase, mitochondrial (3,4-dihydroxy-5-hexaprenylbenzoate methyltransferase) (DHHB methyltransferase) (DHHB-MT) (DHHB-MTase) (3-demethylubiquinol 3-O-methyltransferase) (EC 2.1.1.64) (3-demethylubiquinone-6 3-O-methyltransferase) (Hexaprenyldihydroxybenzoate methyltransferase) (Polyprenyldihydroxybenzoate methyltransferase) (EC 2.1.1.114)
YPR026W	PKA-regulated	ATH1 YPR026W YP9367.06	Vacuolar acid trehalase (EC 3.2.1.28) (Alpha,alpha-trehalase) (Alpha,alpha-trehalose glucohydrolase)
YHR011W	PKA-regulated	DIA4 YHR011W	Serine--tRNA ligase, mitochondrial (EC 6.1.1.11) (Digs into agar protein 4) (Seryl-tRNA synthetase) (SerRS) (Seryl-tRNA(Ser/Sec) synthetase)
YOR186W	PKA-regulated	YOR186W	Putative uncharacterized protein YOR186W
YIR017C	PKA-regulated	MET28 YIR017C	Transcriptional activator of sulfur metabolism MET28 (Methionine-requiring protein 28)
YDL019C	PKA-regulated	OSH2 YDL019C D2845	Oxysterol-binding protein homolog 2
YNL092W	PKA-regulated	YNL092W N2227	Carnosine N-methyltransferase (EC 2.1.1.22)
YEL012W	PKA-regulated	UBC8 GID3 YEL012W	Ubiquitin-conjugating enzyme E2-24 kDa (EC 2.3.2.23) (E2 ubiquitin-conjugating enzyme 8) (Glucose-induced degradation protein 3) (Ubiquitin carrier protein) (Ubiquitin-protein ligase)
YGR066C	PKA-regulated	YGR066C	Uncharacterized protein YGR066C
YPL240C	PKA-regulated	HSP82 HSP90 YPL240C	ATP-dependent molecular chaperone HSP82 (82 kDa heat shock protein) (Heat shock protein Hsp90 heat-inducible isoform)
YCL057W	PKA-regulated	PRD1 YCL057W YCL57W	Saccharolysin (EC 3.4.24.37) (Oligopeptidase YSCD) (Protease D) (Proteinase yscD)
YLR345W	PKA-regulated	YLR345W	Putative 6-phosphofructo-2-kinase/fructose-2,6-bisphosphatase YLR345W [Includes: 6-phosphofructo-2-kinase (EC 2.7.1.105); Fructose-2,6-bisphosphatase (EC 3.1.3.46)]
YJR095W	PKA-regulated	SFC1 ACR1 YJR095W J1921	Succinate/fumarate mitochondrial transporter (Regulator of acetyl-CoA synthase activity)
YGL104C	PKA-regulated	VPS73 YGL104C G3090	Vacuolar protein sorting-associated protein 73
YPR047W	PKA-regulated	MSF1 YPR047W YP9499.05	Phenylalanine--tRNA ligase, mitochondrial (EC 6.1.1.20) (Phenylalanyl-tRNA synthetase) (PheRS)
YNR034W	PKA-regulated	SOL1 YNR034W N3291	6-phosphogluconolactonase-like protein 1
YKR076W	PKA-regulated	ECM4 GTO2 YKR076W	Glutathione S-transferase omega-like 2 (EC 2.5.1.18) (Extracellular mutant protein 4) (Glutathione-dependent dehydroascorbate reductase) (EC 1.8.5.1)
YJR009C	PKA-regulated	TDH2 GPD2 YJR009C J1433	Glyceraldehyde-3-phosphate dehydrogenase 2 (GAPDH 2) (EC 1.2.1.12)
YML030W	PKA-regulated	RCF1 AIM31 YML030W	Respiratory supercomplex factor 1, mitochondrial (Altered inheritance of mitochondria protein 31)
YMR323W	PKA-regulated	ERR3 YMR323W YM9924.15	Enolase-related protein 3 (EC 4.2.1.11) (2-phospho-D-glycerate hydro-lyase) (2-phosphoglycerate dehydratase)
YNL195C	PKA-regulated	YNL195C N1390	Uncharacterized protein YNL195C
YPL203W	PKA-regulated	TPK2 PKA2 YKR1 YPL203W	cAMP-dependent protein kinase type 2 (PKA 2) (EC 2.7.11.11)
YMR160W	PKA-regulated	YMR160W YM8520.09	Uncharacterized protein YMR160W
YCR011C	PKA-regulated	ADP1 YCR011C YCR105 YCR11C	Probable ATP-dependent permease
YBR149W	PKA-regulated	ARA1 YBR149W YBR1127	D-arabinose dehydrogenase [NAD(P)+] heavy chain (EC 1.1.1.117) (AKR3C)
YIR007W	PKA-regulated	EGH1 YIR007W YIB7W	Ergosteryl-beta-glucosidase (EC 3.2.1.-)
YIL045W	PKA-regulated	PIG2 YIL045W	GSY2-interacting protein PIG2
YIL107C	PKA-regulated	PFK26 YIL107C	6-phosphofructo-2-kinase 1 (6PF-2-K 1) (EC 2.7.1.105) (Phosphofructokinase 2 I)
YOL065C	PKA-regulated	INP54 YOL065C	Phosphatidylinositol 4,5-bisphosphate 5-phosphatase INP54 (EC 3.1.3.36)
YKL162C	PKA-regulated	YKL162C YKL616	Protein arginine methyltransferase NDUFAF7 homolog, mitochondrial (EC 2.1.1.320) (NADH dehydrogenase [ubiquinone] complex I, assembly factor 7 homolog) (Protein midA homolog)
YGR044C	PKA-regulated	RME1 YGR044C	Zinc finger protein RME1
YKL148C	PKA-regulated	SDH1 SDHA YKL148C YKL602	Succinate dehydrogenase [ubiquinone] flavoprotein subunit, mitochondrial (EC 1.3.5.1) (Flavoprotein subunit of complex II) (FP)
YOR386W	PKA-regulated	PHR1 YOR386W	Deoxyribodipyrimidine photo-lyase, mitochondrial (EC 4.1.99.3) (DNA photolyase) (Photoreactivating enzyme)
YOR086C	PKA-regulated	TCB1 YOR086C YOR3141c	Tricalbin-1
YMR322C	PKA-regulated	SNO4 HSP34 YMR322C YM9924.14C	Probable glutathione-independent glyoxalase SNO4 (EC 4.2.1.130) (Glyoxalase 3 homolog 4) (Heat shock protein 34) (SNZ proximal open reading frame 4)
YHR097C	PKA-regulated	YHR097C	Uncharacterized protein YHR097C
YER101C	PKA-regulated	AST2 YER101C	Protein AST2
YJR156C	PKA-regulated	THI11 YJR156C J2250	4-amino-5-hydroxymethyl-2-methylpyrimidine phosphate synthase THI11 (HMP-P synthase) (Hydroxymethylpyrimidine phosphate synthase) (EC 2.-.-.-) (Thiamine biosynthesis protein 11) (Thiamine pyrimidine synthase)
YBR111C	PKA-regulated	YSA1 YBR111C YBR0907	ADP-ribose pyrophosphatase (EC 3.6.1.13) (ADP-ribose diphosphatase) (ADP-ribose phosphohydrolase) (Adenosine diphosphoribose pyrophosphatase) (ADPR-PPase)
YOR027W	PKA-regulated	STI1 YOR027W OR26.17	Heat shock protein STI1
YDL244W	PKA-regulated	THI13 YDL244W	4-amino-5-hydroxymethyl-2-methylpyrimidine phosphate synthase THI13 (HMP-P synthase) (Hydroxymethylpyrimidine phosphate synthase) (EC 2.-.-.-) (Thiamine biosynthesis protein 13) (Thiamine pyrimidine synthase)

## Sheet: Co-op
ORF	Mode		Gene names	Protein names
YBR054W	Cooperatively regulated		YRO2 YBR054W YBR0507	Protein YRO2
YPL274W	Cooperatively regulated		SAM3 YPL274W	S-adenosylmethionine permease SAM3 (S-adenosylmethionine metabolism protein 3)
YLR108C	Cooperatively regulated		YLR108C L2913	BTB/POZ domain-containing protein YLR108C
Q0130	Cooperatively regulated		OLI1 ATP9 OLI3 PHO2 Q0130	ATP synthase subunit 9, mitochondrial (Lipid-binding protein) (Oligomycin resistance protein 1)
YFL051C	Cooperatively regulated		YFL051C	Uncharacterized membrane protein YFL051C
YDR536W	Cooperatively regulated		STL1 YDR536W D9719.39	Sugar transporter STL1
YLL024C	Cooperatively regulated		SSA2 YLL024C L0931	Heat shock protein SSA2
YPL265W	Cooperatively regulated		DIP5 YPL265W	Dicarboxylic amino acid permease
YDR046C	Cooperatively regulated		BAP3 PAP1 YDR046C YD9609.02C	Valine amino-acid permease (Branched-chain amino-acid permease 3)
YER039C-A	Cooperatively regulated		YER039C-A	Uncharacterized protein YER039C-A
YGL196W	Cooperatively regulated		DSD1 YGL196W G1315	D-serine dehydratase (EC 4.3.1.18) (D-serine deaminase) (DSD)
YLR297W	Cooperatively regulated		YLR297W	Uncharacterized vacuolar protein YLR297W
YPR138C	Cooperatively regulated		MEP3 AMT3 YPR138C P9659.14	Ammonium transporter MEP3
YPL087W	Cooperatively regulated		YDC1 YPL087W LPG21W	Alkaline ceramidase YDC1 (EC 3.5.1.-)
YER062C	Cooperatively regulated		GPP2 HOR2 YER062C	Glycerol-1-phosphate phosphohydrolase 2 (EC 3.1.3.21) ((DL)-glycerol-3-phosphatase 2) (Hyperosmolarity-responsive protein 2)
YNL160W	Cooperatively regulated		YGP1 YNL160W N1731	Protein YGP1 (GP38)
YMR008C	Cooperatively regulated		PLB1 YMR008C YM8270.10C	Lysophospholipase 1 (EC 3.1.1.5) (Phospholipase B 1)
YDL123W	Cooperatively regulated		SNA4 YDL123W	Protein SNA4
YLR438W	Cooperatively regulated		CAR2 CARGB YLR438W L9753.2	Ornithine aminotransferase (EC 2.6.1.13) (Ornithine--oxo-acid aminotransferase)
YGR254W	Cooperatively regulated		ENO1 ENOA HSP48 YGR254W G9160	Enolase 1 (EC 4.2.1.11) (2-phospho-D-glycerate hydro-lyase 1) (2-phosphoglycerate dehydratase 1)
YGL187C	Cooperatively regulated		COX4 YGL187C G1362	Cytochrome c oxidase subunit 4, mitochondrial (Cytochrome c oxidase polypeptide IV)
YKR039W	Cooperatively regulated		GAP1 YKR039W	General amino-acid permease GAP1
YLR180W	Cooperatively regulated		SAM1 ETH10 YLR180W L9470.9	S-adenosylmethionine synthase 1 (AdoMet synthase 1) (EC 2.5.1.6) (Methionine adenosyltransferase 1) (MAT 1)
YDR019C	Cooperatively regulated		GCV1 YDR019C YD9335.05C	Aminomethyltransferase, mitochondrial (EC 2.1.2.10) (Glycine cleavage system T protein) (GCVT) (Glycine decarboxylase complex subunit T)
YGR019W	Cooperatively regulated		UGA1 YGR019W	4-aminobutyrate aminotransferase (EC 2.6.1.19) (GABA aminotransferase) (GABA-AT) (Gamma-amino-N-butyrate transaminase) (GABA transaminase)
YMR189W	Cooperatively regulated		GCV2 GSD2 YMR189W YM9646.01	Glycine dehydrogenase (decarboxylating), mitochondrial (EC 1.4.4.2) (Glycine cleavage system P protein) (Glycine decarboxylase) (Glycine decarboxylase complex subunit P) (Glycine dehydrogenase (aminomethyl-transferring))
YOL107W	Cooperatively regulated		YOL107W	Transmembrane protein 115 homolog
YGR192C	Cooperatively regulated		TDH3 GPD3 YGR192C G7576	Glyceraldehyde-3-phosphate dehydrogenase 3 (GAPDH 3) (EC 1.2.1.12)
YJL172W	Cooperatively regulated		CPS1 CPS YJL172W J0510	Carboxypeptidase S (EC 3.4.17.4) (GLY-X carboxypeptidase) (YSCS)
YDL229W	Cooperatively regulated		SSB1 YG101 YDL229W	Ribosome-associated molecular chaperone SSB1 (EC 3.6.4.10) (Cold-inducible protein YG101) (Heat shock protein SSB1) (Hsp70 chaperone Ssb)
YNL142W	Cooperatively regulated		MEP2 AMT2 YNL142W N1207 N1820	Ammonium transporter MEP2
YBR139W	Cooperatively regulated		YBR139W YBR1015	Putative serine carboxypeptidase YBR139W (EC 3.4.16.-)
