# Supplementary material for: Whole-cell modeling in yeast predicts compartment-specific proteome constraints that drive metabolic strategies
Source: Nat Commun. 2022 Feb 10;13:801. doi: 10.1038/s41467-022-28467-6 (PMC8831649; doi:10.1038/s41467-022-28467-6)
Supplement: Supplementary file 11 — Source Data [file 41467_2022_28467_MOESM11_ESM.xls]

## Sheet: Figure 1
Figure 1c									Figure 1d
Experimental data					Model simulations				Experimental data					Model simulations
	Growth rate, 1/h	Ribosomal proteome fraction, g/g total protein	Source			Ribosomal proteome fraction, g/g total protein				Relative growth fitness, % (100% = WT, no mCherry overexpression)					Relative growth fitness, % (100% = WT, no mCherry overexpression)
	0.162575	0.151233	Metzl-Raz et al. 2017			Growth rate, 1/h	Nutrient (Glc) availability			Proteome fraction of mCherry, g/g total protein	Kafri et al. 2016
	0.200299	0.14137	Metzl-Raz et al. 2017			0.0342041	0.0813049				Growth fitness, %	Medium			Proteome fraction of mCherry, g/g total protein	Growth fitness, %	Medium
	0.231737	0.150411	Metzl-Raz et al. 2017			0.0521301	0.0874537			0	100	SC medium			0	100	SD medium
	0.251497	0.168904	Metzl-Raz et al. 2017			0.0691433	0.0932792			0.00857617	100.045	SC medium			0.01	98.255	SD medium
	0.220958	0.17137	Metzl-Raz et al. 2017			0.0854109	0.0988357			0.00858656	99.5056	SC medium			0.02	96.5034	SD medium
	0.333234	0.189041	Metzl-Raz et al. 2017			0.100969	0.104123			0.00878796	99.0562	SC medium			0.03	94.7678	SD medium
	0.352994	0.17589	Metzl-Raz et al. 2017			0.115939	0.109232			0.016131	98.0674	SC medium			0.04	93.0607	SD medium
	0.355689	0.209178	Metzl-Raz et al. 2017			0.130371	0.114162			0.0163177	98.382	SC medium			0.05	91.3693	SD medium
	0.387126	0.234247	Metzl-Raz et al. 2017			0.157888	0.12344			0.0165278	97.4831	SC medium			0.06	89.6736	SD medium
	0.476048	0.240822	Metzl-Raz et al. 2017			0.18378	0.132179			0.0188164	98.7416	SC medium			0.08	86.2923	SD medium
	0.487725	0.269589	Metzl-Raz et al. 2017			0.196143	0.136324			0.0191897	99.3708	SC medium			0.09	84.606	SD medium
	0.530838	0.267534	Metzl-Raz et al. 2017			0.208301	0.140444			0.0221293	96.8539	SC medium			0.0999999	82.9249	SD medium
	0.530838	0.280274	Metzl-Raz et al. 2017			0.220003	0.144375			0.0225044	97.3933	SC medium			0.11	81.2601	SD medium
	0.604491	0.293425	Metzl-Raz et al. 2017			0.231622	0.14827			0.0236521	97.8427	SC medium			0.12	79.606	SD medium
	0.406539	0.28393	Bjoerkeroth et al. 2020			0.253567	0.155616			0.0238691	96.5843	SC medium			0.13	77.9573	SD medium
	0.406539	0.297933	Bjoerkeroth et al. 2020			0.264697	0.159333			0.0240515	97.1236	SC medium			0.14	76.3146	SD medium
	0.448378	0.320542	Bjoerkeroth et al. 2020			0.273486	0.162289			0.025615	96	SC medium			0.16	73.0292	SD medium
	0.448378	0.321896	Bjoerkeroth et al. 2020			0.276772	0.163397			0.0265406	97.9775	SC medium			0.17	71.4027	SD medium
	0.195658	0.143219	This study, nutrient (Glc) availability			0.28269	0.165421			0.0280704	98.6067	SC medium			0.18	69.7686	SD medium
	0.20236	0.144273	This study, nutrient (Glc) availability			0.282713	0.16542			0.0280799	98.1124	SC medium			0.19	68.1408	SD medium
	0.229	0.154207	This study, nutrient (Glc) availability			0.285656	0.166423			0.0288569	97.7978	SC medium			0.21	64.907	SD medium
	0.225	0.154242	This study, nutrient (Glc) availability			0.288572	0.167445			0.0292857	95.5506	SC medium			0.22	63.2872	SD medium
	0.268	0.166345	This study, nutrient (Glc) availability			0.291504	0.16843			0.0294507	96.9888	SC medium			0.23	61.68	SD medium
	0.273	0.167835	This study, nutrient (Glc) availability			0.291544	0.168425			0.0296166	98.382	SC medium			0.24	60.0762	SD medium
	0.303	0.180102	This study, nutrient (Glc) availability			0.297379	0.170416			0.0300445	96.1798	SC medium			0.25	58.4546	SD medium
	0.302	0.180702	This study, nutrient (Glc) availability			0.300293	0.171407			0.0325579	95.7753	SC medium			0.26	56.8725	SD medium
	0.3	0.180705	This study, nutrient (Glc) availability			0.303215	0.172397			0.0350574	96.0899	SC medium			0.27	55.2628	SD medium
	0.301	0.181754	This study, nutrient (Glc) availability			0.306101	0.173379			0.0352441	96.4045	SC medium			0.28	53.6727	SD medium
	0.316	0.192024	This study, nutrient (Glc) availability			0.308936	0.174337			0.0354533	95.5506	SC medium			0.29	52.1018	SD medium
	0.32	0.193411	This study, nutrient (Glc) availability			0.308972	0.174355			0.0358033	97.3933	SC medium			0.3	50.5136	SD medium
	0.337	0.196344	This study, nutrient (Glc) availability			0.311849	0.175335			0.036239	94.7865	SC medium			0.31	48.9431	SD medium
	0.34	0.198821	This study, nutrient (Glc) availability			0.314663	0.176307			0.0373807	95.5506	SC medium			0.32	47.3604	SD medium
	0.052	0.107695	This study, nutrient quality			0.323254	0.179211			0.0374093	94.0674	SC medium			0.33	45.8027	SD medium
	0.051	0.112121	This study, nutrient quality			0.337317	0.183995			0.0381681	94.6966	SC medium			0.34	44.2358	SD medium
	0.048	0.111236	This study, nutrient quality			0.349583	0.18819			0.0385276	96.0449	SC medium			0.35	42.6782	SD medium
	0.047	0.111208	This study, nutrient quality			0.355085	0.190145			0.0424282	93.6629	SC medium			0.36	41.1211	SD medium
	0.165	0.189097	This study, nutrient quality			0.35603	0.190487			0.0427877	95.0112	SC medium			0.37	39.5698	SD medium
	0.182	0.183169	This study, nutrient quality			0.358008	0.191201			0.042996	94.2022	SC medium			0.38	38.026	SD medium
	0.275	0.211331	This study, nutrient quality			0.358889	0.191517			0.0441291	95.4157	SC medium			0.39	36.4552	SD medium
	0.291	0.213634	This study, nutrient quality			0.360932	0.192258			0.0441429	94.6966	SC medium			0.4	34.9456	SD medium
	0.369	0.222395	This study, nutrient quality			0.361891	0.192602			0.0443443	94.2472	SC medium			0.01	98.7237	YPD medium
	0.373	0.223071	This study, nutrient quality			0.363851	0.193313			0.0449329	93.7079	SC medium			0.02	97.4387	YPD medium
						0.367676	0.194696			0.0462717	94.2472	SC medium			0.03	96.1632	YPD medium
						0.377545	0.19827			0.047646	92.9438	SC medium			0.04	94.8642	YPD medium
						0.382471	0.200053			0.0480401	92.4944	SC medium			0.05	93.5933	YPD medium
						0.384448	0.200768			0.0507471	92.0449	SC medium			0.06	92.3116	YPD medium
						0.386448	0.201494			0.052428	94.8315	SC medium			0.07	90.8778	YPD medium
						0.387423	0.201845			0.052823	94.3371	SC medium			0.08	89.3295	YPD medium
						0.387999	0.202056			0.0553841	91.4607	SC medium			0.09	87.6846	YPD medium
						0.38877	0.202338			0.0575059	91.3708	SC medium			0.1	85.8947	YPD medium
						0.390304	0.202898			0.0598396	90.2921	SC medium			0.12	82.3281	YPD medium
						0.391761	0.203429			0.0607487	93.1236	SC medium			0.13	80.5643	YPD medium
						0.393164	0.203941			0.0613771	90.5169	SC medium			0.14	78.8348	YPD medium
						0.393764	0.204161			0.0613849	90.1124	SC medium			0.15	77.1003	YPD medium
						0.394046	0.204255			0.0627298	90.3371	SC medium			0.16	75.3758	YPD medium
						0.394099	0.204272			0.0664195	88.8989	SC medium			0.17	73.6535	YPD medium
						0.394566	0.204431			0.0671766	89.618	SC medium			0.18	71.9472	YPD medium
										0.0675439	90.5618	SC medium			0.19	70.247	YPD medium
										0.0721886	89.573	SC medium			0.2	68.5559	YPD medium
										0.0731852	87.8652	SC medium			0.21	66.8943	YPD medium
										0.0750779	89.6629	SC medium			0.22	65.2226	YPD medium
										0.0807349	86.1573	SC medium			0.23	63.5508	YPD medium
										0.0836364	85.618	SC medium			0.24	61.898	YPD medium
										0.0946813	82.5618	SC medium			0.25	60.2289	YPD medium
										0.105916	79.6404	SC medium			0.26	58.584	YPD medium
										0.106298	79.8652	SC medium			0.27	56.9175	YPD medium
										0.107623	81.0787	SC medium			0.28	55.2496	YPD medium
										0.108171	82.6517	SC medium			0.29	53.5979	YPD medium
										0.122636	82.1573	SC medium			0.3	51.9474	YPD medium
										0.122751	76.1798	SC medium			0.31	50.2999	YPD medium
										0.128669	79.1461	SC medium			0.32	48.6705	YPD medium
										0.133288	79.5056	SC medium			0.33	47.0367	YPD medium
										0.00354957	100.935	YPD medium			0.34	45.4086	YPD medium
										0.00361389	100.252	YPD medium			0.35	43.7904	YPD medium
										0.0061409	99.1367	YPD medium			0.36	42.1747	YPD medium
										0.00620978	99.82	YPD medium			0.37	40.5596	YPD medium
										0.00694257	99.8829	YPD medium			0.38	38.959	YPD medium
										0.00826957	98.3936	YPD medium			0.39	37.3634	YPD medium
										0.00900691	99.8229	YPD medium			0.01	98.7105	SC medium
										0.00940153	98.3326	YPD medium			0.02	97.4334	SC medium
										0.00940898	100.569	YPD medium			0.03	96.1366	SC medium
										0.0102003	98.2092	YPD medium			0.04	94.8519	SC medium
										0.0111991	98.1482	YPD medium			0.05	93.5598	SC medium
										0.0115964	97.4653	YPD medium			0.06	92.2631	SC medium
										0.0120673	98.8944	YPD medium			0.07	90.9602	SC medium
										0.0123302	97.8388	YPD medium			0.08	89.6636	SC medium
										0.0123362	99.64	YPD medium			0.09	88.3689	SC medium
										0.013531	98.4611	YPD medium			0.1	87.0646	SC medium
										0.013795	97.7161	YPD medium			0.11	85.7562	SC medium
										0.0142591	97.0954	YPD medium			0.12	84.4553	SC medium
										0.0148529	95.419	YPD medium			0.13	83.1566	SC medium
										0.0164512	95.4207	YPD medium			0.14	81.8638	SC medium
										0.0174492	95.1111	YPD medium			0.15	80.1092	SC medium
										0.0179187	96.1054	YPD medium			0.16	78.1733	SC medium
										0.0187195	96.6031	YPD medium			0.17	76.2515	SC medium
										0.0191179	96.2309	YPD medium			0.18	74.2852	SC medium
										0.0209781	94.8663	YPD medium			0.19	72.3308	SC medium
										0.0216409	93.9354	YPD medium			0.2	70.4113	SC medium
										0.0231094	94.9307	YPD medium			0.21	68.5278	SC medium
										0.0236453	95.8629	YPD medium			0.22	66.657	SC medium
										0.024243	95.3666	YPD medium			0.23	64.7946	SC medium
										0.0245704	93.6899	YPD medium			0.24	62.9285	SC medium
										0.027767	93.6311	YPD medium			0.25	61.1166	SC medium
										0.0302232	91.2734	YPD medium			0.26	59.308	SC medium
										0.0323496	89.8471	YPD medium			0.27	57.5214	SC medium
										0.0327629	93.9469	YPD medium			0.28	55.7319	SC medium
										0.0337581	92.8299	YPD medium			0.29	53.9621	SC medium
										0.034026	93.2649	YPD medium			0.3	52.2072	SC medium
										0.0379422	89.356	YPD medium			0.31	50.4558	SC medium
										0.0424041	89.2985	YPD medium			0.32	48.7206	SC medium
										0.0443359	89.4247	YPD medium			0.33	46.9861	SC medium
										0.0453326	88.7425	YPD medium			0.34	45.2905	SC medium
										0.0459357	89.8611	YPD medium			0.35	43.5909	SC medium
										0.0477212	86.0742	YPD medium			0.36	41.8972	SC medium
										0.0481957	88.5591	YPD medium			0.37	40.2181	SC medium
										0.0485922	87.6279	YPD medium			0.38	38.5557	SC medium
										0.0489909	87.3798	YPD medium			0.39	36.9128	SC medium
										0.0519237	88.1282	YPD medium

## Sheet: Figure 2
Figure 2a									Figure 2b				Figure 2c									Figure 2d															Figure 2e
Experimental data					Model simulations				Model simulations				Experimental data					Model simulations				Experimental data								Model simulations							Model simulations
	Growth rate, 1/h	Residual glucose, mM	Source			Growth rate, 1/h	Residual glucose, mM			HXT saturation	Growth rate, 1/h			Growth rate, 1/h	Growth yield on glucose, g/g glucose	Source			Growth rate, 1/h	Growth yield on glucose, g/g glucose			Growth rate, 1/h	qGlc	qO2	qEtOH	qCO2	Source			Growth rate, 1/h	qGlc	qO2	qEtOH	qCO2				Relative occupancy of compartments/constraint expression
	0.02	0.127106	Canelas et al. 2011			0.0144043	0.010101			0.01	0.0144043			0.02	0.437934	Canelas et al. 2011			0.0342041	0.449243			0.02	0.246882	0.69746	0	0.732885	Canelas et al. 2011			0.0342041	0.422629	1.27989	0	1.32622			Growth rate, 1/h	UP minimum	Carbon uptake	Mitochondrial membrane	Mitochondrial volume
	0.1	0.183635	Canelas et al. 2011			0.0166016	0.0111223			0.011	0.0166016			0.05	0.463198	Canelas et al. 2011			0.0521301	0.467607			0.05	0.601733	1.52358	0	1.58697	Canelas et al. 2011			0.0521301	0.618827	1.72053	0	1.79865			0.0342041	0.313662	1	0.126962	0.125805
	0.3	0.45617	Canelas et al. 2011			0.0263672	0.0162602			0.016	0.0263672			0.1	0.504802	Canelas et al. 2011			0.0691433	0.475688			0.1	1.10052	2.73045	0	2.84368	Canelas et al. 2011			0.0691433	0.806845	2.14402	0	2.25216			0.0521301	0.32729	1	0.175495	0.168989
	0.35	1.43972	Canelas et al. 2011			0.0302734	0.0204082			0.02	0.0302734			0.2	0.516372	Canelas et al. 2011			0.0854109	0.48003			0.2	2.14476	5.07182	0	5.3067	Canelas et al. 2011			0.0854109	0.987658	2.55292	0	2.68947			0.0854109	0.355579	1	0.272909	0.24769
	0.05	0.14388	Canelas et al. 2011			0.046875	0.0277492			0.027	0.046875			0.3	0.358566	Canelas et al. 2011			0.100969	0.482263			0.3	4.67105	6.78261	3.23951	10.0321	Canelas et al. 2011			0.100969	1.16216	2.94893	0	3.11282			0.100969	0.374423	1	0.318578	0.284163
	0.2	0.186309	Canelas et al. 2011			0.0791416	0.048218			0.046	0.0791416			0.325	0.331301	Canelas et al. 2011			0.115939	0.483533			0.325	5.44283	6.83202	4.40863	11.3553	Canelas et al. 2011			0.115939	1.33097	3.33447	0	3.52441			0.115939	0.391196	1	0.371685	0.319312
	0.325	0.543968	Canelas et al. 2011			0.086834	0.0537408			0.051	0.086834			0.35	0.252712	Canelas et al. 2011			0.130371	0.484174			0.35	7.622	5.0054	8.71165	13.999	Canelas et al. 2011			0.130371	1.49466	3.70829	0	3.92365			0.157888	0.446126	1	0.522151	0.415465
	0.375	3.29481	Canelas et al. 2011			0.107336	0.0683761			0.064	0.107336			0.375	0.20514	Canelas et al. 2011			0.157888	0.484646			0.375	10.2308	4.19068	14.9075	18.0766	Canelas et al. 2011			0.157888	1.80837	4.42902	0	4.69188			0.18378	0.486738	1	0.621801	0.473689
	0.2	0.177498	This study			0.110317	0.0706638			0.066	0.110317			0.196	0.511732	This study			0.18378	0.484294			0.196	2.12606	5.46543	0	5.52965	This study			0.18378	2.10645	5.11752	0	5.4249			0.208301	0.534229	1	0.714834	0.528116
	0.23	0.192613	This study			0.113301	0.0729614			0.068	0.113301			0.202	0.498527	This study			0.196143	0.483789			0.202	2.24918	5.49945	0	5.5999	This study			0.196143	2.25049	5.4501	0	5.77924			0.231622	0.588582	1	0.818193	0.580709
	0.27	0.20101	This study			0.116243	0.0752688			0.07	0.116243			0.229	0.497725	This study			0.208301	0.483554			0.229	2.55393	5.99783	0	5.94908	This study			0.208301	2.39115	5.77746	0	6.12682			0.264697	0.687927	1	0.99145	0.656519
	0.3	0.320251	This study			0.130798	0.0869565			0.08	0.130798			0.225	0.497607	This study			0.220003	0.482816			0.225	2.50991	5.93676	0	5.95567	This study			0.220003	2.52935	6.10011	0	6.47065			0.276772	0.748127	1	1	0.669156
	0.32	0.389108	This study			0.1582	0.111111			0.1	0.1582			0.268	0.470527	This study			0.231622	0.482566			0.268	3.16164	6.85023	0	7.37556	This study			0.231622	2.66431	6.41375	0	6.80304			0.282713	0.766593	1	1	0.664197
	0.34	0.44453	This study			0.255032	0.219512			0.18	0.255032			0.273	0.473833	This study			0.253567	0.480652			0.273	3.19815	7.73715	0	8.34535	This study			0.253567	2.92835	7.03055	0	7.46357			0.291544	0.798063	1	1	0.657372
						0.275879	0.25			0.2	0.275879			0.303	0.4085	This study			0.264697	0.480893			0.303	4.1173	7.53498	1.16595	8.16429	This study			0.264697	3.05536	7.3284	0	7.77437			0.303215	0.837391	1	1	0.647786
						0.279297	0.265823			0.21	0.279297			0.302	0.392981	This study			0.273486	0.47632			0.302	4.26577	7.07124	1.90608	8.03006	This study			0.273486	3.18712	7.53249	0	7.99452			0.306101	0.848577	1	1	0.645582
						0.288818	0.315789			0.24	0.288818			0.3	0.383429	This study			0.276772	0.460637			0.3	4.34308	6.23274	3.02772	7.80428	This study			0.276772	3.33522	7.50316	0.205906	8.17615			0.308972	0.860152	1	1	0.643449
						0.292015	0.333333			0.25	0.292015			0.3	0.38695	This study			0.28269	0.432179			0.3	4.30356	6.32226	2.87676	7.88595	This study			0.28269	3.63085	7.45163	0.724907	8.65416			0.311849	0.871507	1	1	0.641345
						0.294726	0.351351			0.26	0.294726			0.316	0.41945	This study			0.282713	0.432225			0.316	4.18186	7.69253	1.41469	8.83771	This study			0.282713	3.63077	7.45146	0.725183	8.65367			0.323254	0.922915	1	1	0.634504
						0.297852	0.369863			0.27	0.297852			0.32	0.424759	This study			0.285656	0.419781			0.32	4.18186	7.38448	1.8429	8.84458	This study			0.285656	3.77731	7.42613	0.982328	8.8906			0.337317	0.989634	1	1	0.626651
						0.30127	0.388889			0.28	0.30127			0.32	0.364948	This study			0.288572	0.408309			0.32	4.86722	5.84299	4.94171	7.97816	This study			0.288572	3.92309	7.40092	1.23732	9.12629			0.349583	1	1	1	0.606298
						0.304375	0.408451			0.29	0.304375			0.32	0.358531	This study			0.291504	0.397769			0.32	4.95433	5.6503	5.40472	7.9194	This study			0.291504	4.06795	7.37597	1.49123	9.36019			0.355085	1	1	0.939743	0.57035
						0.307373	0.428571			0.3	0.307373			0.337	0.331435	This study			0.291544	0.39784			0.337	5.64408	5.30094	7.22582	8.1838	This study			0.291544	4.06778	7.37567	1.49163	9.35933			0.35603	1	1	0.925688	0.562097
						0.310383	0.449275			0.31	0.310383			0.34	0.314236	This study			0.297379	0.379034			0.34	6.00599	4.70868	8.58717	7.94899	This study			0.297379	4.35505	7.3263	1.99467	9.82289			0.358008	1	1	0.898135	0.545921
						0.313546	0.470588			0.32	0.313546			0.373107	0.156858	This study			0.300293	0.370631			0.421	14.48	2.2	20.3	24.6799	This study			0.300293	4.49744	7.30172	2.24378	10.0523			0.358889	1	1	0.88488	0.537903
						0.328112	0.587302			0.37	0.328112			0.36894	0.164637	This study			0.303215	0.36282			0.399	13.8	2.1	19.3	22.0335	This study			0.303215	4.63897	7.2773	2.49127	10.28			0.360932	1	1	0.8564	0.521635
						0.34375	0.724138			0.42	0.34375			0.420825	0.16137	This study			0.306101	0.355478			0.373	13.2	1.9	18.6	21.5206	This study			0.306101	4.77985	7.25331	2.73753	10.507			0.361891	1	1	0.842321	0.513468
						0.356567	0.886792			0.47	0.356567			0.399116	0.160491	This study			0.308936	0.348537			0.369	12.44	1.9	17.6	20.5088	This study			0.308936	4.92017	7.22978	2.98254	10.734			0.363851	1	1	0.819565	0.497421
						0.36217	1.08333			0.52	0.36217								0.308972	0.348591											0.308972	4.91999	7.22953	2.98242	10.7328			0.367676	1	1	0.763882	0.465764
						0.365234	1.22222			0.55	0.365234								0.311849	0.342148											0.311849	5.05931	7.20584	3.22551	10.9571			0.377545	1	1	0.618352	0.38724
						0.368393	1.38095			0.58	0.368393								0.314663	0.336014											0.314663	5.19817	7.18267	3.46693	11.1811			0.382471	1	1	0.547948	0.34884
						0.375977	1.85714			0.65	0.375977								0.323254	0.319886											0.323254	5.60932	7.11278	4.18351	11.8411			0.384448	1	1	0.520637	0.333767
						0.387564	3			0.75	0.387564								0.337317	0.298107											0.337317	6.28099	7.00013	5.35125	12.9185			0.386448	1	1	0.492405	0.318499
						0.393066	4			0.8	0.393066								0.349583	0.279347											0.349583	6.94655	6.84916	6.62786	14.061			0.387423	1	1	0.479331	0.311799
						0.397226	5.66667			0.85	0.397226								0.355085	0.257804											0.355085	7.64546	6.38948	8.17964	15.1604			0.387999	1	1	0.480821	0.312282
						0.398926	7			0.875	0.398926								0.35603	0.253841											0.35603	7.78551	6.2861	8.48053	15.359			0.38877	1	1	0.482373	0.312925
						0.399384	7.33333			0.88	0.399384								0.358008	0.24643											0.358008	8.0642	6.08305	9.07691	15.7549			0.390304	1	1	0.48512	0.314384
						0.400585	9			0.9	0.400585								0.358889	0.242827											0.358889	8.20398	5.97745	9.37898	15.9522			0.391761	1	1	0.488259	0.315555
						0.401367	10.1111			0.91	0.401367								0.360932	0.236244											0.360932	8.48062	5.77772	9.96915	16.3455			0.393164	1	1	0.490816	0.316669
						0.402084	12.3333			0.925	0.402084								0.361891	0.233067											0.361891	8.61904	5.6754	10.2662	16.5413			0.393764	1	1	0.4923	0.317262
						0.402832	19			0.95	0.402832								0.363851	0.227064											0.363851	8.89479	5.4736	10.8566	16.9324			0.394046	1	0.990205	0.492675	0.317447
																			0.367676	0.216106											0.367676	9.44409	5.06668	12.0353	17.7088			0.394099	1	0.984443	0.493069	0.317451
																			0.377545	0.194097											0.377545	10.7972	4.07135	14.9298	19.6203			0.394566	1	0.956703	0.493383	0.317808
																			0.382471	0.185183											0.382471	11.4646	3.5781	16.3573	20.5605
																			0.384448	0.181933											0.384448	11.7298	3.38197	16.9243	20.9336
																			0.386448	0.178854											0.386448	11.9937	3.18728	17.488	21.3051
																			0.387423	0.177355											0.387423	12.1256	3.10071	17.7665	21.4982
																			0.387999	0.175646											0.387999	12.2618	3.10604	18.0287	21.7666
																			0.38877	0.1731											0.38877	12.4668	3.1128	18.4254	22.1712
																			0.390304	0.169195											0.390304	12.805	3.12738	19.0746	22.8376
																			0.391761	0.165457											0.391761	13.1431	3.14089	19.7252	23.5041
																			0.393164	0.161888											0.393164	13.481	3.15375	20.3764	24.1704
																			0.393764	0.160534											0.393764	13.6154	3.15945	20.6347	24.4354
																			0.394046	0.160607											0.394046	13.619	3.16226	20.6367	24.4407
																			0.394099	0.160748											0.394099	13.6089	3.16283	20.6156	24.4201
																			0.394566	0.161534											0.394566	13.5587	3.16771	20.5069	24.317

## Sheet: Figure 3
Figure 3a															Figure 3b
Experimental data								Model simulations							Experimental data					Wash-out kinetics
		Proteome fraction, g/g total protein								Proteome fraction, g/g total protein						Growth rate, 1/h	Mitochondrial proteome fraction, g/g total protein	Source			Growth rate, 1/h	Mitochondrial proteome fraction, g/g total protein
	Growth rate, 1/h	Glycolysis	AA biosynthesis	TCA cycle	Oxidative phosphorylation	Source			Growth rate, 1/h	Glycolysis	AA biosynthesis	TCA cycle	Oxidative phosphorylation			0.195658	0.206814	Glc-limited chemostat			0.2	0.273874
	0.195658	0.0801929	0.0963091	0.0260807	0.0495114	Glc-limited chemostat			0.0342	0.00105335	0.00254349	0.0118061	0.0138195			0.20236	0.207716	Glc-limited chemostat			0.21	0.263049
	0.20236	0.0787312	0.0970139	0.0261314	0.0498498	Glc-limited chemostat			0.05213	0.00332631	0.00484328	0.0152614	0.0181931			0.225	0.205621	Glc-limited chemostat			0.22	0.253047
	0.225	0.0726709	0.0972225	0.0262886	0.0487714	Glc-limited chemostat			0.08541	0.00500756	0.00917367	0.0213757	0.0259757			0.229	0.206141	Glc-limited chemostat			0.23	0.243778
	0.229	0.073833	0.0956647	0.0264801	0.0494373	Glc-limited chemostat			0.15789	0.00847521	0.0189492	0.0335764	0.0417285			0.268	0.213991	Glc-limited chemostat			0.24	0.235164
	0.268	0.0686151	0.0988635	0.0302791	0.0523934	Glc-limited chemostat			0.18378	0.00964957	0.0225355	0.0375954	0.0469216			0.273	0.213313	Glc-limited chemostat			0.25	0.227138
	0.273	0.0701138	0.100054	0.0339868	0.0556405	Glc-limited chemostat			0.19614	0.0102013	0.0242673	0.0394517	0.0493592			0.3	0.201838	Glc-limited chemostat			0.26	0.219641
	0.3	0.0728806	0.101341	0.0370846	0.0592208	Glc-limited chemostat			0.2083	0.0107333	0.0259272	0.0412378	0.0517024			0.301	0.201724	Glc-limited chemostat			0.27	0.212624
	0.301	0.0746881	0.103073	0.0377122	0.0602971	Glc-limited chemostat			0.23162	0.0117428	0.0292058	0.0445895	0.0561329			0.302	0.20174	Glc-limited chemostat			0.28	0.206041
	0.302	0.0727145	0.10112	0.0370001	0.0593708	Glc-limited chemostat			0.2647	0.0131392	0.0338481	0.0492191	0.0624768			0.303	0.202102	Glc-limited chemostat			0.29	0.199854
	0.303	0.0736667	0.102325	0.0377316	0.0592477	Glc-limited chemostat			0.27677	0.0144229	0.0356414	0.0503663	0.0612588			0.316	0.190241	Glc-limited chemostat			0.3	0.194027
	0.316	0.0737443	0.104618	0.034227	0.0556649	Glc-limited chemostat			0.30322	0.0213815	0.0393732	0.0463336	0.0579011			0.32	0.190094	Glc-limited chemostat			0.31	0.188531
	0.32	0.0746228	0.104715	0.0338714	0.0558795	Glc-limited chemostat			0.3061	0.0221326	0.0397843	0.0459081	0.0575496			0.337	0.18234	Glc-limited chemostat			0.32	0.183337
	0.337	0.0742649	0.105205	0.0314645	0.0524622	Glc-limited chemostat			0.30897	0.0228845	0.0402069	0.0454785	0.0572027			0.34	0.179623	Glc-limited chemostat			0.33	0.178422
	0.34	0.0746234	0.10584	0.0303873	0.0523654	Glc-limited chemostat			0.31185	0.0235957	0.0406188	0.0450685	0.0568579			0.047	0.187143	Trehalose batch			0.34	0.173763
	0.047	0.105012	0.085983	0.021226	0.0403453	Trehalose batch			0.32325	0.026357	0.042324	0.0434544	0.055515			0.048	0.188758	Trehalose batch			0.35	0.169342
	0.048	0.108167	0.0877745	0.0217488	0.0400322	Trehalose batch			0.33732	0.0297505	0.0442665	0.041543	0.0539141			0.051	0.183908	Trehalose batch			0.36	0.16514
	0.051	0.108045	0.0837889	0.0199431	0.0383163	Trehalose batch			0.35508	0.0368562	0.0458071	0.0347709	0.0500039			0.052	0.188259	Trehalose batch			0.37	0.161141
	0.052	0.102913	0.0797527	0.0199481	0.0388672	Trehalose batch			0.35603	0.0376265	0.0459347	0.0339452	0.0491555			0.369	0.0740312	Glucose batch			0.38	0.157332
	0.369	0.134037	0.115129	0.00830376	0.0119394	Glucose batch			0.35801	0.0391105	0.0461987	0.0323194	0.0474901			0.373	0.0731519	Glucose batch			0.39	0.153698
	0.373	0.131323	0.113903	0.00818315	0.0118164	Glucose batch			0.35889	0.0398657	0.0463206	0.0314864	0.046648
									0.36093	0.0413414	0.0465912	0.0298878	0.0449943
									0.36189	0.0420813	0.0467176	0.0290709	0.0441623
									0.36385	0.0435488	0.0469826	0.0274785	0.0425223
									0.36768	0.0464619	0.0475457	0.0242759	0.0392365
									0.37755	0.0535312	0.0488275	0.0164989	0.031277
									0.38247	0.0569715	0.0494865	0.0126901	0.0273811
									0.38445	0.0583293	0.0497531	0.0111833	0.0258406
									0.38645	0.0596745	0.0500519	0.00969083	0.0243159
									0.38742	0.0603466	0.0501517	0.00902416	0.023638
									0.388	0.0610691	0.0502172	0.00903533	0.023669
									0.38877	0.0621798	0.0503056	0.00904878	0.0237084
									0.3903	0.0639443	0.0504998	0.00907977	0.0237934
									0.39176	0.065727	0.0506443	0.00910768	0.0238719
									0.39316	0.0675079	0.0508354	0.00913446	0.0239438
									0.39376	0.0682123	0.0509025	0.009146	0.0239795
									0.39405	0.0682112	0.0509146	0.00914991	0.0239948
									0.3941	0.0681513	0.0509236	0.009152	0.0239924
									0.39457	0.0678394	0.0509837	0.0091636	0.02402

## Sheet: Figure 4
Figure 4a																Figure 4b								Figure 4c																Figure 4d
Experimental data								Model simulations								Model simulations								Experimental data								Model predictions								Experimental data
	Growth rate, 1/h	qSx	qO2	qEtOH	qCO2	Source			Growth rate, 1/h	qSx	qO2	qEtOH	qCO2	Source				Relative occupancy of compartments/constraint expression								Proteome fraction, g/g total protein								Proteome fraction, g/g total protein								Growth rate, 1/h
	0.048	0.21	1.6	0	1.49807	Trehalose batch			0.0521301	0.618827	1.72053	0	1.79865	Trehalose batch			Growth rate, 1/h	UP minimum	Carbon uptake	Mitochondrial membrane	Mitochondrial volume	Source			Growth rate, 1/h	Glycolysis	AA biosynthesis	TCA cycle	Oxidative phosphorylation	Source			Growth rate, 1/h	Glycolysis	AA biosynthesis	TCA cycle	Oxidative phosphorylation	Source			Protein	0.171	0.297	0.399	Pathway
	0.052	0.26	1.7	0	1.66961	Trehalose batch			0.182994	2.47159	5.25588	0.68942	6.25258	Galactose batch			0.0521301	0.32729	0.175495	1	0.168989	Trehalose batch			0.047	0.105012	0.085983	0.021226	0.0397485	Trehalose batch			0.05213	0.00332631	0.00484328	0.0152614	0.0176766	Trehalose batch			CDC19	0.0140767	0.030227	0.0400717	Glycolysis
	0.165	2.49	5.1	0.8	5.90979	Galactose batch			0.288281	4.60594	3.59722	13.2151	17.2928	Maltose batch			0.182994	1	0.630483	1	0.485327	Galactose batch			0.048	0.108167	0.0877745	0.0217488	0.0394532	Trehalose batch			0.18299	0.0118294	0.0219947	0.0388347	0.0468652	Galactose batch			PGI1	0.00283113	0.00357211	0.00447829	Glycolysis
	0.182	2.77	5.4	0.7	6.23518	Galactose batch			0.394566	13.5587	3.16771	20.5069	24.317	Glucose batch			0.288281	1	0.497099	1	0.344014	Maltose batch			0.051	0.108045	0.0837889	0.0199431	0.0377041	Trehalose batch			0.28828	0.0222199	0.036563	0.0180619	0.0290104	Maltose batch			PGK1	0.0162344	0.0281248	0.0348372	Glycolysis
	0.275	5.18	2.4	13.5	16.7361	Maltose batch											0.394566	1	0.493383	0.956703	0.317808	Glucose batch			0.052	0.102913	0.0797527	0.0199481	0.0382436	Trehalose batch			0.39457	0.0678394	0.0509837	0.0091636	0.02336	Glucose batch			TPI1	0.00436461	0.00815654	0.00859428	Glycolysis
	0.291	5.23	3	14.7	17.3566	Maltose batch																			0.165	0.0616223	0.0975536	0.0270027	0.0449865	Galactose batch											HXK1	0.000916665	0.000574647	2.87037e-06	Glycolysis
	0.373	13.2	1.9	18.6	21.5206	Glucose batch																			0.182	0.0628773	0.097015	0.0272051	0.0456938	Galactose batch											HXK2	0.00214167	0.00200044	0.00273462	Glycolysis
	0.369	12.44	1.9	17.6	20.5088	Glucose batch																			0.275	0.10696	0.100993	0.0118418	0.0245628	Maltose batch											TDH3	0.00343343	0.00491808	0.00598717	Glycolysis
	0.421	14.48	2.2	20.3	24.6799	Glucose batch (TI experiment)																			0.291	0.106471	0.101671	0.0122932	0.0253994	Maltose batch											PFK1	0.00219995	0.00276992	0.00338455	Glycolysis
	0.399	13.8	2.1	19.3	22.0335	Glucose batch (TI experiment)																			0.369	0.134037	0.115129	0.00830376	0.0117611	Glucose batch											TDH1	0.00024271	0.000225013	0.000174983	Glycolysis
																									0.373	0.131323	0.113903	0.00818315	0.0116475	Glucose batch											FBA1	0.00877814	0.0144547	0.0190107	Glycolysis
																																									GPM1	0.00454208	0.00906236	0.0109933	Glycolysis
																																									PFK2	0.0014433	0.00198016	0.00240671	Glycolysis
																																									PYK2	3.52049e-05	1.36132e-05	3.51554e-06	Glycolysis
																																									GLK1	0.000850334	0.000515282	0	Glycolysis
																																									EMI2	0.000159471	0.000120885	0	Glycolysis
																																									CCP1	8.14379e-05	6.09523e-05	3.97575e-05	Oxidative phosphorylation
																																									COR1	0.00318149	0.00177581	0.000847686	Oxidative phosphorylation
																																									CYB2	0.000441692	0.000200733	0	Oxidative phosphorylation
																																									CYC1	0.000235535	0.000121911	3.31211e-05	Oxidative phosphorylation
																																									CYT1	0.000878637	0.000516852	0.000221333	Oxidative phosphorylation
																																									GUT2	0.00059378	9.88704e-05	0	Oxidative phosphorylation
																																									NDE1	0.000786446	0.000705067	0.000377475	Oxidative phosphorylation
																																									NDI1	0.00114565	0.000437116	0.000157764	Oxidative phosphorylation
																																									RIP1	0.00113541	0.000638119	0.00029264	Oxidative phosphorylation
																																									ATP*	0.0267835	0.0152685	0.0073415	Oxidative phosphorylation
																																									COX*	0.00465162	0.00232224	0.00114918	Oxidative phosphorylation
																																									QCR*	0.00542494	0.00283487	0.00124383	Oxidative phosphorylation

## Sheet: Figure 5
Figure 5a							Figure 5b														Figure 5c								Figure 5d
Experimental data							Experimental data							Model simulations							Experimental data				Model simulations				Experimental data							Model simulations
	Sampling time, h	0.12_lnOD1	0.2_lnOD1	0.32_lnOD1	0.39_lnOD1			Growth rate, 1/h	qGlc	qO2	qEtOH	qCO2			Growth rate, 1/h	qGlc	qO2	qEtOH	qCO2		Growth rate, 1/h	Ribosomal proteome fraction, g/g total protein	Source			Growth rate, 1/h	Ribosomal proteome fraction, g/g total protein				Proteome fraction, g/g total protein							Proteome fraction, g/g total protein
	0				-0.970879			0.121	4.94	1.8	5.9	8.59829			0.013623	1.01136	0.073338	1.83139	1.9269		0.195658	0.143219	This study, nutrient (Glc) availability			0.013623	0.441623			Growth rate, 1/h	Glycolysis	AA biosynthesis	TCA cycle	Oxidative phosphorylation			Growth rate, 1/h	Glycolysis	AA biosynthesis	TCA cycle	Oxidative phosphorylation
	0.966667				-0.593302			0.106	4.23	1.6	4.7	7.25496			0.0333661	1.56965	0.198316	2.63591	2.8947		0.20236	0.144273	This study, nutrient (Glc) availability			0.0333661	0.427501			0.105991	0.0747093	0.0880279	0.00835429	0.0139341			0.0134	0.00708844	0.00113554	0.000284895	0.000736681
	1.96667				-0.18633			0.179	4.57	1.9	6	12.2507			0.042704	1.8372	0.258761	3.02271	3.35976		0.229	0.154207	This study, nutrient (Glc) availability			0.042704	0.420815			0.120956	0.0767867	0.0868654	0.00788122	0.0131468			0.02369	0.00879485	0.00249405	0.000546211	0.00136287
	3.08333				0.235072			0.202	6.93	2	9.3	13.0332			0.0517519	2.09908	0.318156	3.40166	3.81533		0.225	0.154242	This study, nutrient (Glc) availability			0.0517519	0.414518			0.19976	0.0881566	0.0947413	0.00688245	0.0119461			0.03367	0.0103713	0.00381133	0.000800451	0.00198846
	4.28333				0.753772			0.2	6.93	1.8	9.2	12.8839			0.0689575	2.60297	0.433473	4.13246	4.69374		0.268	0.166345	This study, nutrient (Glc) availability			0.0689575	0.402585			0.200869	0.0888007	0.09617	0.0069702	0.0121196			0.04336	0.011906	0.00509346	0.0010463	0.00259586
	5.26667				1.19089			0.201	6.91	1.8	9.2	12.7937			0.0811277	2.96364	0.516685	4.65693	5.32391		0.273	0.167835	This study, nutrient (Glc) availability			0.0811277	0.394152			0.317997	0.102871	0.101802	0.0072504	0.0120097			0.07075	0.0162338	0.00870162	0.00173469	0.00430295
	6.35				1.65441			0.327	11.95	2.3	16.8	19.6436			0.0851038	3.08258	0.544241	4.83029	5.53214		0.303	0.180102	This study, nutrient (Glc) availability			0.0851038	0.391567			0.327112	0.1071	0.101267	0.00698144	0.0113345			0.08365	0.0182755	0.0104057	0.00205519	0.00510506
	7.45				2.11926			0.318	11.01	2.2	15.3	17.8876			0.092772	3.3278	0.592787	5.18595	5.95545		0.302	0.180702	This study, nutrient (Glc) availability			0.092772	0.386231			0.399116	0.119135	0.114837	0.00812898	0.0110212			0.09599	0.0202261	0.0120156	0.00236094	0.00587332
	8.58333				2.59525			0.421	14.48	2.2	20.3	24.6799			0.10752	3.75959	0.702392	5.81902	6.71969		0.3	0.180705	This study, nutrient (Glc) availability			0.10752	0.376326			0.420825	0.123529	0.114094	0.00777936	0.010161			0.11162	0.0227296	0.0140699	0.00274448	0.00684169
	9.33333				2.89867			0.399	13.8	2.1	19.3	22.0335			0.114624	3.97915	0.753616	6.13787	7.10254		0.301	0.181754	This study, nutrient (Glc) availability			0.114624	0.371704										0.11913	0.0239272	0.0150559	0.00292867	0.00730746
	10.2333				3.15487			0.373107	13.2	1.9	18.6	21.5206			0.118061	4.0828	0.778548	6.29265	7.28837		0.316	0.192024	This study, nutrient (Glc) availability			0.118061	0.36937										0.1265	0.025057	0.0160245	0.00310894	0.00776475
	12.4833				3.23475			0.36894	12.44	1.9	17.6	20.5088			0.121487	4.18792	0.80378	6.4465	7.47359		0.32	0.193411	This study, nutrient (Glc) availability			0.121487	0.367141										0.13361	0.0261847	0.0169683	0.00328101	0.00820738
	22.45				3.95891										0.121509	4.18874	0.803733	6.44789	7.47489		0.337	0.196344	This study, nutrient (Glc) availability			0.121509	0.367178										0.14734	0.0283601	0.0187723	0.00361236	0.00905281
	0			-0.849801											0.124882	4.29262	0.828387	6.6002	7.65784		0.34	0.198821	This study, nutrient (Glc) availability			0.124882	0.364978										0.16037	0.0304248	0.0204827	0.00392529	0.00985804
	1.25			-0.349557											0.128174	4.39581	0.852696	6.75235	7.84007		0.052	0.107695	This study, nutrient quality			0.128174	0.362731										0.16665	0.0314185	0.021306	0.00407483	0.0102426
	2.6			0.115558											0.128204	4.39603	0.85289	6.75231	7.84027		0.051	0.112121	This study, nutrient quality			0.128204	0.362789										0.17274	0.032387	0.0221047	0.00421924	0.010624
	3.7			0.463734											0.131486	4.49714	0.877125	6.90044	8.0184		0.048	0.111236	This study, nutrient quality			0.131486	0.360649										0.22653	0.0409033	0.0291353	0.00547508	0.0139091
	4.95			0.940007											0.134692	4.60364	0.899589	7.05401	8.20138		0.047	0.111208	This study, nutrient quality			0.134692	0.358492										0.24917	0.0444851	0.0320839	0.00599443	0.0152859
	6.1			1.35067											0.137873	4.69745	0.924588	7.19561	8.37222		0.165	0.189097	This study, nutrient quality			0.137873	0.356383										0.26951	0.0477055	0.0347278	0.00645561	0.0165169
	7.06667			1.60944											0.141064	4.79659	0.948459	7.34115	8.54723		0.182	0.183169	This study, nutrient quality			0.141064	0.354416										0.28787	0.0506076	0.0371118	0.00686743	0.0176263
	8.55			2.14593											0.147217	4.99032	0.994833	7.62671	8.8898		0.275	0.211331	This study, nutrient quality			0.147217	0.350352										0.31963	0.0556483	0.0412315	0.00757472	0.0195331
	9.86667			2.5337											0.147226	4.99073	0.994869	7.62742	8.89052		0.291	0.213634	This study, nutrient quality			0.147226	0.35037										0.34618	0.0598493	0.0446326	0.00815322	0.0211222
	10.5333			2.68444											0.150284	5.08691	1.01807	7.76904	9.06062		0.369	0.222395	This study, nutrient quality			0.150284	0.348454										0.35783	0.0616944	0.046133	0.0084046	0.0218197
	11.5833			3.00815											0.153223	5.18032	1.04042	7.90712	9.22608		0.373	0.223071	This study, nutrient quality			0.153223	0.346442										0.36855	0.0634	0.0475126	0.00863475	0.0224541
	12.7333			3.18635											0.153278	5.18164	1.04083	7.90882	9.22831		0.120956	0.25623	This study, translation inhibitor			0.153278	0.346522										0.37858	0.0649802	0.0488025	0.00884806	0.0230427
	21.5667			3.64806											0.156222	5.27556	1.06331	8.04774	9.39475		0.105991	0.252892	This study, translation inhibitor			0.156222	0.344603										0.38783	0.0664496	0.0499897	0.00904415	0.0235889
	0		-0.757686												0.159154	5.36806	1.08585	8.18396	9.55849		0.19976	0.244505	This study, translation inhibitor			0.159154	0.342743										0.39643	0.067812	0.0510927	0.00922542	0.0240949
	1.4		-0.311292												0.162034	5.45979	1.10813	8.31942	9.72116		0.200869	0.24775	This study, translation inhibitor			0.162034	0.340891
	2.75		0.0392207												0.164868	5.55008	1.13033	8.45261	9.88143		0.327112	0.235059	This study, translation inhibitor			0.164868	0.33908
	4.08333		0.322083												0.16771	5.64268	1.15216	8.59015	10.0456		0.317997	0.236017	This study, translation inhibitor			0.16771	0.337288
	5.41667		0.641854												0.191638	6.41562	1.34132	9.73545	11.42		0.420825	0.220779	This study, translation inhibitor			0.191638	0.322228
	6.81667		0.902192												0.215553	7.20341	1.53619	10.9072	12.8257		0.399116	0.210934	This study, translation inhibitor			0.215553	0.307384
	8.25		1.22671												0.237122	7.92629	1.71644	11.9863	14.1193							0.237122	0.294261
	9.53333		1.38379												0.256612	8.59198	1.88317	12.9843	15.3144							0.256612	0.282476
	11.4333		1.74484												0.274469	9.20683	2.03912	13.9069	16.4201							0.274469	0.271928
	13.1833		2.14885												0.290831	9.7805	2.18484	14.7714	17.4549							0.290831	0.262348
	14.6667		2.40017												0.305859	10.3127	2.32082	15.5749	18.4163							0.305859	0.253621
	15.75		2.62467												0.332652	11.2758	2.56859	17.0333	20.1609							0.332652	0.238313
	22.7		3.19458												0.344792	11.7137	2.68312	17.6964	20.9554							0.344792	0.231616
	48.2833		3.75887												0.356177	12.1292	2.79189	18.3272	21.7105							0.356177	0.225432
	0	-0.524249													0.366773	12.5195	2.89419	18.9209	22.4209							0.366773	0.219659
	2.03333	-0.0330399													0.386252	13.2469	3.08509	20.0309	23.7477							0.386252	0.209314
	3.41667	0.227136													0.394566	13.5587	3.16771	20.5069	24.317							0.394566	0.204431
	5	0.444686
	6.41667	0.751416
	8.65	1.00796
	10.7833	1.23837
	12.7833	1.45862
	14.8833	1.7492
	16.9	1.94948
	19.2667	2.18886
	20.9	2.37258
	23.2	2.718
	26.8667	2.96527
